# Supplementary material for: Identification of potential biomarkers of leprosy: A study based on GEO datasets
Source: PLoS One. 2024 May 13;19(5):e0302753. doi: 10.1371/journal.pone.0302753 (PMC11090354; doi:10.1371/journal.pone.0302753)
Supplement: S1 Table — (XLSX) [file pone.0302753.s001.xlsx]

## Sheet: Sheet1
Supplementary table 1: The normalized gene expression profile of five datasets.
Gene Symbol	GSM6766	GSM6767	GSM6768	GSM6769	GSM6770	GSM6771	GSM6772	GSM6773	GSM6774	GSM6775	GSM6776	GSM421937	GSM421938	GSM422232	GSM422233	GSM422234	GSM422243	GSM422263	GSM422264	GSM422265	GSM422278	GSM422279	GSM422290	GSM422291	GSM443583	GSM443584	GSM443585	GSM443586	GSM443587	GSM443588	GSM443589	GSM443590	GSM443591	GSM443592	GSM443622	GSM443623	GSM443624	GSM443625	GSM443676	GSM443677	GSM443678	GSM443679	GSM443680	GSM443681	GSM443682	GSM443683	GSM443684	GSM443685	GSM1921377
AAK1	0.856098	-6.77817	1.30612	0.900924	0.222872	0.335166	0.518014	0.465162	1.33236	1.07964	0.972556	-0.723541	-0.568325	0.841894	1.9755	0.132456	0.70568	0.659823	0.0904817	-0.0263272	-0.370478	-0.552449	0.180953	-0.214269	0.854023	1.01908	0.750492	0.740591	0.979264	0.398425	1.20064	0.930258	0.143546	0.869232	-0.176723	0.460412	-0.560275	-0.910019	-0.906409	0.949026	-0.068559	1.01242	-0.473631	0.402621	0.564564	-0.124188	0.263545	-4.38604	2.79517
AAMP	-2.00038	-0.989052	-1.28843	-1.6295	-1.09881	-1.12818	-1.1739	-1.29327	-0.623957	-0.56961	-1.15174	-0.751587	-1.05051	-1.09834	-0.877159	-1.26482	-1.13626	-1.22953	-1.85053	-1.12502	-0.913417	-0.841832	-1.33734	-2.10828	-1.17736	-1.02293	-1.39378	-1.26841	-1.13726	-1.43533	-0.910254	-1.2911	-1.37078	-1.09896	-1.47942	-1.44927	-0.877809	-0.600074	-1.18847	-1.96922	-1.19547	-0.924702	-1.07067	-1.74269	-0.866494	-1.04188	-1.02764	-0.868652	-1.47754
AARS	-0.690968	-1.62666	-0.915142	-1.20192	-1.72934	-1.51412	-1.0625	-0.973181	-0.777865	-0.955381	-1.10932	-0.80503	-0.7609	-1.32677	-0.387601	-1.32199	-1.20838	-1.75916	-1.73121	-1.31381	-1.02011	-0.826935	-1.08723	-1.26241	-1.23879	-0.836819	-1.39017	-1.56286	-1.51864	-1.11363	-0.675	-0.760757	-1.35008	-0.999495	-1.42102	-1.09016	-0.981672	-1.61095	-2.0524	-1.01027	-1.22547	-1.09149	-1.01608	-0.75456	-1.1751	-1.10115	-0.655365	-0.777202	-1.43254
AASDHPPT	-0.207672	-0.253335	0.0176521	-0.468802	-0.00510542	0.128587	0.0442446	0.180978	0.530506	0.460987	-0.0489277	-0.420666	-0.704628	0.177687	-0.116706	0.375427	0.668417	0.310905	0.211697	-0.156602	-0.193463	-0.555874	0.318533	0.490346	0.185792	0.205737	-0.0291392	0.198855	0.0778576	0.180476	0.33022	0.546843	-0.346405	0.25716	-0.804238	0.0991272	-0.210289	-0.736158	0.381037	0.342275	0.148079	0.133111	-0.0138773	0.171054	0.126971	-0.0436811	0.556569	-0.723389	-0.0853754
AATF	-1.24086	-0.815959	-0.913645	-1.44683	-0.938866	-1.12477	-0.925757	-0.455844	-0.363504	-0.207976	-0.69833	-0.296826	-0.435532	-0.842294	-1.21172	-1.44813	-1.13069	-1.0925	-1.01507	-0.512463	-0.515295	-0.142004	-0.916572	-1.36699	-0.950059	-0.590349	-0.886427	-1.18713	-1.1255	-1.12805	-0.980244	-0.656347	-1.03733	-0.849181	-1.17143	-1.16033	-0.495644	-0.351147	-1.14533	-0.84661	-0.759805	-1.48116	-1.12263	-0.912382	-0.791824	-0.842397	-0.902468	1.15892	-0.795341
AATK	-2.02432	-1.81662	-1.20578	-1.82962	-1.50962	-2.14794	-1.13049	-0.854162	-0.517386	-0.313985	-1.25562	-0.6513	-0.435839	-1.54909	-0.716965	-0.883765	-1.91245	-2.02811	-1.35986	-1.86116	-1.12599	-0.862428	-1.8397	-2.26388	-1.81775	-1.65607	-1.14816	-1.74027	-1.73566	-2.67531	-0.331344	-0.389001	-1.70612	-1.18131	-1.37093	-1.1685	-1.46425	-1.42769	-1.50604	-1.20667	-2.35068	-0.12168	-2.16954	-0.850889	-2.31755	-1.37215	-0.832659	0.297827	-0.397036
ABCA1	2.29691	2.41073	2.4023	2.40201	2.68173	2.30339	2.44481	2.78893	1.99484	2.40905	0.466796	1.81259	3.74707	2.45529	2.27442	1.40489	2.79738	2.86764	2.35666	1.67006	1.2205	2.46071	1.83543	2.18835	2.85788	2.81827	3.13899	2.56697	2.51526	2.84815	4.15723	2.16386	2.01974	1.84339	1.97881	1.83326	1.48296	1.30268	1.93963	2.09555	1.64214	2.50909	1.65641	2.52186	2.16955	1.78016	2.71529	1.15198	1.68723
ABCA5	0.189025	0.507656	-0.110108	0.0695945	0.750129	0.545655	-0.387638	1.03115	1.00278	-3.71847	0.612685	0.513982	-0.81815	-0.398254	0.290333	1.6571	0.798191	0.124641	0.650703	-0.821621	-0.844354	-1.00067	-0.160155	1.13619	-0.129514	-0.197835	1.14128	-0.321634	-0.164439	-0.855468	-0.858099	0.592546	0.249183	-0.571311	-0.230269	1.51649	-1.0017	-0.942956	0.0445787	1.93956	-0.041256	-0.753301	0.183492	0.334786	0.162544	0.864841	0.879319	0.421655	-0.0577016
ABCB7	-0.446645	-0.737111	-0.418721	-0.754941	-0.76557	-0.542474	-0.648148	-0.168003	-0.542884	-0.640245	-0.818913	-0.62722	-0.788365	-0.326089	-1.2379	-0.581755	-0.463867	-0.438703	-0.421411	-0.685074	-0.821659	-0.58748	-0.367548	-0.362283	-0.642486	-0.490993	-0.634596	-0.578656	-0.569037	-0.261026	-0.507961	-0.407001	-0.323329	-0.964128	-0.550585	-0.785526	-0.537186	-0.665902	-0.423279	-0.677585	-0.532528	-0.865352	-0.335881	-1.1463	-0.251593	-0.726145	-0.215042	-1.37644	-0.639073
ABCC1	-0.267255	-1.10268	-0.456908	-1.04961	-1.39857	-0.56957	-0.513546	-0.32954	-2.1025	-0.0309517	-0.238483	-1.15707	-0.87428	-0.586483	-0.84046	-0.720717	-0.100353	-0.657663	-1.14167	-0.432654	-0.816738	-0.0514606	-0.72124	-1.28435	-0.9495	-0.948969	-0.585557	-0.750772	-0.739177	-1.08009	0.185429	-0.713748	-1.08428	-0.714383	-0.616328	-1.25138	-0.661406	-1.01292	-1.09024	-0.710485	-0.85806	-0.710018	-1.18465	-0.530239	-0.933927	-1.3519	-0.62685	1.68071	-0.648237
ABCC10	0.443472	-0.548257	-0.0863462	-0.420261	-0.344242	0.0791666	-0.194579	0.233077	-0.211487	0.321173	0.302347	0.223678	-0.409193	0.14751	-0.255615	-0.117464	0.0303203	-0.133962	-0.268492	0.127182	0.509282	-0.0639289	0.0187555	-0.310525	0.282308	-0.0462223	0.415488	0.151818	0.071905	-0.291004	-0.0759627	-0.613714	0.00113954	0.24685	0.934823	0.0384162	-0.856924	-0.861759	-0.208541	-0.344351	-0.40655	0.694499	0.0846878	0.0899307	-0.0769544	0.0190136	-0.142588	-0.454418	0.0414858
ABCC3	0.265963	-0.674094	-0.274646	-0.530319	-5.69602	-0.0725873	0.16878	-0.119825	-0.733175	0.170736	-0.393092	-1.45329	-3.26252	0.485256	0.853711	0.105224	0.93278	-0.288175	-0.606681	-1.68182	-2.38975	-0.747466	-0.695442	-0.19373	-0.488175	-0.330721	1.42244	0.810029	1.1034	0.542136	-3.33592	-1.57997	-0.479577	0.0296655	-0.104511	-0.52849	-1.6272	-0.847661	-1.5411	-1.27287	-0.851293	-2.1411	-3.18772	-0.968492	0.497316	-1.24705	-1.19128	0.807757	-2.54628
ABCC5	0.130673	-0.994833	0.342582	-0.404951	-2.04077	-0.606783	-0.783378	0.424805	0.556288	0.541537	-0.72543	-0.661093	-1.23373	0.784386	0.510904	-0.927805	0.478974	0.252588	0.494978	-1.70255	-0.572696	-1.03	-0.549172	-0.125996	0.8876	0.676831	0.676349	0.503653	0.227454	0.730333	-0.165037	-0.40714	-0.00104344	-0.541081	-0.687798	-0.387632	-1.48626	-1.42825	-0.808148	-0.504357	-1.48937	-0.0213698	-1.68848	-0.181523	-0.803682	-1.07126	-0.437181	0.628609	-0.827263
ABCD3	-0.557501	-0.372104	-0.483198	-0.571129	-0.954243	-0.451759	-0.728231	0.0902541	-0.00236089	0.141754	-0.518196	-0.559635	-1.35544	-1.08001	-0.855707	-0.117045	-0.573583	-0.426233	0.199746	-0.0630019	-0.35464	-0.315143	0.0186949	0.47171	0.00260077	-0.175184	-0.319566	-0.167615	-0.236426	-0.385847	-0.918537	-0.609315	0.198967	-0.518731	0.0898112	-0.01267	-1.4502	-1.30499	0.284163	-0.453137	-0.237175	-0.506893	0.33871	-0.461968	-0.409863	-0.145268	-0.366922	-1.63684	-0.474302
ABCD4	0.0938423	0.771534	-5.36323	0.0992854	0.464987	-4.93224	0.741282	0.169319	-5.85001	0.867659	-3.58697	-0.584611	-1.96771	-0.404215	-0.546041	-1.27525	-1.66081	-1.82021	-1.13771	-1.86856	-2.00977	-1.21233	-1.53972	-2.16927	-0.43655	0.558284	-0.912835	-0.398877	-0.605274	-1.10224	-2.47168	-1.55517	-0.961736	-1.53864	-0.856076	-1.12466	-2.37118	-2.97062	-2.08942	-1.26933	-1.9315	-2.55438	-1.77352	-1.50152	-0.497994	-1.59035	-1.62941	-2.01341	-1.61741
ABCE1	-0.799204	-0.848419	-1.28673	-1.07429	-0.820753	-0.49116	-1.20475	-0.812467	-0.447267	-0.523479	-0.613977	-0.67213	-1.32649	-1.31858	-1.13544	-0.853536	-0.58438	-0.447489	-0.693655	-0.567676	-1.06882	-0.805048	-0.367287	-0.553868	-0.573247	-0.791367	-0.712593	-0.66097	-0.81575	-0.621524	-1.08538	-0.816587	-0.688587	-0.679882	-1.07022	-0.704795	-0.950155	-0.76145	-0.433134	-0.685913	-0.691339	-0.667534	-0.562705	-0.891764	-0.336559	-0.865404	-1.03716	-2.08653	-0.646717
ABCF1	-0.708322	-0.269103	-0.528623	-0.448159	-0.794562	-0.97185	-0.380958	-0.012403	-0.00977053	-0.389369	-0.224206	-0.156287	0.0596442	-0.140091	-0.154709	-1.08181	-0.531752	-0.887586	-0.849885	-0.380824	-0.133927	-0.340186	-0.412955	-0.547523	-0.281695	-0.260619	-0.596152	-0.444722	-0.437787	-0.602005	-0.747577	-0.46419	-0.545805	-0.465425	-0.766807	-0.55461	0.202575	0.0416694	-0.610565	-0.567772	-0.25431	-0.644874	-0.354468	-0.974546	-0.370709	-0.247721	-0.731277	0.504223	-0.727379
ABCF2	-6.12756	-1.50456	-0.992104	-1.67772	-0.936032	-1.11027	-1.35117	-1.64249	-1.26932	-1.49702	-0.939693	-0.721317	-0.704212	-1.87356	-2.14207	-3.04882	-2.86218	-2.51578	-2.76469	-0.471744	-0.76011	-0.911819	-1.35197	-1.85579	-1.96715	-1.46319	-1.48194	-1.83696	-2.19119	-1.71337	-1.35933	-1.96966	-1.91733	-1.76076	-2.08403	-2.35148	-1.12614	-1.45988	-1.87391	-2.95648	-1.17759	-1.69775	-1.13004	-1.89661	-1.80834	-1.85557	-1.8699	0.455028	-2.53677
ABCG1	0.574831	0.619133	1.37084	-0.274151	0.962485	1.061	0.681422	1.84275	1.30068	1.42033	1.49046	0.526156	1.03831	1.60526	1.20653	0.653884	0.938337	1.34347	1.20876	1.80819	-0.0900158	1.57223	0.46766	0.874708	1.97634	1.66346	1.16673	1.02576	0.979917	1.80759	1.10568	0.0462724	0.839533	1.35181	1.07899	0.380763	1.82513	1.3804	0.551164	1.03196	0.960943	0.47442	0.101033	1.21791	1.06161	0.71197	0.64734	0.900887	0.871389
ABHD2	-0.24445	-1.59893	-0.560493	-0.80359	-1.063	-0.948862	0.12012	0.655329	0.205796	-0.154775	-0.897719	-1.18939	-0.362258	0.0380728	0.140567	-0.819778	-0.155528	-0.665646	-1.43146	-0.244293	0.211063	0.378308	-0.694096	-1.29574	-0.0682552	-0.324549	0.202263	0.0374369	0.797071	-0.476615	-2.01874	-0.0118435	-0.544994	-0.109932	-1.03864	-0.135346	-0.0661197	-0.650623	-0.889647	-0.523932	-0.894268	-0.680125	-0.878408	-0.868606	0.260228	-0.708977	-1.31943	-0.189517	-0.795469
ABHD3	-0.316558	-4.39444	-0.44976	-0.28621	-4.02733	0.275217	-0.732691	0.194635	-4.37646	0.755221	-3.77413	-3.37201	-2.7248	-1.37049	-1.05736	-1.5349	0.777479	0.325112	-1.44073	-1.91796	-2.7177	-2.56876	-0.777996	-0.632712	0.0215091	0.410473	0.30735	-0.833983	-0.411703	-0.963997	-1.25039	-2.60295	-1.60706	-1.36157	-1.00164	-2.03392	-3.24185	-1.11238	-2.59923	-1.2566	-1.85118	-2.2561	-0.725972	-1.98421	0.0569256	-2.03496	-1.75188	-5.13583	-1.82714
ABHD5	0.166763	-1.11554	0.215031	-0.0599317	0.0452601	0.175509	-0.523955	-4.77348	0.584022	-0.562799	-0.881103	-0.605545	-1.36632	-1.23511	-1.57462	0.307884	0.362744	-0.296769	-0.108637	-0.797525	-1.15072	-1.70408	-0.907476	1.82306	-0.525185	-0.393423	-0.599549	-0.843194	-0.957579	0.293487	-1.47315	-1.30213	1.1302	-1.53495	-1.17722	-1.96827	0.127617	0.311387	-0.290778	-1.78632	0.0812211	-1.58777	0.231915	-2.39781	-0.836512	-0.581285	-0.283011	2.844	-1.35205
ABI1	1.34666	1.08686	1.16785	0.664337	1.21657	1.46688	1.11522	2.01895	1.89667	1.83167	1.26063	0.706921	0.737082	1.53792	2.16603	1.49528	1.72848	1.64301	1.43905	1.53525	0.883967	1.32033	1.14551	1.50022	1.81195	1.67458	1.60029	1.62437	1.65224	1.83637	1.41697	1.03767	1.64957	1.42299	1.43874	1.29369	1.41201	1.46334	1.18692	1.43663	1.2047	1.33194	1.51711	1.32402	1.60481	1.44802	1.13521	-0.724529	1.17053
ABI2	-5.25131	-0.184828	0.0180864	-0.557206	-0.512267	-1.70263	0.0820515	-0.491024	-1.56379	-3.14524	-0.0834204	-0.0545121	-1.69168	-1.70723	-1.39246	-0.926498	-3.04457	-0.892258	-0.147159	-0.949354	-0.853771	-1.36166	-0.782458	-1.2369	-1.71364	-1.6741	-0.420032	-1.54182	-1.75606	-1.46244	-2.05167	-0.0439912	-1.17	-0.43895	-1.05052	0.539318	-1.72059	-2.65401	-0.51912	-0.557164	-1.23138	-0.661686	-1.64443	-0.340143	-0.999043	-1.19918	-0.23305	-3.09829	-1.79393
ABL1	-0.0759184	-0.410964	0.149441	-0.331974	-0.429266	-0.568132	-0.17581	-0.217539	0.465888	0.222514	-0.103606	0.31453	0.196338	-0.294997	0.311396	0.0336594	-0.0951345	-0.140614	-0.03937	-0.134386	-0.925102	-0.606908	-0.310559	-0.425246	-0.344682	-0.399766	-0.155319	-0.361024	-0.293242	-0.781775	-0.155737	-0.061875	-0.203924	-0.0945443	0.0670892	-0.164678	0.084639	-0.171704	-0.256382	-0.0737851	-0.320624	-0.122926	-0.203543	-0.189727	-0.284966	-0.152622	-0.0600506	1.20614	-0.174208
ABL2	-3.3774	1.69395	-3.46196	-3.39741	2.18034	-2.92695	-3.55304	-3.05258	2.11907	-3.10811	-3.63924	-1.57064	-0.422096	-2.01973	-2.26853	-2.32239	-1.71665	-1.89586	-1.55005	-0.750722	-0.621047	-1.54628	-2.11131	-3.4905	-2.02794	-1.30455	-1.35271	-0.566714	-0.597038	-2.52155	-0.976265	-1.75457	-2.59777	-1.20788	-2.61955	-1.00527	-2.26505	-2.25752	-1.79419	-1.32119	-1.8204	-2.89252	-1.46793	-1.44309	-1.83635	-1.72088	-1.74013	-2.08106	-0.111755
ABLIM1	0.641676	2.1888	0.942846	1.47595	1.35741	1.21501	1.24236	-0.212113	0.639913	0.182399	1.51048	0.777367	0.903873	1.0285	2.11122	1.76302	1.77678	0.0511709	0.935754	0.548735	1.01932	-0.119328	0.21873	2.16469	0.1972	0.508319	0.191886	0.813076	0.796378	0.221919	-0.187486	1.73971	1.73789	1.10886	0.677983	1.70998	1.70776	1.59376	1.90068	1.50237	2.06467	0.758707	1.46897	1.03514	1.12544	1.81759	1.18385	-1.02216	1.07032
ABR	0.552523	0.478777	0.846471	-0.0407421	0.231343	0.575397	1.01476	1.05028	1.34128	1.47069	0.560411	0.265099	0.516657	1.48999	-0.0649617	0.54573	1.18474	0.881053	0.715799	0.531964	0.688347	1.35281	0.353374	0.952148	1.24465	1.14048	1.19312	1.54624	1.52087	1.23042	0.555914	0.441759	0.761862	0.738182	0.780335	0.516762	0.282076	0.193135	0.302036	0.460283	0.453334	0.283246	0.581709	0.189679	0.875264	0.599209	-0.0516004	1.67387	0.794133
ACAA1	-0.385753	0.111749	0.135093	-0.191691	0.654811	0.330457	0.367834	0.871763	0.965189	0.872764	-0.0319246	-0.303804	0.00760486	0.925506	1.02012	0.141705	0.886139	0.535284	0.182405	0.0708489	0.115872	0.216126	0.571914	0.0205751	0.560003	0.62457	0.444209	0.690831	0.749845	0.702814	0.689277	0.198942	0.639121	0.163506	0.638484	-0.0570828	0.551096	0.571322	-0.155811	0.143396	0.322969	0.155208	0.367018	0.210666	0.449696	0.537121	0.439268	-1.73408	0.447939
ACAA2	-0.224017	-0.999728	-0.592148	-1.10633	-0.0996416	-0.35584	-0.0235729	0.454253	0.110679	-0.139079	-0.386714	-1.40205	-0.794575	0.235023	0.263923	-0.689064	0.692253	0.299253	-0.418876	-0.712172	-0.281597	-0.629844	0.161121	-0.697546	-0.0656932	0.50659	-0.033718	-0.0766681	0.190671	0.174751	0.977411	-0.327606	-0.315855	-0.276558	-1.04225	-0.531554	-0.166284	-0.493926	-1.23163	-0.38806	-0.585494	-0.952649	-0.780331	-0.791192	-0.0408656	-0.684243	0.0204764	-0.595233	-0.667177
ACACA	-1.79878	-1.80792	-0.824342	-2.10183	-1.62567	-1.82108	-1.29967	-1.99968	-0.709244	-0.337986	-0.831829	-0.713765	-1.03475	-1.6526	-1.94927	-1.48359	-1.8855	-2.08743	-1.26304	-0.974928	-1.62093	-1.43746	-1.04913	-0.65094	-1.45773	-1.39524	-1.58555	-1.50932	-1.4108	-1.81466	-2.54183	-1.64545	-0.602866	-1.38271	-1.58857	-1.11028	-1.81921	-3.18509	-0.957326	-1.11889	-0.938182	-1.41272	-0.477767	-1.25828	-1.4364	-0.831785	-0.877181	-0.487102	-1.66341
ACACB	-4.67826	1.56302	2.06154	1.49526	-3.53732	0.916346	1.99717	0.827537	-3.72624	2.44285	1.57066	2.69933	-0.461062	0.505624	0.0441706	1.6829	-0.108062	-0.823651	2.2315	-1.60834	0.224526	-0.792916	-0.680527	-0.792604	-0.64345	-0.661762	-0.182157	-0.519019	-0.62729	-0.359134	3.52267	1.97519	-1.09292	-0.713175	-0.914698	-0.970035	-0.490573	-0.462726	-0.554532	-0.163453	-1.81362	0.791547	-1.45212	0.89913	-1.13601	-0.644116	2.07217	8.16101	-0.339991
ACADM	-0.531406	-0.767708	-0.665272	-0.985127	-0.245353	-0.0726367	-0.192643	0.423575	0.545113	0.419626	-0.129813	-1.43616	-1.18806	0.21047	-0.431048	-0.360186	0.866228	0.524917	0.353787	-0.452885	-0.817395	-0.436274	0.248582	0.342273	0.530668	0.520519	-0.00953577	0.0477498	0.160283	0.384226	-0.417192	-0.445771	0.488492	-0.0142819	0.261969	-0.135378	-0.441823	-0.613909	-0.53273	-0.410246	-0.346375	-0.345697	0.565535	-0.68799	0.381503	-0.546351	-0.219048	-3.03199	-0.281089
ACADSB	-0.497157	0.290604	-0.671599	-0.086398	-1.01284	-0.103617	-0.0454441	0.371819	0.145879	-0.1708	-1.00702	-0.628043	-0.794058	0.143336	-0.654562	0.304225	0.0990394	0.350934	0.2288	-1.5106	-0.691424	-0.398998	0.0343804	0.0118104	-0.251489	-0.538487	-0.132474	0.170132	-0.426075	-0.58813	0.533659	0.237021	-0.196612	-0.264918	-0.381467	0.165706	-1.16766	-1.48806	0.325123	0.143242	-0.673655	0.12813	-0.691229	-0.131786	-0.259555	-0.168747	0.180149	-0.631684	-0.170394
ACADVL	-0.276325	0.507002	-0.198841	-0.00285514	0.878917	0.256593	0.114686	0.228654	-0.162903	0.315946	0.524199	0.72195	0.665864	0.36018	0.362542	-0.0703084	-0.434583	-0.66954	-0.151158	0.33117	0.293342	0.709052	0.320615	-0.0109265	-0.0409891	0.390291	0.263475	-0.00387042	-0.0735195	-0.248706	0.150685	0.244456	0.795494	0.107041	-0.218784	-0.0588617	0.67348	0.827552	-0.128109	0.0533108	0.714947	-0.173684	0.365743	0.305387	0.0805884	0.593515	0.392938	-0.401984	0.21987
ACAP1	-0.411352	-0.174795	0.181602	-0.0975928	0.21279	-0.199355	-0.00798707	-0.589227	-7.12149	0.0139602	-0.103015	0.355686	0.646371	-1.08037	-1.10752	-0.358177	-1.94277	-2.086	-0.720499	-0.955775	-0.262055	-0.38751	-0.327926	-1.30812	-0.53792	0.769082	-0.0755935	-4.01152	-2.11826	-0.443626	-3.27418	-0.287935	-0.6303	1.76919	-0.862816	-0.0455606	-0.116247	-0.118121	-3.71418	0.833628	-0.118847	-2.81602	-1.59599	0.209623	1.589	0.00191159	-3.40704	1.38832	0.620514
ACAP2	0.146451	-0.219663	0.0705123	-0.319045	0.255925	-0.135278	0.277584	0.773488	0.395496	0.571611	-0.254201	-0.237703	-0.922612	0.644616	-0.0913959	0.50606	0.771461	0.84067	0.463331	-0.0449038	-0.357004	-0.303778	0.0181307	0.719303	0.575337	0.327284	0.476684	0.349353	0.254887	0.302748	0.210569	-0.156687	0.498616	0.261582	0.54377	0.365287	-0.412542	-0.0542603	0.340577	0.189553	0.0617887	0.414929	0.292864	0.226224	0.775707	-0.0449511	-0.124234	-2.28568	-0.215801
ACAT1	-1.13764	-0.523168	-0.726856	-0.386284	0.0907293	-0.890431	-0.0562123	-0.440797	0.119304	-0.0567969	-0.669889	-0.896539	-1.16628	-0.0501725	-0.370943	-0.27464	0.428686	0.0888796	-0.115936	-1.30841	-0.513358	-0.770176	-0.282621	-0.122803	-0.198311	-0.18531	-0.234424	-0.293737	-0.204644	0.0612639	-0.925393	-0.681617	0.0434808	-0.701858	-0.534441	-0.380373	-0.63355	-0.553767	-0.220408	-0.34507	-0.527131	-0.489319	-0.119281	-0.343795	-0.240383	-0.0713611	0.0504675	-2.25368	-0.418357
ACAT2	-1.04518	-1.34717	-2.32261	-2.52861	-0.635274	-0.976138	-1.08274	-0.26206	-0.624915	-0.809163	-1.95043	-1.76718	-1.57453	-0.573168	-1.03163	-1.07044	0.509584	-0.828159	-1.21158	-2.18332	-1.29023	-2.61836	-1.53584	-0.903098	-1.45711	-1.13865	-1.13797	-0.435802	-0.590975	-0.912566	-1.13478	-1.86768	-0.103317	-1.47078	-2.00634	-1.79017	-0.840282	-0.877805	-1.10389	-2.10873	-1.25192	-1.76971	-0.714843	-2.44179	-1.3869	-2.03136	-0.969525	0.0418548	-1.50259
ACBD3	0.408507	0.499093	0.24693	0.0404704	-0.0843023	0.357388	0.23117	0.790178	0.985488	0.351632	0.277515	0.30101	0.0569592	0.622409	0.350792	0.493396	0.855285	0.500095	0.497162	0.0713063	0.393265	-0.202578	0.503579	0.474605	0.528044	0.547417	0.422845	0.700049	0.863991	0.311908	0.634802	0.11573	0.0815996	0.180074	0.228393	-0.0745473	0.865306	0.875692	0.525002	0.441216	0.612981	0.0170143	0.31768	0.268489	0.258771	0.185455	0.137476	-0.025518	-0.286572
ACIN1	-0.908327	-1.29431	-1.24098	-1.1528	-1.33851	-0.923468	-1.0276	-0.29394	-0.0939703	-0.288059	-0.691322	0.0934645	-0.136483	-1.26116	-0.696632	-0.853389	-1.33508	-1.07756	-1.28392	-1.1156	-1.01258	-0.409927	-1.07011	-1.29502	-1.10282	-0.642259	-0.825132	-0.641437	-0.747849	-1.45317	-1.24805	-2.46683	-0.623669	-0.418637	-0.363513	-1.30682	-0.500555	-0.90237	-1.16698	-0.977329	-0.893095	-0.344186	-0.891422	-0.785496	-0.424464	-1.08623	-0.552555	-0.48854	-0.52571
ACLY	-0.317558	-0.587015	-0.480908	-0.694734	-0.52181	-0.3925	-0.290603	0.246992	0.283198	0.180461	-0.0222191	0.155111	-0.358608	-0.558664	0.335445	-0.445534	0.288342	-0.427136	-0.650599	0.0576366	-0.308828	-0.683175	0.286982	-0.642792	-0.15479	-0.111999	-0.269796	0.02307	-0.0770923	-0.294969	0.00798645	-0.395345	-0.116138	-0.0241799	0.284128	-0.221832	-0.0269523	-0.0590186	-0.437776	-0.327836	-0.1198	-0.0471027	-0.0151145	-0.314799	-0.118091	-0.138561	-0.259553	-2.2701	-0.629798
ACO1	0.854317	0.0188694	0.279534	-0.0617654	-0.370182	0.496216	0.95529	0.627249	0.86923	0.644946	0.819005	0.541674	0.65664	0.853521	0.312691	0.569914	0.945288	0.400233	0.396774	0.731981	-0.852761	0.770502	1.0072	-0.216295	0.629927	0.318775	0.638669	0.499573	0.403314	0.383032	0.494401	-0.0527798	0.502027	0.394882	0.686665	0.179075	0.859007	1.08132	-0.407727	-0.143555	0.386957	0.265272	0.492189	0.176716	0.77268	-0.284023	0.766454	2.05561	0.368801
ACO2	-0.881048	-0.649747	-0.161691	-1.0232	-0.514082	-1.0048	-0.0987567	-0.116372	0.189973	-0.300965	-0.395167	-0.408954	-0.285553	-0.535112	-0.228405	-1.29472	0.32425	-1.06812	-0.337376	-0.234122	-0.400061	-0.354898	-0.562729	-0.640084	-0.278419	-0.0581334	-0.191051	-0.24458	-0.125216	-0.141705	0.302249	-0.287848	-0.321602	-0.609454	-0.874838	-0.690608	-0.344424	-0.0957163	-0.975706	-0.681841	-0.459794	-0.581331	-0.381425	-0.842215	-0.0570756	-0.493917	-0.59274	-1.84427	-0.330273
ACOT1	0.0283517	-0.408191	0.170902	-0.863903	-0.219184	-0.172569	0.125601	1.29247	1.00676	0.956277	-0.266939	-0.0406181	-0.536299	1.37703	1.29514	-0.552661	1.67866	0.432122	-0.0936391	-0.556766	-0.248868	-0.13409	-0.312661	-0.63338	0.663559	0.643406	0.740546	1.47382	1.44703	0.982649	1.27118	0.0197388	1.10606	-0.151852	-0.93708	-0.211754	0.294594	0.577769	-1.11406	-0.46946	-0.312393	-0.957616	0.0577608	-0.878932	0.358145	-0.724338	0.105355	-0.711421	-0.25701
ACOT13	-0.117103	-1.13171	-0.935765	-1.56137	-0.573315	-0.533256	-0.869876	-0.0181298	-0.0926659	-0.284967	-1.10516	-1.28182	-1.335	-0.119102	-0.532066	-1.09824	0.545702	-0.118279	-0.677086	-1.31579	-0.466014	-0.974027	-0.660766	-0.711867	-0.581066	-0.567807	-0.436231	-0.700825	-0.280685	-0.157819	0.737509	-0.372852	-1.03404	-0.843025	-1.43438	-0.8063	-1.08006	-1.10174	-0.360693	-0.983511	-0.788922	-1.13672	-1.50231	-0.518705	-1.58397	-1.08635	0.432707	-0.112816	-1.11212
ACOT7	-1.85042	-2.49575	-1.97601	-1.9421	-0.983175	-1.17895	-1.06754	-1.30166	-1.41022	-1.47251	-1.78307	-1.52786	-0.712297	-1.76534	-1.69698	-1.6494	-2.08427	-2.53427	-2.23235	-0.849048	-1.06677	-0.816316	-2.09349	-1.63791	-2.1285	-2.02882	-2.4419	-1.88764	-1.93431	-2.06518	-1.88725	-1.1794	-1.53284	-1.13342	-1.53154	-1.73424	-0.306275	-0.429439	-1.30733	-1.99432	-0.901475	-1.76985	-1.64163	-1.91085	-1.3233	-1.50205	-2.46571	-1.16003	-1.89023
ACOX1	0.712193	-0.0370493	0.467452	-0.00204508	0.468682	0.348972	0.210827	0.348291	-1.83246	0.301201	0.137699	-0.198413	-0.381756	0.236742	0.205947	0.863821	-0.412954	-0.54248	0.336309	0.267079	-0.0556127	-0.0346696	-0.0193452	1.16576	0.325858	0.150505	0.142662	0.217748	0.285076	0.597168	0.201869	-0.783431	0.0442751	0.466292	-0.156045	-0.364826	0.0442878	0.24616	0.0236594	-0.622794	0.65197	0.244225	1.36375	-0.53772	0.593969	0.563986	-0.0802178	-1.0853	0.356891
ACOX3	0.392678	0.441981	-0.222803	0.0181106	-0.116416	0.156703	0.14713	-0.0424954	-0.0754774	-1.35968	0.124791	0.375907	-0.392238	-0.559505	-0.195526	0.414448	-0.0922924	-0.471811	-0.274628	0.819574	-0.198087	-0.187921	0.178535	0.147696	-0.0579906	-0.304843	-0.29147	0.215119	-0.164713	-0.767593	0.538406	-0.106965	0.232624	-0.0642485	0.250191	-0.0894747	0.227203	-0.0232772	-0.243034	-0.74462	-0.242483	0.66666	0.0938864	-0.321011	-0.743037	0.522037	0.510622	0.059763	0.0676818
ACP1	0.0850816	-0.0146111	0.206974	-0.441448	0.181559	0.134769	0.149726	0.49054	0.716086	0.714149	-0.0914181	-0.502322	-0.286576	0.585874	0.420097	-0.280457	0.349205	0.737126	-0.166572	0.362923	0.504196	0.425322	0.334998	0.0130823	0.747359	0.760663	0.169489	0.485975	0.528904	0.729592	0.148868	0.329021	0.229925	0.00106965	-0.690319	-0.0149637	0.393911	0.243754	0.357758	0.445366	-0.161559	0.0689314	-0.499339	0.272304	0.0823664	-0.290314	0.379887	-0.152962	0.216316
ACP2	0.329885	-1.11884	0.0378337	-0.953657	-1.05885	-0.244896	-0.109407	0.627422	0.728036	0.627605	0.307928	-0.301862	0.204145	0.557965	-0.136795	-1.29297	-0.176072	0.238842	-0.708988	0.521472	0.36641	1.22772	-0.620587	-1.08287	0.241713	-0.163513	0.0131075	0.0284441	0.752655	-0.377288	1.56097	-0.479911	-0.0553391	0.0474536	-0.0694342	-0.659241	0.165436	-0.141785	-1.65419	-1.42753	-1.04708	0.212623	0.244722	-0.937929	0.2817	0.386284	-0.0546361	1.15457	-0.500474
ACP5	4.23656	3.1816	3.51274	0.652837	2.88418	3.98747	3.16773	3.90652	4.9085	3.6821	3.36953	2.826	2.32121	5.23785	3.72279	1.77689	4.19189	4.14678	3.60884	3.47183	3.54908	3.42035	2.5629	3.39104	4.68647	4.7118	4.4703	4.62465	4.88772	5.06707	4.29873	2.9103	4.17474	2.84008	2.20278	2.20506	3.91328	3.84499	2.02706	2.67828	3.2759	2.64294	2.47306	2.46061	3.67491	2.45379	3.01558	2.21157	2.69058
ACSL1	2.34995	1.86431	1.98533	1.58834	1.40113	1.85669	2.14268	2.88613	2.74047	2.31757	2.49848	1.42307	2.04797	2.36323	1.72658	1.78179	2.86127	2.50502	2.09766	2.04655	2.0684	2.54531	1.83963	2.64926	2.46486	2.37762	2.33402	2.71702	2.87509	2.60602	2.50913	1.43067	2.82601	1.55092	2.39373	1.56423	2.2309	2.25619	1.65977	1.69193	1.99086	1.69493	3.27302	1.55371	2.101	2.01155	1.73084	1.71671	1.5857
ACSL3	-0.94015	-1.59766	-0.813228	-1.15394	-2.1695	-0.915528	-1.10214	-0.741485	-0.315833	-0.736077	-0.597677	-1.138	-0.982817	-0.80646	-0.578307	-1.64311	-0.311282	-0.593604	-1.30885	-0.569316	-1.24071	-1.08451	-0.899232	-1.78155	-0.549524	-0.397531	-0.681451	-0.325932	-0.34467	-0.539658	-1.02643	-1.37258	-0.746869	-1.31673	-1.32593	-1.47072	-0.728654	-0.651644	-1.65199	-1.52828	-1.14726	-1.44377	-0.436883	-1.26502	-0.87833	-0.950376	-1.97664	-1.38021	-0.834831
ACSL4	-0.450825	-0.913293	-0.45025	-0.73571	-0.201467	0.145338	-0.349486	0.00719158	-0.02902	0.342848	-0.149047	-0.716654	-0.656144	-0.0881845	-0.612803	-0.486979	0.579794	0.220857	-0.789496	-0.123289	-0.680559	0.0960039	0.503838	-0.6341	-0.00878563	0.246807	-0.0494982	0.301917	0.0692331	0.0897146	0.77615	-0.408666	-0.647779	-0.371287	-1.48637	-0.708306	-0.527267	-0.508895	-0.863272	-0.382255	-0.289935	-0.52055	0.388525	-0.845467	0.18295	-0.177344	-0.415108	0.135444	-0.31435
ACTA2	2.57046	1.75528	2.09583	2.75239	1.85019	1.3501	1.481	1.01996	2.00018	1.46602	2.31474	3.26764	2.69333	1.26157	1.49062	1.57571	0.607168	1.14034	2.15022	2.00288	2.70737	1.66947	1.88574	1.81706	0.817035	0.993512	2.56081	1.78511	1.74964	1.86203	1.08768	2.52984	1.25564	1.60296	1.8341	3.28884	1.93639	1.98643	0.562508	2.18018	2.40126	1.73564	2.50727	1.85534	1.94922	1.17686	3.32873	1.86855	2.45737
ACTB	1.81947	2.1195	2.50501	2.12158	2.28334	2.18677	2.41496	2.91346	2.9412	3.17299	2.64394	2.97026	3.14994	2.38147	2.79627	2.5166	1.97105	1.96273	2.06718	2.25993	2.60062	3.00655	2.1866	2.17164	2.24364	2.81623	2.03533	2.42347	2.63218	2.40585	3.25103	2.58985	1.96267	2.407	2.21789	2.1613	2.95785	2.65917	2.67303	2.38004	2.66822	2.3727	2.09321	2.27762	2.13335	2.43404	2.92579	2.29264	2.69745
ACTG2	-0.838066	-0.814667	0.244219	1.12255	-0.716448	-0.855231	-1.14408	-6.95479	0.0204363	-1.47615	-0.411995	1.15136	-1.10171	-2.55079	-2.51363	-2.13148	-2.41253	-1.02339	-0.836793	-0.269686	1.26755	-1.24227	-2.38527	0.557014	-2.01833	-0.976765	-0.607381	-1.98593	-3.15887	0.03074	-3.39129	-0.0345351	-1.01363	-1.70005	-0.180265	1.07267	-0.917881	-0.643584	-4.13458	-0.0240094	0.804426	-0.757856	1.14061	-0.866372	-1.00137	-4.20974	1.83256	-2.26366	1.53424
ACTL6A	-1.08254	-1.28004	-1.24308	-1.17227	-0.828809	-1.01019	-1.49416	-0.627585	-0.848022	-1.16071	-1.09131	-1.02693	-1.43628	-1.61001	-1.44557	-1.1355	-1.29287	-1.04631	-1.09373	-0.6428	-1.14803	-0.731181	-0.693673	-0.646095	-0.707083	-1.13846	-1.15184	-1.15353	-1.31766	-0.959215	-1.73564	-1.33058	-0.777442	-1.32547	-0.595398	-0.895279	-1.44548	-1.34477	-0.648545	-1.17947	-1.1498	-0.864798	-0.941618	-1.19451	-0.967347	-1.34712	-1.43273	-0.375484	-1.13494
ACTN1	0.334878	-0.594498	-0.238499	0.118753	-0.247739	-0.207864	0.219168	0.580693	0.514925	0.225405	0.0590314	0.762006	0.572662	-0.186403	-0.140828	-0.326496	-0.19669	-0.0392968	-0.148528	0.605107	0.377396	0.146567	0.222503	-0.614224	0.173064	0.0552404	0.401402	0.256616	0.349183	0.171214	0.0688347	-0.372146	0.22477	0.35527	0.270284	0.373744	0.254696	0.350202	-0.313886	-0.109223	0.182952	0.258166	0.548713	-0.0621064	0.0908949	-0.0483386	0.0531626	-1.60913	-0.18088
ACTN4	-0.250232	-0.989716	-0.0869121	-0.242748	-1.16475	-1.16366	-1.28042	-0.843807	-0.537744	-0.592914	-0.916402	-0.511907	-0.0259518	-0.785293	-2.13591	-0.54036	-1.11969	-1.00674	-0.84715	-0.795295	-0.416347	-0.563895	-0.682392	-0.552333	-0.765906	-1.05063	-1.08479	-0.823334	-1.26554	-1.35308	-1.27199	-1.17542	-0.437337	-0.495636	0.284234	-0.505246	-0.0070919	-0.373832	-0.407255	-1.15502	-0.335446	-0.453805	-0.408022	-1.11499	-1.05593	-0.601665	-1.39348	-0.78112	-0.458782
ACTR1A	-0.39188	-0.787055	-1.00142	-0.689434	-0.704735	-0.916073	-0.810329	-0.276416	-0.190478	-0.196936	-0.392232	-0.719016	-0.0173151	-0.486296	-0.399013	-1.17348	-0.807076	-0.825874	-1.13863	-0.142647	-0.561563	-0.0064457	-0.388911	-0.944317	-0.656154	-0.507388	-0.625624	-0.85639	-0.632344	-0.517348	-0.289516	-0.706797	-0.642532	-0.907497	-1.10604	-0.987124	-0.151064	-0.169222	-0.616075	-0.736939	-0.752524	-0.645606	-0.707084	-0.701304	-1.14073	-0.506485	-0.580212	0.969206	-0.908855
ACTR1B	-0.792186	-0.411415	-0.951486	-0.690465	-0.153792	-0.45395	-0.533174	-0.820859	-5.65738	-0.387041	-0.447285	-0.514754	-0.653438	-0.714389	-0.685664	-0.543524	-1.14335	-1.80226	-1.29817	-0.539411	-1.46349	-0.550789	-1.42357	-1.78254	-0.962379	-1.15698	-1.16519	-0.81763	-0.697364	-0.926963	-0.67265	-1.38547	-0.403989	-0.977306	-1.17858	-1.02317	-0.795934	-0.765421	-1.39496	-1.56271	-1.21858	-0.940769	-1.43519	-2.30008	-0.630813	-0.998367	-1.28699	0.589113	-2.16851
ACTR2	1.33483	1.42652	1.31869	0.355265	1.49259	1.70575	1.25851	1.6783	1.94824	1.43457	1.44281	1.17032	1.52533	1.0871	1.54108	0.338089	0.817833	1.78672	1.50245	1.9623	1.77082	2.3672	1.49016	0.771385	1.38301	1.5778	1.77141	1.71227	1.72458	1.7058	1.96292	1.56651	1.38196	1.49917	1.20594	1.37056	1.49317	1.24141	1.51246	1.421	1.34064	1.13688	1.65346	1.2036	1.70629	1.51227	1.38211	-0.7773	1.65057
ACTR3	1.20043	1.04737	1.04472	1.14991	1.33181	1.23445	1.24962	1.86677	1.93796	1.82043	1.44016	1.57859	1.83416	1.24569	1.3899	1.27486	1.0682	1.07224	1.10038	1.45903	1.54292	2.26517	1.31382	1.14672	1.46857	1.51375	1.33758	1.33679	1.46199	1.57977	2.11737	1.66373	1.14225	1.38712	1.56089	1.28594	1.48015	1.29379	1.64975	1.40162	1.49397	1.52378	1.1977	1.39726	1.13928	1.3618	1.89866	0.135794	1.58263
ACVR1	-0.146331	0.0548467	-0.648294	0.0764778	0.0109602	0.051631	0.012099	0.175882	0.0793713	0.277789	0.347933	-0.690791	-0.363288	-0.0061974	0.191676	0.088804	0.45011	0.282065	0.366502	-0.00686505	0.033929	-0.469437	0.225017	0.323264	-0.0206223	-0.153713	0.321927	0.221806	0.128068	-0.20563	-0.403243	0.0502981	0.0390062	0.122525	0.208102	0.356977	-0.204975	0.0412507	0.227547	0.0625331	-0.0814624	0.0396368	0.319966	-0.292883	0.521139	-0.600693	-0.481113	0.362433	0.0283149
ACVR2A	0.44008	1.12822	0.483258	0.0718818	0.410828	0.367926	0.68159	-0.466227	-0.0212384	0.674433	0.262107	0.858285	-0.0104732	0.324208	0.16518	0.510347	0.708777	0.346837	0.345606	-0.208566	0.377098	-0.0302967	0.485076	0.987765	0.201687	-0.299687	0.0116573	0.259483	0.107344	0.322747	0.584903	0.590147	0.209734	-0.0470505	0.811221	0.30646	0.34948	0.500927	1.28361	0.273023	0.587215	0.624074	0.227262	-0.118837	-0.0238639	0.509994	0.826503	0.77005	0.85318
ACVRL1	1.52299	1.31187	1.43737	0.784669	1.19951	1.38849	1.77795	2.17035	3.04326	2.51402	1.77462	1.89042	2.27885	1.67016	2.0431	0.99554	0.854825	1.20205	1.52467	2.22551	2.77748	1.93198	2.00095	0.82925	0.926397	1.31577	1.92713	1.57944	1.83734	1.35847	0.446448	1.23604	1.03938	2.45174	3.19455	1.66859	1.63342	1.93555	1.28908	2.48707	1.48825	2.12975	2.35546	1.91398	2.16676	2.13268	1.22422	1.01667	1.14769
ADA	-1.14157	-2.1349	-0.649342	-0.725045	-0.619263	-1.20225	-0.765287	-1.38313	-0.307042	-0.859883	-0.603829	-1.51975	-1.01182	-1.38813	-1.4828	-1.29102	-1.2544	-0.820137	-0.671961	-0.380309	-0.152312	-0.265685	-0.425817	-1.58973	-0.649921	-0.907928	-0.573113	-1.17656	-1.58378	-1.44312	-1.15004	-1.33296	-1.71439	-0.258558	-0.0876246	-1.30342	-1.21975	-1.18904	-1.59872	-1.03594	-0.956602	-0.120099	-0.385507	-0.969227	-0.196634	-0.463973	-0.610812	-1.88053	-0.655266
ADAM10	0.357446	-0.358611	0.253866	-0.525513	-0.0704182	0.173153	0.0401511	0.91733	1.00245	0.9993	0.471602	-0.495108	-0.559104	1.1344	0.875412	0.240834	1.36753	0.996147	0.332151	-0.381383	0.0619372	-0.437692	0.457937	0.420474	0.656729	0.556728	0.89426	0.509056	0.644136	0.778081	0.77813	0.315354	0.266021	0.470649	0.850371	0.350731	-0.17041	0.061452	0.178463	0.320542	0.140348	0.34547	0.488413	0.405427	0.724962	0.480377	0.242335	-2.91782	-0.0954105
ADAM12	-0.531782	-0.0571536	0.514418	-5.92527	-0.370795	0.0282038	0.430924	-5.42065	0.236443	-5.37231	0.256077	-1.2041	0.111479	-2.14864	1.97985	-2.16385	-2.49239	-4.38221	-4.14608	0.90819	-0.663278	-1.03318	1.81515	-4.68783	-2.57785	-2.65265	-0.162905	0.833345	0.475882	-0.751227	1.54612	-1.15838	-4.5095	-1.25491	-0.372786	-0.594225	-2.97887	-2.79115	-0.195938	-2.59128	-2.16777	-1.36769	-2.25757	-2.25037	-1.21439	-2.86826	-2.15928	0.311623	-3.11426
ADAM15	-0.656377	-0.623864	-0.226857	-0.331906	-0.812609	-0.870456	-0.678044	-0.0450676	0.0964995	0.0516369	-0.613531	0.424227	-0.357139	-0.977371	-0.450646	-0.519129	-1.11446	-0.593264	-0.480653	0.190325	-0.818648	0.860908	-1.51501	-0.598842	-0.525463	-0.749915	-0.386603	-0.726533	-0.829693	-0.856619	0.411543	-0.0619183	-0.847374	-0.659265	-0.573722	-0.601631	-0.699627	-1.00378	-0.465121	-0.451006	-0.908526	-0.194585	-0.840581	-0.0526515	-0.71335	-0.833052	-0.431906	2.30227	0.224256
ADAM17	-0.0862468	-0.414573	-0.826193	-0.431879	-0.576992	-0.101111	-0.413709	0.439732	0.21581	-0.194539	-0.029584	-0.404626	-0.22743	-0.35658	-1.10838	-0.492198	0.160216	0.069117	-0.0784061	-0.0160631	-0.0788278	-0.190565	-0.129064	0.0242375	0.0812395	-0.246043	0.0780892	-0.0237428	0.158491	-0.0340388	0.147606	-0.522395	-0.175214	-0.196114	-0.129671	-0.346192	-0.294822	-0.107935	-0.194135	-0.179421	-0.33147	0.0186005	0.0489576	-0.107232	-0.244272	-0.264799	-0.749773	-1.63531	-0.458696
ADAM19	-1.05343	-1.82182	-0.951853	-1.04048	-0.0122538	-0.953865	0.233979	-0.502856	-1.6489	-0.724648	-0.82069	-1.07945	0.400755	-0.607251	-1.02485	-0.396943	-1.44235	-1.57577	-1.03627	-0.0359482	-1.76567	-0.422023	-1.13218	-1.12973	-1.47241	-1.01174	-1.1631	-1.51063	-2.05431	-1.73061	-1.29412	-0.329491	-1.81785	-0.475796	-0.959994	-0.579472	-1.317	-0.863461	-1.11078	-1.09882	-0.280915	-0.198628	-0.722563	-0.807339	0.107186	-0.716487	-0.876387	1.65797	0.116187
ADAR	0.903944	0.798926	1.31347	0.643583	0.922619	0.680232	0.877106	1.35186	1.44776	1.47994	1.04229	1.28652	1.30828	0.871045	0.950208	0.805204	1.09671	0.847723	0.739646	1.13845	1.90974	1.19147	0.933839	0.543992	0.91322	1.01445	1.01988	1.0517	1.19328	0.7313	1.19123	0.901984	0.590789	1.35458	1.73689	0.951848	0.821786	0.889106	1.05636	0.979486	1.19756	1.09006	1.37269	1.27688	1.13045	1.42973	0.658508	0.410979	1.52874
ADARB1	-0.0217803	0.689096	-0.11338	0.0897876	-0.0530598	-0.791167	0.0850195	-0.669168	0.0955789	-0.168768	-0.0189292	0.112418	-0.25449	-0.421467	0.225216	0.342752	-0.52095	-0.361722	0.903055	-0.696433	0.0236691	-0.771943	-0.120578	0.461555	-0.577482	-0.475874	-0.144491	-0.608955	-0.263932	-0.701821	-0.498401	0.309509	-0.133538	0.160434	0.129168	0.752778	-0.503344	-0.953693	0.224834	0.467003	-0.0176901	-0.129175	0.0255247	0.71603	0.0636445	0.384542	0.0372297	-0.372002	0.269345
ADCY3	-0.0738567	-0.566702	-0.270301	-0.746865	-1.04189	-0.640046	-0.367394	0.206061	0.652686	0.249168	-0.449637	0.372253	0.591613	0.596302	0.450704	-1.11483	-1.4881	-0.387598	-1.05475	-0.576173	-0.19756	0.129537	-0.408017	-0.848023	-0.416782	-0.259538	-0.45788	-0.176958	0.0112322	-0.306481	0.717476	0.604707	-0.281175	-0.274744	-0.800561	-0.722533	-1.78381	-0.705993	-1.02044	-0.329248	-0.734144	-0.3749	-0.662074	0.0269022	-0.367237	-1.17392	0.245173	1.91651	-0.83066
ADCY7	1.60521	1.1845	1.33061	1.13876	1.42074	1.65212	1.88309	2.09538	2.31003	2.48212	1.80086	1.07867	0.902779	2.17304	2.27329	1.82967	2.26979	1.98523	1.94434	1.65219	0.83566	1.82275	1.659	1.73007	2.19988	2.25938	1.95752	2.25337	2.35421	1.52181	1.59669	1.67184	1.78088	2.15751	1.86076	1.69418	0.588095	0.669835	0.824124	1.76974	1.86626	1.97783	1.95411	1.43387	2.44584	1.82137	1.1867	1.19046	2.2071
ADCY9	-0.437492	-0.720392	-0.648458	-0.641527	-1.33872	-1.248	-0.429221	-0.879483	-0.40933	-0.878251	-1.07388	-0.707233	-1.36762	-1.51297	-0.97914	-0.597537	-1.5197	-0.96012	-0.119388	-0.640033	-0.269759	-0.695971	-0.579068	-0.308524	-1.44033	-1.42828	-0.876043	-1.08082	-1.30552	-1.3086	-1.29056	-0.418151	-0.525095	-0.58794	-0.539932	-0.0112366	-1.19396	-1.26857	-0.570141	-0.553232	-0.551911	-1.02173	-0.421384	-0.529454	-0.829743	-0.518	-0.950305	0.124102	-0.6391
ADD1	0.842423	0.426427	0.975996	0.443758	0.285209	0.338864	0.612784	0.87771	1.21214	1.1007	0.662773	0.753894	0.438395	1.09245	0.409359	0.632172	0.113889	0.474747	1.00596	0.893377	0.971334	0.601697	0.815462	0.911172	0.720953	0.201728	0.910265	0.610037	0.69499	0.590671	0.133726	0.874472	0.857755	0.784321	1.21435	0.916343	0.427946	0.420971	0.741198	0.957932	1.20484	0.952278	0.584161	1.08109	0.564606	0.701637	0.623357	-0.00789995	1.25756
ADD3	1.27842	1.28651	1.71962	1.40267	1.2522	1.22181	1.11871	0.921229	0.992844	1.51783	0.994068	0.544491	0.500401	1.43882	1.39366	1.72563	1.55798	1.67841	1.69769	0.863733	1.26569	0.757589	1.42488	1.47476	1.26713	1.23037	1.50763	0.97018	0.732186	1.73939	1.27088	1.30835	0.987019	1.40997	1.48928	1.63583	0.802825	0.8094	1.04799	1.53184	1.3573	1.47357	1.44793	1.85211	1.38655	1.29851	1.23789	0.233338	1.78788
ADH5	0.180167	0.537545	0.540073	0.10425	0.317774	0.645169	0.559991	0.620411	1.23733	0.669927	0.669871	0.254431	-0.154167	0.471208	1.10029	0.437999	0.846466	0.836164	0.739288	0.723058	0.817082	0.577748	0.685132	0.0416107	0.785623	1.08953	0.753557	1.02678	1.08045	1.03188	1.17213	0.702386	0.186883	-0.0453426	-0.00499773	0.397717	0.667731	0.476362	0.371677	0.907977	0.378525	0.415145	0.168948	0.595689	0.232367	0.714363	0.701795	-0.273777	0.643421
ADIPOR2	-0.423863	0.089232	-0.348073	-0.207344	-0.0638545	-0.13916	0.169337	0.525451	0.618969	0.46286	-0.153598	0.57291	0.525077	-0.119709	0.82259	0.0274743	-0.121481	-0.641804	-0.140408	-0.264256	0.0650006	0.0178475	-0.188728	-0.0184915	-0.127501	-0.0899715	-0.0540192	-0.0829828	0.140552	-0.0699152	0.563173	0.540723	-0.0210605	-0.104401	-0.933877	-0.0922863	0.227687	0.189845	-0.505341	-0.0289445	0.0530809	-0.484797	0.200229	0.0882281	0.11052	0.0644643	0.355323	1.08623	-0.137699
ADK	-0.96964	-0.843146	-1.18999	-1.14114	-0.890539	-0.866657	-1.17406	-0.380783	-0.516742	-0.638823	-0.599752	-1.19419	-0.723102	-0.596473	-1.01719	-0.70076	-0.186746	-0.775924	-1.15804	-0.797169	-1.1563	-1.00815	-1.04327	-0.458913	-1.02683	-0.956562	-1.32027	-1.02343	-0.939374	-0.85432	-0.624307	-0.907805	-0.683628	-1.22938	-1.13077	-1.28551	-0.451767	-0.224497	-0.207723	-1.13548	-0.661553	-0.96731	-1.20802	-0.751163	-1.2121	-0.876025	-0.648673	0.237369	-1.03655
ADM	0.559373	0.312194	-0.170922	-0.182334	-0.762145	-0.614229	-0.4866	-0.171731	0.0490431	-0.580832	-0.127946	0.295054	0.493086	0.468069	-0.135938	-0.674894	0.0394967	-0.551228	0.0895647	0.428364	0.123997	-1.15763	-1.45589	-0.447497	-0.854752	-0.696249	-0.555624	0.0227845	-0.0785229	0.384282	1.18098	0.0305939	-0.716797	-0.824807	-0.277848	-0.858144	1.2485	1.31076	-1.26996	-0.399929	0.253917	-0.125285	-0.850991	-0.226937	-0.450746	-0.68035	0.104835	-0.200343	-0.719408
ADNP	-0.564443	0.00364716	-0.711144	-0.370086	-0.262847	-0.0133622	-0.271753	0.185773	0.145971	0.180866	-0.0779375	-0.88361	-1.13607	0.175739	-0.203524	-0.00641569	0.437212	0.264848	0.205157	-0.37728	-0.163761	-0.676102	-0.116222	0.492756	0.00101517	-0.0878253	-0.0392246	-0.0239081	-0.0270032	-0.322067	-0.218626	0.0223716	-0.0183173	0.136607	-0.385912	0.0851272	-0.386097	-0.329878	0.245885	0.348743	-0.176743	-0.0531269	-0.0735721	0.141769	0.11998	-0.0991405	-0.103764	-2.32923	-0.290889
ADNP2	-3.17716	-0.108851	-0.784981	-1.16377	-0.353229	-0.608146	-0.454477	-0.105074	-0.124186	-0.619505	-0.535279	-1.70532	-0.239486	-1.01106	-1.70228	-0.919694	-1.58515	0.252132	-0.031488	-1.08358	0.269279	-1.17625	-0.305299	-0.0251974	-0.813765	-1.06366	-1.60003	-1.03735	-1.34485	-1.03493	0.601368	0.0285451	-1.37248	-0.77034	-1.35718	-1.08425	0.651486	-0.165719	0.298786	-0.0185298	-0.371149	-0.849569	-1.13975	-0.233312	-1.1503	-0.948913	-0.760179	-1.28745	-0.641195
ADO	-0.0890179	-0.182547	-0.571214	-0.329558	0.116744	-0.107581	0.137244	0.184883	-0.0107938	-5.10174	-0.425832	-0.552189	-0.864106	-1.02548	0.270979	-0.693143	-0.20078	-0.672643	-0.784764	-0.050123	0.144096	0.25755	-0.576848	-2.2003	-0.808553	-0.717626	-0.60661	-0.0930872	0.300474	-1.05356	0.233051	-0.373421	-0.641651	-0.11165	0.152249	-0.17278	-1.3705	-1.43122	-0.266825	-0.841295	-0.619474	-0.0427811	-0.273678	-0.773218	0.38592	-0.911777	-1.18057	-1.63497	-0.0262668
ADRB2	0.81854	1.05901	0.780442	0.143599	0.250458	0.451816	-0.892282	-0.00582479	0.622589	0.725053	-0.100139	0.696143	1.20595	0.257252	-0.207304	0.204002	-0.173166	0.562021	0.939941	-0.361679	-0.169291	-0.194398	-0.15097	1.99257	-0.0613322	0.138117	-0.130777	0.0106694	-0.257828	0.526614	-0.619626	0.56267	0.588488	0.161289	0.119615	-0.158959	1.93777	1.59972	0.253388	0.858563	0.980793	0.166559	-0.70336	0.8069	-0.0929412	-0.188921	0.559182	1.40883	0.479857
ADRBK1	-0.391869	-0.45556	0.858485	-0.0394271	0.161164	-0.0439701	-0.217921	0.122099	1.32945	0.291362	0.45347	0.0505127	0.743751	0.689604	0.458993	-0.36884	-0.178308	0.105169	-0.150557	-0.240371	0.366442	0.772815	-0.058844	0.00542057	0.430405	0.301035	0.245322	-0.0674432	-0.135585	-0.13039	0.807102	0.539037	-0.107423	0.182101	-0.3796	-0.116494	-0.218413	-0.320894	-0.192183	-0.0393132	-0.449068	0.281644	-0.399643	0.25161	-0.0224552	0.13597	0.854594	2.59094	0.941754
ADRBK2	0.801328	-0.560478	0.663299	-0.153067	-0.34918	0.457835	0.0261212	0.451896	0.897904	0.886908	-1.0113	-0.117348	-0.519761	0.720249	0.977256	0.731501	0.943908	0.457714	0.882091	-0.167041	-1.14376	-0.252633	0.307545	-0.300685	1.04633	0.854782	0.81054	0.874792	0.884429	0.577336	0.24878	0.24165	0.442221	-0.11671	0.702527	0.630523	-1.13304	-1.40981	-0.0802594	0.0606368	-0.227062	0.184048	-0.377039	0.108358	0.558313	-0.179317	0.292844	-0.222782	0.317318
ADRM1	-0.850526	-1.61519	-1.31455	-1.52516	-0.880872	-1.43446	-1.31527	-0.975678	-1.14855	-1.45788	-1.34529	-1.09587	-1.19686	-1.08971	-1.76184	-1.57067	-1.83515	-1.69212	-1.29193	-0.559845	-1.23662	-0.770019	-1.18032	-1.49217	-1.05251	-1.04268	-1.18166	-1.05846	-0.936284	-1.24204	-1.17722	-1.6756	-0.965245	-1.32791	-1.16226	-1.59605	-0.767791	-0.496001	-1.52297	-1.58761	-1.3107	-1.586	-1.44174	-1.68008	-1.19554	-1.3791	-2.24462	-1.07539	-1.51365
ADSL	-0.456612	-0.927239	-0.606752	-0.957616	-0.602709	-0.860655	-1.05105	-0.536618	-0.201555	-0.25411	-0.482808	-0.926879	-0.447529	-0.606885	-0.35763	-0.810649	-0.593893	-0.643561	-0.988689	-0.588925	-0.674533	-0.123393	-0.315975	-0.92294	-0.49659	-0.736934	-0.69032	-0.846544	-0.7134	-0.245215	0.0686318	-0.61803	-0.920044	-0.769377	-0.326285	-0.630913	-1.07231	-0.812133	-0.679009	-0.930506	-0.596746	-0.698453	-0.464705	-0.853986	-0.702	-0.671466	-0.586414	-0.0626678	-0.57665
ADSS	-0.414067	-0.263469	-0.0138531	-0.554251	-1.27547	-0.241713	-0.400658	-0.187883	-1.10048	0.50226	-0.261586	-0.866412	-0.939473	-0.0941878	-0.316918	-0.0754946	0.515144	0.0336967	-0.334766	-0.663102	-0.494877	-1.24202	-0.170935	-0.045767	-0.11657	-0.356412	-0.635747	-0.0587537	-0.192218	-0.488574	-0.0503664	0.0562496	-0.481499	-0.313094	-1.22304	-0.427823	-0.90903	-1.38971	0.25131	-0.113904	-0.446928	0.129421	-0.258943	-0.553338	-0.0442459	-0.281184	-0.30231	-0.308123	-0.906723
AEBP1	1.71797	0.843726	1.07274	1.66659	0.615579	0.690639	1.7505	1.00318	1.0523	1.67054	1.37047	1.56472	1.57283	1.07758	0.947012	1.36595	0.217345	0.568463	1.67596	1.95313	2.09784	1.49312	1.08327	0.0157489	-0.232029	0.492254	0.905645	1.51885	1.70177	0.902393	0.617297	1.46148	0.852351	1.37474	1.7734	0.99545	1.66398	1.99163	0.777983	1.66716	1.92726	0.329052	1.99138	0.730238	1.40736	1.83557	0.748327	1.49528	1.79864
AFF1	2.03275	1.83943	2.16719	1.66198	0.993888	1.64554	1.84424	2.06742	2.16011	2.57948	1.87962	1.55741	1.12431	2.3807	1.75664	2.4936	2.29788	2.42267	2.42672	1.29214	1.73158	1.24932	1.428	2.4722	1.93939	1.71068	2.22655	1.74331	2.02025	1.56686	0.899228	2.33491	2.09462	1.67955	2.44991	2.34609	1.34435	1.58306	1.93148	2.477	1.88932	1.91331	1.93715	2.52456	2.39584	1.93991	1.59563	0.903689	2.28996
AFG3L2	0.806368	0.679688	0.366389	0.0907189	0.457523	0.641606	0.79955	1.11673	1.12722	1.07273	0.8003	0.801347	0.463696	0.845634	0.998296	1.06776	0.823489	0.858393	0.790845	0.561416	0.682802	0.18778	0.634056	0.778016	0.747241	0.485026	0.542258	0.883712	0.72151	0.763396	0.735556	0.774955	0.83029	0.764731	0.905626	0.816804	0.575719	0.49331	1.3129	0.801541	0.737643	1.25818	0.62808	1.04171	0.646098	0.943158	1.10751	-0.773927	0.707658
AGA	0.246915	0.744605	0.232872	-0.126359	0.462208	0.73796	0.61275	0.747281	0.581625	0.791306	0.538504	-0.0720541	0.108876	0.779502	0.729756	0.502718	1.19031	1.00412	0.638256	0.596359	0.228616	-0.0733512	0.420444	0.601715	1.01885	1.0109	0.67634	0.923231	0.962601	1.20751	0.178854	0.65983	0.704137	0.0380107	0.0151101	0.126393	0.817772	0.717737	0.670091	0.508554	0.650631	0.196527	0.261791	0.383526	0.342305	0.205661	0.072946	-0.120453	0.231292
AGAP1	-2.02668	-0.332067	-1.01409	-0.763626	-1.27804	-1.05001	-0.924773	-1.06894	-1.07867	-0.66444	-1.70324	-1.5589	-0.672018	-1.95979	-2.17369	-0.409489	-1.49102	-0.927841	-0.212234	-0.504818	-1.23926	-1.23345	-1.09875	-0.677045	-1.76953	-1.73086	-1.55431	-1.57948	-1.64392	-1.68042	-2.22995	-0.160675	-1.02545	-1.06324	-1.48387	-0.924605	-0.559122	-0.93651	-0.439302	-0.286828	-0.746358	-1.94455	-0.892452	-0.45595	-1.49004	-0.972362	-0.70219	0.0992882	-0.411368
AGFG1	0.287434	0.669711	-0.0182777	0.435934	0.932044	0.817061	0.942277	0.872309	-4.48182	1.02838	0.995424	0.397713	0.365558	0.398742	0.19516	0.130063	1.08883	1.02049	-0.0961166	0.400846	-0.642014	1.04543	0.284239	-0.842972	0.867892	0.192604	0.652572	0.328763	0.364491	0.776365	1.68085	-0.173586	-0.56901	0.144198	0.766612	-0.330327	-0.436387	-0.522386	-0.494203	0.210138	-0.231787	0.515479	-0.437492	0.94164	-0.30279	-0.157457	-0.138499	3.24018	0.0501276
AGGF1	0.237554	-0.449813	0.387232	-0.234868	0.295381	-0.191758	-0.289322	0.572322	0.726166	-0.00566128	0.174512	-0.439222	-0.516422	0.501105	0.540868	0.350124	0.857399	0.399171	0.210726	-0.435672	-0.198431	-0.400374	0.0281469	0.455402	0.228026	0.141208	0.340236	0.250444	0.25959	0.231142	0.14258	0.48382	-0.129177	0.226591	-0.0498503	0.418251	-0.801496	-0.838269	0.604196	0.689918	-0.157662	-0.00570197	-0.453867	0.365305	0.388912	-0.0600336	0.0766986	0.466693	0.0329543
AGL	-0.0269784	-0.243825	-0.501556	-0.264192	-0.525388	-0.113307	-0.0392735	0.366584	0.597405	0.33772	0.220514	-0.056904	-0.947421	0.0690218	0.197751	0.376038	0.583584	0.396535	0.453126	-0.490849	-0.590495	-0.639637	-0.0189967	0.254236	0.304097	0.271401	0.593125	0.208105	0.121957	0.182168	0.0157707	-0.188689	0.149523	0.179285	0.128398	0.39121	-1.30897	-1.25259	-0.168042	0.39254	0.0129934	-0.0545881	-0.0680049	0.239135	0.301232	-0.1956	-0.154345	-0.530953	0.447616
AGPAT1	-1.22873	-0.998163	-0.661345	-0.428985	-0.811329	-0.677379	-1.17382	0.0407366	-0.352613	-0.0413449	-0.556204	-0.156503	-0.886847	-0.489277	-1.34245	-0.723661	-0.912506	-0.869293	-0.897982	-0.442335	-0.475931	-0.183549	-0.292275	-0.613289	-0.741921	-0.642017	-1.038	-0.712948	-0.693408	-0.98544	0.195934	-0.465629	-0.641444	-0.870199	-0.96235	-0.904743	-0.70216	-0.830479	-1.09143	-0.851069	-0.682735	-0.695426	-0.774088	-0.81661	-0.7391	-0.809919	-0.567572	1.99412	-0.553248
AGPAT2	-1.04696	-0.548441	-0.555873	-0.829885	-0.638379	-0.625734	-0.955031	0.2047	0.480781	0.343021	-0.865206	0.021835	-0.128082	-0.227397	-0.417554	-0.957633	-0.672021	-0.346815	-0.812338	-0.152468	-0.936284	0.535404	-0.757015	-1.47116	-0.0498801	-0.0536152	-0.394675	-0.079436	-0.431503	-0.00147365	-0.218053	-0.663963	-0.255725	-1.1434	-0.966695	-0.950718	0.0303693	0.172482	-0.9475	-0.907474	-0.6097	-0.344177	-0.984276	-0.980907	-0.579712	-0.943674	-0.661435	0.75479	-0.819927
AGPS	-0.0245081	-0.98981	-0.312263	-1.31813	-0.528877	-0.682888	-0.490052	0.409083	0.579711	0.00974084	-0.219895	-0.780282	-0.823635	0.221182	0.437661	-0.318919	0.329796	0.231132	-0.130762	-0.731777	-1.47599	-0.601365	-0.115857	-0.391033	0.199628	0.184926	0.156661	0.0689305	0.119008	0.553173	-0.149924	-0.289269	-0.374078	-0.496806	-0.359827	-0.264243	-1.42289	-1.73663	-0.0837112	-0.372955	-0.656596	-0.460164	-0.986817	-0.571691	-0.709712	-0.593019	-0.372093	0.813259	-0.591636
AGRN	-0.983248	-1.76561	-1.30518	-1.40653	-2.24888	-1.96328	-1.53415	-1.40096	-0.979193	-1.20776	-1.66077	-2.06675	-1.77069	-1.00708	-0.944217	-1.21588	-1.36209	-1.57543	-1.48994	-1.41665	-1.33026	-2.25349	-1.84809	-1.58895	-1.66903	-1.26697	-1.13776	-1.16946	-0.936677	-1.33161	-1.39178	-2.25204	-1.53114	-0.96419	-1.13444	-1.43799	-1.89886	-1.71072	-1.32911	-1.72612	-2.01359	-1.93423	-1.00668	-1.89724	-1.77483	-1.21185	-2.44482	-1.39122	-1.3973
AGTPBP1	-0.0083551	0.194885	0.46588	0.0332102	0.629846	-0.100715	-4.3614	0.991612	0.658344	0.282713	0.287045	-0.376646	-1.06005	0.573651	0.408411	-0.0184254	1.04747	0.674536	-0.0340417	-0.751164	-0.958926	-0.0499227	0.38353	-0.161823	0.880223	1.11213	0.663081	0.354996	0.285845	1.2242	-0.104508	0.492254	-0.352334	0.354996	-0.789872	-0.400253	-1.3494	-0.790257	0.0492865	1.22777	-0.215302	-0.891469	-0.62907	0.0366561	0.0268278	0.124705	-0.325053	-1.63486	0.127677
AHCTF1	-1.3531	-0.724399	-0.504495	-0.798798	-0.626129	-1.0249	-0.522256	-0.392632	0.0865107	0.0264168	-0.283535	-0.284015	-1.29878	-0.395209	-0.210831	0.137952	0.160411	-0.270645	-0.407343	-0.884488	-0.941662	-1.43405	-0.740675	-0.655705	-0.34408	-0.495647	-0.234594	-0.376727	-0.356396	-0.471214	-0.729136	-0.505155	-0.60467	-0.333619	-0.0861207	0.0227915	-1.23161	-1.17274	-0.428251	-0.205658	-0.511016	-0.511418	-0.756868	-0.0764971	-0.425772	-0.48889	-0.52687	-2.61919	-0.286884
AHCY	-2.1428	-2.06758	-2.01808	-2.10228	-1.49266	-1.47707	-1.44086	-1.31126	-1.25698	-1.43408	-1.61068	-1.67497	-1.78957	-1.21916	-1.75007	-2.06618	-1.56725	-1.49568	-2.11646	-1.56662	-1.64979	-1.44754	-1.3548	-2.04912	-1.49477	-1.22772	-1.65104	-1.68713	-1.42904	-1.00621	-1.53413	-1.91938	-1.26656	-1.87517	-2.15714	-1.93777	-1.51533	-1.52172	-2.01746	-2.1617	-1.4404	-2.27224	-1.68821	-2.09268	-1.73756	-1.87576	-1.93393	-0.814358	-2.42189
AHCYL1	0.598735	0.0276788	0.185122	-0.154429	-0.114576	0.428204	0.196863	0.276729	0.19451	0.676473	0.224212	0.0589555	0.277236	0.36238	-0.593678	-0.0389886	-0.0225389	0.483666	0.561524	0.493941	0.419294	0.121937	0.528514	0.422251	0.192231	0.409653	0.326286	0.274607	0.434776	0.402454	-0.355775	0.239825	0.370839	0.168943	0.398785	0.203452	0.636886	0.425979	0.133521	-0.0313018	0.425221	-0.211958	0.561588	-0.352786	0.589714	0.264979	-0.440279	0.421916	0.201941
AHCYL2	0.0553532	0.365957	-0.565665	0.28518	-0.0890597	-0.368842	0.0435795	-0.0127969	-0.209747	-0.316298	-0.285705	0.0257853	-0.949383	-0.0570998	-0.108092	0.444093	-0.0526467	0.0199231	0.0361807	-0.111932	-0.524532	-0.587388	-0.0637748	0.571086	0.0235995	-0.16563	-0.12745	-0.170927	-0.143696	-0.264126	-0.687178	0.700043	0.218588	0.118936	-0.227127	0.586317	-0.733813	-0.486842	0.30483	-0.11114	-0.236375	0.2249	-0.187393	-0.0302261	0.0436442	0.0243374	0.209612	-1.11788	0.251541
AHNAK	2.19968	2.42119	2.5512	1.7898	1.60384	2.31537	2.46465	2.75182	2.80933	3.09408	2.18242	1.83527	1.93766	2.80312	3.6744	3.12227	2.55132	2.47309	3.0822	1.65044	1.6698	1.28839	1.87807	2.93966	2.36948	2.18328	2.29997	2.33168	2.38236	1.88526	1.40026	2.84345	3.20394	2.73227	2.98311	3.13226	1.81647	1.86167	2.62357	3.03906	2.76256	2.70241	2.34228	2.33288	2.49647	2.96847	1.28188	0.989368	1.80558
AHNAK2	1.81253	3.29049	1.71726	2.53369	1.31275	2.27243	1.99717	0.943764	1.26885	0.404623	1.59682	1.90019	1.31153	1.54457	0.898516	2.79011	1.17629	1.21998	2.47153	1.36387	2.06073	1.78044	0.52101	3.62498	1.06081	1.04422	-0.264695	1.73628	1.71669	0.44471	-0.29548	2.60602	2.87726	1.4905	1.53245	2.61942	1.68351	1.61836	3.28316	1.96168	2.50478	2.03819	2.40831	1.89548	0.886741	3.07732	1.86446	1.93426	1.81545
AHR	1.04207	0.562402	0.995408	0.534131	0.327525	1.29416	0.727964	0.877449	0.989205	1.29873	0.821436	0.796174	0.653787	0.859718	0.0387685	0.854905	0.243007	0.766366	1.45577	0.860141	0.549854	1.26853	1.84504	0.997456	0.987837	0.89589	1.20454	0.772906	0.767095	1.02481	1.0381	0.923125	0.950538	1.08517	1.55362	1.33169	0.431883	0.679888	1.05466	0.679761	0.12693	1.19057	1.1062	0.777582	1.25029	0.691399	0.488742	-0.819629	0.894833
AHSA1	-0.407883	-0.864781	-0.988058	-1.35659	-0.613672	-0.914613	-0.892522	-0.597044	-0.386234	-0.306844	-0.792898	-0.768066	-0.348213	-0.768	0.106144	-1.3471	-0.89076	-0.716593	-1.0242	-0.842905	-0.557435	-0.701983	-0.918474	-0.784051	-0.722461	-0.861225	-0.828038	-0.567585	-0.569401	-0.697958	-0.680224	-1.17729	-0.545805	-0.973731	-0.91423	-0.832266	-0.478698	-0.562724	-0.831712	-1.34805	-0.468108	-1.29345	-0.3316	-1.19014	-0.84662	-0.718654	-0.836798	0.428638	-1.00439
AHSA2	0.356699	-0.0819907	0.602715	0.305969	-5.13432	0.0992708	0.473977	0.334392	0.122865	0.806271	-4.99131	0.195137	-2.01456	-1.10204	0.678424	1.0673	0.909913	-0.654343	-0.212329	-2.38231	-1.5681	-1.34173	-0.447924	-0.713111	0.21772	0.417213	0.743868	0.231077	0.350532	-1.45889	-0.218829	0.0151062	-0.519008	-1.59432	0.638718	0.318115	-2.98892	-2.45104	-2.72154	0.200134	-2.09093	-0.147049	-2.04476	0.406979	-0.342024	-1.16856	-0.000867165	0.215967	0.0291545
AIF1	2.47064	1.74584	2.45574	2.34895	2.65127	2.74713	2.37184	3.36575	3.17992	3.16365	2.65732	3.2096	3.38361	3.07032	2.92843	1.5408	2.79666	2.95472	2.43888	2.72937	1.44521	3.13801	3.00556	1.68302	3.24922	3.19651	3.11372	2.62132	2.8344	3.90569	2.83253	1.71948	2.5933	2.58643	3.02122	1.5539	2.42718	2.82575	2.06403	2.2975	2.03715	2.73951	2.96951	2.90375	2.32394	3.63851	2.67828	1.36772	2.37823
AIFM1	-1.09777	-1.40621	-1.25809	-1.6768	-0.942086	-1.46505	-1.06469	-0.537154	-1.30162	-0.813673	-0.924146	-1.52008	-1.33175	-0.733367	-0.51767	-1.41679	-0.409589	-0.856764	-1.26682	-1.88601	-1.10568	-1.71733	-1.02541	-1.1116	-1.04793	-0.684978	-1.07846	-0.725634	-0.761276	-0.773952	-0.982103	-0.80354	-1.18233	-1.07962	-2.35497	-1.29606	-0.781585	-1.05419	-1.35751	-1.19975	-1.03033	-1.94284	-1.02647	-1.24022	-0.881179	-0.890691	-1.13346	-1.95562	-1.85794
AIM1	1.39057	1.82659	1.34961	1.29968	1.11079	1.72438	1.68606	1.82164	2.04852	1.85056	1.86066	1.10355	1.64468	1.55308	1.39814	1.85898	1.78019	1.68363	1.32224	1.81795	1.4661	1.76875	1.40694	2.42681	1.52819	1.36113	1.40758	1.26176	1.35812	1.24778	1.03946	1.55563	1.96025	1.70309	2.16011	1.66771	1.35028	1.5594	2.00103	1.50193	2.00879	1.85586	2.19159	1.59462	1.50101	2.0178	1.45117	1.78534	1.53618
AIM2	0.586239	0.0872795	0.605936	-0.49074	1.28593	0.206739	0.957184	1.50985	1.63528	1.70846	1.48279	0.385246	1.02453	0.591175	1.47441	0.341105	0.703815	0.664836	-0.359363	1.12661	2.44924	1.97459	1.17157	-0.274891	1.21547	1.01496	1.43148	0.110255	-0.122894	-0.0847599	1.84538	0.234137	0.129197	1.10204	1.45481	0.260669	0.658345	0.634832	-0.309467	0.768895	0.496468	1.01913	1.65646	1.19737	1.23696	1.32333	0.481535	3.0743	1.92118
AIMP1	-0.923459	-0.485867	-0.632029	-0.826544	0.0455961	-0.243353	-0.281373	-0.723901	-0.516136	-0.301403	-0.610086	-0.726601	-0.68563	-0.981695	-0.448025	-0.482499	-0.309401	-0.376732	-0.792961	-0.454246	0.0900618	-0.279275	-0.129241	-0.773636	-0.589491	-0.653042	-0.45742	-0.687741	-0.682122	-0.414502	-0.346523	-0.292098	-0.738798	-0.560301	-1.38531	-0.735582	-0.340611	-0.431945	-0.690913	-0.342011	-0.230282	-0.755629	-0.224912	-0.483758	-0.550733	-0.315722	-0.37055	0.485343	-0.0678172
AIMP2	-0.973514	-0.660468	-0.77759	-1.22904	-0.699568	-0.966615	-1.12723	-0.429373	-0.149558	-0.724725	-0.754747	-0.931864	-0.581118	-0.578089	-0.740558	-1.40829	-0.457674	-0.865847	-0.828366	-0.794315	-0.0908142	-0.897076	-0.697249	-1.05764	-0.798403	-0.880091	-0.929288	-0.723673	-0.772982	-0.663703	-0.955401	-1.07218	-0.711007	-0.944898	-0.915078	-0.814494	-0.660967	-0.638443	-0.574617	-0.986113	-0.564315	-1.00279	-0.421878	-1.15072	-0.937414	-0.7356	-1.15748	0.462516	-0.632785
AIP	-1.52714	-1.10928	-0.942946	-1.38405	-0.283123	-0.875789	-0.805268	-0.504998	-0.691237	-0.548859	-1.15395	-0.709901	-0.917723	-0.714692	-0.641919	-1.03027	-0.577227	-1.26257	-1.35439	-0.765368	-1.00565	-0.0483262	-1.56936	-1.31385	-0.786913	-0.46332	-0.659468	-0.845367	-0.84338	-0.634091	-0.831706	-1.05632	-0.961656	-0.588078	-0.505693	-0.700157	-0.868369	-0.590795	-1.22567	-0.799116	-0.877889	-1.56317	-1.10112	-0.870785	-0.49096	-0.788632	-1.39631	-2.21677	-0.396248
AK1	0.53077	-4.69324	0.987894	0.511627	0.659911	0.238241	-4.65528	-4.39341	-5.58587	-4.60704	-4.75399	-0.213585	-1.54402	-4.15676	-2.63805	-2.15996	-3.73213	-3.06215	-3.05831	-0.94904	-1.92317	-1.43196	-1.94429	-2.0246	-3.25811	-2.49195	-2.35885	-3.66021	-3.11091	-3.5339	-2.53232	-1.58317	-2.02603	-1.67239	-1.79515	-1.95116	-1.49093	-1.68641	-0.943897	-1.26869	-2.83642	-3.04914	-3.35701	-1.70764	-2.92761	-1.87839	-4.1929	2.16711	-2.81525
AK2	-0.225885	-0.707554	-0.785137	-0.848176	0.118205	-0.598506	-0.679854	-0.375988	-0.448366	-0.418985	-0.809963	-0.528761	-0.0373931	-0.912672	-0.00153545	-0.73287	-0.521351	-0.629467	-1.00971	-0.293105	-0.520408	-0.618733	-0.573911	-0.43919	-0.919301	-0.58884	-0.990384	-0.508047	-0.405355	-0.197734	-0.465275	-0.293804	-0.815941	-0.622971	-1.31999	-0.831928	-0.179239	-0.352399	-0.522816	-0.642408	-0.372237	-0.419921	-0.394761	-0.460904	-0.19452	-0.421858	-0.775271	-0.0854617	-0.817671
AK4	0.427515	1.16617	-0.604808	0.831541	0.843318	0.922467	0.649457	0.623814	-5.38869	-0.199783	0.618083	-0.0708491	0.757661	-0.251851	-0.749759	1.17302	0.402856	-1.18657	-0.591712	-0.856268	0.398926	-0.013481	-0.630238	2.13815	-2.01641	-1.90848	-1.9479	-0.113427	-0.341185	-1.81616	-0.225767	1.38401	0.157867	0.216605	-0.241805	0.951947	0.578258	0.0140232	1.66497	-0.0944651	1.09325	0.105519	1.01043	-0.451588	-0.138948	0.92789	0.93719	1.23398	-0.618485
AKAP1	-0.262313	-0.550481	-0.218069	-0.844803	-1.30854	-0.806456	-0.598893	-1.21295	-1.16181	-0.566269	-1.14086	-0.168458	-0.977063	-0.87041	-0.237278	-0.747206	-1.08422	-1.00078	-0.495693	-1.2445	-0.443628	-1.07067	-1.48486	-0.407556	-1.06783	-1.27938	-0.979331	-0.964391	-1.04632	-1.13507	-0.423525	-0.661155	-0.912471	-1.26042	-1.07589	-0.709063	-0.851228	-0.73175	-1.0484	-0.765753	-1.08252	-0.618936	-0.924254	-0.713149	-1.01531	-0.858751	-0.345385	1.529	-0.617633
AKAP10	0.428303	-0.185787	-0.576574	-0.630262	-0.241814	-0.437095	-0.226572	-0.0202491	0.325366	0.260574	-0.432673	0.15607	-0.457995	-0.569649	-0.405532	-0.0160912	-0.645843	-0.133761	0.68017	-1.15979	0.446769	-0.408474	0.286711	-0.0424073	-0.36623	-0.039937	-0.28418	-0.0289972	0.0386164	-0.0735358	1.21309	-0.141259	-0.6498	-0.0827279	-0.154301	-0.877093	-0.695372	-0.866004	-0.533245	-0.24627	-0.744576	0.251782	-0.331725	-0.26405	-0.188379	0.176907	-0.371759	1.02134	0.438305
AKAP11	0.180561	0.201612	0.610675	0.164726	0.184799	0.708286	0.734002	0.699011	0.802955	1.2016	0.459456	0.163451	-0.310617	0.780083	0.70258	0.931538	0.873911	1.12337	0.931186	0.164817	-0.0535525	0.121239	0.554183	0.911297	0.830267	0.856518	0.821049	0.579767	0.790112	0.797853	0.266137	0.925977	0.578996	0.846723	0.281341	0.991773	-0.313084	-0.317964	0.65706	1.02495	0.628289	0.135351	0.54644	0.485835	1.20057	0.0784069	0.237897	-0.0147616	1.10459
AKAP12	-0.663416	-1.42569	-1.26732	-0.720396	-1.02976	-1.51501	-0.851245	-1.20054	-1.32635	-1.12057	-0.450699	-1.28998	-1.60064	-0.825395	-0.85307	-0.652137	-1.37869	-0.518038	-0.434542	-1.81265	-0.1238	-0.966866	-1.12507	-2.02087	-1.69495	-1.7517	-1.25265	-1.28994	-1.07653	-0.798624	-1.75478	-1.05858	-1.65027	-0.618888	-0.0656022	-1.33557	-0.178587	-0.364313	-1.37581	-0.710975	-1.73617	-0.43692	-0.57281	-0.847367	-0.381325	-0.34827	-0.877059	-2.84814	-0.842703
AKAP13	1.07192	0.46753	1.06673	-0.0475401	0.753343	0.233749	0.65078	1.20479	1.60212	1.09874	0.652513	1.61453	1.45822	0.250345	0.138216	0.555336	-0.379758	0.843499	0.811186	1.21389	1.21267	1.25319	0.999387	0.464082	0.771772	1.0399	0.962205	0.638128	0.797831	1.21523	0.656684	1.03331	0.861141	0.375592	0.489145	0.79473	1.45925	1.47506	0.21982	1.53164	0.875436	-0.228653	1.26941	0.685717	1.21116	0.914708	-0.100118	0.272775	1.33052
AKAP17A	0.234987	0.0844092	0.559392	0.182028	0.254201	-0.253628	0.389564	0.660806	0.630042	0.828476	0.0262817	0.558005	0.171794	0.248615	1.13998	0.651412	0.51222	0.333663	0.131154	0.0256085	0.107299	-0.334691	0.324116	0.256439	0.76415	0.645173	0.994594	0.168809	0.156599	0.0152976	-0.0908841	0.0707379	0.35148	0.413954	0.4727	0.511227	0.522614	0.452774	-0.229424	0.618796	-0.256284	0.467061	0.148572	0.667784	0.290891	0.273069	0.372024	-0.158886	0.705069
AKAP2	0.814619	0.00820981	0.915178	0.54217	0.933998	0.326132	-0.294687	0.206679	0.180638	0.300144	-0.0240814	0.986856	0.679013	-0.650964	0.0359863	0.450928	-0.262695	0.507448	0.776747	0.798308	0.736227	-0.0765399	0.936562	-0.0924623	0.365495	0.438444	0.717044	0.182946	-0.246393	0.273543	0.243898	0.364125	-0.726949	0.747161	-0.237672	0.392107	1.05443	0.476595	0.300842	0.940913	0.655695	1.04144	0.742388	1.12321	0.00922231	0.730246	0.62844	-1.14321	0.537904
AKAP8	-0.288672	-0.000784351	-0.777313	-0.384594	0.137496	-0.119491	0.222889	0.274819	-0.000554901	0.222581	-0.377972	0.0406759	-0.157143	-0.081703	-0.252214	0.489235	0.0773675	0.288233	0.254024	-0.292682	-0.725984	-0.933344	-0.136938	0.162364	0.00238998	0.0399234	-0.29658	-0.226106	-0.344302	-0.596876	0.313947	0.0579783	-0.343679	-0.028477	-0.29157	-0.467278	0.345744	-0.270306	-0.452797	-0.114616	-0.335517	-0.141973	-0.677579	0.276366	-0.254684	-0.180299	0.055617	1.40688	0.183749
AKAP9	0.233582	0.221302	0.527369	-0.0752257	0.0290495	0.881919	0.819605	0.639676	0.740741	1.10491	0.313998	0.0908763	-0.162647	0.756294	0.82951	1.06115	0.833822	0.701055	0.887737	-0.329209	0.0346001	-0.050835	0.524793	1.21902	0.924871	0.872323	0.74265	0.62329	0.68103	0.324003	-0.204154	0.592542	0.833434	0.624985	0.381106	0.881672	-0.715675	-0.478864	-0.0721665	0.775909	-0.0417626	0.196551	0.558739	0.520217	1.20698	0.707938	0.632249	1.18658	1.07885
AKR1A1	1.04419	0.203354	0.925175	0.266156	1.24907	1.12069	1.05179	1.49094	1.6676	1.58711	0.749394	0.73282	0.963588	1.52349	1.85877	0.409486	1.43378	1.01942	0.481052	1.19012	0.45797	2.10473	0.85281	0.376018	1.88753	1.88511	1.44066	1.41859	1.47495	1.94269	0.92343	0.676164	1.20382	0.887788	0.911383	0.467575	0.964488	1.02805	0.482745	0.618925	1.163	0.567064	1.28084	0.483617	1.07444	1.31967	1.04423	-0.4588	0.5579
AKR1B1	0.270732	-0.770864	0.625496	-0.919878	-0.233837	0.235066	0.0775266	0.546719	0.813564	1.24457	-0.122888	-0.211187	-0.325938	1.54957	0.962553	-0.656714	0.839539	0.718325	-0.0452654	-0.0107619	-0.917089	0.610829	-0.0747732	-0.347707	1.29811	1.53517	0.8828	0.652069	0.994661	1.55682	0.0031635	-0.567775	0.643824	-0.3895	-0.0433222	-0.644926	0.322741	0.264398	-1.00206	-0.295868	-0.515317	-0.547684	-0.159437	-0.176674	0.205536	-0.357541	0.102122	-0.11307	-0.723572
AKR1B10	-4.17525	-2.94986	-3.85941	-2.40006	-1.1	-2.78625	-3.33996	-3.11599	-2.26229	-4.46281	-1.15351	-1.89762	-0.813205	-5.65937	-4.63713	-3.63588	-3.556	-4.89116	-4.12373	-0.201822	-0.577846	-0.979111	-2.60598	-3.61108	-3.75355	-6.93786	-5.28221	-4.33253	-3.71973	-4.98501	-2.18494	-3.5064	-4.08136	-1.82695	-3.15195	-3.97374	-1.08814	-0.775094	-2.38827	-2.89812	-2.20924	-2.86452	0.189624	-2.67049	-2.4416	-2.30361	-2.56906	0.72681	-4.67478
AKR1C1	-0.397769	0.249661	-0.337303	0.680045	-0.07992	-0.262954	0.034255	-1.65529	-0.111918	-1.64863	-0.179625	0.644116	-0.540125	-1.14436	-1.68052	0.282003	-1.27174	-0.805375	1.03149	-0.832047	0.860391	-0.649336	-0.00989953	-0.165925	-1.82553	-1.73239	-0.865491	-1.00537	-0.92236	-1.36183	-1.74281	0.413475	-0.200811	-1.00219	0.172853	0.366794	0.370102	0.628482	0.256531	-0.0470123	0.219094	0.024313	-0.272472	0.344098	-1.23474	-0.26756	1.30108	0.284328	-0.0267199
AKR1C3	-0.753705	-0.489168	-1.40297	-0.00480918	-0.695973	-0.822618	-0.743253	-1.59159	-1.00644	-1.35468	-0.690297	-0.330187	-1.77216	-0.991455	-2.01307	-0.172846	-0.934188	-0.957254	0.322366	-1.77994	-0.216908	-1.34342	-0.481659	-0.563955	-2.17934	-2.03437	-1.1216	-1.72913	-1.56447	-0.62039	-0.813064	0.0524975	-0.305339	-1.25084	-0.398467	-0.275822	-0.502235	-0.233904	-0.319308	-1.28141	-0.135313	-0.51748	-0.887175	-1.26249	-1.5679	-0.448048	0.177175	-1.89761	-0.649367
AKR7A2	0.117726	-0.912141	-0.352449	-0.444142	-0.518866	-0.285563	-0.156719	-0.00885657	-0.0861074	-0.442006	-0.633006	-0.936352	-0.682005	-0.103466	-0.153938	-0.339306	-0.25031	-0.863354	-0.245394	0.0409646	-0.021379	0.171247	-0.345984	-0.51378	-0.472599	-0.503298	-0.246369	-0.193579	-0.257275	-0.0925999	-0.707552	-1.18639	0.0154646	-0.431801	0.467322	-0.648869	-0.667033	-0.54571	-0.217919	-0.643214	-0.154886	-0.0863895	-0.398573	-0.368849	-0.483964	-0.0977939	-0.659417	0.226945	-0.459382
AKT1	-2.22364	-0.918175	-0.785925	-1.03185	-1.07316	-0.952608	-0.716344	-0.612964	-0.425023	-0.42	-1.04304	-0.580469	-1.35901	-0.775378	-1.02501	-0.66226	-0.905762	-0.949275	-0.553706	-0.267309	-1.88136	-0.298765	-1.53057	-2.06851	-0.749985	-0.464973	-0.78586	-0.640688	-0.597329	-0.789152	-1.67858	-0.809414	-0.931466	-0.55216	-1.48014	-1.17287	-0.739943	-0.622394	-1.94062	-1.07728	-0.889974	-1.15775	-1.31972	-0.888015	-0.723029	-1.36079	-1.62155	0.545237	-0.897614
AKT2	0.416901	-4.84618	0.874829	-0.145302	-4.14786	0.749191	0.234002	1.41647	0.912096	1.13784	-5.00937	-0.337511	-0.0392328	-0.974111	0.780294	-1.30735	-1.14298	-1.34973	-1.08396	0.086742	-0.0284446	-0.264035	-1.44107	-1.72514	0.482515	-0.449347	-1.89893	-1.06302	-0.271572	-1.28982	-2.84086	-0.273329	-0.28631	-0.0839169	-0.499187	-1.85478	0.739471	-0.718733	-0.986596	-1.7571	-0.562964	-0.115519	-0.271104	-2.16009	-0.595061	-0.125748	-0.926477	1.4381	0.543121
AKT3	1.55502	-2.56109	1.86133	-2.93304	-2.47343	-2.67358	2.45587	-2.63266	-3.2083	-2.14527	0.42715	-1.53734	-0.999019	-1.65133	-1.4923	-1.19927	-1.82061	-0.757606	-0.219584	0.0171798	-0.276291	-0.405644	-0.226861	-2.14833	-0.859095	-1.20548	0.0397858	-1.54693	-1.3663	-0.769051	-1.37963	-0.727611	-1.70007	-0.556131	-1.70645	-0.3862	-2.18619	-2.22111	-1.62801	-1.20433	-2.21316	-0.470998	-0.185385	-1.33351	-0.464059	-1.03834	-0.898439	2.47687	-0.83408
ALAD	-0.911805	-0.386612	-0.106764	-0.540637	-0.273535	-0.667561	-0.297519	0.554659	0.73189	0.543506	-1.35987	-0.871987	-0.630821	0.121209	0.0983766	-0.461389	0.106718	0.381196	0.229553	-0.903548	-0.849461	-0.556194	-0.503491	0.73958	-0.739452	-0.324861	-0.619674	-0.578651	-0.335311	-0.337533	-0.886736	-0.051919	-0.163065	-0.345161	-0.900552	-0.25349	-0.116599	-0.29141	-0.485546	-0.444399	-0.110514	-0.270943	0.0963539	-0.615308	-0.139884	0.0336611	0.0204712	2.10343	-1.19578
ALAS1	0.301058	0.00533791	0.131172	-0.575675	0.369565	0.615186	1.27875	1.19451	1.24068	0.971638	0.341196	-0.294308	0.471225	1.29578	0.440667	0.541067	1.80417	1.03398	0.237174	0.251087	0.216417	0.630519	-0.0123033	0.167055	0.580815	0.80094	0.427247	0.944724	1.11275	0.357501	0.583185	0.151491	0.671383	0.711966	0.604174	0.354168	1.45068	1.49598	-0.323361	-0.619097	0.641522	0.748135	1.21642	-0.62709	1.01723	0.806612	0.25585	-0.606033	0.50422
ALCAM	0.408737	-0.130387	-0.35727	-1.03868	-0.675712	0.398671	0.265368	0.434817	0.325279	-0.11772	-0.038437	-0.853061	-0.517105	0.17123	0.210483	0.277648	0.0945631	0.444597	0.290133	-0.105528	-0.199363	0.573908	-0.662575	-0.183089	-0.0279482	-0.347411	0.325768	0.549117	0.534053	0.305427	0.733449	0.056177	0.0433647	-0.240447	0.207484	0.0863592	-0.45773	-0.606972	-0.0603445	-0.170433	-0.615908	0.681747	-0.385257	0.115014	0.0247501	-1.03417	-0.136249	-0.592401	-0.0998755
ALDH1A1	2.15582	0.649516	2.42591	0.227991	1.06197	1.88715	2.07315	2.81418	2.75711	3.04513	2.25275	0.987819	0.358254	3.71636	3.33411	1.07261	3.40066	3.49314	1.99883	0.787913	1.11008	1.40645	1.3308	1.90687	3.0787	3.6485	2.62488	3.1043	3.38538	3.84993	1.5885	1.53465	2.55001	1.83266	0.204386	0.814804	2.33729	2.56399	0.188021	1.91419	1.67139	0.532082	2.29958	0.723411	3.20691	1.58842	1.11609	-0.386346	1.58201
ALDH1A3	-3.03413	-3.33252	-3.17531	-2.13183	-2.74526	-3.2158	-2.06233	-2.57869	-2.6583	-2.32198	-2.03919	-2.8757	-1.96231	-3.53711	-2.27254	-2.65805	-2.36495	-4.35573	-3.26216	-2.39207	-2.68661	-2.3924	-0.715053	-3.11946	-2.79139	-2.58621	-2.19561	-2.70938	-3.24144	-1.96671	-1.80379	-2.57778	-3.87786	-2.56316	-3.7233	-2.38222	-1.98307	-1.98364	-2.36209	-3.17854	-3.96302	-2.03208	-3.33454	-2.30867	-2.25815	-4.28496	-0.772948	-2.96237	-3.14228
ALDH2	2.92519	2.69442	2.87148	2.2258	2.29516	2.83361	3.15531	2.6645	3.20557	3.39864	2.95086	2.48868	2.62862	3.19566	3.80805	3.01764	3.14033	2.88067	2.58738	2.65332	2.1477	2.72103	2.46904	3.00538	2.82833	3.03219	2.67422	2.88661	2.85075	3.0392	2.48339	3.07759	2.97764	3.06318	2.17796	2.77297	3.6736	3.60826	3.01127	2.69899	2.81702	2.49322	2.50436	2.54148	2.94407	2.99424	3.04426	1.79124	2.76138
ALDH3A1	-4.84499	1.79448	-4.98206	1.38557	1.26276	-4.97132	-3.20217	-4.90071	-5.65234	-5.54792	-4.49113	-0.661181	-3.30929	-5.18262	-3.78498	-3.83841	-3.54443	-4.65217	-1.25629	-1.01929	-3.76064	-1.55172	-4.30203	-1.89226	-4.84773	-5.7026	-6.25778	-3.28689	-3.44648	-7.30354	-4.14019	-2.77881	-0.838147	-4.28998	-2.45142	-2.67039	-2.52449	-2.3686	-0.423569	-2.73196	-2.24433	-3.30826	-1.66145	-2.23542	-3.87697	-1.75359	-1.84674	1.61629	-3.75057
ALDH3A2	1.38544	1.9507	0.805844	0.820822	1.12671	1.53776	0.848849	1.59523	1.40718	-0.0872714	0.409179	0.270689	0.0829397	1.14143	1.59244	1.54379	1.65644	1.14089	1.71264	0.247399	1.12904	0.538829	0.426257	2.53771	0.8232	0.585408	0.665856	1.13614	1.21205	1.288	-0.335521	1.71611	1.47801	0.555417	0.446661	1.26839	0.816082	0.97891	2.85954	0.629195	0.88317	1.44998	1.32438	1.31126	0.853899	1.49684	1.98158	0.491729	1.29316
ALDH3B1	0.00683575	-0.602875	0.427935	-0.404998	-0.987174	-0.139112	-0.12864	0.513774	0.527389	0.332884	-0.362984	0.875249	0.432301	0.500176	-0.305241	-0.759056	-0.737625	-0.259727	-0.376062	0.379618	0.0234793	0.689588	-0.899639	-0.853705	0.34898	0.465442	0.544489	0.459972	0.72277	0.804533	0.772451	-0.862814	0.066931	0.088495	-1.32037	-1.0516	-0.0584833	-0.304015	-0.86926	0.00534453	-0.569503	-0.172861	-0.685844	-0.24239	-0.128088	0.289054	-0.16095	-0.141701	-0.0738756
ALDH3B2	0.483933	1.70953	0.5757	1.40318	1.15719	1.05311	0.236703	-5.73152	1.64249	-5.346	1.19301	0.0886855	0.874167	-2.37673	-2.73674	0.954012	-1.5385	-1.94527	-0.693365	2.73494	1.38904	1.38018	-1.10582	1.76702	-0.795127	-1.53257	-3.49731	-0.958863	-1.179	-1.56726	-4.11236	-0.24999	2.12382	-0.013914	1.15836	-0.541713	1.01189	1.19302	2.08661	-0.663166	2.35958	0.568524	1.78879	-0.00672193	-0.756696	0.148617	0.779032	0.414422	-2.24424
ALDH5A1	-1.83974	-2.00533	-1.13002	-2.13915	-1.88189	-1.16256	-0.816574	-1.58237	-0.719351	-1.48853	-1.81846	-1.9442	-2.91682	-1.07239	-1.2791	-0.771015	-0.199356	-0.680878	-0.738855	-1.77984	-3.29141	-2.99524	-1.74858	-0.786143	-0.446407	-0.402542	-1.26668	-1.08689	-1.04715	-1.3391	-2.25956	-0.639496	-1.05303	-0.866176	-1.51493	-1.16043	-1.61888	-1.77494	-1.65233	-2.21776	-1.13945	-2.36737	-1.95797	-2.8797	-0.581907	-2.26251	-1.4216	-3.3312	-1.28701
ALDH6A1	-0.27538	-0.170887	-0.300849	-0.404615	-5.77321	-0.681803	-0.213028	-0.297214	-0.00235065	-0.539983	-0.383546	-1.64598	-1.84577	0.14386	-1.1125	-0.00168106	-0.50835	-0.078588	0.268108	-1.05755	-1.76784	-1.12842	-1.27288	-0.133551	-0.0621771	-0.206792	-0.680659	-0.975015	-1.25742	-0.871888	-3.15125	-0.823125	-0.296961	-1.29143	0.103431	-0.415067	-1.35934	-1.29506	-0.393571	-0.54555	-0.813776	-0.708647	-0.516199	-0.341166	-0.536218	-0.854392	0.187442	-1.75264	-0.510394
ALDH7A1	0.19661	-0.00246635	0.0119606	-0.0639554	-0.503901	-0.148041	-0.33116	-2.10302	-0.166772	-0.856923	-0.807644	-0.310184	-1.02173	-0.388511	-0.814611	-0.750854	-0.0717915	-0.61216	-0.485652	0.557459	-0.373622	-1.51401	-0.170233	0.292629	-0.688981	-0.494262	-0.853204	-0.663615	-0.791597	-0.0342285	-1.7247	-0.231642	-0.054695	-0.791792	-1.39796	0.0264303	-0.325494	-0.284816	0.126243	-0.194521	0.0572424	-1.38979	-0.475393	-0.594126	-0.384885	-0.0059587	-0.219726	0.922066	-0.943637
ALDH9A1	1.74891	1.19135	1.4847	1.30753	0.654217	1.00129	1.43925	1.38099	1.5656	1.79472	1.3043	1.39778	0.901212	1.87628	1.91293	0.972024	1.37666	1.47962	1.2544	0.970901	1.48245	0.904974	1.5261	1.60268	1.2965	1.36234	1.48344	1.15278	1.2122	1.78853	1.42507	1.40958	1.47139	1.48134	1.66047	1.44224	1.55045	1.51573	1.61646	1.31012	1.52649	1.49588	1.49173	1.32112	1.47112	1.47041	1.57288	-0.826945	1.26379
ALDOA	-0.128491	0.333897	0.559124	0.161558	0.338872	0.263446	0.587742	1.07878	0.967073	0.69905	0.438204	0.93617	0.831205	0.267895	0.825378	0.153053	0.101326	0.114174	-0.00700541	0.998876	0.616987	1.26991	0.171926	-0.122646	0.485896	0.734831	0.490165	0.796347	0.955471	0.926116	0.921759	0.0804361	0.661636	0.522323	0.211431	0.304148	1.14765	1.2492	0.479778	0.224358	0.542068	-0.273619	0.419	-0.465113	0.317856	0.52922	0.256486	0.152294	0.518369
ALDOC	-1.85491	-1.07401	-1.33535	-1.97719	-1.35683	-1.56729	-1.50915	-1.12634	-0.513375	-1.33618	-1.40137	-0.828076	-0.59484	-1.44033	-2.02933	-1.25946	-2.54799	-1.95339	-1.36075	-1.26467	-0.991972	-0.934641	-1.82823	-1.11247	-1.35561	-1.42859	-1.36579	-1.33396	-1.40642	-1.52046	-2.63452	-1.19179	-1.21994	-1.5104	-1.96749	-1.49999	-0.898045	-0.624578	-1.67322	-1.55686	-1.24796	-1.22316	-1.95435	-1.26159	-1.57008	-1.7209	-1.13828	0.168092	-1.57847
ALG11	0.406214	0.177912	0.220245	0.132214	-0.0676572	0.0249363	-0.373566	-0.046338	0.472689	0.189677	0.595927	-0.102089	-0.378932	0.263088	0.161084	0.455147	0.58282	0.162995	0.573643	-0.144417	0.0771741	-0.55397	0.581258	0.36923	0.331566	0.261393	0.243357	0.269146	0.216235	-0.0308007	0.0598325	-0.132212	0.145639	0.269636	0.48034	0.312534	-0.735657	-0.568023	0.0985428	-0.0883299	0.0999446	0.133785	0.456323	-0.0477161	0.32245	0.0137461	0.0523081	1.46814	0.146797
ALG13	-3.37897	-2.72949	1.61747	-2.85182	-2.92886	1.0971	-3.07907	1.54257	-2.52013	2.2189	-2.45186	-1.04342	-2.77983	-1.33049	-1.17598	0.450072	-1.09241	-1.14598	0.235584	-1.27865	-1.85218	-1.85729	-0.286626	-0.955732	-0.640143	-0.912334	0.696683	-0.688265	-0.908662	0.649183	-0.716366	-2.05601	-0.419223	-2.32358	0.226827	-0.646289	-2.31881	-0.756937	-1.59943	-0.85727	-0.938277	-2.54972	-1.50881	-1.25404	-0.528623	-1.08411	-1.3299	-3.66394	0.197736
ALG3	-1.41158	-1.63112	-0.967011	-1.17193	-1.23436	-1.53123	-1.4003	-1.06291	-0.681125	-1.34819	-1.51151	-1.11966	-0.9372	-0.792697	-1.02263	-1.60641	-1.41769	-1.75208	-1.6451	-1.0358	-1.36862	-0.912262	-1.63332	-1.55715	-1.13669	-1.04696	-1.45959	-1.04731	-1.02669	-1.42863	-0.903788	-1.37944	-1.32633	-1.25398	-1.72514	-1.97575	-1.0157	-0.973724	-1.58459	-1.50601	-1.20306	-1.63069	-1.08374	-1.48891	-1.27291	-1.21531	-1.19496	-0.72526	-1.57311
ALG8	-0.200043	-0.741532	-0.629393	-0.404134	-0.617745	-0.744753	-0.720772	-0.362306	-0.167244	-0.192224	-0.629371	-0.757936	-0.657411	-0.563509	-0.314107	-0.820881	-0.0995848	-0.466927	-0.814195	-0.68475	-0.420078	-0.33015	0.0531543	-0.523554	-0.205303	-0.126289	-0.366631	-0.250856	-0.264797	-0.28713	-0.512782	-0.369588	-0.720145	-0.505085	-1.01027	-0.720863	-0.563094	-0.682289	-0.763094	-0.81401	-0.356525	-0.621193	-0.420928	-0.748204	-0.363929	-0.832023	-0.602393	0.364111	-0.472796
ALKBH1	-0.791556	-0.903167	-1.75399	-0.920732	-0.851922	-1.27673	-0.695587	-0.562989	-0.200713	-0.527218	-0.865517	-0.929024	-1.32373	-0.835219	-0.733166	-1.12679	-0.915374	-0.325944	-0.85793	-0.696424	-0.480998	-0.381033	-1.2265	-1.1941	-0.764905	-0.633461	-0.904013	-0.804142	-0.855455	-1.00139	0.358493	-0.775214	-1.52671	-0.758455	-1.15473	-1.0162	-1.0061	-1.53149	-0.638939	-0.823402	-1.18652	-0.666314	-1.27306	-0.578038	-1.17297	-0.995575	-0.466823	-0.173458	-0.927678
ALMS1	-1.19525	-0.720639	-1.86103	-1.25419	-0.654518	-0.82757	-2.05293	-0.269644	-0.50702	-0.542884	-1.02282	-0.717249	-0.438281	-1.3333	-1.12501	-0.48659	-2.14798	-1.55039	-0.312183	-1.79255	-0.712009	-1.06266	-0.430236	-0.544994	-1.23044	-1.41687	-1.15085	-0.959447	-1.20807	-1.16727	0.0501165	-0.672271	-0.905769	-1.55098	-1.42372	-1.22729	-1.24575	-1.27464	-1.11497	-1.15801	-1.01752	-0.565641	-1.28288	-1.07542	-1.26283	-1.09364	-0.975245	1.20585	-0.52695
ALOX15B	3.36492	2.84748	3.56622	2.47899	-1.98148	2.65307	3.13129	-2.19583	-3.2619	-1.83776	3.67264	2.26471	-1.76981	3.01279	1.40128	1.06217	1.39462	-1.17028	1.03943	1.16353	1.34333	3.13524	0.265008	2.625	-0.0294347	0.574829	1.88269	0.789927	0.534068	1.29169	0.799299	1.44706	3.16999	0.803388	0.840255	0.697679	0.503623	1.1837	0.25778	1.3303	0.232874	1.22368	1.25811	2.30168	0.155447	-1.20882	1.82475	7.40995	2.01445
ALOX5	1.3358	0.514343	1.6455	0.921839	0.678268	0.872445	2.09909	1.50329	0.733945	2.30837	1.33504	1.34723	1.75411	1.20804	1.92517	0.662955	0.411214	1.16143	0.688487	2.32176	0.281523	2.72685	2.05319	0.0934491	1.70617	1.30528	1.55809	1.991	2.0518	1.94224	0.688529	0.587386	0.457336	1.13723	3.38831	1.26466	0.915486	1.50837	0.090482	0.157009	0.665714	2.18943	1.35765	0.531037	0.931329	1.31559	0.502875	2.05482	1.58132
AMD1	0.566006	0.272762	0.27125	0.129982	0.0501898	0.438765	0.368171	0.864364	0.967732	1.04324	0.509933	0.591748	0.863281	0.213194	-0.0825584	0.0617364	0.298631	0.688599	0.0915485	1.34587	0.483819	1.00813	0.468087	0.366193	0.569914	0.390648	0.631056	0.476101	0.791004	0.62395	0.345283	0.3	0.687638	0.520188	-0.145499	0.583293	0.606863	0.78466	0.566574	0.598639	0.787273	0.203095	1.19335	-0.0618727	0.935962	0.284409	-0.572687	0.629679	0.0465749
AMFR	-0.863897	-0.297978	-0.535558	-0.961903	-0.730297	-0.423146	-0.569507	-0.177788	0.0203166	0.427015	-0.466209	-0.631366	-0.226788	0.143622	-0.189023	-0.340843	-0.825519	-0.321511	-0.317229	-0.367845	-0.854383	-0.28774	-0.97466	-0.431685	0.108505	0.225685	-0.458669	-0.708025	-0.238836	-0.138356	-1.13169	0.133888	0.0061774	-0.592098	-1.37136	-0.616764	-0.625907	-0.532682	-0.238678	-0.258889	-0.647314	-0.721351	-0.787007	-0.338303	-0.434287	-0.497356	-0.592626	-0.0589177	-0.892924
AMIGO2	-1.7734	-2.34823	-1.63073	-1.55305	-1.00911	-1.04021	-1.84434	-0.813006	-0.735092	-0.783247	-1.33692	-1.72514	-2.38583	-1.43704	-1.33162	-0.594311	-1.00675	-0.407554	-0.6756	-2.01026	-1.82828	-1.40003	-0.812998	-1.81299	-0.754635	-0.967243	-0.576285	-1.02243	-1.02337	-0.943413	-1.96738	-1.79848	-1.40989	-0.799709	-1.07664	-0.824841	-2.16043	-2.09342	-1.5951	-0.662165	-1.85794	-1.15337	-1.81596	-0.483872	-1.23994	-1.76171	-1.31306	-2.91749	-0.686683
AMMECR1	-0.513198	-0.204646	-0.167514	-1.96538	0.149849	0.0664042	-0.137452	0.163078	-0.550637	0.527254	0.154115	-0.403256	-0.174345	-0.892304	-0.591543	-0.0904116	-1.34894	-0.275093	-0.0596234	0.433583	0.290946	-0.387562	-0.149907	1.01964	-0.654281	-0.854947	-0.73469	-0.637627	-0.734312	-0.730862	-0.767967	0.10229	0.356309	-0.139953	-0.280342	0.110726	-0.823452	-0.573819	1.02748	-0.139938	0.846747	-0.0244221	0.603748	-0.269312	-0.421931	0.285857	-0.461078	-0.0360888	0.259034
AMOTL2	-0.251078	-0.346447	-0.762234	-0.649326	-0.753756	-0.91508	-1.16738	-2.25809	-0.737202	-0.515402	-1.29102	-0.25243	0.00896245	-0.886996	-1.79828	-0.877631	-1.47304	-0.776665	-1.17677	-0.990815	-0.562016	-1.48172	-0.950336	-0.181276	-1.48497	-1.94832	-1.06885	-1.48966	-1.48651	-1.53112	-1.56979	-0.581137	-0.97303	-1.27601	-0.269108	-0.520335	0.233893	0.141417	-0.401779	-1.03133	-0.871918	-0.459584	-0.73208	-0.681636	-1.41275	-0.979351	-0.707764	0.156775	-1.22143
AMPD2	-0.599277	-0.88373	-0.52844	-1.0423	-1.13158	-0.866283	-0.557986	-0.555272	-0.179646	-0.239876	-0.673716	-0.0247575	-0.323884	-0.415123	-0.589652	-0.940186	-0.67951	-1.2894	-1.06171	-0.445174	-0.901097	-0.591459	-0.341646	-0.986841	-0.57494	-0.448038	-0.549565	-0.958685	-1.03254	-0.719918	-0.804443	-0.990339	-0.896311	-0.380305	-0.0561933	-0.884806	-0.113024	-0.168437	-0.963928	-0.927466	-0.987884	-0.534679	-0.880547	-0.936021	-0.698103	-0.487305	-0.882894	-0.139519	-0.857659
AMPD3	1.50629	0.942277	0.205951	0.452804	0.519643	1.38451	1.32587	1.65913	1.69165	1.73811	1.20864	0.0986992	0.781977	1.49861	2.32028	1.52902	1.84074	0.951119	0.982044	1.05065	0.67695	0.965901	1.03111	1.28941	1.84503	1.33452	1.49265	1.67138	1.60162	1.16397	2.15035	1.47012	1.02035	0.893424	0.761128	1.01867	1.10337	0.797039	1.23544	0.577221	0.888714	1.37224	0.352705	0.131532	1.27396	0.768764	1.68994	1.20643	1.19159
ANAPC13	-0.0468354	0.428367	0.143955	0.0775853	0.562044	0.491866	0.435056	0.714372	0.597099	0.0591911	0.531982	-0.175252	0.37557	0.359757	0.143706	0.110635	0.288416	0.450363	0.264625	0.747433	0.680597	0.709216	0.607296	0.36114	0.42183	0.267318	0.365963	-0.107729	-0.0942801	0.533535	0.81583	0.410586	0.286234	0.229665	0.271125	0.191572	0.119388	0.311332	1.10135	0.386273	0.730707	0.634856	0.297935	0.26318	0.176122	0.233017	0.458723	0.651197	0.356295
ANAPC5	0.177003	0.291855	0.341501	0.284906	0.712702	0.443762	0.657232	0.91495	0.760746	0.965122	0.477911	0.618993	0.663963	0.663641	0.612262	1.11312	0.42901	0.36559	0.354328	0.329157	0.235362	0.667934	0.772707	0.2978	0.975484	0.576379	0.653734	0.466235	0.508381	0.488225	0.579058	0.51477	0.680181	0.587669	1.12329	0.769755	0.175773	0.216374	0.852851	0.776234	0.463981	0.553549	0.279289	0.804993	0.341507	0.46284	0.52653	-0.397052	0.463405
ANGEL1	-0.484795	-1.2806	-0.313579	-0.777981	-0.72511	-0.776191	-0.964025	0.347272	0.636158	-0.816691	-0.709122	-0.504332	-1.83967	0.510142	0.589491	-0.783647	0.0241648	-0.50498	-0.732447	-0.923283	-0.596842	-0.526776	-0.566653	-1.17628	0.296152	-0.00330766	0.0684439	0.37792	0.223936	-0.592644	-0.419535	-1.1257	-0.289621	-0.498808	-0.33223	-0.391187	-1.18526	-0.600734	-0.936135	-1.18123	-0.494929	-0.617784	-0.765852	-0.718687	-0.451229	-0.832654	-0.158334	-2.16714	-0.842129
ANGEL2	-3.31962	0.487221	0.639286	0.629512	0.84529	-0.60929	0.551781	-4.30058	1.04262	0.981916	-3.48572	-0.582522	-2.01755	-0.461614	-0.301945	0.621899	-0.146557	-0.369332	0.33002	-1.35499	-0.849905	-1.30189	-0.0722735	-0.103337	0.222747	-0.417243	-0.227155	-0.840217	-0.665906	-0.82717	-0.872427	-1.15748	-0.458743	-0.137616	1.12435	0.642843	-2.65748	-2.57838	-0.137956	0.117384	-1.18759	-0.0612166	-0.488535	0.236944	0.0201537	-0.886114	-1.48569	0.384448	0.125678
ANGPTL2	1.65858	1.09021	1.50379	2.25386	1.48277	1.16232	1.97404	1.64204	1.95252	1.57292	1.94003	0.996764	1.94621	1.36771	1.00444	1.3705	0.707399	1.41031	2.18324	2.1705	2.43792	2.0937	2.32001	1.27709	0.619808	0.77438	0.721971	1.53526	1.56657	1.20311	1.76099	2.72531	0.975442	1.95712	1.27594	1.67763	2.34799	1.77834	1.80618	2.31441	1.7933	1.46567	1.44356	1.93787	1.64319	1.7923	1.74716	2.57656	2.12698
ANK3	-0.0253759	1.87426	0.916699	1.25203	0.388034	0.983539	0.568339	-0.0324201	0.517399	0.1895	0.591198	0.604684	0.930526	-0.519095	1.16161	1.8538	0.50463	-0.0248185	1.02309	0.385195	0.456238	-0.537947	0.486184	2.26376	0.0219813	-0.435932	-0.11527	-0.209771	-0.15092	-0.677623	-1.26837	0.818321	1.49931	0.511751	1.28922	1.82055	0.768403	1.08506	1.79646	0.874146	1.42479	0.83267	1.40085	1.12647	0.677154	1.64553	0.790187	0.283284	1.71305
ANKHD1	-0.211159	-0.334028	-0.0956262	-0.895807	-1.25798	-0.370967	-0.560733	-0.718355	-0.488613	-0.318947	-0.321913	-0.779368	-0.966389	-0.484367	-0.431935	-0.0440056	-0.17502	-0.233824	-0.163465	-0.947151	-0.866935	-1.06826	-0.467976	-0.0314862	-0.261602	-0.0242171	-0.320074	-0.279454	-0.298232	-0.732837	-0.528987	-0.287291	-0.28687	-0.403391	-0.469144	-0.384886	-1.0146	-1.11685	-0.792786	-0.222938	-0.796787	-1.19624	-0.60319	-0.632771	-0.174922	-0.559843	-0.891368	-0.00398622	-0.42262
ANKLE2	-0.704322	-0.626265	-0.360615	-0.862947	-0.91434	-0.887316	-0.794048	-0.71569	-0.353882	-0.243719	-1.42839	-0.708175	-0.713521	-0.715899	0.0606526	-0.750561	-0.690012	-0.79871	-0.715981	-0.545454	-0.641458	-1.70807	-0.74457	-0.620606	-0.737274	-0.600017	-0.794571	-0.572268	-0.757838	-0.936058	0.0492892	-0.150134	-0.541332	-0.60275	-1.59601	-0.436926	-0.751072	-0.924809	-0.588253	-0.535934	-0.797395	-0.601019	-0.661211	-1.01475	-0.414834	-0.883209	-0.756237	-1.65365	-0.305006
ANKMY2	-0.32767	-0.651469	-0.264412	-0.884439	-0.872679	-0.591231	-0.110716	0.193789	-0.717822	0.366886	-0.729899	-1.14104	-1.17792	-0.0878825	-0.108613	-0.0891659	0.350165	0.0950381	-0.0265782	-0.934897	-0.687997	-0.937509	-0.453153	-0.128531	-0.0222081	-0.044932	-0.0188474	-0.146463	0.0533597	0.161211	-1.38374	-1.01519	-0.528658	-0.380225	-0.584679	-0.0643813	-0.688468	-0.556313	-0.385501	-0.227138	-0.320587	-0.76871	-0.864902	-0.413222	-0.287463	-0.471121	-0.229897	-0.904147	-0.346093
ANKRD12	0.840111	0.550906	1.19582	0.270578	1.16978	1.14732	1.02751	1.61969	0.984156	1.91823	1.18992	0.342896	0.462342	0.940412	1.46472	1.21399	1.95564	1.93867	1.19139	0.800883	0.718423	0.813265	0.897694	1.17974	1.24482	1.16198	1.50693	0.770073	0.823479	0.884036	1.47112	0.836659	0.699153	1.31617	1.65963	1.08996	0.129765	0.266511	0.705085	1.79312	0.421097	1.00977	0.794034	1.84551	1.31534	1.20627	0.531495	2.11201	1.68811
ANKRD17	0.0426384	0.490476	0.371694	0.267771	-0.220996	0.138921	0.260292	0.471681	0.861214	-0.298915	0.126017	0.699013	0.467753	0.338054	0.289584	-0.132347	-0.324183	0.144224	0.584861	-0.477141	0.786155	-0.100594	0.341158	0.387369	0.45837	0.143511	0.678666	0.410306	0.202956	0.247104	-0.402483	0.0554009	0.335698	0.523302	0.236081	0.671492	-0.0945473	0.0313139	0.516822	0.427954	0.0242993	-0.695598	0.682573	0.394312	0.320623	0.267909	-0.154362	0.257502	0.280132
ANKRD28	-0.00104404	-0.726635	-1.1032	-0.827132	-1.10685	-1.02936	-1.13855	-0.105499	-0.432394	-0.549827	-0.272164	-1.45159	-1.29552	-0.589302	-0.701736	-0.362186	0.0595954	-0.295355	-0.191402	-0.385456	-0.529765	-1.39154	-0.65475	-0.466512	-0.454371	-0.379746	-0.504884	-0.367042	-0.436347	-0.447835	0.0116348	-0.190733	-0.750833	-0.872211	-1.09773	-0.770192	-0.925752	-1.10694	-0.281897	0.090472	-0.993815	-0.759461	-0.922159	-0.0444995	-0.964989	-0.901231	-0.667653	-1.56832	-0.791168
ANKRD40	-1.14416	-1.41671	-4.97068	-0.360527	-0.108913	-0.254687	-0.242706	0.368675	0.438197	-0.0286045	-0.131903	-0.217265	-1.14507	-0.0825512	-0.739082	-0.163139	0.307862	-0.823081	-0.515196	-1.71474	-0.794102	-1.38332	-0.889855	-0.537758	-0.0277635	-0.415188	-0.352859	-0.0946659	-0.747794	-0.289755	-0.223263	0.0778994	-0.848347	-0.373553	-1.30653	0.0100206	-1.27877	-0.232228	0.320627	-0.44712	-1.1956	-0.444676	-1.0609	-0.0323081	-1.04481	-0.92397	0.320226	-5.25886	-0.385761
ANKRD46	-0.911778	-0.108349	-0.278246	-0.639834	-0.31241	-0.428435	-0.372892	-0.190071	0.300292	0.0850162	-0.302832	-0.715628	-1.03062	-0.450616	-0.0978307	0.287845	0.219739	-0.229267	0.0690866	-0.837683	-0.350968	-0.629558	-0.34117	0.331099	0.0767228	0.0528137	-0.0538352	-0.494943	-0.221113	-0.287242	-0.951431	-0.89816	-0.0947396	-0.242897	-0.0814315	0.259202	-1.08996	-1.22917	0.133983	-0.254725	-0.115468	-0.818665	0.238035	-0.428425	-0.025108	-0.210129	-0.352533	0.00433069	-0.333669
ANKS1A	0.104024	0.36833	0.510536	-0.098168	-0.516866	0.00966843	0.141237	0.0867802	0.597258	-0.628106	0.301236	-0.146349	-0.913259	0.422578	0.162197	0.349252	0.559202	0.362246	0.713302	-0.68915	-0.0567313	-0.758223	-0.0891518	1.0782	0.533536	0.316234	-0.0549727	0.191951	0.20192	-0.0884402	-0.856179	0.259757	0.546113	0.158022	0.263705	0.622237	-0.449545	-0.36638	0.245035	0.50341	0.241388	0.222614	0.540947	0.14119	0.227321	0.415395	0.00554412	-2.05998	0.506577
ANP32A	-0.18043	-0.240375	0.266635	-0.371292	-0.227121	-0.114855	0.0333685	0.229178	0.457564	0.636035	-0.161526	-0.31234	-0.313121	0.527282	0.392292	0.215222	0.503662	0.535631	0.265145	-0.364967	-0.535927	-0.531582	0.0784927	-0.0357488	0.537101	0.368504	-0.100842	0.422747	0.332615	0.542579	-0.601571	-0.0528036	-0.312355	0.355965	-0.353106	-0.0867023	0.336571	-0.663535	-0.106025	-0.0321707	0.165968	0.325791	-0.346296	0.376064	-0.0158963	-0.129622	0.331626	-0.364796	0.21753
ANP32B	0.390685	0.0824779	0.416409	-0.213264	0.221611	-0.107331	0.229926	0.455824	0.633285	0.796999	0.241539	-0.0185918	0.253513	0.35148	-0.179969	0.381309	0.020227	0.362069	0.305522	0.288815	0.782201	0.557047	0.384325	0.303504	0.417537	0.262488	0.436886	0.284031	0.272531	0.427196	0.0957516	-0.00915252	0.318965	0.423521	0.764218	0.443407	0.349996	0.470018	0.591331	0.484964	0.447552	0.516919	0.264853	0.554281	0.260183	0.469285	0.27803	-1.68962	-0.113951
ANP32E	-0.412156	-0.563192	-1.20391	-1.11148	0.0252471	-0.652215	-0.615635	-0.0583752	-0.821458	-0.0950731	-0.429824	-0.826138	-1.00214	-0.583978	-0.986868	-0.124184	0.0522056	0.234049	-0.388327	-0.759594	-0.937518	-0.850577	-0.429518	-0.213417	-0.127048	-0.544445	-0.525908	-0.827492	-0.560929	-0.475597	-0.587602	-0.57199	-0.531293	-0.397963	0.155208	-0.277402	-1.18059	-0.239843	-0.318587	-0.451688	-0.913921	0.271239	-0.182842	-0.591655	-0.239082	-0.888504	-1.36692	-1.31509	-0.551435
ANPEP	-0.040716	-0.865466	-0.455802	-0.390102	-1.14103	-0.782277	0.289166	-0.624494	-0.656718	-1.037	0.161666	-0.257567	0.64308	-0.730909	-1.98026	-0.77727	-0.444834	-1.26269	-0.541228	-0.0455626	0.242556	-0.450123	-0.389209	-0.758395	-1.28315	-1.55428	0.019783	-0.47808	-0.449609	-1.08541	-0.0874915	-0.458638	-1.0537	-0.117521	0.341132	-0.787827	0.347842	0.487889	-0.900292	-0.456019	-0.124809	-0.956146	0.177216	-0.774568	0.0662411	-0.25507	-1.2101	-1.7062	-0.127935
ANXA1	1.22358	1.30405	0.952953	0.849533	1.59465	1.22399	1.23427	1.6435	1.78205	1.38564	1.31744	1.04431	1.21032	0.780444	1.11478	1.42053	1.58326	1.76572	1.32244	1.86007	0.939779	1.15572	1.49205	1.58802	0.945968	1.11101	1.4862	1.37573	1.448	1.97129	1.54254	1.92441	1.00542	0.893167	0.84342	1.44433	1.69763	1.62698	1.69931	1.1973	1.09218	1.38633	0.836028	1.18301	1.06639	1.1411	1.28184	1.53223	1.39092
ANXA11	1.2577	0.766779	1.14109	0.747738	0.916944	0.994717	1.14494	1.60124	1.69586	1.62581	0.982814	1.28959	1.52377	1.62463	0.824668	0.925889	1.19816	1.15	1.28589	1.26181	1.27279	0.885593	0.926475	0.945651	1.22333	1.46568	1.3645	1.51814	1.64316	1.38255	1.89856	1.25571	1.21173	1.10856	1.40633	0.759217	1.63066	1.50606	0.624004	1.03974	1.0124	0.956731	0.68156	0.659887	0.933468	1.25058	0.964623	0.532543	1.14965
ANXA2	1.84292	1.66246	1.7786	1.50803	1.927	1.69367	1.84016	2.60837	2.58086	2.48965	1.95452	1.98458	2.30925	2.10443	2.68914	2.0001	1.66718	1.49833	1.59794	1.73895	2.09099	2.62131	1.72888	1.75309	2.26352	2.27466	2.08287	2.04141	2.19197	2.32052	2.36699	1.87159	1.82697	1.75295	2.34199	1.85148	2.24435	2.12852	2.51704	1.50029	2.15205	2.02804	1.74171	1.511	1.43429	2.07184	2.08368	0.850311	1.5662
ANXA3	-6.86338	-1.74201	-2.49616	-1.9037	-1.35538	-7.0933	-1.84611	-7.39877	-1.99686	-1.58846	-2.39281	-2.79635	-2.3785	-5.71797	-4.2465	-1.71705	-3.09953	-3.00022	-3.14257	-1.15244	-2.69586	-5.05752	-4.38327	-3.09157	-4.57104	-5.47149	-4.37501	-4.85623	-4.93191	-3.6715	-4.55473	-2.77869	-1.03547	-3.86433	-4.90127	-0.817445	-2.5526	-2.65999	-2.67591	-3.07	-1.93851	-4.59511	-1.04384	-2.98128	-4.15521	-3.66399	-1.6966	-1.6583	-2.86638
ANXA4	1.176	0.886699	1.02811	0.545398	0.464429	0.956273	0.755943	1.65866	1.54952	1.14231	0.652848	0.282217	0.343663	1.09708	1.85575	0.484119	1.47595	1.273	1.0226	0.456573	1.5112	1.15415	0.741139	1.2066	1.21075	1.31438	1.49927	1.29921	1.30842	1.70725	1.0874	1.05398	1.24526	0.792461	0.733314	0.748085	0.935506	1.12041	0.800667	0.743658	1.14095	0.785303	1.40953	0.721333	0.948924	1.22146	1.01836	-1.29008	0.3686
ANXA5	1.42819	1.15988	1.63196	0.827163	1.39163	1.33909	1.40293	2.1729	2.07017	1.76128	1.52143	0.817017	0.951404	1.62574	2.20129	1.27159	1.92875	1.91295	1.73541	1.32106	1.64546	1.44458	1.45343	1.43842	1.8738	1.88744	1.76664	1.84416	1.82457	2.05586	2.15242	1.49482	1.21553	1.57229	1.5331	1.19458	1.64819	1.59864	1.41986	1.36689	1.52598	1.71654	1.41089	1.3274	1.38948	1.40143	1.39065	-0.0627269	1.41552
ANXA6	-0.699626	-1.09292	-0.216555	-0.785714	-0.595865	-0.411877	-0.908122	-0.787552	0.380875	0.426663	-0.156802	0.0710141	-0.0916631	0.177598	-0.583572	-0.743048	-0.522508	-0.236086	-0.851308	-0.465352	-0.323654	-0.21949	-0.432359	-1.69488	-0.335393	-0.143926	-0.568527	-1.02548	-0.632498	-0.0771281	-0.511198	-0.980709	-0.521599	-0.688559	-0.361986	-1.0559	-0.257384	-0.904142	-1.8489	-0.54378	-0.444009	-0.432122	-0.273585	0.0281592	0.0867348	-0.929249	-0.577195	2.09503	0.541824
ANXA7	0.829065	0.610625	0.49547	0.529222	0.602059	0.597233	0.418386	1.29967	1.21083	1.12337	0.740454	0.270859	0.298946	0.779556	0.373836	1.05621	1.06597	1.30915	1.16025	0.563125	0.643643	0.218616	1.18079	1.08837	0.874151	1.07878	0.725185	0.846763	0.855656	1.08715	0.960055	0.484546	0.873315	0.742016	1.14691	0.71391	0.859172	0.999628	0.808688	0.79672	0.76903	0.906679	0.825146	1.12072	0.894909	0.659385	0.495855	-1.16132	0.401775
AOC3	2.48803	1.98869	2.01817	2.49577	1.71464	2.17593	2.35916	1.44205	2.26092	-3.82591	2.3595	4.121	2.76861	1.3186	2.67148	2.48039	0.680018	0.130304	3.02281	1.27787	1.75776	0.184959	0.874804	-0.166407	0.249146	-0.463871	2.30061	1.80608	-0.216469	0.936421	0.994557	1.53064	0.80736	1.12311	0.79496	3.39551	3.04709	3.36615	1.05293	1.55795	0.717994	1.36629	1.33614	1.98258	1.39322	1.44223	4.16938	4.30474	0.692768
AOX1	0.693979	1.0892	0.72423	2.1317	1.41592	0.440111	0.974457	0.418001	0.359993	1.08638	1.68848	0.83173	0.505669	0.497724	-0.114817	1.03658	0.576335	0.17299	1.76796	1.22445	1.88286	1.98468	1.8813	0.633831	-0.326921	-0.193879	0.640601	0.56412	0.732742	0.928087	1.14767	1.4728	0.338823	0.96267	1.40635	-0.109896	1.63055	1.38089	0.536697	0.83854	1.88304	1.31198	1.34937	0.470734	1.69639	2.14959	0.96113	2.09911	1.08086
AP1B1	0.212604	-0.459278	0.387018	-0.441791	-0.424684	-0.393151	-0.0289705	0.350479	0.39829	0.425392	-0.13832	0.368493	0.332659	0.361493	0.189316	-0.809167	-0.446524	-0.0752573	-0.638387	0.419396	-0.0259854	0.84854	-0.190221	-0.800825	0.0487569	-0.0986598	0.117389	-0.031091	0.628397	0.864329	-1.40124	-0.306524	0.541814	-0.130702	0.144431	-0.867091	-0.193847	0.170764	-0.0668551	-0.19675	0.22735	-0.662072	0.59119	-0.454883	0.322293	0.110578	-1.00052	0.321883	-0.323839
AP1G1	0.289543	-0.00294185	0.342383	0.413279	-0.0877175	0.0432981	0.0919886	-1.7729	0.472824	-0.557563	0.415629	-0.593823	-0.861116	-0.0817759	0.265321	0.00148207	0.157371	0.170711	0.0698296	-0.347407	0.5817	-0.0294408	0.368292	0.179804	-0.0169009	0.0963721	-0.153829	0.0518013	0.0982061	-1.02924	0.6037	0.142969	-0.238794	0.214747	0.437091	-0.0908545	-1.11184	-1.12086	0.330376	0.0376083	-0.345917	0.683302	-0.195916	0.517752	-0.166056	0.12851	0.164135	0.867707	-0.70706
AP1G2	-0.67931	-0.652151	0.112039	-0.444983	-0.759124	-0.674956	-0.710419	-0.353848	-0.208392	0.178354	-1.04417	0.204385	-0.228521	-1.27874	-0.799261	-0.00763776	-0.794801	-0.884584	-0.601557	-0.132432	-0.316428	-0.200495	-0.789835	-0.643015	-0.286456	-0.33865	-0.564131	-0.381561	-0.467625	-0.37975	-2.44474	-0.33814	-0.594953	-0.269702	-0.239954	-0.908598	-0.225875	-0.332886	-0.428576	-0.4499	-0.0814516	-0.517721	-0.532335	-0.479433	-0.216689	-0.302981	-0.721213	-0.276876	-0.394786
AP1S1	0.288459	0.497594	-5.66745	-1.79011	0.514417	0.163415	-5.51156	-5.79335	-5.42243	-5.45561	-5.22823	-2.37389	-3.01216	-3.28367	-3.91639	-2.27631	-2.30233	-4.42223	-4.14189	-1.52625	-3.03288	-0.808886	-3.16812	-3.53857	-2.93987	-2.48125	-3.42946	-2.94861	-2.82549	-3.00322	-3.44147	-5.22316	-4.0195	-2.57187	-1.39531	-3.45076	-2.42007	-3.58987	-2.8044	-3.21245	-2.44102	-1.72828	-3.77468	-3.00327	-3.54075	-2.60507	-3.58119	0.551404	-2.31007
AP1S2	1.56349	0.626979	1.62996	0.820415	1.4151	1.59636	0.759169	2.00959	1.56584	1.53319	1.22514	0.459941	0.877357	2.0869	1.46161	0.900868	1.92081	2.14459	1.31716	1.58606	0.538873	1.51086	1.63764	1.06416	2.19877	1.87604	1.91445	1.24973	1.42441	2.58082	1.54333	1.00159	0.933548	1.06179	1.88152	0.905686	1.05068	1.08406	0.533309	1.15284	1.23953	1.37169	1.70709	1.0741	1.2713	1.1318	1.26545	0.868613	1.25264
AP2A2	-0.0805062	-0.303547	-0.0618661	-0.788408	-0.158831	-0.931412	-0.91109	0.177787	0.544276	0.459648	0.064543	-0.0551909	-0.213638	0.169843	0.873614	-0.448297	-0.311309	-0.699896	-0.0436897	-0.163569	-1.07321	0.198995	-0.311118	-0.49196	0.426993	0.384337	-0.0183445	0.158131	0.174933	0.630936	-0.231153	-0.243964	-0.125186	-0.278595	-0.267744	-0.726755	-0.742361	-0.558892	-1.14468	-0.217774	-0.263387	-0.798644	-0.338496	-0.46092	-0.0429768	-0.0379776	-0.371837	0.445652	-0.12001
AP2B1	-0.374024	-1.06818	-0.735861	-1.06074	-1.50578	-1.08773	-1.54947	-1.48773	-1.10273	-0.608627	-1.23507	-1.66742	-0.577721	-0.856015	-0.910778	-1.47133	-0.700077	-1.33643	-1.62895	-0.5802	-0.703606	-0.869825	-0.99031	-1.81681	-0.886409	-1.11095	-0.997893	-1.08691	-1.02669	-1.32026	-0.944455	-1.3635	-1.08433	-0.883926	-1.78828	-0.895179	-1.18702	-1.27655	-1.32531	-1.05101	-1.23288	-1.35496	-1.45157	-0.946805	-0.838321	-1.22362	-1.46881	0.749717	-0.544597
AP2M1	0.158336	-0.351575	0.11224	-0.132146	-0.373623	-0.268863	-0.12028	0.373053	0.449496	0.412475	-0.141456	-0.407216	0.110771	-0.185426	0.512908	-0.76725	0.654115	-0.039343	-0.324706	0.268441	-0.196781	0.145977	0.186165	-0.424591	0.222943	0.238683	0.17764	0.315048	0.437829	0.591004	-0.130165	0.0841426	0.133631	-0.00835118	-0.772636	-0.122255	0.399014	0.695226	-0.345534	0.0936424	0.222421	-0.261521	-0.125388	-0.420442	0.121674	0.0247016	-0.671903	-0.788212	-0.190074
AP2S1	-0.0451659	-0.360574	-0.286908	-0.418579	0.255012	-0.0463099	-0.0454157	0.399732	0.530779	0.286855	-0.0617141	0.31923	0.536403	0.649077	-0.22875	-0.384793	-0.155167	-0.33078	-0.371064	0.07928	0.244351	0.38121	-0.136275	-0.704323	0.359304	0.474189	0.278433	0.450451	0.49624	0.450063	0.827813	-0.366666	-0.153387	0.102709	0.0476686	-0.412974	-0.259769	0.448233	-0.465634	-0.646615	-0.273638	0.0849212	-0.458516	-0.433835	-0.0378014	0.0609166	-0.202868	-0.287906	-0.310206
AP3B1	-0.445209	-0.287275	-0.260864	-0.837028	-0.435695	-0.256284	-0.156344	0.295915	0.400332	0.371195	-0.177119	-0.352477	-0.0586449	0.346599	-0.571004	-0.671738	0.483822	0.1583	-0.0991921	-0.39361	-0.57224	-0.568976	-0.0780354	0.0189105	0.08132	0.195526	-0.0637215	-0.158807	-0.0215217	0.0525964	0.0395048	-0.27113	-0.139202	-0.331108	-0.948491	-0.357849	-0.256846	-0.279699	-0.444894	-0.245954	-0.24066	-0.420915	-0.240939	-0.51194	0.00264343	-0.404037	-0.716774	1.43955	0.0449385
AP3D1	0.0334785	-0.533628	-0.381793	-0.649481	-0.340422	-0.496274	-0.337835	0.201693	0.463229	0.250783	-0.0855943	0.769557	0.591009	-0.407337	-0.509342	-0.710133	-1.24725	-0.382999	0.0175153	-0.585644	0.621353	0.0481184	-0.0657972	-0.425362	0.221774	0.219314	0.191219	0.125762	0.134406	-0.193567	-0.376253	-0.258843	0.0651486	0.143274	-0.0420738	-0.169599	-0.294623	-0.415855	-0.49953	0.0169752	-0.038642	-0.0958262	0.154316	-0.113167	0.0380148	0.0291461	-0.392243	-2.55344	-0.459098
AP3M2	-0.641018	-1.12911	-0.72874	-1.37336	-0.670596	-0.732445	-0.883675	-1.07704	-1.35644	-0.394484	-1.13389	-0.952426	-1.1577	-1.23312	-0.417592	-0.342281	-1.25783	-1.33368	-0.743331	-0.722708	-0.966564	-0.559444	-0.792325	-1.50391	-0.77119	-0.751455	-0.889062	-0.889652	-0.715241	-1.70372	-0.510459	-0.798878	-1.01887	-0.872291	-0.572777	-0.264542	-1.59834	-1.40953	-1.23295	-0.851016	-1.09663	-0.664856	-0.758497	-0.959626	-0.519123	-1.18017	-1.50359	-0.7811	-0.751985
AP3S1	0.989472	1.24903	0.992066	0.700734	1.14534	1.10674	1.21372	1.44181	1.54039	1.44278	1.14416	1.17828	0.650685	1.15207	0.739559	1.34123	1.17739	1.39622	1.47941	1.355	0.97664	1.24788	1.34223	1.40735	1.28164	1.19811	1.41437	1.14076	1.04513	1.46894	1.39924	0.919751	1.09182	1.35502	1.61023	1.00044	0.900236	1.09725	1.16599	1.5666	1.0538	1.53417	0.721688	1.59783	0.959275	1.25986	1.19297	0.488325	1.01753
AP3S2	0.192197	-0.60405	-0.342846	-0.532972	0.0872252	0.0561603	0.2636	-0.176285	0.241774	-0.167933	-0.970987	0.0422789	0.161985	-0.129844	-0.520036	-0.537864	-0.398261	-0.124046	-0.398647	0.608842	0.196749	0.337552	-0.476767	-0.982896	0.163423	0.0606723	-0.110609	-0.0736697	-0.0614165	0.200559	-0.14035	-0.608232	-0.463345	-0.333715	-0.195076	-0.519179	-0.0148372	-0.090987	-0.716491	-0.385573	-0.385729	-0.304679	-0.288043	-0.120618	-0.554995	-0.302112	-0.417595	1.56538	-0.0918877
AP4E1	-2.49813	-2.59861	-2.6307	-2.28868	-2.6244	-1.86557	1.28901	-2.163	-2.36985	-2.31607	-2.75948	-2.52271	-1.87666	-1.17722	-1.02256	-1.5258	-0.700657	-1.59836	-2.1118	-2.6405	-2.72563	-3.54698	-1.9958	-1.48948	-1.92929	-1.44359	-2.43732	-1.05308	-1.46759	-2.46399	-1.84227	-1.36132	-1.97916	-1.3073	-1.81809	-2.17993	-2.82966	-2.90117	-1.80237	-2.08909	-1.52856	-2.12021	-1.78451	-1.64214	-1.52391	-1.68851	-2.49597	-2.42442	-2.39379
APBA3	-0.224291	-0.612723	-0.272143	-0.377668	-0.484351	-0.387784	-0.650918	-0.791383	-6.81533	-0.654287	-1.07264	-0.0378558	0.19464	-1.17092	0.267265	-1.06161	-1.75004	-2.28186	-1.74166	-0.533743	-0.456148	-0.0829215	-3.0872	-2.47339	-0.906921	-0.812	-0.76406	-1.09426	-1.69818	-1.99283	0.208026	-2.81128	-0.517817	-0.795601	0.668605	-2.66213	-1.76115	-2.18065	-1.51122	-1.58335	-0.890796	-0.475384	-0.871915	-0.468969	-0.947498	-1.38116	-0.612961	-0.320196	-0.966683
APC	0.0615058	0.152611	0.438001	-1.62695	-0.333329	-0.341189	-0.741294	0.0837263	0.426	0.414948	-0.414889	-0.69553	-1.04725	0.0209514	-0.339446	0.171667	0.732365	0.382113	0.398716	-0.811125	-0.6773	-0.905064	-0.157179	0.635614	-0.00741861	-0.265157	0.196944	0.0649363	0.000646952	0.0303869	-0.645163	-0.436702	-0.17603	-0.39342	0.0440172	-0.0125848	-1.33637	-1.17743	0.347857	-0.0515953	-0.176493	-0.342359	-0.022662	-0.25349	0.0448439	0.0965196	-0.776545	1.3642	-0.160027
APEX1	-0.807412	-0.113701	-1.49976	-0.894718	-0.0441287	-0.582388	-0.418712	-0.0750591	-0.0745266	-0.162124	-0.364879	-0.256155	-0.165003	-0.178616	-1.47777	-0.595034	0.288698	-0.574213	-0.838737	-0.875346	-0.35923	-0.618276	-0.169909	-0.219766	-0.44982	-0.19171	-0.672682	-0.352177	-0.074933	-0.185758	-0.686784	-0.126968	-0.551878	-0.716721	-0.795451	-0.58632	-0.0489366	0.16832	-0.764036	-0.69502	-0.544914	-1.05891	-0.535513	-1.18696	-0.257147	-0.567862	-0.795713	0.731779	-0.638013
APEX2	-1.08364	-1.26414	-0.772356	-0.800828	-1.06194	-1.32199	-1.61973	-6.19463	-0.889446	-1.37332	-0.902557	-1.36884	-2.41342	-0.941421	-1.96063	-1.85892	-3.18559	-0.916374	-1.20861	-0.612079	-1.25162	-1.64869	-1.79164	-0.842775	-2.10739	-1.99542	-1.53953	-1.21246	-0.836405	-1.39978	-2.0314	-1.65314	-1.66365	-1.5563	-0.78917	-1.4969	-3.03573	-1.56067	-0.968299	-1.89439	-1.67856	-1.91506	-1.15925	-2.57563	-0.882064	-1.85999	-3.35831	2.10713	-2.1341
API5	0.48519	0.132053	0.674938	0.0348291	0.359996	0.373093	0.247444	0.792257	0.894835	1.11944	0.497985	0.262464	0.274354	0.59544	-0.605879	0.650872	0.95197	0.977318	0.648674	0.301582	0.306815	0.24916	0.735359	1.13574	0.451998	0.666178	0.329184	0.609292	0.612597	0.573669	0.902282	1.05134	0.417887	0.690064	-0.14073	0.653027	0.589423	0.415287	0.827916	0.817236	0.785391	0.371476	0.530435	0.538508	0.628812	0.57754	0.663327	-1.38356	0.221644
APLP2	0.660322	0.963898	1.04197	0.400849	0.151611	0.839279	1.15925	1.67959	1.71726	1.66076	0.752598	0.237292	0.947573	1.94418	1.16968	0.267398	1.9474	1.37615	0.683619	1.31871	0.634114	1.07586	0.910358	0.363316	1.34024	1.43901	1.43799	1.51352	1.62624	1.63224	1.52838	1.22333	1.14904	1.13177	0.144512	1.03493	1.15839	1.24981	0.480528	1.05491	1.05831	0.677282	0.835565	0.655465	1.05923	0.92843	0.770554	-0.922865	1.1265
APOBEC3B	-1.85568	-2.08829	-2.1714	-2.82126	-0.457799	-0.957561	-1.43873	0.0813412	-0.560248	-1.50803	-2.21462	-2.60847	-2.91901	-2.39996	-2.99496	-1.57073	-1.02569	-0.890127	-1.60591	-0.530524	-0.531674	-0.426414	-0.715702	-0.671474	-0.447472	-0.932219	-1.71671	-2.83123	-3.36864	-0.483626	-2.37359	-1.41019	-0.929271	-1.76557	-0.96961	-1.7135	-1.77375	-1.44885	-0.839881	-2.27367	-1.093	-0.261054	-1.7709	-1.78375	-1.68051	-1.72266	-1.65508	0.309063	-1.97015
APOBEC3C	-1.11503	-0.685607	-0.451891	-1.01494	-0.715879	-0.817064	-0.123031	0.132006	0.27982	0.352981	-0.376577	-0.379574	0.579136	0.0993789	-0.725719	-0.58886	-0.905925	-0.499889	-0.552634	0.024633	-1.46013	0.273383	-0.421994	-1.11121	-1.04384	-0.201699	-0.513408	-0.515429	-0.583791	-0.155045	-0.407691	-0.288467	-0.719062	0.446863	-1.24642	-0.291546	-0.627854	-0.611458	-0.694215	-0.13548	-0.207222	-0.129338	-0.827982	-0.981021	0.340293	-1.11091	-0.969831	1.17372	-0.139081
APOBEC3G	1.07263	0.80632	1.38398	0.368547	2.087	1.3375	1.10207	1.44254	1.51061	2.06738	1.36615	0.328719	1.24749	1.3942	1.50831	1.03733	1.38079	2.09307	0.768817	1.67602	1.41727	2.28512	1.27721	0.81734	1.68983	1.85386	1.42559	0.990208	0.604426	1.35239	2.30533	1.12659	1.18896	2.23605	2.01175	0.66174	0.38937	0.623573	0.820648	1.26018	1.06238	2.03561	1.19255	1.32735	1.21169	1.35961	1.03384	1.94201	1.5084
APOC1	3.80706	2.44987	4.34666	1.67165	3.44352	4.13978	3.6702	5.2855	4.81121	5.29353	3.69265	4.43906	3.0282	5.44182	5.68912	2.27483	4.68556	4.56937	3.60733	3.99071	3.32385	4.56938	2.55545	2.07814	5.28132	5.5252	5.35543	5.18146	5.15113	5.72795	6.64285	2.48934	4.04924	4.14311	3.90056	1.99111	3.22939	3.51411	1.85452	3.08009	2.2354	3.24917	2.33336	3.291	3.59914	3.41723	4.6164	2.56531	3.14844
APOE	3.90453	2.67538	4.55043	2.78184	3.15815	3.67527	3.56444	4.37601	4.23211	4.82398	3.55631	4.64938	3.80126	4.77223	4.27613	3.54342	3.78071	3.30395	3.19394	4.14323	3.11711	4.71074	2.84137	2.09783	4.84237	5.15926	4.9753	4.63352	4.8248	5.02249	3.47209	2.78888	4.1827	4.20955	3.53235	2.87225	3.91458	4.37805	2.34763	3.4419	3.08019	2.8684	2.82748	2.80382	3.83727	3.09283	2.83262	3.3581	4.05048
APOL1	-4.86074	1.07284	0.426691	0.870672	1.85776	1.23558	1.38217	1.40594	1.59463	1.56879	1.31189	0.0743282	2.10018	0.295917	1.83647	-0.299314	-0.0304837	0.27186	-0.270961	0.464916	1.87008	1.99378	1.49223	0.070595	0.177814	0.0755961	0.18619	0.303717	-0.116383	0.14603	1.84015	-0.0292977	-0.602226	1.25458	1.28463	-1.06988	1.85251	1.7132	-0.622541	-0.316114	0.542958	1.17111	3.04486	1.14583	1.71789	1.67379	0.288394	2.58934	0.928055
APOOL	-0.238599	-1.52578	-0.305405	-1.28866	-0.54269	-0.273143	-0.50838	-0.460887	-0.759379	0.0210966	-1.36623	-0.805142	-0.364591	-1.06658	-0.996644	-0.998096	-1.8358	-0.761823	0.00953133	-0.290544	-0.477715	-0.312004	-0.387127	-0.0503085	-0.45716	-0.628754	-0.59849	-0.348384	-0.632796	-0.437267	-1.84437	-0.0212216	-0.372514	-1.21919	-1.16475	-1.27793	-1.37508	-1.22697	0.251722	-0.470617	-0.309513	0.189127	-0.867407	-0.358137	-0.769996	-0.647833	-0.350069	-0.488168	-0.996142
APP	0.947705	1.0242	0.416955	1.00282	0.349744	0.714747	1.07005	0.567715	0.518396	0.287095	1.0874	1.07944	0.368796	-0.112092	0.535043	0.903369	-0.0837314	0.834745	1.20477	1.45185	0.974352	0.517807	1.07152	0.827434	-0.0814795	-0.369705	0.683919	0.539121	0.47382	0.112487	0.406994	1.1235	0.653989	1.06552	1.21049	1.21114	0.734139	0.722923	1.30023	1.28902	0.670765	1.35268	0.694708	1.21066	0.764908	0.893549	1.25404	-0.246979	1.6099
APPBP2	-0.0708177	0.368653	-0.0157734	0.143779	-0.430945	0.118301	-0.00652337	-0.534996	0.171915	0.396682	-0.657276	-0.331755	-0.739817	0.0202205	-0.667376	0.284826	-0.219311	-0.0481145	0.533219	0.159996	-0.14095	0.220978	0.19514	0.241079	0.151705	0.178767	0.171364	-0.0339557	0.0547735	0.174271	-0.180565	-0.126474	-0.120562	0.185565	-0.0536759	0.250705	-0.350435	-0.290908	0.276183	0.118558	0.0659232	-0.0247427	-0.0804707	0.0499012	0.261483	0.0194935	-0.0652403	-1.58147	-0.0973385
APRT	0.0687946	0.413557	0.142534	0.346819	0.844412	0.482703	0.185414	0.285438	-7.50829	0.378333	0.290428	0.862245	0.471261	-0.273884	-0.498116	-0.88853	-1.48307	-1.64113	-1.44744	0.656845	-0.491913	2.64843	-0.689165	-1.62878	-0.624802	-0.269652	-0.656732	-0.343026	-0.0849778	-0.596889	-0.231066	-1.17589	0.234316	-0.284847	0.916837	-0.853228	-0.147933	-0.0180858	1.24787	-0.696349	0.298753	0.0527924	-0.21668	0.0757207	-0.50306	-0.234438	0.501429	-4.59821	0.816989
AQP1	2.40611	2.32407	2.00036	2.70942	2.53096	2.64825	3.08019	1.42393	2.01297	2.56224	2.51632	3.20696	2.43385	2.49169	1.33892	2.88781	1.63682	2.2636	3.13577	2.38713	2.15832	2.30029	2.0227	2.26952	1.79263	1.65308	2.43815	1.9104	2.23106	2.57487	1.07417	2.83181	2.49769	2.17796	2.37581	3.03096	2.40329	2.52254	2.30751	2.83698	2.51681	2.50605	2.05382	2.7181	1.76258	2.56984	2.58768	3.34187	2.8929
AQP3	2.24003	3.877	1.52666	2.96245	3.56183	3.09969	2.50039	1.43113	2.12807	1.23392	3.70523	3.02327	3.2097	1.07904	1.38261	3.16184	1.99524	1.41072	2.5138	3.43089	3.4002	3.42626	2.02438	3.42947	1.94803	2.05884	0.331294	1.93837	2.15999	1.04812	-0.205297	3.43054	3.12032	2.88062	3.11969	2.80885	3.75351	3.42618	3.63925	2.90119	3.45177	3.12334	3.09117	2.96779	2.21644	3.13595	3.4675	1.99999	2.15447
AQR	-0.459839	-0.211228	0.0210906	-0.117608	-0.490954	-0.520201	0.107969	-5.27646	0.392578	0.24908	-1.42396	-0.599077	-1.69303	-0.696086	-1.00464	-0.732999	0.172043	-0.320082	-0.494548	-0.545601	-1.30586	-0.521282	-0.692264	-0.0556936	-0.735992	0.0859759	-0.54369	0.0412777	-0.402404	-0.44095	0.0351168	0.385741	-0.769383	-0.946478	-1.61084	-0.994429	-1.03786	-1.3555	-1.30929	-0.835207	-0.456092	-1.77417	-0.688058	-1.31627	-0.183589	-0.758601	-0.968586	1.09694	0.36091
AR	-1.28813	-0.551632	-1.30203	-0.764459	-0.241499	-1.51517	-0.35943	0.239545	0.774088	-0.854548	-0.234465	-0.661271	-0.968592	-0.236436	-0.638504	0.047662	-1.4447	-0.605334	0.780675	-1.08027	-0.370281	-0.907964	-1.37433	0.345277	-1.56745	-2.30976	-1.25323	-1.1777	-1.42414	-1.82478	-0.604417	0.172403	-0.710919	-0.481348	0.346503	-0.0107365	-0.798707	-0.80574	0.201206	-0.414774	-0.409785	-0.322429	-0.468271	0.109171	-0.600707	-0.595049	0.402194	1.30421	-0.0224365
ARAF	-0.79131	-1.07866	-0.213379	-0.597973	-0.96966	-1.0283	-0.687142	-0.323826	-0.653105	-0.145476	-0.91378	-0.384731	-0.281874	-0.569846	-0.709751	-1.69297	-0.799182	-0.825593	-0.671759	-0.282665	-0.393857	-1.20707	-0.618017	-0.862701	-0.485539	-0.308267	-0.847543	-0.504847	-0.84716	-1.05582	-0.416492	-0.573469	-0.89805	-0.985483	-0.799958	-1.0716	-0.686193	-0.260434	-0.695891	-0.684013	-1.10487	-0.560749	-1.14296	-0.56627	-0.513673	-0.996212	-0.815824	0.381439	-0.955166
ARAP1	-0.00733375	-0.594879	0.601537	-0.153995	-0.217272	0.205001	0.49666	0.737449	1.04646	1.17236	-0.127947	0.296254	0.385286	1.35614	-0.449976	0.22351	0.69755	0.318927	-0.094697	0.278622	-0.152825	1.04294	-0.28041	-0.211464	0.583056	0.859237	0.777299	0.807407	0.784373	0.473522	0.558949	-0.217177	0.733792	0.0147043	-0.0661696	-0.253672	-0.304962	-0.331458	-0.697299	-0.102344	-0.0320536	0.179414	0.156925	-0.337079	0.729227	0.227941	-0.0424463	2.05518	-0.0208743
ARAP2	2.00725	2.04489	2.07309	1.61979	1.70794	2.30032	1.67769	2.31514	2.12678	2.98333	2.04102	1.99703	1.81245	1.84475	2.41682	2.62418	2.26579	2.33176	1.86139	2.20682	1.41466	1.82331	1.59009	2.84621	2.34627	2.2722	2.31408	1.83169	1.79865	1.74184	1.91257	2.02997	2.28512	2.6085	2.41211	2.11221	1.49485	1.30826	2.34361	2.55061	2.05415	2.32399	1.88925	2.55745	2.25691	2.34101	2.35245	0.848573	2.24619
ARCN1	0.499863	0.0407356	-0.0813021	0.0633539	-0.139445	-0.250174	0.253723	0.373058	0.615168	0.70176	0.174483	-0.0435354	0.153484	0.676468	0.0027952	0.0673282	0.846786	0.434055	0.244536	-0.432539	-0.00859811	-0.656369	0.754485	0.48843	0.536177	0.78524	0.383685	0.317516	0.412573	0.0520107	-0.557341	0.803559	0.227959	0.26209	-0.432774	0.224839	0.754132	0.493252	0.253407	0.529844	0.441286	-0.436084	0.4189	-0.32636	0.455257	0.30947	0.0249312	-0.878977	0.540029
AREG	-6.08628	-3.95259	-2.43567	-2.38848	-1.74699	-7.47074	-2.4589	-7.3673	-1.29978	-6.59764	-6.79644	-3.14373	-1.32123	-6.60037	-5.97335	-5.42275	-5.20309	-2.58295	-4.06788	-3.53953	-4.84423	-5.72604	-5.85434	-1.97181	-5.87303	-5.20726	-2.57584	-4.99335	-5.37757	-1.85558	-6.64249	-4.4233	-4.36949	-5.28313	-6.68818	-5.06124	0.706708	0.696959	-4.12205	-4.4353	-3.31114	-5.9895	-4.20961	-4.42298	-4.98237	-5.19746	-3.85886	-6.63574	-4.71705
ARF1	-0.156012	-0.132602	-0.249557	-0.443833	-0.126159	-0.0920749	0.121224	0.626337	0.839951	0.615011	0.197881	0.226236	0.710462	0.65865	0.408819	-0.271521	0.515914	-0.382787	-0.435575	0.283591	-0.118765	0.0316622	-0.0746753	-0.343123	0.272876	0.659777	0.312018	0.499809	0.65135	0.435087	-0.185714	0.107889	0.333519	0.105346	-0.404768	-0.0351429	0.724873	0.864032	-0.404713	0.180536	0.311111	-0.423826	0.306121	-0.308935	0.418927	0.141028	-0.548963	-1.31916	-0.636201
ARF3	0.831142	0.973679	1.09383	0.858172	0.839506	0.82518	1.23614	1.38839	1.86669	1.38162	1.2289	1.44442	1.82789	1.06177	0.848422	0.762077	0.728313	0.853181	0.588396	1.65432	1.52641	1.90949	1.32436	0.423004	1.26125	1.46541	0.765693	1.27788	1.41405	1.10708	0.508284	1.84526	1.07985	1.60127	-0.0344098	1.01947	1.50891	1.18109	1.33433	1.41571	1.70504	1.15122	0.973808	0.835464	1.19142	1.1868	1.02043	0.60868	1.24098
ARF4	0.959246	0.737287	0.519183	0.938231	0.879008	0.749954	0.868204	1.49446	1.38907	1.12471	1.08334	0.758996	0.681424	0.78506	1.37047	0.939762	1.25575	1.09082	0.966352	0.791014	1.02076	0.627734	1.60147	0.888735	1.14876	1.19645	1.07064	1.00042	1.05624	1.18238	1.33005	1.23938	0.83739	1.01759	0.651166	0.963048	1.2122	1.06532	1.30308	1.06049	1.17461	1.04514	0.837077	1.04711	0.792178	0.986495	1.17191	-0.460579	0.979972
ARF5	-0.97896	-0.251812	-0.415976	-0.441766	-0.112605	-0.176357	-0.188472	0.236975	0.293569	0.194223	0.00277723	-0.212223	-0.303326	0.0796287	-1.30861	-0.126007	0.076624	-0.0595129	-0.354472	0.160975	-0.537901	0.340568	-0.223723	-0.179084	-0.51815	-0.777315	-0.478594	-0.693167	-0.463225	-0.568556	0.504676	-0.42864	0.196102	-0.256956	0.0109179	-0.207624	0.197361	0.0876196	0.0955945	-0.406439	-0.0016641	0.0344162	-0.253878	-0.901984	-0.377023	-0.0140204	0.0561723	0.578243	-0.567689
ARF6	0.822787	1.0508	0.348649	0.075289	1.03686	0.726303	1.126	1.42383	1.52903	1.33437	0.963501	0.368497	0.176261	1.01338	1.39118	1.12796	1.29451	1.62277	1.10967	0.482929	0.80175	0.110401	1.3276	1.54436	1.03347	0.720479	1.04839	0.564773	0.740381	0.841052	0.0878554	0.624467	1.04213	1.18759	2.06798	1.28778	0.480583	0.704657	1.7292	1.05968	1.29136	1.0866	1.13469	1.24283	1.07142	1.29272	0.885795	-0.352484	0.735158
ARFGAP2	-0.0259063	0.351054	0.0268925	-0.0448967	0.211906	-0.0472246	-0.135013	-0.0113993	0.363768	0.304806	-0.446144	0.316307	0.440742	-0.529476	0.0863589	-0.0933679	0.534539	-0.153049	-0.191428	-0.775898	0.259966	0.530054	-0.294881	0.0391756	0.0205554	0.301426	-0.102081	0.28831	0.405348	0.136864	-0.112838	0.284095	0.295822	0.303485	-1.03908	-0.0213496	0.474371	0.363244	-0.31525	0.281088	0.44205	-0.469858	0.156509	-0.2689	0.396646	0.534118	-0.300496	-0.849683	-0.0386943
ARFGAP3	0.0226018	-0.197089	-0.283401	-0.472258	0.122265	0.17621	-0.105102	0.544703	0.601659	0.167591	0.347602	-0.525859	-0.172492	0.21851	0.408761	0.0348594	0.776352	0.471429	0.204225	0.193867	-0.0835464	-0.572352	0.273473	0.114621	0.429111	0.216313	0.449565	0.100675	0.060922	0.149052	0.510764	0.133507	0.0878551	0.0812236	-0.366115	0.0794232	0.377618	0.416378	-0.486148	-0.0480004	-0.0752131	-0.0454387	0.817693	0.0763141	0.321729	-0.0574919	0.108961	-1.01012	0.0279216
ARFGEF1	0.0470423	0.0220738	0.228375	0.0679739	0.0765584	0.147215	0.379335	0.628255	0.737297	0.771564	0.454368	-0.510759	0.176226	0.552945	0.720639	0.59778	0.705334	0.371502	0.385489	0.0331546	0.137115	0.0844793	0.343101	0.482525	0.511674	0.555062	0.388372	0.588484	0.451794	0.229771	0.438406	0.360011	0.400333	0.524165	0.233689	0.328088	-0.434851	-0.533851	0.138845	0.389214	0.222565	0.250505	0.241204	0.399167	0.650142	0.443815	0.511659	0.413683	0.293678
ARFGEF2	-1.02705	-0.562679	-0.307425	-0.612654	-0.826853	-0.842307	0.0426295	0.462117	0.816874	0.280057	-0.460764	-0.940248	-1.5818	0.0250823	-0.353974	0.281854	0.440135	0.301409	0.134184	-0.69363	-0.496463	-0.686586	-0.176959	0.273125	0.269624	0.526123	-0.180805	0.187837	0.223915	-0.26435	0.158454	0.349657	-0.199506	-0.157262	-1.30687	-0.19825	-1.19593	-1.53956	-0.671517	0.107128	-0.524496	-0.850991	-0.392662	-0.482535	-0.000903036	-0.286651	-0.197061	0.297542	-0.440655
ARFIP1	0.139357	0.66288	0.518552	-0.360597	-1.0689	0.571534	-0.188101	0.760133	1.08649	0.628035	0.596798	-0.392255	-0.245569	0.602362	0.617306	0.591135	1.07434	0.658498	0.687971	-0.0103788	-0.0754653	-0.817635	0.541503	1.03709	0.804471	0.486841	0.935029	0.531812	0.446701	0.769507	-0.135722	0.0229702	0.376916	0.390452	0.192109	0.574038	-0.0760557	-0.211366	0.884713	0.234676	0.572069	0.610131	0.600029	0.56378	0.47858	0.38848	0.321269	-1.81387	0.446576
ARFIP2	-0.695397	-0.382419	-0.593745	-0.397642	-0.783359	-0.350324	-0.913423	-0.608587	-7.12406	-6.43958	-0.759707	-0.31832	-0.58833	-2.00148	-2.18495	-2.20575	-2.8357	-2.332	-2.75454	-0.251846	-2.30273	-0.45689	-2.19546	-1.43105	-1.42323	-1.9695	-1.60993	-2.57948	-2.52744	-2.53128	-2.18649	-1.29333	-1.81036	-1.7853	-1.89517	-3.11556	-1.62404	-1.50585	-1.84617	-1.91094	-2.53686	-0.600194	-2.64191	-0.620688	-2.65686	-3.11656	-0.462616	3.97815	-1.67493
ARFRP1	0.00551264	-1.22376	-0.594333	-0.460022	-0.823074	-1.14704	-0.535016	-1.53021	-1.52671	-0.638933	-0.753469	-0.761509	0.382841	-0.953439	-0.401541	-0.79858	-1.31832	-1.53321	-1.38696	-1.14484	-0.733415	-0.135716	-1.15567	-1.39327	-1.0056	-0.47418	-1.01467	-0.711868	-0.687044	-0.81637	-0.620941	-1.16497	-0.959542	-0.794665	-1.17472	-0.865195	-0.968556	-0.993601	-1.16456	-0.877791	-1.10003	-1.1183	-1.10343	-1.13024	-1.06097	-0.679357	-1.64244	1.53453	-1.48958
ARHGAP1	1.50816	1.21059	1.50708	1.47701	0.757115	0.801035	1.26712	1.47093	1.55006	1.29996	1.36468	1.53609	1.18132	1.23183	1.12953	1.04213	0.989361	0.764254	1.57661	1.78113	1.99515	0.790325	1.53453	1.36981	1.26708	1.03775	1.32037	1.3104	1.23396	1.00133	1.23406	1.41794	1.09686	1.427	1.57591	1.22126	1.20746	1.29513	1.55384	1.45313	1.3765	2.22396	1.23146	1.57369	1.11199	1.38075	1.44048	0.0561394	1.42995
ARHGAP19	-1.66056	-1.25372	-1.12503	-1.71057	-1.32189	-0.892594	-0.924495	-1.00069	-0.424884	-0.083895	-1.21213	-2.05138	-1.32637	-0.570888	-1.2225	-0.433208	-0.986486	-0.832724	-0.275708	-1.75125	-1.22929	-1.72741	-1.04918	-0.318755	-1.20683	-0.630854	-1.22362	-1.01562	-1.00581	-1.09469	-3.28495	-0.507024	-0.984199	-0.958566	-0.778491	-0.709838	-0.847095	-1.28991	-1.74865	-0.29327	-1.15612	-1.3387	-1.03612	-0.762885	-0.659983	-0.883804	-1.59028	-0.366099	-0.828635
ARHGAP25	2.50149	1.52342	2.55149	1.38681	2.10264	2.2385	2.52499	3.06919	3.15587	3.08631	2.29292	1.63882	1.84905	3.39099	3.10777	2.12828	2.9431	2.94731	2.72018	2.07465	2.58622	2.02032	2.0471	1.65975	3.20938	3.13314	3.19512	2.61042	2.84998	3.04269	2.72129	1.9197	2.28058	2.68356	3.16761	1.94126	1.73121	1.37973	1.53274	1.91465	1.94745	1.55628	1.85224	2.38891	2.79791	2.11724	2.10013	3.11704	2.89336
ARHGAP26	-0.858768	-1.9489	-1.2524	-1.34015	-0.957573	-1.08875	-1.45092	-1.92304	-1.9628	-1.88642	-1.70667	-0.72404	-1.9882	-1.24743	-1.69698	-1.93049	-2.06517	-1.47107	-1.67045	-1.29464	-0.536278	-0.846289	-1.11316	-1.44695	-0.848907	-0.557161	-0.740393	-0.993166	-0.919299	-0.937529	-1.38946	-1.71194	-1.03927	-1.16416	-1.38777	-1.72717	-1.59793	-1.5446	-2.27882	-1.2742	-1.72448	-1.46682	-1.27367	-1.49006	-1.40012	-1.38919	-1.93526	-2.6654	-1.27195
ARHGAP29	0.0932113	0.567842	-1.18586	0.351019	-1.23053	0.458693	0.142867	-0.0654616	0.724987	-0.114771	-0.222192	0.570875	-0.3429	-0.478491	-1.1698	0.485453	-0.221606	-0.327664	0.657369	0.808032	-0.00621295	-0.652897	-0.429822	0.788862	-0.753911	-1.10873	0.0540869	-0.447792	-0.318166	-0.661978	-1.24453	-0.121521	0.188268	0.222571	0.416833	1.27345	-0.0572255	0.0539069	0.403747	0.264864	0.537104	0.00988114	0.307842	0.287821	-0.0016418	0.334326	0.672292	-0.970467	-0.0844455
ARHGAP32	-3.75765	1.28692	-4.01328	0.668112	-0.103823	0.994754	-0.00380323	-3.88495	1.52365	-3.15463	-4.41563	-1.01421	-1.62357	-2.89213	-3.55099	-0.100564	-2.86375	-1.56518	0.015766	-0.559267	-0.143746	-1.47101	-1.24222	0.860393	-2.58422	-2.36124	-2.53258	-1.69484	-1.82629	-3.93134	-3.34142	0.360433	-0.147119	-1.47273	-1.28111	0.310155	-1.43676	-1.09212	1.08319	-0.866292	-0.147445	-1.09624	0.189142	-1.10174	-1.50114	-0.427735	-0.607321	-2.32122	-1.19328
ARHGAP35	-0.462612	-0.148808	0.137242	-0.353448	-1.95059	-0.904126	-0.284253	-1.64572	0.0845975	-0.366903	-0.278597	-1.04938	-1.30327	0.0469798	-0.780558	0.111302	-0.0965786	0.0761144	0.0493496	-1.04644	-0.533415	-1.50737	-0.88688	-0.102116	-0.64796	-0.817998	-0.682468	-0.810923	-0.724399	-1.08004	-1.6635	-0.462017	-0.48565	0.215126	0.370361	0.106143	-1.63014	-1.45718	0.356979	0.0673352	-0.457283	-0.330244	-0.90569	0.300415	-0.638434	-0.609065	-0.78791	-0.149965	-1.24371
ARHGAP5	-4.28491	0.175036	0.183936	-0.267754	-4.40045	-0.228462	-0.400707	0.351066	0.360912	-0.481197	0.331491	-0.91256	-1.1794	-1.87806	-1.73109	-0.46142	-0.595543	-0.389441	-0.0400664	0.524038	-0.730073	-0.936045	-0.793644	-0.162909	-0.430522	-0.54219	-0.00661871	-0.591803	-0.706688	-0.25822	-2.19469	-0.542742	-0.664629	-0.820031	-1.06575	0.318919	-1.32618	-1.32123	0.203344	-0.461134	-0.922932	-0.974483	0.256834	-1.36799	-0.208899	-0.676912	-1.00785	-1.82966	-0.162286
ARHGDIA	-0.497221	-0.58317	0.27567	0.0169574	-0.577368	-0.654029	-0.855375	0.0203617	-0.152552	0.082145	-0.200922	-0.253982	0.340752	-0.132282	0.310441	-0.346908	-0.413395	-0.68216	-0.941392	-0.863525	-0.163911	0.0639755	-0.404488	-0.602908	-0.299344	-0.481625	-0.609194	-0.274942	-0.318071	-0.430725	-0.353762	-0.751081	-0.423049	-0.414672	-0.214172	-0.541454	0.211107	0.211512	-0.444601	-0.429301	-0.520139	0.0606558	-0.431903	-0.244228	-0.435973	-0.54653	-0.489134	1.22036	-0.742265
ARHGDIB	-0.0744601	1.66027	1.94858	1.22386	2.20906	1.9489	2.16775	2.49158	2.55244	2.5227	1.98461	1.1917	2.21552	2.55971	2.42922	1.64264	2.48836	2.41552	1.75241	2.04479	1.23142	1.62354	2.15253	0.713991	2.25908	2.08328	2.26202	2.04107	1.92946	2.44331	1.78042	1.23884	1.77725	2.17315	2.58333	1.96442	1.94652	1.94607	1.949	2.08302	2.06302	2.48507	1.7347	2.25545	1.89765	2.09658	1.42221	-1.08782	2.43766
ARHGEF1	-0.254064	-0.742781	0.369004	-0.354423	-0.31143	-0.631884	-0.249995	-0.121447	-0.315666	-0.0208144	-0.274075	0.193272	-0.0656141	-0.641034	-0.0969695	0.0541151	-0.855733	-0.459466	-0.242659	-0.734263	0.0312048	-0.693451	-0.0493063	-0.140267	-0.326895	-0.478732	0.0992952	-0.381741	-0.541566	-0.412016	-0.609802	-0.416926	-0.240742	-0.268365	0.225673	-0.415702	-0.406964	-0.432263	-0.536899	-0.159735	-0.675573	0.187286	-0.812466	0.101987	-0.104456	-0.210086	-0.491618	0.570532	-0.242864
ARHGEF10	1.33724	1.2415	-5.03613	1.51701	1.20571	0.394793	-5.18587	-4.3545	-4.22682	0.495309	1.61905	-0.860882	-0.922235	-0.971051	-0.9312	-0.288415	-1.65432	-1.69611	0.648838	-2.29672	-1.0181	-2.08998	-0.244103	0.700374	-2.86317	-3.29414	-1.90474	-1.63814	-1.19046	-1.63555	0.247628	-0.244498	0.464215	-2.3828	-0.866464	0.0917565	-0.660735	-1.46516	-0.712412	-0.933064	-1.05529	-1.41744	-0.413941	-0.324555	-0.903641	-1.30549	0.371037	2.54555	0.702184
ARHGEF11	-1.64714	-1.00254	-0.467077	-1.3223	-1.11462	-1.47378	-1.91263	-0.566023	0.10576	0.23455	-0.55598	-1.41962	0.184452	-0.607055	-0.408907	-0.842543	-0.371265	-0.779282	-2.48976	-1.01254	-0.697807	-0.474749	-0.928072	-1.82944	-0.527868	-0.521346	-0.811308	-0.322424	-0.323722	-1.00986	-0.212388	-0.609448	-0.87868	-0.852234	-1.9945	-1.25402	-1.25857	-1.7827	-1.56471	-1.1281	-1.50103	-0.900126	-0.852313	-1.22831	-0.906298	-0.868307	-1.00146	1.34382	-1.3748
ARHGEF12	0.239007	0.338825	0.726833	-0.00227297	0.327757	-0.23689	-0.630942	0.258129	1.99024	0.90526	0.161579	0.34954	-0.0627478	-0.0713796	-0.901091	0.903772	0.084683	0.656874	1.00605	0.478562	0.511215	0.428781	0.31265	1.45566	0.185268	-0.196925	0.213747	0.202331	0.0865172	0.225125	-0.817524	0.725953	0.810074	0.423246	-0.0453657	0.890443	0.569056	0.486134	1.39061	0.943893	0.94435	0.383942	0.638113	1.27905	0.268066	0.712699	1.17546	-1.84106	0.217407
ARHGEF17	0.689935	-4.63378	-3.9637	1.37145	-4.29131	-4.69605	-4.70252	-4.25173	-4.41948	-4.72165	-4.62501	-0.87999	-1.73935	-4.06751	-3.66351	-4.27003	-4.679	-5.26744	-2.45997	-2.10404	-4.10704	-3.66097	-3.80509	-2.7825	-4.37828	-3.82447	-2.91606	-4.01182	-4.25318	-4.09141	-2.98044	-1.15865	-4.37368	-3.47906	-5.34891	-4.16839	-4.94502	-4.67424	-3.49015	-2.37671	-4.13563	-2.14356	-1.69551	-1.56426	-4.30962	-4.70972	-3.24788	2.13848	-3.22077
ARHGEF18	0.361429	-0.196221	0.427669	-0.169571	-0.0606509	-0.241443	-0.132336	0.317457	0.795289	0.548722	0.196203	-0.13548	-0.126878	0.783884	0.991664	0.146086	-0.210276	0.0458715	0.124359	0.479999	0.616956	-0.127614	0.10073	-0.371482	0.444612	0.356514	0.355186	0.251166	0.360173	-0.0401548	0.583773	0.28512	0.0925942	0.401812	0.757913	0.104135	-0.134865	-0.190356	0.00261132	0.289984	-0.159033	0.564803	-0.0329625	0.646613	0.355847	0.138117	0.373454	-1.83462	0.583466
ARHGEF2	0.254004	-0.933164	0.450059	-0.146654	-0.910815	-0.643636	0.369963	-0.0608599	0.395043	-0.131775	-0.210954	0.104998	-0.448756	0.427909	0.575218	-0.608535	0.2907	0.0221014	-0.0590817	-0.701787	0.23006	-0.295179	-0.517703	-0.898421	0.256729	-0.0817452	0.132921	-0.0182675	0.0428288	-0.372353	0.517171	-0.332314	-0.0922761	-0.114388	0.370215	-0.411768	-0.578454	-0.583635	-1.07146	-0.890469	-1.28386	0.153438	-0.0235315	-0.260026	0.269863	0.00306309	-0.0281824	0.967246	0.283379
ARHGEF5	0.0306655	0.948298	-2.36669	0.173697	-0.0400279	0.259991	-0.391849	-0.298661	-0.671931	-2.04468	0.0693034	0.0161516	0.158255	-0.497191	0.0913607	-0.777089	-1.64046	-1.14149	-0.440014	0.0954141	0.487277	-0.171326	-2.79131	1.32825	-0.577305	-1.24172	-1.60839	-0.318435	-0.766691	-1.38111	-1.13561	0.222447	0.30067	-1.7508	-0.237378	-0.241069	0.290313	0.562123	0.513621	-2.5794	0.136237	-0.422866	-0.384192	-0.169288	-0.732377	0.0589762	0.592082	1.4483	-0.991469
ARHGEF6	0.725611	0.74251	1.30384	0.64893	0.782186	0.984114	1.39491	1.41311	1.67771	1.49973	1.10069	0.34237	1.20302	1.5096	1.10319	1.65419	1.15317	1.53199	1.44134	1.07036	0.259355	1.03103	1.50294	0.763385	1.3097	1.19273	1.24535	0.796349	0.699864	1.37396	0.156468	1.24019	0.634574	1.25277	1.90231	1.3061	0.816977	1.01245	0.658005	1.23644	1.42282	1.36582	0.59291	1.15464	1.77466	1.04454	0.597609	1.89065	1.7125
ARHGEF7	0.71091	0.277677	0.657634	0.33669	0.0884324	0.226759	0.614358	0.626536	0.591988	0.821161	0.318016	0.334116	0.0918384	0.587404	1.02949	0.752451	0.700509	0.320748	0.63748	0.222056	0.545005	-0.0370358	0.287393	0.676269	0.675217	0.417465	0.542741	0.525305	0.567527	0.0937407	0.182346	0.80454	0.4953	0.540987	0.158162	0.736615	0.0977216	0.0616894	0.841036	0.608876	0.388172	0.867807	0.476327	0.806519	0.43297	0.581334	0.697841	-0.0995458	0.555479
ARID1A	-0.538895	-0.292836	-0.264892	-0.927703	0.00791103	-0.0946333	-0.103473	0.224866	0.418895	-0.200329	-0.193814	-0.39658	-0.298668	0.0432798	-0.70003	-0.102894	0.0473584	-0.0831247	0.17932	-0.570152	0.0259028	-0.661052	-0.207414	0.495246	-0.273038	-0.272935	-0.391601	0.0307626	-0.0754518	-0.452872	0.874713	0.106469	-0.794867	0.22177	-0.621039	-0.135578	-0.170137	-0.565008	-0.537996	0.121447	-0.349296	0.079378	-0.493591	0.0378535	-0.0942083	0.0700229	-0.241752	-0.276902	-0.0802488
ARID4B	0.447305	-0.167293	0.789523	0.407952	0.147856	0.503008	-0.266594	0.118985	0.811944	1.60713	0.0506481	-0.0173587	-0.194329	0.632976	1.05184	0.986975	1.04583	0.844784	0.778845	-0.2336	0.104614	-0.572125	0.493119	0.616436	0.817767	0.643771	1.17139	0.530188	0.225267	0.389616	0.435378	0.0613731	0.5023	0.86198	0.993278	0.876857	-0.687816	-0.231982	0.124309	0.520902	0.0404695	0.602422	0.647365	0.674131	1.14269	0.64464	-0.283945	-0.669106	0.963808
ARID5A	0.341636	-0.50577	1.09979	0.169665	0.736205	0.309137	0.200362	0.400192	0.26181	1.16064	-0.174828	1.24254	1.48894	0.508781	0.177374	0.648835	-0.555601	0.527129	-0.0830424	0.745223	-0.0397997	0.0861452	0.0676584	-0.589842	-0.0770198	0.214611	-0.166295	0.539013	0.931057	0.275797	0.625031	0.14888	-0.434546	0.489022	0.692345	0.370539	1.61608	1.61671	-0.815734	0.0157798	0.376994	-0.281483	0.0197883	0.0496357	0.924488	0.344514	0.305747	0.533724	0.802985
ARID5B	1.30323	1.57283	1.5949	1.44918	1.38481	1.66134	1.45801	1.16592	1.41055	2.31581	1.88973	1.34668	1.58738	1.61467	1.80367	1.67827	1.88066	1.97369	1.61044	1.0417	1.68385	0.530679	1.76253	1.81748	1.40427	1.24419	1.90919	1.19709	1.30095	1.84537	1.28216	1.88598	1.21022	1.64225	1.14993	1.97109	1.78024	1.74648	1.6663	2.00195	1.81633	1.60784	1.88103	1.96274	1.75812	1.5906	1.41805	0.412623	1.5836
ARIH1	0.112652	0.290427	-0.263799	-0.261793	-0.3869	0.205393	0.154689	0.140143	0.426525	0.311584	0.0628535	0.141122	0.0253524	0.17565	0.0807516	0.394937	-0.250594	0.278659	0.15213	0.22688	-0.229861	-0.800959	0.000972312	0.568171	0.39189	0.306931	0.207721	-0.0420097	0.0501984	-0.164103	-0.59508	0.174003	0.00638862	0.179401	-0.33527	-0.183804	-0.00290751	0.202685	-0.0289064	0.327889	-0.211618	0.423448	0.488162	0.322756	0.243861	-0.306069	-0.276742	0.475099	-0.121602
ARIH2	-0.479526	-0.26075	-0.00181327	-0.317629	-0.0276061	-0.169424	0.192071	0.11462	0.30443	0.540899	-0.198082	-0.0128092	-0.102816	0.345829	0.557423	0.0637474	0.142935	-0.0662281	0.258125	-0.78935	-0.744937	-0.0281478	0.0691238	-0.154077	0.111595	-0.186034	0.239098	-0.408244	-0.335251	0.432937	-0.0940562	-0.317659	0.0554485	0.0670634	-0.382216	-0.268356	0.730501	0.742927	-0.0141793	0.261334	0.212749	0.0475429	-0.120913	0.0650688	-0.0308373	-0.336736	-0.173481	-1.05258	0.152961
ARL1	0.331255	0.221627	0.0631262	0.0973164	1.04911	0.549906	0.398344	0.790338	0.677963	0.661288	0.453686	0.672452	0.153037	0.669565	0.500804	0.782419	0.692827	0.614907	0.852917	-0.0639045	0.282144	-0.264008	0.6608	0.843689	0.424534	0.559823	0.194033	0.167401	0.382047	0.552984	0.811735	0.726065	0.413361	0.204375	0.492966	0.653727	0.191664	0.0632853	1.05714	0.530978	0.301059	0.623514	0.216992	0.755043	0.0864017	0.356902	0.732755	1.18265	0.589976
ARL17A	-2.28537	-0.776639	0.433461	-0.380461	-0.450215	-1.029	-1.2695	-0.656929	0.359701	-0.0393267	-0.824011	-0.416071	-0.534193	-0.0815797	0.743889	-0.00289353	-0.437907	-0.639262	-0.374471	-2.62548	-2.50909	-0.179123	-0.626999	-0.544705	-0.475696	-1.40831	-0.714374	-1.04787	-0.768661	-1.68994	0.554928	-0.553971	-1.20137	-2.01237	-0.320769	-2.00957	-0.485329	-0.766204	-0.317218	-1.78025	-0.869399	-0.200744	-0.47134	-0.571376	-1.10801	-1.90596	0.743907	3.63865	-0.705712
ARL2	-0.815732	-0.703161	-0.56994	-0.689123	-0.348393	-0.783225	-0.811455	-1.02808	-0.744135	-0.633671	-1.19638	-0.41951	-0.717407	-0.912606	-0.0896438	-0.602204	-0.881962	-1.41737	-1.15209	-0.747754	-1.1311	-0.405946	-1.07638	-0.851839	-1.19008	-0.558417	-0.713185	-0.539579	-0.634525	-0.863106	-0.764919	-1.17355	-0.903595	-0.916954	-1.30418	-0.544867	-0.756537	-0.118877	-0.513638	-1.04211	-0.799454	-0.967198	-0.902681	-1.29426	-0.973314	-0.513659	-0.55067	-0.0395408	-1.24689
ARL2BP	-0.348846	-0.40333	-0.150495	-0.649654	-0.542076	-0.327173	-0.0411177	0.0886115	0.334087	0.212811	-0.109067	0.0969297	-0.0563142	-0.591254	-0.33815	-0.933357	-0.600301	-0.379835	-0.174795	0.429542	0.256831	0.553422	0.16572	-1.062	-0.140052	-0.142997	-0.325328	-0.232719	-0.323931	-0.0648534	0.599157	0.116566	-0.523511	-0.526009	-0.431816	-0.785948	-0.296927	-0.379948	-0.734295	-0.228422	-0.41127	0.0420033	-0.573534	-0.0989885	-0.399147	-0.697497	-0.0132364	1.85705	-0.359711
ARL3	-1.27197	-0.621675	-0.269913	-0.943464	-0.927057	-0.431742	-0.771479	-0.454576	0.499443	0.20391	-0.654446	-0.75016	-0.611953	-0.512121	-0.5318	-0.56483	-0.714879	-0.881213	-0.647136	0.0879909	-0.858455	-0.145017	0.203147	-0.574056	-1.02575	-0.446328	-1.10106	-0.706948	-0.689134	-0.347038	-0.716791	-0.49692	-0.354554	-0.979841	-1.24068	-0.434983	-0.276018	-0.586997	0.360922	-0.164659	-0.439154	-0.402864	-0.641854	-0.335991	-0.934473	-0.767515	0.362435	0.272849	-0.291696
ARL4A	-0.174842	0.935609	0.271601	0.445259	0.401605	0.0900179	-0.305106	0.422659	0.73281	0.588006	0.367831	0.717028	0.564273	-0.233977	-0.714052	0.0545393	0.0106588	0.836299	0.170318	1.06837	0.890937	0.215563	-0.174845	1.06792	-0.191511	-0.439658	0.679426	-0.095811	-0.0439031	1.09468	0.413314	-0.310655	0.547895	0.0201109	0.173905	0.877977	1.15416	1.00451	1.03225	0.158549	-0.0699376	0.267534	0.0496047	0.561033	-0.537515	0.425297	0.566038	0.812049	0.27843
ARL4C	0.388181	0.969954	0.931848	0.246434	1.12551	0.505967	0.997426	0.0988374	0.536792	1.09489	1.099	0.441739	1.34093	0.973827	0.686466	0.604137	0.489106	1.39093	0.922286	0.703249	-0.116372	0.0869088	0.752696	1.29293	0.690073	0.732835	0.934671	0.185808	0.0880906	1.26851	0.453355	0.858548	0.0754151	0.909918	0.494863	0.606901	1.68735	1.55251	1.07265	1.29773	0.999557	0.907945	-0.270734	1.28316	0.972397	0.4312	0.516631	0.0241155	1.01446
ARL4D	-4.57328	-0.368191	0.140285	-0.712693	-5.0234	-0.380112	0.119847	-4.39674	0.576975	0.0769248	0.142987	-0.0531671	0.653711	-2.33218	-2.00586	-1.60225	-3.1628	-2.17528	-2.02455	0.527672	-1.05579	0.0371803	-2.11631	-0.674465	-2.82203	-1.65725	-2.67818	-1.43041	-2.40173	-1.65666	-0.886944	-0.451602	-1.09565	-2.04736	-2.3346	-1.61989	1.17212	1.7906	-1.31359	-2.17745	-1.24277	-1.22583	-1.60627	-1.26238	-2.72999	-2.07713	-0.156348	2.42372	-3.0706
ARL6IP1	0.335669	-0.263382	0.302041	-0.466251	-0.119762	0.0681047	0.363029	0.718734	1.04792	0.703241	0.566106	-0.315449	-0.453294	0.991197	0.649211	0.227764	1.25943	0.853093	0.176112	0.187835	0.0805386	-0.309192	0.103373	0.37834	0.621388	0.823616	0.606265	0.594312	0.68854	1.0391	1.05455	0.598194	0.0761453	0.365076	0.220789	-0.184009	0.729715	0.728509	-0.210039	-0.256353	0.162399	-0.0166112	-0.0120603	-0.173528	0.487347	-0.39554	0.0238871	-0.478635	-0.0554623
ARL6IP5	2.57698	2.15584	2.56668	1.91703	2.83865	2.61462	2.27197	2.50818	2.2091	2.90324	2.57843	1.69256	2.1071	2.77289	2.60791	2.64903	2.62484	2.68656	2.62506	2.43009	2.38151	3.01596	2.38284	2.26354	2.4344	2.4897	2.42734	2.39689	2.4917	2.52396	3.03639	2.88605	2.09128	2.47712	2.33161	2.44597	2.58237	2.1827	2.84979	2.5931	2.50217	2.66808	2.07172	2.77774	2.10122	2.4804	3.15058	1.6862	2.63297
ARMC8	-0.654579	-0.90098	0.0385691	-0.121462	0.224548	-0.93649	-0.71444	0.0574003	0.0592946	-0.197698	0.142363	-0.719801	-0.877343	-0.495902	-0.164982	0.403664	0.102479	-0.313035	0.135071	-0.543504	-0.272761	-1.06598	0.10365	0.186333	0.0868513	0.0721581	0.0326239	-0.110979	-0.163495	-0.242462	0.223791	-0.660685	-0.225262	0.0415614	-0.0252477	0.130642	-1.15377	-1.27547	-0.280799	-0.186788	-0.338624	-0.0976564	-0.0323132	-0.13168	0.0339588	-0.0977987	-0.170779	-1.90471	-0.332619
ARMCX6	0.955109	0.507534	0.861145	0.483628	1.1119	0.799835	0.774734	1.1423	1.2017	1.20651	0.423208	1.01543	0.732901	1.1823	1.40881	0.831038	0.693392	0.75755	0.782309	0.974422	0.956299	0.846492	0.87485	0.317984	1.10709	1.05863	1.08819	1.12354	1.04479	1.18464	1.32468	0.436421	0.885334	0.879663	1.35277	0.92926	0.622037	0.764522	0.917889	0.56086	0.609942	1.19198	0.472846	0.806922	0.668858	0.674264	1.03705	0.032535	0.851389
ARNT	-0.859635	0.0139867	0.515074	0.202024	-3.49123	-0.0396331	-0.258627	0.162246	0.64899	0.228235	0.163003	0.160906	-0.261163	0.461587	0.753411	0.340086	-1.15023	-0.948742	0.189326	0.391385	-0.000468594	-0.794909	-0.938034	-0.90443	0.627199	-0.157537	-0.0352012	-0.397359	-0.971735	-0.688957	-0.764817	0.609581	-0.11324	-0.0303478	0.183614	-0.0482087	-1.43705	-2.18897	-0.151598	-0.37487	-1.15238	0.9543	-0.604645	0.159407	-0.304961	-0.291965	0.844155	1.1683	-0.796869
ARNTL	-0.110226	-4.63213	-4.76544	-0.668811	0.477401	0.473835	0.633921	0.716122	0.904627	0.373232	0.728666	-1.75375	-0.875925	-0.56182	0.131994	0.464315	1.03385	-0.0723975	-0.435738	-1.29411	-1.30848	-1.51535	-0.475195	0.587421	-1.56828	-1.50645	-1.41473	-0.415245	-0.925707	-1.99857	0.904215	-0.562498	-1.59193	-1.50404	1.09172	-0.279012	0.382652	0.5403	0.147174	-2.11855	-1.49978	-1.35892	0.433817	-0.634401	0.0800117	0.560015	-0.259316	2.23645	-0.809066
ARPC1A	-0.689834	-0.846634	-0.897995	-0.924737	-0.948988	-1.02223	-1.94667	-0.7515	-1.00326	-1.60633	-0.686255	-0.965022	-0.91041	-1.12452	-2.17186	-0.852745	-0.730513	-0.928577	-1.34091	-0.787284	-1.07226	-1.28141	-0.960339	-0.384615	-0.767536	-0.31509	-1.31037	-0.93364	-0.930077	-0.795894	-0.980523	-0.751903	-0.650159	-1.23808	-1.86886	-1.22625	-0.506027	-0.637395	-1.16484	-0.791342	-0.717688	-2.12689	-0.728647	-1.49783	-0.86912	-0.898952	-1.16214	-1.83574	-1.25477
ARPC1B	0.722429	-0.0973987	0.60123	-0.192329	0.946367	0.736419	0.908543	1.14266	1.60509	1.00081	0.91783	0.798222	1.36369	1.88759	0.617843	0.164518	1.29408	0.780795	0.221456	0.80487	0.266213	1.03698	0.936326	-0.465937	1.24318	1.34998	1.33986	1.17019	1.31453	1.25785	0.493523	0.287242	0.866962	1.0216	1.29878	0.492852	0.89995	1.07088	0.00425984	0.691463	0.799989	0.648761	1.03229	0.609761	1.08685	1.1999	0.34189	-2.49238	0.131073
ARPC2	2.02453	1.80958	2.13943	1.53067	2.11641	1.88784	1.81767	2.28312	2.24765	2.23425	1.9282	1.84576	2.43052	1.92574	2.25356	1.74991	1.5799	1.86787	1.82376	2.13771	2.12662	2.49317	2.06364	1.79903	2.09586	2.00283	1.9181	2.11634	2.13516	2.2545	1.73052	2.1238	1.98977	1.97455	2.41631	1.78979	1.87419	1.96101	2.49078	1.89531	2.15308	2.28411	1.80069	1.79219	1.76529	2.05123	2.0163	1.27525	2.04659
ARPC3	0.541944	0.622913	0.794877	0.0649264	1.14928	0.76085	0.776325	1.57297	1.47127	1.16848	1.07586	0.680915	0.693861	1.44353	0.830795	0.793889	1.69458	1.55254	0.695717	0.861363	0.669729	-0.0579373	1.0274	0.749966	0.87095	1.1742	1.11273	1.38995	1.13781	1.72063	1.76446	0.744992	1.16099	0.766559	0.172587	0.240364	1.08596	0.998925	0.734176	0.629605	1.0256	0.506822	0.556781	0.138887	1.23436	0.897392	1.09424	0.409133	0.682204
ARPC4	-0.467027	-0.352776	0.161773	-0.616255	0.0232345	-0.228488	0.210647	0.39692	0.856444	0.100127	0.0585683	0.394064	0.615853	0.160462	-0.0875841	-0.518024	-0.253692	-0.496023	-0.249871	0.373076	0.212576	0.650867	-0.119789	-0.897337	-0.11036	0.111365	-0.335242	0.306253	0.501607	0.1208	0.000453172	-0.314579	-0.0546089	0.587434	0.295041	-0.381539	-0.15172	-0.00235648	-0.60196	0.290644	0.260015	0.761504	-0.129619	-0.771401	0.11888	0.254856	-0.53158	-0.00565503	0.0208667
ARPC5	1.41853	1.09921	1.08863	0.919433	1.35605	1.34532	1.43088	2.15327	1.94574	2.13524	1.48596	0.687242	1.1703	2.07462	1.67654	1.46976	2.48572	2.02471	1.43186	1.06612	1.43552	0.749433	1.47911	1.46585	1.57549	1.64419	1.44843	1.62058	1.91943	1.85032	2.13483	1.67119	1.5043	1.25383	1.67696	0.930977	1.54782	1.53895	1.10207	1.6635	1.39024	1.44877	1.98593	1.412	1.5017	1.8296	1.54742	-0.453381	1.47272
ARPP19	-0.24175	-0.32364	0.00679799	-0.276626	0.458164	0.209708	-0.261376	0.591879	0.31638	0.0475518	0.134843	0.0925499	0.130659	0.0576726	-0.286003	0.158837	0.810119	0.392294	0.113631	0.173828	-0.324802	-0.500366	-0.253825	0.23135	0.48087	0.360344	0.223504	0.0715525	0.161661	0.137719	-0.17314	0.0543633	0.0204709	0.0855825	0.251878	0.470563	-0.134709	0.0180154	0.443969	0.050839	0.240866	0.23514	-0.00717312	0.331235	0.0578484	-0.13304	-0.140932	-1.28726	-0.0384364
ARRB2	0.502707	-0.627728	0.543007	-0.743094	-0.86227	-0.201538	0.212692	0.79365	0.783124	0.72913	-0.263966	0.639592	0.488685	0.595878	0.164384	-0.394147	0.101368	0.580129	-1.61088	-0.0914368	-0.124264	0.252728	0.158461	-0.209122	0.624133	0.886069	0.296032	0.499261	0.657804	0.665698	-0.409186	-0.571995	0.210876	0.0387846	-0.204005	-0.745555	0.493526	0.666844	-0.500962	-0.130956	-0.180631	-0.0949086	-0.575254	-0.435719	-0.0396255	-0.178268	-1.86075	1.85546	0.0307844
ARSB	0.278563	-0.177301	0.259329	-0.229772	-1.44293	-3.79584	-4.64224	-4.91998	0.446761	0.471582	-0.882628	-2.55683	-1.12759	-0.598421	0.544701	-2.34274	-0.93469	0.180114	-1.73889	-0.890479	-2.76658	-1.4203	-0.766996	-2.08052	-0.127527	-0.417262	-0.48149	-0.334124	-0.757021	-0.804253	-2.69633	-0.983652	-2.05161	-1.91169	-0.956473	-2.3182	-2.34915	-2.3395	-1.80497	-1.48692	-2.44724	-0.352447	-0.894517	-0.973995	-2.28194	-2.12975	-1.77556	2.4674	-2.02641
ARSD	-1.97316	-1.93804	-1.79261	-0.255012	-2.03456	-1.53046	-1.31905	-1.57073	4.17467	0.0481623	-1.39373	0.00554519	0.0433864	-0.631062	-0.626874	-0.503303	-2.45495	-1.11045	-0.719408	-0.616923	0.589147	-0.214277	-0.969945	-1.90633	-0.405414	-0.947559	-0.749714	-0.845595	-0.806558	-0.155682	-0.198434	-0.538904	-1.2226	-1.5224	-0.143284	-0.928877	-1.37487	-1.18185	-1.47175	-1.27219	-1.23384	-0.264438	-1.43872	-0.570216	-1.33722	-0.785218	-0.814847	3.28079	0.333066
ASAH1	3.20277	2.55904	3.55063	2.43952	2.67118	3.04314	3.07056	3.89653	3.87526	3.97846	3.15722	3.54953	2.91531	3.5423	3.75505	3.12548	3.09505	3.09456	2.88885	3.05987	2.81204	4.43707	2.79335	2.75081	3.72616	3.7984	3.52161	3.49077	3.60209	4.0829	3.65806	3.06676	3.49599	2.96151	3.31232	2.76624	3.14793	3.06735	3.09799	3.07663	2.77199	3.81229	2.92007	3.17803	3.36109	2.78136	3.46558	1.06276	2.76585
ASAP2	-0.316823	0.0667887	-0.448021	-0.46572	-0.693458	-0.138114	-0.13634	-0.238596	-0.468927	-0.566297	-5.13972	-0.935796	-2.03779	-1.20788	-1.91377	0.87517	-0.657232	-0.149665	0.647361	-1.37968	-1.19223	-1.69457	-1.0249	0.996106	-1.47211	-1.40238	-1.00926	-1.01827	-1.15519	-1.81889	-1.1727	0.241496	0.617722	-1.08629	-0.431103	0.741667	-0.924471	-1.26726	0.273392	-0.463682	-0.439314	-0.616906	-0.655212	-0.545953	-0.721662	-0.0978814	0.0990802	-3.41063	-1.1532
ASB1	-0.684132	-2.4924	-0.940787	-1.05714	-0.787686	-0.814736	-1.48215	-0.430165	-1.32703	-1.02658	-0.748041	-1.07026	-0.958035	-1.12061	-0.556995	-0.785706	-1.43747	-1.74648	-0.390806	-1.20104	-1.59849	-1.76075	-0.471828	-0.877398	-0.681263	-0.737168	-1.17749	-0.917456	-1.07784	-1.71676	-0.634132	-0.493145	-1.07511	-1.07597	-1.06097	-0.515061	-1.94834	-2.32353	-1.0374	-0.305796	-2.02692	-0.915437	-1.70526	-0.190843	-1.01712	-1.17973	-0.763411	-1.04168	-1.42095
ASCC3	-0.438279	0.144393	-1.20096	-0.501749	-5.39127	0.087148	-0.418425	-0.218628	0.0955164	0.0195813	-1.15854	-1.77578	-0.482176	-0.572603	-0.707525	-1.07315	0.196613	0.301645	-1.01382	-1.09001	-2.12189	-1.58972	-0.34279	0.334434	-0.361297	-0.309062	-0.280167	-0.949531	-1.02173	-1.03553	-1.50369	-0.0635516	-1.52072	-0.429101	-1.94895	-0.797476	-1.68889	-1.41221	-0.15901	0.0393287	-0.538684	-1.844	0.494354	-1.14638	0.0631955	-0.835518	-1.49775	0.566871	0.312473
ASCL2	-2.87732	-4.51395	-3.41233	-3.70272	1.49481	-3.71707	0.44727	1.51168	-4.2566	-4.05346	0.994533	-1.76177	0.0328787	-2.61631	-0.362568	-1.24297	-1.85767	-3.36496	-2.67062	-1.92716	-2.00524	-0.396024	-3.70306	-2.56347	-2.92838	-2.6672	-2.91849	-3.24221	-3.35059	-3.89391	-1.36465	-3.56328	-1.46625	-1.58474	1.3293	-2.36926	-3.39555	-2.46109	-0.964624	-2.3621	-1.73727	-0.477824	-0.628261	-1.95184	-1.81132	-0.570032	-1.15142	0.419808	-1.59146
ASH2L	-0.0975966	-0.0472236	-0.258133	-0.483237	0.282331	-0.364115	-0.122924	0.0254138	0.238885	-0.344323	0.0520322	-0.843202	-0.0965954	0.299077	-0.148242	-0.265201	-0.0576881	-0.021987	-0.175226	-0.177071	0.18514	-0.265302	-0.0481089	0.210426	-0.41733	0.115192	-0.338028	-0.116731	-0.598189	0.221513	0.706865	0.158792	-0.279117	0.115069	-0.348704	-0.125024	0.0276838	-0.407287	-0.322346	-0.0572215	-0.175832	0.152327	-0.463926	-0.156622	-0.394829	0.224064	0.244184	-0.0680673	-0.0452604
ASMTL	0.474928	0.639134	0.0906842	0.0238219	0.379459	0.583062	0.416533	0.354015	0.607936	0.24697	0.255353	1.06843	0.807236	0.675697	0.189726	0.274659	-0.210585	0.0625298	0.372586	0.389747	-0.0279354	1.01749	0.236521	-0.0430335	0.461271	0.364751	0.252524	0.229631	0.181916	0.475904	0.0889547	0.161817	0.517053	0.423267	1.15276	0.548135	0.360537	0.494483	0.490846	0.484075	0.500753	0.558506	0.0548608	0.776053	0.278448	0.569203	0.37668	-1.22718	0.847686
ASNA1	-3.04637	-1.34808	-1.39663	-1.55822	-0.685066	-1.37709	-1.27189	-1.09457	-1.54818	-1.17164	-1.36838	-1.60311	-0.933776	-1.33824	-0.880491	-2.5464	-0.84048	-1.87042	-2.35973	-1.03251	-2.13843	-0.974755	-1.0409	-1.78356	-1.41969	-1.29133	-1.53161	-1.34647	-1.22662	-0.793435	-1.06929	-1.9718	-1.26867	-1.7085	-1.9409	-1.98749	-1.30793	-0.389571	-1.83657	-1.89659	-1.00776	-1.88971	-1.38491	-2.25993	-1.14267	-1.44804	-2.07281	-0.381428	-2.05856
ASPH	1.89592	1.82672	-0.546403	-2.90617	-2.97429	0.820009	-3.13	-2.78261	2.21493	-3.55132	-3.52657	-1.27134	-2.17264	-1.64154	-0.602596	-0.244799	0.209509	-0.885462	-0.403167	-1.3579	-1.84603	-1.31487	-0.269757	-1.20877	-1.22066	-1.50495	-0.703324	0.200815	-0.105974	-0.872389	0.831272	-0.976405	-0.545613	-1.37564	-3.68984	-1.11875	-1.10753	-1.6454	-1.04473	-1.05221	-1.80245	-0.398037	-1.20593	-0.805227	-1.11882	-0.608733	0.465118	-2.51554	-0.367574
ASS1	-2.38852	-0.232611	-0.702308	-0.292891	0.173435	-0.492175	-0.710137	-0.684344	-0.353415	-0.292935	-0.692197	0.712423	0.00388764	-1.32978	-1.09613	-0.268266	-2.08818	-0.903466	-0.503483	-0.815895	-0.793387	-0.680906	-0.115219	-0.113417	-1.44198	-1.39404	-1.70445	-1.50286	-1.38704	-1.57651	-0.952826	-0.501337	-0.0572832	-0.657064	-0.756771	-0.670009	-0.40006	-0.612324	0.387288	-0.554704	-0.155117	-0.275662	0.176453	-0.654008	-1.0005	0.197427	-0.0136581	0.874654	-0.604211
ASXL1	-1.62522	-1.11309	-0.919597	-1.51718	-1.49326	-1.41821	-0.964077	-1.35227	-1.07163	-0.616279	-1.09722	-0.9197	-1.20145	-1.26104	-0.391514	-1.04971	-1.71012	-1.54021	-1.15204	-1.23335	-0.990862	-1.16571	-1.34819	-1.58537	-1.01905	-1.1747	-1.0364	-1.13228	-1.12676	-1.35809	-1.15495	-1.15496	-0.983146	-1.05494	-1.35126	-0.877987	-1.34357	-1.31274	-1.07527	-0.95704	-1.21504	-1.12407	-1.30598	-1.18857	-0.849702	-0.91361	-2.69406	-1.52526	-1.36012
ATAD2B	-0.712438	-0.405122	-0.531766	-0.825037	-0.184559	-0.261359	-0.381482	0.305225	0.268591	0.214828	-0.312967	-0.260691	-0.963043	0.0562641	-0.79295	-0.0102862	0.679842	-0.0120451	0.160802	-1.10307	-0.612557	-0.703182	-0.21889	0.201189	-0.45091	-0.418387	-0.0856293	-0.545742	-0.0667878	-0.782923	-0.0441917	-0.273995	-0.432681	0.288348	0.780627	0.346507	-0.948669	-1.09233	-0.551724	-0.0178817	-0.347533	-0.260905	-0.0298951	-0.280759	0.521778	0.0490686	-0.5644	-1.39369	-0.143696
ATF1	-1.01702	0.114398	-0.871688	-0.289183	-0.354555	-0.149418	-0.279785	-5.3106	0.29967	0.488188	-0.106963	-2.04722	-2.09839	-0.120048	0.00708385	-0.293067	0.640656	0.0700907	-0.0560499	-1.20848	-1.00911	-1.65815	-0.40446	0.0681976	-0.232521	-0.229843	-0.584491	-0.29551	-0.328347	0.535726	-0.334069	-0.914047	-0.861174	-0.158603	-0.765268	-0.0608592	-0.971236	-1.05441	-0.23281	0.248984	-0.201522	-0.946122	-0.33336	-0.473075	0.370859	-1.07916	-1.10397	-4.89419	0.0970841
ATF2	-0.542579	-0.26174	-0.025467	-0.159752	-0.471171	-0.453662	0.0480263	-0.181022	0.781163	0.667952	-0.361366	-0.201161	-0.806726	-0.756054	-0.237259	-0.19855	-0.518446	0.158441	0.634096	0.202775	-0.245819	0.498187	0.305172	0.0794905	0.238301	0.62773	0.154809	0.441892	0.252574	0.102915	0.625615	0.347729	-0.0894428	0.129803	-0.333753	-0.0590074	-0.471396	-0.600647	-0.469692	0.120628	-0.205264	-0.299639	-0.0184176	-0.456858	0.499971	-0.199284	-0.123374	-2.46135	-0.15344
ATF3	0.582423	0.256181	-0.403648	-1.24751	0.324218	-0.165237	0.25452	0.600101	0.539385	-2.10937	-0.739408	-0.262912	0.79341	0.106834	0.0527325	-1.32996	0.67034	0.90935	0.231421	-1.44443	-0.290753	-0.95308	-1.65159	1.01882	-0.734428	-0.502627	1.08654	0.0395536	-0.0395723	1.17882	0.563682	-0.229108	-0.880078	-0.411382	-1.51568	-0.659714	1.57898	1.32841	-1.04982	-0.957835	0.787963	-1.02709	0.24686	-1.19696	-0.548083	-0.426781	-0.843049	-0.0440312	-0.330465
ATF4	0.13154	0.00701843	0.000851071	-0.165615	0.326878	0.18467	2.33784e-05	0.527605	0.452792	0.512347	-0.032541	0.667096	0.623689	-0.0285369	-0.471867	0.204302	0.175303	0.260678	-0.113276	0.319509	0.470658	0.315397	-0.0954985	-0.0158149	0.125491	0.495617	0.358509	0.142862	0.214228	-0.195467	0.803856	0.248338	-0.126248	0.0261694	0.120101	0.132582	0.711552	0.748076	-0.0730456	0.399297	0.026877	-0.372085	-0.132651	0.237789	-0.0684607	-0.0381656	0.0946136	0.397548	-0.123398
ATF5	-0.92495	-1.31232	-0.494705	-1.7245	-1.00413	-0.93023	-0.331481	0.108026	-0.00664822	0.0484181	-1.05671	0.0663854	-0.615609	-0.968487	0.241991	-1.23385	-1.40871	-1.1645	-0.793476	-0.597264	-0.0587071	-0.155843	-0.980111	-1.44624	-0.438971	-0.461676	-0.44099	-0.592483	-1.03205	-1.09496	0.0561403	-0.802271	-1.63051	-0.815213	-0.591573	-1.36208	-1.04302	-0.82296	-1.40069	-0.761792	-1.32637	-0.817303	-0.781188	-0.388492	-1.10901	-0.717034	-0.344078	1.86538	-1.13297
ATF6	0.261215	-0.267212	0.297819	-0.148738	-0.0219024	-0.718707	-0.837223	0.480114	0.096405	0.0783926	-0.361225	-0.59396	-0.336989	0.324555	-0.327137	0.175818	0.226456	0.374106	0.111865	-0.278281	-0.798827	-0.471373	-0.110222	0.509229	0.285306	0.0793711	-0.0172514	-0.154486	-0.0310883	0.277011	-1.1328	0.0732974	0.244266	-0.2859	0.105167	0.250078	-0.24833	0.0251822	0.238436	-0.00177874	0.119733	-0.42175	-0.283179	-0.138601	0.110765	-0.35253	-1.02144	-0.0799005	-0.410279
ATG12	-0.576988	-0.397645	-0.309445	-0.566066	0.0465439	-0.547552	-0.439421	-0.140901	-0.00473643	-0.428748	-0.458261	-0.863008	-0.58903	-0.418621	-0.286353	-0.271127	-0.254667	0.131321	-0.0273114	-0.608814	-0.161641	-0.842297	-0.0147064	-0.227581	-0.318686	-0.467908	-0.0596897	-0.475927	-0.475344	-0.0270654	-0.0114017	-0.834769	-0.643328	-0.660531	-0.549586	-0.404337	-0.191283	-0.282643	-0.0145879	-0.0676306	-0.526054	-0.553014	0.215405	-0.138897	-0.319595	-0.653366	-0.715293	-0.0264638	-0.589529
ATG13	-0.300339	-0.430477	-0.768347	-0.340647	-0.683127	-0.693688	-0.824968	-0.241277	-5.34206	-0.347264	-0.172772	-1.36484	0.115909	-0.771841	-0.168497	-0.813548	-1.17857	-1.33323	-2.30045	-0.291493	0.0451275	0.242702	-0.608819	-3.23995	-0.920469	-0.517469	-0.775129	-0.546019	-0.2044	-0.586434	-2.59337	-1.10554	-0.650165	-0.965504	-1.159	-1.07224	-0.233392	-0.168267	-1.86407	-2.00356	-0.794515	-2.1827	-0.683232	-2.35075	-0.575347	-0.770196	-1.04088	2.3275	-1.0483
ATG2A	-2.73205	3.95506	-2.46635	-2.31837	-2.99833	3.12411	-2.87428	-3.10406	-3.23469	-3.21363	-2.93559	0.127346	-0.229112	-1.446	-0.736486	-1.88364	-2.34366	-1.96626	-2.48006	-1.53172	-2.66176	-0.92535	-1.72816	-1.97576	-1.6597	-2.09704	-1.93926	-1.84927	-1.98835	-2.3981	-0.272403	-1.88924	-1.62049	-1.71107	-1.88028	-1.97532	-0.474376	-1.36284	-1.87983	-1.74199	-2.05938	-0.841088	-2.32314	-1.15937	-1.96705	-1.16371	-0.715422	0.498127	-1.26282
ATG4A	-0.394965	-0.291799	-0.477543	-0.66984	-0.906336	-0.943866	-0.154651	-0.151966	-0.554398	0.183209	-0.586045	-0.620625	-0.476354	-0.317943	-0.319375	-0.482977	-0.138211	-0.500174	-0.922318	-0.48138	0.00391064	-0.37087	-0.303818	-0.754545	-0.138315	0.141559	-0.0631366	-0.0936966	-0.326244	-0.336907	0.195291	-0.547036	-0.446846	-0.523757	-0.526432	-0.689388	-0.422292	-0.784689	-0.907835	-0.498144	-0.707976	-0.55541	-0.567096	-0.412656	-0.146823	-0.993072	-0.587384	-0.750412	-0.872895
ATG4B	-0.015266	-0.201786	-0.688998	-1.08659	-0.0398494	-0.230813	-0.519941	-0.604857	-5.71712	-0.0508877	-0.33142	-0.167359	-0.517826	-0.0411459	0.292303	-1.01332	-0.851172	-0.621877	-2.41972	-1.50548	-1.09667	-0.0717683	-0.899874	-1.8118	-0.119566	-0.89398	-1.03371	-1.29356	-0.965576	-0.491171	-0.505313	-1.28363	-0.577821	-1.04315	-0.668071	-1.64936	0.218187	-0.268586	-1.44312	-1.08646	-0.89277	-0.86116	-1.3425	-0.426855	-1.20135	-0.26184	-0.737176	-0.85884	-0.970802
ATG5	-0.0254148	-0.202865	-4.81743	-0.192937	0.0158588	-0.322267	-0.485091	0.0303553	0.00605208	-0.182131	0.00988228	0.244256	-1.51288	-0.469655	-1.33984	-0.165856	0.0111822	-0.145716	-0.207727	-0.71823	-0.437734	-0.653602	-0.782273	-0.585503	0.148673	0.169136	0.144763	-0.162283	-0.301756	-0.00642728	0.265403	-1.36606	-0.822922	-0.361758	-0.588882	-0.878074	-0.680016	-0.690648	-0.741537	-0.289123	-0.699859	-0.961483	-0.290146	-0.50069	-0.346757	-0.446103	-0.564596	-2.57012	-0.666748
ATG9A	-0.447705	-0.502917	-0.366686	-0.459303	-0.962185	-0.710603	-0.617012	-0.416907	-0.371303	-0.36749	-0.290621	-0.531166	-0.269227	-0.346289	-0.011937	-0.757675	-0.495307	-0.794545	-0.37445	-0.542804	-0.752293	-1.05899	-0.639297	-0.369836	-0.800427	-0.628301	-0.84966	-0.441824	-0.600824	-0.88936	-0.624751	-0.535928	-0.63617	-0.308846	-0.813063	-0.659532	-0.217809	-0.176594	0.0541636	-0.751205	-0.409309	-0.326128	-0.465892	-0.162947	-0.783323	-0.213201	-0.533399	-0.400452	-1.0133
ATIC	-0.722505	-1.10796	-1.11277	-0.992525	-0.967987	-1.36485	-0.536709	-0.513919	-0.518914	-0.949267	-0.603643	-1.30682	-1.03299	-0.479261	-0.395209	-1.16177	-0.527811	-0.816077	-1.16515	-0.96585	-0.591823	-1.15398	-0.684182	-0.810598	-0.722976	-0.644975	-0.951605	-0.867641	-0.82253	-0.831085	-0.758608	-0.674448	-0.809807	-0.909844	-1.1609	-0.944786	-0.32209	-0.79062	-0.934163	-0.934542	-0.605358	-1.15229	-0.770968	-0.996629	-0.496197	-1.07748	-0.713924	-1.7213	-0.894759
ATM	0.68736	-0.992633	0.444509	-0.727781	-0.217608	-0.624634	-0.474278	0.166456	0.632531	0.694156	-0.147896	-0.825028	-1.0985	0.144561	0.517946	0.887016	0.745895	0.50184	0.310457	-0.582724	-0.905364	-0.405856	0.375617	-0.360157	-0.132047	0.0532785	-0.148142	0.0367752	0.307891	0.140553	-0.162595	0.687609	-0.337577	0.0514814	0.138464	-0.075668	-1.20599	-1.17688	-1.05914	-0.102475	0.185099	-0.0481501	-0.222437	-0.175037	0.559512	-0.137582	-0.860071	2.1879	0.734602
ATMIN	-0.249314	-0.159374	-0.953747	-0.641748	-0.402476	-0.0707786	-0.0013657	-0.37647	-0.246336	0.0147467	-0.649652	-0.846317	-0.430047	0.0203496	-0.438619	-0.199475	-0.0860962	-0.0652374	-0.456405	-0.82177	-0.549631	-0.488667	-0.332748	0.332543	-0.0457776	-0.265957	-0.196217	-0.237209	-0.425765	-0.325508	-0.240937	-0.88802	-0.0184939	-0.149295	-0.01808	-0.0165682	-1.31025	-0.937724	-0.0200352	-0.3408	-0.18217	-0.228062	-0.333028	-0.339184	-0.101456	-0.031861	-0.366836	-1.21922	-0.228416
ATN1	-1.46326	-0.832979	-1.78897	-2.24529	-1.306	-1.68158	-1.54771	-1.57074	-0.572906	-1.29493	-1.65005	-1.22393	-0.564113	-2.96717	-1.40005	-1.54277	-1.76806	-2.79954	-1.25633	-1.82628	-0.669587	-0.511856	-1.08021	-1.59897	-2.11534	-2.11965	-1.43336	-1.09878	-2.16785	-2.22882	-1.21495	-1.20124	-2.41328	-2.02004	-1.02522	-1.32783	-1.41708	-1.49313	-2.34055	-1.3718	-2.46926	-0.9786	-1.43521	-1.67916	-1.46191	-1.90519	-0.438625	1.70906	-1.30849
ATOX1	0.0561234	-0.390797	0.282525	-0.676876	0.526153	0.471023	0.246691	0.694918	0.816288	0.815131	0.112704	0.172453	0.193234	0.895783	0.332416	-0.419789	0.501887	-0.028873	-0.360133	0.93788	0.560114	1.25091	0.00568362	-0.765903	0.762263	0.659211	0.817507	0.324512	0.622976	0.723099	1.05096	-0.43135	0.399942	0.507683	0.732535	-0.620854	-0.322549	0.183903	0.0179075	-0.195366	0.380489	0.265288	0.511752	-0.601905	0.237905	0.880945	-0.269524	-0.522438	-0.207039
ATP11A	0.588065	0.56536	0.91433	0.348564	-4.63542	0.655824	-0.203685	0.990798	1.25579	0.519616	0.671946	-0.0942947	-0.200013	0.958263	-0.027978	0.373295	1.08551	0.751327	0.348521	-0.121939	-0.860277	0.0722926	0.171135	0.220823	1.41135	0.83997	1.16816	1.45319	1.23374	0.450891	-0.87596	-0.78386	0.987021	0.391109	0.608807	0.405843	-2.65109	-1.96999	-0.613262	-0.222203	-0.228946	1.2168	1.23555	0.104115	1.25902	0.109529	-0.532527	-0.107629	-0.61785
ATP11B	0.38514	0.431931	0.339746	-0.0673594	0.455998	0.592616	0.488833	0.807141	0.803517	1.20847	0.658541	0.0650825	-0.129369	0.672744	0.0926939	0.636919	1.03017	0.575313	0.342772	0.827036	0.594497	0.536507	0.815399	1.04941	0.751338	0.844973	0.824274	0.450898	0.565658	0.226285	0.700452	1.07895	0.662119	0.799529	0.500576	0.732511	-0.383987	-0.425707	0.613636	0.89011	0.586445	0.186993	0.826334	0.390694	0.94497	0.737422	0.519111	0.20205	0.489427
ATP13A3	0.768828	-0.597407	0.134722	-0.279084	-0.225968	0.25562	0.205387	1.14867	0.988706	0.756338	0.0884195	0.483212	-0.616486	-0.0222839	1.09425	0.0594599	1.29017	0.435321	0.496074	0.322208	-0.049402	-0.280362	0.935524	-0.292654	0.642482	0.687705	0.970199	1.1353	0.925642	0.70895	1.26132	0.462387	0.211764	0.416811	0.4227	0.351958	-1.00374	-1.00704	0.117361	0.29902	-0.0739952	0.639492	0.681474	0.250784	0.634056	0.269564	-0.02916	-1.66309	-0.224603
ATP1A1	0.41151	-0.0487558	0.182131	0.567859	-0.170842	0.0778983	-0.278773	-0.119376	0.40883	0.168512	0.373322	0.81879	0.59978	-0.0986145	-0.175468	0.559057	-0.125868	-0.183461	-0.332296	0.404049	0.47152	0.45627	-0.0783263	-0.276558	-0.126488	-0.0136022	0.261172	0.0707464	0.105627	0.102382	0.118216	0.410631	-0.0966432	0.392931	-0.596697	0.714756	0.76908	0.40762	-0.145892	0.674381	0.120382	-0.287863	0.693151	0.442177	0.0225182	0.153242	0.370383	-0.794736	0.098897
ATP1B1	0.994966	0.562071	1.54525	0.378407	0.0342774	0.797176	1.01793	2.18987	2.45011	1.81739	0.473677	1.03187	0.242561	1.99692	2.33652	1.5781	2.289	2.04732	1.63826	-0.109505	0.439133	-0.430526	0.279571	1.12802	1.84718	1.78578	1.96094	1.76645	1.91697	2.15368	1.65338	0.540495	1.11883	0.877701	0.189107	1.39686	1.0963	0.989879	0.566229	1.37057	0.215708	1.29349	0.693871	1.49985	0.494273	0.53623	1.71999	-0.848027	0.906889
ATP1B3	1.6294	1.6702	1.46948	1.11999	1.15296	1.41358	1.28316	1.93217	1.84106	1.63876	1.27941	1.42205	1.4589	1.45955	1.92594	1.57326	1.48834	1.48221	0.933578	1.80656	1.64178	1.28863	1.19468	1.81612	1.51273	1.35317	1.42686	1.4185	1.46836	1.70818	1.4619	1.34788	1.58885	1.40145	1.54154	1.65544	1.96209	1.90598	2.27295	1.52441	1.57429	1.16639	1.41624	1.53226	0.999831	1.45518	1.59283	0.678306	1.46723
ATP2A2	0.614035	0.381508	0.431403	0.0819286	0.259562	0.270098	0.532607	1.00031	1.16297	0.997887	0.437649	0.667178	0.711647	0.290445	0.412032	0.596069	1.09864	0.844058	0.202113	0.97702	0.827592	0.0702061	0.687177	-0.149369	1.06899	1.11954	1.04798	1.08469	1.15186	0.682566	0.59597	0.147232	0.452276	0.704787	0.600098	0.249603	0.46177	0.379391	0.229672	0.161006	0.563668	0.650708	0.891738	0.15536	0.508395	0.294488	-0.349589	0.411968	0.347158
ATP2A3	-0.982449	-6.37786	0.284268	0.116899	0.00901995	-0.548906	-0.108237	-0.415772	-6.69721	-0.187193	-0.0917168	0.871701	-1.25748	-0.186127	-0.112857	-0.790685	-4.09262	0.0258226	-0.716391	-3.79243	-3.9629	-1.57046	-1.69928	-0.0554785	-0.49445	-0.445711	-0.516504	-2.46789	-2.9628	-3.09437	-2.71254	-0.420547	-2.76061	0.616738	-0.932	-0.561873	-1.2799	-1.9147	-2.44108	0.599765	-1.92023	0.0355537	-3.12339	0.719714	-1.44166	-1.99783	-0.64547	-1.1803	1.45416
ATP2B1	0.802379	0.00411225	0.684533	-0.0473787	-0.269364	0.0661928	-0.290438	-0.00757441	0.424516	0.15009	-0.429721	-0.159529	-0.751361	-0.224327	0.0931752	0.229823	0.330126	0.73447	0.460156	0.693275	-0.477488	-0.304735	0.352058	0.341201	0.575303	0.28722	0.466195	0.340677	0.408312	0.329993	-0.0908418	0.40857	-0.212239	-0.0646068	0.898207	0.313028	-0.495882	-0.205261	0.527078	0.235465	-0.353607	0.111018	-0.214627	0.0949369	0.025785	0.140873	-0.876769	-0.266798	0.171174
ATP2B4	1.12325	1.76312	1.50719	1.44492	1.42394	1.01244	0.850347	0.266665	1.05073	0.932941	0.807601	1.20372	0.484677	0.310895	0.187476	1.15558	1.00392	1.11513	1.63608	1.50197	1.16744	1.13554	1.5092	1.90536	0.915951	0.754788	1.03623	0.946039	0.532593	0.727416	0.6943	1.4728	1.47947	1.35117	1.68122	1.4164	0.681565	0.565189	1.88114	1.37573	1.37601	1.85999	1.38887	1.50071	1.04018	1.29589	0.961801	-0.203049	1.31
ATP2C1	-0.253903	-0.537916	-0.648985	-0.970366	-0.435693	-0.273329	-0.220237	-0.370794	-0.102089	0.136993	-0.233044	-0.646652	-0.813125	-0.188291	-0.325511	-0.174043	0.0950398	0.117773	-0.131328	-0.388983	-0.994081	-0.690142	-0.374869	-0.0470546	-0.113735	-0.407231	-0.389888	-0.111522	-0.238074	-0.369563	-0.114046	-0.364398	-0.143067	-0.182971	-0.803673	-0.222079	-0.660709	-0.739609	0.48221	-0.104279	-0.41993	-0.208896	-0.683401	-0.111565	-0.452435	-0.633541	-0.654934	-0.803955	-0.639141
ATP5A1	-0.598119	1.41046	1.22397	0.83577	1.59678	1.22144	1.34485	1.68602	1.75103	1.38079	1.21252	1.20075	1.51178	1.45379	1.75957	1.32242	0.968796	0.832129	0.914913	0.97704	1.01167	1.49502	1.09098	1.06207	1.38197	1.39448	1.16697	1.18332	1.35795	1.54376	1.13514	1.42154	1.05991	1.05646	0.867165	1.28689	1.55391	1.29101	1.77831	1.2061	1.40718	1.15385	0.952663	1.21344	0.986747	1.24255	1.81251	-0.651248	1.09503
ATP5B	0.518699	0.839054	-1.34943	-4.45242	-4.46363	0.448599	1.2972	1.46338	1.29866	0.823564	0.533082	0.0919898	0.478474	-0.433354	0.269497	-1.00802	-0.552194	-0.941044	-0.918815	0.338927	-0.268741	0.966224	-0.10515	-0.354538	-0.142381	0.176829	-0.730469	-0.00409736	0.23779	0.328627	0.146791	0.416889	-0.152085	-0.217278	-2.12416	-0.173087	1.30109	0.712577	0.0645556	-0.246748	0.478239	-0.59134	0.05194	-0.94545	-0.0501716	0.159759	0.413726	-3.59103	0.440424
ATP5C1	0.485288	0.622386	0.79009	0.268442	1.3294	1.02903	0.607122	0.935967	0.887681	0.893987	0.674558	0.715835	0.880624	0.525618	1.12272	0.702122	0.677367	0.675876	0.503156	0.809711	0.67749	1.48479	0.727798	0.641896	0.912757	0.925044	0.813475	0.886022	0.868738	1.36197	0.840574	0.651903	0.887846	0.576659	0.128706	0.620602	1.03535	1.15808	1.21914	0.617121	0.971516	0.477303	0.705309	0.528563	0.641766	0.784965	0.730462	0.292883	0.741966
ATP5D	-0.277469	-0.512743	0.0156724	-0.0705143	-0.0372405	-0.400942	-0.842966	-0.85957	-0.985619	-0.612143	-0.920392	0.133278	0.00884448	-0.456355	-0.175882	-0.524891	-0.728317	-1.16031	-0.986003	-0.34144	-0.750915	-0.00827675	-0.904492	-1.0898	-0.902236	-0.192113	-0.458604	-0.575394	-0.73992	-0.431811	-0.88072	-1.15592	-0.292644	-0.559734	-0.121334	-0.625988	-0.218299	-0.505867	-0.332775	-0.82675	-0.471451	-0.302097	-0.694634	-0.857703	-0.731314	-0.241984	-0.949968	0.617303	-0.514958
ATP5F1	0.810679	0.174445	0.724136	0.215651	0.618688	0.462844	0.399812	1.09084	0.350024	0.370925	0.655485	0.086322	0.13782	0.84195	0.71498	0.503752	0.830148	0.937496	0.506911	0.360473	0.309417	0.543903	0.693207	0.765403	0.764664	0.891014	0.593138	0.623965	0.65095	0.964584	0.700502	0.518769	0.571195	0.476006	0.321737	0.481008	0.652587	0.681323	0.845588	0.510884	0.721316	0.363812	0.482416	0.44476	0.533706	0.56599	0.707021	-0.547071	0.544108
ATP5G1	-0.286843	-0.227887	-0.199848	-0.289027	0.160174	-0.272317	-0.14683	0.179007	0.0830081	0.0985655	-0.674097	0.403416	0.231354	-0.349987	-0.277331	-0.266991	-0.415346	-0.625426	-0.555898	0.131182	-0.272613	0.667635	-0.0726639	-0.50229	-0.0557976	-0.199352	-0.149485	-0.328814	-0.422532	-0.291108	0.333502	-0.0593875	-0.337506	-0.386644	0.280719	-0.195982	-0.454187	-0.471181	0.281987	-0.298415	-0.556745	0.435733	-0.686195	0.169948	-0.856083	-0.133795	0.312692	0.436512	-0.460355
ATP5G2	0.0706173	-0.299773	-0.798	-0.193227	-4.31594	0.144112	-0.161355	0.466785	0.322559	0.381571	-4.1008	-0.432567	0.0696493	0.476558	-1.55809	-0.0707372	-0.39698	-0.545652	-2.03291	-1.22848	-2.12866	0.98919	-1.97014	-0.351187	-0.617731	0.290752	-0.929456	-0.704152	-0.806111	-1.20969	-0.0746201	-0.979496	-0.451525	-1.26989	-1.17984	-1.02301	-1.0618	-0.317028	0.338761	-1.18869	-1.599	-1.56798	-1.69044	-1.10134	-0.472441	-0.882724	-0.521442	2.16422	-0.99494
ATP5G3	0.00327677	0.0586565	0.167875	-0.201299	0.669278	0.232457	0.0905454	0.732474	0.653375	0.53965	0.244614	0.00994596	0.0488865	0.782909	0.904438	0.0515351	0.883227	0.454277	-0.0606264	0.058372	-0.16204	0.174947	0.453359	0.275747	0.71543	0.437637	0.373591	0.557533	0.200571	0.458543	0.39366	0.0918505	0.649529	0.0282231	0.216254	-0.186282	0.49025	0.296046	0.687049	-0.184524	0.0499984	0.539317	0.0837325	0.0669995	-0.199691	0.437982	0.887229	-0.234309	0.181543
ATP5H	-0.454939	0.0129367	-0.402246	-0.666044	0.460624	-0.0915231	-0.312466	0.157377	0.268429	-0.0335641	-0.144824	0.757768	0.089154	-0.107072	-0.332728	-0.447955	-0.000605277	-0.459267	-0.46597	-0.245158	-0.0451999	0.184783	0.0660394	-0.650895	0.0668057	0.395109	-0.0824803	0.221424	0.0569483	0.621614	0.201301	-0.770897	0.0673133	-0.395961	-0.302735	-0.22671	-0.0463528	0.312315	0.140197	-0.343798	-0.161518	-0.361979	-0.028959	-0.591912	-0.678611	-0.104642	-0.489754	-0.630169	-0.489168
ATP5I	0.686816	0.49745	0.489595	0.280026	1.1185	0.827286	0.314446	1.08021	1.13356	0.957821	0.847135	1.43923	0.749677	0.443451	0.351325	0.480729	0.264006	0.807837	0.544518	1.01025	0.650346	1.43716	0.845826	0.671291	0.676851	0.967681	0.690612	0.530636	0.409719	0.955608	1.3791	0.312032	0.978113	0.364508	1.38735	0.603917	0.179342	0.906375	1.12123	0.656972	0.490273	0.69504	0.713883	0.894522	0.485744	0.643457	1.27607	0.0383808	0.557817
ATP5J	0.0839501	-0.0889609	-0.0245009	0.0414412	0.670581	-0.0533893	0.240802	0.421884	0.17126	0.0965353	-0.101696	0.156709	-0.13257	0.283532	0.849073	0.0596468	0.35304	0.271962	-0.0152485	0.0513525	0.0110797	-0.0705437	0.112685	-0.0933217	0.238009	0.318827	0.201697	0.161722	0.161263	0.292146	0.523391	-0.104944	0.363148	-0.033781	0.441926	0.0726104	-0.244233	0.164323	0.32705	-0.0550746	0.053978	0.142315	0.0663607	0.30168	0.0523422	0.0615868	0.493847	-0.803171	-0.00656566
ATP5L	-0.0493627	0.494191	-0.0308054	-0.397849	0.619425	0.808503	0.641473	0.610234	0.407628	0.0697269	0.329308	-0.0333664	-0.00787126	0.458805	0.94703	0.792016	0.830928	0.892584	0.323275	0.0481353	-0.0848995	0.0818747	0.0797513	0.00159873	0.384993	0.377931	0.349415	0.124098	0.188138	0.723557	1.03813	-0.0360553	0.449603	0.425418	0.817508	0.292369	0.342859	0.495098	0.709972	0.396182	0.267038	0.275643	-0.00534369	0.486877	0.224745	0.264271	0.713266	-1.15135	0.234418
ATP5O	0.159026	0.647924	0.270437	0.139005	0.888871	0.538057	0.41475	0.809811	0.904642	0.581463	0.355634	0.698984	0.373149	0.669077	-0.661448	0.633701	0.741966	0.786204	0.497383	0.568101	0.477413	0.782839	0.719703	0.646755	0.610377	0.731998	0.711219	0.437072	0.45497	1.14862	0.741916	0.0983219	0.555167	0.443379	0.373564	0.51923	0.848107	1.08134	0.982898	0.441293	0.565523	0.293412	0.279532	0.378914	0.452355	0.475584	0.420116	-0.587236	0.140218
ATP5S	-0.905639	-0.0537323	-0.51241	-0.814485	-0.108871	-0.348233	-1.13369	-0.621713	-1.08198	-0.633506	-0.881686	-0.920443	-0.967299	-0.498222	-0.245491	-0.182329	-0.147867	-0.153313	-0.961599	-1.25201	-1.04996	-0.874433	-0.937225	-0.266935	-0.829589	-0.721258	-1.34297	-0.950272	-1.00724	-0.604211	-0.465199	-0.897704	-0.369897	-0.983975	-0.969727	-0.947339	-0.49323	-0.202114	-0.0373931	-0.604384	-0.548678	-0.681625	-1.10082	-0.366676	-1.02504	-0.566286	-0.496185	0.504422	-0.592423
ATP6AP1	0.975902	0.42811	1.14171	0.203337	0.17773	0.56474	0.92012	1.37924	1.55475	1.35172	0.916864	0.901511	0.831758	1.89088	1.55717	0.654646	1.56031	0.966192	0.53791	0.356442	0.891505	0.239519	0.140875	0.503272	1.24059	1.49696	1.10143	1.66985	1.78436	1.15286	1.7186	0.739687	0.889915	0.721624	0.172205	0.236663	1.11806	1.04152	-0.00732917	0.502278	0.654847	0.845766	0.688553	0.284952	1.04693	0.717585	0.739337	0.188009	0.680892
ATP6AP2	2.31928	1.72672	1.594	1.46517	1.80444	2.01372	1.8441	2.38763	2.20199	2.03227	1.46931	1.63819	1.33209	2.08567	2.61241	1.94629	1.90946	2.10729	1.99045	2.01956	1.35676	1.99352	1.92924	1.8993	2.15512	2.16328	1.9926	2.01569	2.07707	2.14593	2.43705	2.23753	1.76813	1.95114	1.75668	1.6543	2.05883	1.8165	2.06263	2.03478	1.92079	1.81092	1.61792	1.83499	1.82613	1.73027	2.20326	0.619194	1.75966
ATP6V0A1	0.255862	-1.36197	0.955359	0.501483	0.099354	0.226294	0.298494	0.454339	0.521103	1.44331	-0.21987	0.230801	-0.00888245	1.27355	1.25249	-0.00642409	0.210844	-0.391929	0.0248821	-0.0832338	-0.0591663	1.05008	0.14554	-0.0959978	1.04662	1.03791	0.778435	1.05566	1.31595	0.471077	0.297787	0.306638	0.635096	0.46598	0.0463141	-0.0782236	0.638462	0.283642	-0.713854	0.0570087	-0.0510387	0.434579	0.130855	-0.165753	0.408678	0.357781	0.0165332	-1.82859	-0.519968
ATP6V0B	0.413249	-0.357633	0.322162	-0.394815	0.447329	0.341771	0.185079	0.739689	0.701156	0.88618	-0.033912	0.0388538	0.47011	0.867952	0.299596	-0.144619	1.26095	0.126016	-0.565086	0.327962	0.286225	1.03185	-0.0527147	-0.468044	0.68227	0.86447	0.541491	0.928713	1.09657	0.910016	1.32338	-0.51154	0.331762	0.182278	0.0390813	-0.270367	0.574203	0.608398	-0.339581	-0.165428	0.0972642	0.146105	0.487325	-0.411921	0.237032	0.139347	-0.124317	-0.494678	-0.0472721
ATP6V0C	1.09198	0.361594	1.45046	0.544443	0.495483	0.759066	0.738743	1.63775	1.79043	1.55207	0.977897	1.85235	1.77604	0.893492	0.943452	0.474993	0.33369	1.23616	0.582999	1.17571	1.48926	1.25511	0.917308	0.227061	1.45859	1.68189	1.30936	1.77992	1.75976	1.4771	1.76784	0.754614	0.379085	1.19109	0.645263	0.37972	1.5673	1.54667	0.599067	0.791646	0.687252	1.04392	0.640739	0.736676	0.90834	1.15088	0.637724	-0.160131	0.487553
ATP6V0D1	0.252467	0.287398	0.886221	0.175051	0.626693	0.601246	0.75068	1.42322	1.65294	1.11271	0.664037	0.474448	0.770844	0.772855	2.24446	-0.0284938	1.5117	0.75398	0.144809	0.868192	0.830277	0.803656	0.492757	-0.0536714	1.17466	1.24697	0.829024	1.35895	1.46657	1.14316	1.6082	0.706556	0.359272	0.905944	-0.777561	0.194278	1.45976	1.15169	0.178074	0.648365	0.535389	0.557113	-0.065092	0.402416	0.41493	1.31548	1.06579	0.615125	0.256178
ATP6V0E1	1.22609	1.42174	1.45408	1.00373	1.95491	1.62857	1.73865	2.35576	2.13513	2.2325	1.86652	2.03775	2.11123	1.64163	2.13185	1.67627	1.32056	1.39465	1.46492	1.82577	1.87789	2.68933	1.50719	1.00875	1.98756	1.8652	1.91181	1.79431	1.83058	2.17452	2.5856	1.14415	1.63249	1.67722	2.54577	1.25864	1.54408	1.57924	1.8529	1.35707	1.66832	2.07671	1.53543	1.67062	1.39145	1.70056	1.98927	0.80109	1.43143
ATP6V0E2	-1.31898	-1.0224	-1.21678	-1.46315	-0.41772	-0.830156	-0.94003	-0.662624	-0.241372	-0.761413	-0.834007	-1.10744	-1.03253	-0.232114	0.239546	-1.02395	-0.7391	-0.888598	-1.14441	-1.40485	-0.992011	-0.953002	-1.13161	-1.30526	-0.872766	-1.29097	-1.09092	-1.42205	-1.26497	-1.32009	-0.73962	-0.523389	-1.14198	-0.745161	-0.760523	-0.515706	-1.1239	-1.32064	-1.06856	-0.482417	-1.45471	-0.767671	-1.54485	0.108931	-1.12607	-0.71333	0.207246	-0.636924	-1.03141
ATP6V1A	1.81455	1.17998	1.59071	0.903193	1.34576	1.66277	1.679	2.0525	2.15222	1.91535	1.62375	0.926655	1.3842	2.21209	2.35106	1.89595	1.64197	1.60001	1.52938	1.48706	1.55108	1.25153	1.6574	1.80345	2.06954	1.78867	1.92016	1.80079	1.79678	2.12498	2.20633	1.50119	1.36932	1.766	1.67713	1.48797	1.65865	1.64348	1.61646	1.33722	1.69952	1.81419	1.64067	1.03995	1.76342	1.66445	0.985346	0.794299	1.36505
ATP6V1B2	1.6277	0.942373	1.79772	0.912478	0.869445	1.34282	1.62964	2.49269	2.43958	2.318	1.54936	0.467037	1.03021	2.50108	2.80884	1.3916	2.80341	2.05469	1.5353	1.22133	1.28188	1.37909	1.18603	1.30696	2.24307	2.52161	2.07322	2.4476	2.59846	2.42932	2.191	1.63888	1.89237	1.61909	-0.0407301	1.28951	1.6146	1.67487	0.655397	1.26595	1.67607	0.998669	2.02108	0.634602	2.19061	1.51853	1.13477	0.716773	1.21455
ATP6V1C1	0.787397	-0.613044	0.623577	-0.38053	0.176597	0.229854	0.146382	1.29705	1.55751	1.1315	-0.0932067	0.426845	-0.414069	1.29395	0.850565	0.434504	1.55226	1.20461	1.02733	0.0429866	-0.248808	-0.495668	0.230621	-0.159517	1.23761	1.27969	1.03289	1.38197	1.28868	1.2766	1.03922	0.692647	0.768115	0.499738	-1.00898	0.527504	-0.402646	-0.626429	0.584066	0.450283	0.273368	0.333007	0.427979	0.279641	0.659627	0.181327	0.809978	-2.1362	0.122808
ATP6V1D	0.861771	-0.154155	0.604673	-0.132706	0.420154	0.761162	0.473559	1.1296	1.13479	0.601599	0.521623	-0.15907	-0.232587	0.821558	1.17645	0.202177	1.2768	0.859397	0.533631	0.827039	0.601612	0.321546	0.527092	0.756465	0.810558	0.623042	1.02189	0.661014	0.973099	1.22535	0.442406	-0.0130494	0.914093	0.243232	0.571924	-0.0606088	0.823069	0.660601	0.47522	0.310278	1.03845	0.506945	0.820236	0.243632	0.638115	0.716604	0.945668	-0.75128	0.0123754
ATP6V1E1	0.452268	0.38338	0.577964	-0.0824085	0.714664	0.54308	0.644518	1.13212	0.926618	0.881661	0.461075	0.0349943	0.967933	0.695448	0.68079	0.0708524	0.644703	0.45715	0.465297	1.05635	0.916532	1.02069	0.525734	0.347001	0.559175	0.722939	0.829556	0.843899	0.917349	1.23737	0.943217	0.0921442	0.636031	0.444419	0.535817	0.386264	0.970519	0.638722	0.437352	0.0896976	0.421172	0.449025	0.839221	0.433839	0.299159	0.808718	0.91454	-0.0897076	0.0251884
ATP6V1F	0.248279	0.0253178	0.644663	-0.502075	0.642969	0.59396	0.526187	1.34962	1.10659	1.12858	0.297227	-0.299652	0.591318	0.907693	0.906852	-0.517353	1.2989	0.851245	0.0505297	0.931444	0.596426	1.51883	-0.011534	0.13784	0.765382	1.27077	0.839414	1.30867	1.31714	1.08503	1.54366	0.188881	0.588851	0.444389	-0.00378986	-0.0365795	0.610991	0.975705	-0.43651	0.222382	-0.203127	-0.0106702	-0.0448688	-0.229933	0.578168	-0.0248732	0.259197	1.92211	0.104162
ATP6V1G1	1.11395	0.774351	0.982512	0.473064	1.12937	0.920284	0.439368	1.57079	0.938799	1.06765	0.77954	0.909211	1.11313	0.671844	0.0770735	0.620231	0.8252	0.985437	0.879587	1.19212	1.47513	1.58809	1.02633	0.74606	1.0581	1.08181	1.27904	0.960527	1.00405	1.45428	1.42231	0.440644	0.681206	0.763362	1.3992	0.832563	1.03695	1.22971	1.03725	0.714387	0.837616	1.02854	1.06836	0.931678	0.68571	0.691239	0.639852	-0.328237	0.792152
ATP6V1H	0.114023	-0.340642	-0.679817	-0.810954	-0.387675	-0.127251	0.0373756	0.672637	0.54873	0.307868	-0.030617	-0.613638	-0.350182	0.498551	0.690353	-0.0333512	1.1374	-0.168098	-0.239911	-0.400575	-0.187821	-0.321873	-0.599667	-0.220482	-0.106024	0.237957	0.166398	0.623688	0.464916	0.274533	0.743928	0.316092	-0.428547	0.00538187	-0.783311	-0.466801	0.397907	-0.133274	-0.336502	-0.479802	-0.0530931	-0.405975	0.0191908	-0.646833	0.339619	0.185159	-0.0620065	-1.29673	-0.286663
ATP7A	0.671358	0.788382	0.696185	0.504761	0.145077	0.938774	0.113921	0.263246	0.792181	1.25106	0.00266511	1.17288	-0.0385121	0.539472	0.27092	0.886544	0.455931	0.244376	0.859235	0.816526	-0.22618	1.2096	0.0194045	1.06256	0.908617	0.929937	0.747	0.46146	0.781856	0.588452	0.302462	0.218328	1.20776	0.258805	1.26809	0.659735	-0.536568	-0.465598	0.774858	0.683115	0.78411	0.515401	0.0617948	0.506215	0.66192	0.410949	0.274123	1.27524	0.439479
ATP8A1	-0.105845	-0.153849	0.577523	-0.453291	0.311043	0.44469	-0.186	0.797003	0.671445	1.56839	0.250814	-0.359574	-0.418139	1.05448	0.739244	1.3075	1.12694	0.917599	0.336134	-0.488399	-0.64274	-0.309711	0.528159	0.447777	1.01028	0.768024	1.17351	0.471401	-0.00604133	1.0348	-0.00696991	0.0488848	0.315145	0.875436	0.456817	0.474796	-0.767635	-0.821601	-0.566553	1.52461	-0.180975	0.464105	-0.786947	1.43604	0.785474	-0.0270952	0.585075	-0.30583	0.917279
ATP8B1	-0.905641	-0.807434	-0.555552	-1.18824	-0.441028	-1.34487	-1.05844	-0.40566	0.408813	0.231752	-0.791401	-0.52283	0.229836	-0.964467	-0.742619	0.0387925	-1.86716	-1.43304	-0.124779	-1.72962	-0.353532	-0.743504	0.316339	0.135431	-1.24969	-1.61339	-0.517647	-1.04621	-1.10282	-1.44137	-2.17151	-0.26562	0.0257436	-0.673158	-1.04871	0.554018	-0.838345	-0.717586	0.273422	-0.672504	-0.1456	-0.62712	0.19193	-0.725279	-0.947338	-0.190102	-0.288723	0.329402	-0.98569
ATP9A	-0.843242	-0.735748	-0.794135	-0.667165	-1.45998	-2.06739	-0.94717	-0.607584	-0.124339	-0.341544	-0.861809	-1.65733	-1.3371	-0.235637	-0.459271	-0.365207	-0.80505	-1.12937	0.112688	-1.30721	-0.577425	-1.77184	-1.20892	-0.440279	-1.53244	-1.48878	-1.32756	-0.519974	-0.622732	-1.55519	-2.41111	0.281957	-0.758745	-0.492066	-1.78243	-0.286193	-0.744915	-1.61578	-0.414652	-0.416926	-0.483106	-0.910925	-0.614989	-0.725083	-1.36426	-0.391469	0.269923	-0.478745	-1.10851
ATP9B	0.552641	0.0603263	0.525535	-0.385573	-0.507848	-0.00853834	0.133903	0.261363	0.244119	0.27475	-0.592056	0.380033	-0.166471	0.382098	0.180736	-0.345537	0.0539162	0.266483	0.225882	0.883044	-0.511633	0.02468	0.0220445	-0.669273	0.664468	0.503486	0.381386	0.69162	0.330249	0.118831	0.109434	-0.178914	0.202978	-0.519817	0.603399	-0.295669	-0.856002	-0.665958	-0.246384	-0.246652	-0.361747	0.368315	-0.068798	-0.0366106	0.489299	-0.0727967	-0.217786	0.590706	-0.140782
ATR	-0.455537	-0.492425	-0.330245	-0.26508	-0.266289	-0.268499	0.188597	-0.0902633	-0.117848	0.526164	-0.131547	0.0412583	-0.607149	-0.504106	-0.200973	0.541625	0.204444	0.107447	0.026583	-0.435417	-0.525846	-0.54531	0.166082	-0.225233	0.0149336	-0.132136	0.195395	-0.289637	-0.281695	-0.55563	-0.226896	-0.390571	-0.102094	0.0869408	0.284606	0.0794332	-1.17224	-1.12455	-0.206942	0.108022	-0.338821	-0.0234884	-0.0750893	0.126714	0.226216	-0.0253121	-0.369631	0.447348	0.112023
ATRIP	-0.0294901	0.0224934	0.54627	0.301702	0.145826	0.196931	-0.449198	-0.13474	-6.85763	-6.4828	-6.67065	-1.74022	-0.70336	-2.15554	-2.2649	-1.69183	-2.31619	-2.92147	-2.47445	-1.21947	-0.32708	0.637728	-2.78511	-1.99377	-1.2189	-1.13933	-1.33832	-1.48481	-2.0433	-1.46395	-1.62454	-2.33959	-1.53191	-2.55359	-0.959818	-2.5176	-0.620002	-0.222461	-1.92621	-2.98917	-1.64331	-1.74541	-2.4956	-3.09302	-1.81853	-1.69938	-2.26882	0.275425	-1.91014
ATRX	1.00319	0.629942	1.15181	0.783896	0.441571	1.04102	1.09966	1.38739	1.33587	1.71437	1.0221	0.492947	0.453986	1.24177	1.15101	1.4624	1.52475	1.45027	1.46405	0.775285	0.429985	0.505885	1.29679	1.45842	1.28143	1.11882	1.57465	1.16923	1.21203	0.967126	0.686087	1.04756	1.06701	1.44807	1.28343	1.36379	-0.177022	-0.161677	1.07054	1.33487	1.08393	1.31467	0.92688	1.47408	1.35169	1.08221	1.16009	0.674107	1.36751
ATXN1	0.801164	0.442077	0.824412	0.479068	0.368648	0.765518	0.606592	1.0092	1.31472	1.49745	0.545725	0.0779193	-0.194519	0.926462	1.12177	1.35288	0.879072	1.36842	1.30498	0.646005	0.100564	0.441907	1.05738	1.07574	1.27417	1.18851	1.12811	1.12086	1.17172	0.583197	0.981526	0.995506	0.858474	1.02249	1.00099	1.11082	0.291581	0.24321	0.898947	1.31221	0.474631	0.557245	0.587138	1.11909	1.07361	0.606478	0.561837	-1.40083	0.70276
ATXN10	-0.0328581	0.568597	0.398958	0.0909927	0.798468	0.648278	0.665191	0.918278	0.966426	0.540546	0.711252	0.126225	0.317387	0.598951	0.620376	0.555383	0.842621	1.01918	0.510365	0.270341	0.593101	0.170645	0.910435	0.934416	0.621481	0.688496	0.669239	0.71757	0.502262	0.826996	0.844744	1.29326	0.329832	0.526867	-0.540011	0.474986	0.960625	0.703544	0.60104	0.648805	0.684584	0.259276	0.40255	0.504828	0.667592	0.450683	0.668831	0.419557	0.590966
ATXN2	-0.536494	-1.22309	-0.51351	-0.614143	-1.63357	-1.35952	-0.905568	-0.960957	-0.371358	-0.762279	-1.37543	-0.557988	-0.715744	-0.786349	-0.456107	-1.2186	-1.34731	-0.936781	-0.711431	-0.980342	-0.921551	-1.15413	-1.41754	-1.04111	-0.777655	-0.529591	-0.945409	-0.737852	-0.756432	-1.06529	-0.458657	-0.277789	-0.57786	-1.03521	-1.46606	-1.20066	-0.961256	-1.48746	-1.21391	-1.17099	-1.63234	-0.711969	-0.784247	-1.32714	-0.802948	-1.51112	-0.520781	-0.657762	-1.16848
ATXN3	0.834848	0.969732	-0.0209212	-1.23967	1.07529	0.581441	0.788142	1.15783	1.07046	0.726598	0.226005	0.235748	-0.653828	0.543463	0.217661	1.3946	1.04131	0.063068	1.17357	0.330096	0.171341	0.348932	0.959095	1.61894	0.802948	1.1859	0.638327	0.943332	0.637069	0.948076	0.697629	1.49775	0.173147	0.740478	0.483622	1.13093	-0.303753	-0.537915	1.03796	0.650971	0.625481	0.525938	-0.09489	0.162177	0.845196	0.888497	1.11626	-0.87885	0.800502
ATXN7L3B	-0.364361	0.195433	0.390146	-0.323711	-0.0101291	-0.0339444	0.298123	0.526928	0.770587	0.596369	-0.250102	-0.0127374	0.543759	0.242105	0.660183	0.233624	0.343518	0.194375	-0.0459194	-0.353617	0.056089	-0.083731	-0.315442	0.525382	-0.424793	-0.259161	-0.140857	-0.0121479	0.0316017	-0.407407	0.402185	0.487648	-0.225024	0.18311	-0.168083	0.367587	0.282834	-0.00010827	0.479525	0.409974	0.129307	0.0772016	0.0851435	0.891894	-0.0172276	0.318867	0.706849	0.842429	0.0446054
AUH	-0.543491	-0.660997	-0.546015	-0.409175	-0.310511	-0.582998	-0.625056	-0.292402	0.15979	0.015007	-0.145987	-0.711427	-1.11887	-0.0277346	-0.0753902	-0.180004	0.314208	-0.0800028	-0.156666	-0.878576	-0.712582	-0.718881	-0.335457	-0.0476116	-0.207071	0.291887	-0.013112	-0.104041	-0.429066	-0.126863	-0.432734	-0.614857	-0.212554	-0.665827	-0.96182	-0.44444	-0.815668	-0.873538	-0.992099	-0.343915	-0.605652	-0.327889	-0.613786	-0.231553	-0.227603	-0.485759	-0.138474	0.698567	-0.284454
AURKA	-1.82909	-2.13074	-1.88225	-1.43007	-1.3242	-2.07811	-1.91779	-7.01067	-7.81071	-1.37542	-2.04093	-3.39877	-3.29944	-3.11913	-2.57747	-2.56826	-1.97151	-3.20592	-3.39747	-2.00727	-1.62193	-2.12376	-2.43415	-3.89441	-3.14906	-3.13932	-3.57811	-2.88709	-3.09987	-3.7806	-2.98192	-3.19866	-3.21153	-2.42249	-0.817378	-2.60737	-3.41057	-3.93887	-1.77951	-2.95578	-2.22945	-0.762302	-2.24691	-2.87202	-2.55263	-1.95719	-2.47241	-3.84246	-3.22957
AURKAPS1	-0.926541	-0.479619	-1.20697	-1.0934	-0.825948	-1.39552	0.281296	-0.22669	-0.869656	-1.31382	-0.629828	-1.17078	-1.77512	-0.758045	0.762864	-0.614248	-0.381202	-0.670082	-0.50293	-1.08747	-1.17608	-1.1756	-0.915126	-0.562963	-0.240982	-0.327272	-0.277592	-0.419074	-0.604557	-0.496175	-0.370257	-0.864535	-0.657021	-0.480353	-0.752498	-0.421605	-2.02521	-1.89028	-0.564056	-0.606973	-0.870477	-0.693275	-0.692788	-0.523869	-0.447128	-0.668413	-0.354653	-3.14476	-0.438414
AUTS2	0.661845	1.20947	0.548394	1.01259	0.0332395	-0.28569	0.270062	-0.0367357	0.0299697	0.364916	0.432885	0.292299	0.254389	-0.0982207	-0.219296	0.800222	-0.621065	0.59764	1.25641	-0.208469	1.1672	-0.108527	0.38838	1.37804	-0.609375	-0.675647	-0.493495	-0.268404	-0.133424	-0.369472	-0.913792	0.661834	0.392324	0.836507	0.801791	1.02529	0.741633	0.510009	1.29925	1.04058	0.741317	0.395565	0.910522	1.04395	0.326661	0.80818	0.0945959	0.939784	0.722735
AVL9	0.123317	-4.58635	-0.334054	-0.366897	-5.31748	0.0935141	0.145946	0.437778	-4.30516	-0.56447	-0.0632204	-2.03681	-3.26252	-0.995748	-0.0871649	-0.359441	-0.148602	-0.692283	-0.640314	-2.08977	-2.01415	-2.22062	-0.850694	-0.981647	-0.67096	-0.330706	-0.923729	-0.23521	0.174619	-1.22962	-0.993131	-1.29292	-1.38881	-0.756702	-1.17489	-0.630674	-2.23649	-2.97031	-1.32523	-0.718056	-1.5954	-1.5167	-0.994403	-1.60519	-0.398214	-1.07192	-1.33838	-5.1048	-2.02662
AXIN1	-4.39277	-4.00871	-4.34916	-4.49515	2.22966	-3.94045	-4.34428	1.28217	-4.38165	-4.27126	-4.11842	-2.18601	-1.06415	-2.25291	-3.07012	-3.93835	-3.64093	-2.1537	-3.38253	-3.45923	-3.9629	-3.45652	-3.80806	-2.56788	-2.88284	-3.54946	-3.42217	-3.40276	-3.9812	-2.75075	0.317347	-3.59435	-3.39972	-3.22017	-3.2418	-3.16344	-3.64201	-4.11025	-2.99493	-3.09971	-3.91576	-2.08968	-3.99407	-3.34465	-3.49297	-4.38796	-2.49629	2.20998	-4.77573
AXL	-0.120743	-1.0928	0.2579	-0.484511	-1.40567	-0.582661	-0.413114	0.0499977	0.215698	0.425795	-0.253679	-1.0266	-0.982683	0.380509	0.537833	-0.168744	0.300655	0.226986	0.464132	-0.463724	-0.551579	-1.34724	-0.625932	-0.697337	0.656389	0.542831	-0.826686	0.322839	0.311616	-0.159648	-1.73658	0.257927	-0.467757	-0.0566667	-0.958438	-0.727496	-0.386232	-0.10935	-0.631284	-0.239468	-0.600015	-0.0756437	-0.476704	-0.228988	0.0173651	-0.541804	-0.42837	-0.777189	-0.383546
AZGP1	0.62702	2.06813	1.45593	1.48297	1.62415	1.68556	0.308629	-0.475189	0.276181	-5.80941	0.769544	2.25575	0.245697	-0.770983	-0.818515	0.914183	-0.749035	-1.14286	0.480326	1.88233	0.433632	0.993402	-0.742528	2.12993	-0.585846	0.0369236	-2.03078	-0.775726	-0.672244	-0.636622	-2.55965	0.22652	2.37265	-0.509053	-0.539647	0.396205	2.81945	3.07876	0.598678	0.74485	2.81957	-0.970536	0.108779	0.501179	-0.727784	2.14888	2.78695	1.06447	0.633254
AZIN1	0.150147	0.676456	-0.0366937	-0.327752	0.625337	0.75425	0.800858	1.04896	1.11542	0.951502	0.470238	-0.146096	0.0766584	0.94092	1.11905	0.72222	1.28114	1.1148	0.734752	0.196986	0.0853212	-0.100055	0.549806	0.90302	0.979625	1.12337	0.355931	0.890793	0.955013	1.10959	0.472889	0.833877	0.367835	0.367744	-0.277357	0.535715	1.06551	0.963359	1.07766	0.789384	0.623911	0.198877	0.452232	0.463965	0.648029	0.0347476	0.293869	-0.45149	0.123216
B2M	3.94705	4.3977	4.69027	3.6915	4.78128	4.47464	4.57245	5.12468	5.20933	5.22764	4.71952	4.98417	5.06822	4.56888	4.90907	4.66099	4.02085	4.07783	4.25334	4.39985	4.63546	5.68644	4.3171	4.3191	4.54149	4.53114	4.25058	4.31436	4.44414	4.66852	5.23495	4.81515	4.18421	4.35028	4.99323	4.34834	4.57594	4.41231	5.00202	4.51583	4.43669	4.63345	4.05709	4.6121	4.00475	4.3811	5.26543	6.10539	4.40677
B3GNT1	-0.703917	-0.493851	-0.76404	-0.402954	-2.09264	-0.827762	-0.72856	-0.375538	-6.23751	-1.86665	-4.84247	-1.56639	-2.32029	-0.93775	-0.337563	-0.891368	-2.21899	-2.26421	-0.832481	-2.29045	-1.19979	-2.69406	-2.60376	-1.88133	-1.97004	-1.48258	-1.56223	-1.97706	-2.95702	-2.13894	-1.09559	-0.778936	-1.86528	-3.18296	-2.14885	-1.3001	-2.67802	-2.57022	-0.535443	-1.78362	-2.45761	-1.55444	-1.98722	-0.939348	-2.80174	-1.72527	-1.25956	2.05211	-1.05829
B4GALT1	-0.174857	-0.878268	-0.00839509	-0.228286	-0.720481	-0.398111	0.227484	0.167103	0.214363	0.382533	0.501957	-0.0722239	0.775991	0.555776	-0.595951	-0.136605	0.113813	-0.800231	-0.591798	-0.123193	-0.440937	0.391631	0.184315	-0.585986	0.47548	0.53281	-0.276339	-0.474249	-0.435055	0.130108	0.191288	0.310038	-0.710123	-0.182227	0.64315	-0.467441	-0.593722	-0.227446	-0.528746	-0.173438	-0.731029	0.702588	0.0682435	-0.0876053	-0.203501	-0.34617	-0.822151	0.786373	-0.181449
B4GALT3	-0.969091	-0.834648	-0.332021	-0.751563	-0.855551	-0.930351	-0.622744	-0.0561925	-0.428012	0.0222562	-0.531686	-0.205494	0.0774747	-0.64426	-0.433535	-0.631874	-1.08231	-0.961144	-1.0616	-0.132179	-0.274606	-0.519467	-0.787853	-0.964764	-0.438477	-0.334494	-0.67122	-0.688747	-0.804066	-0.858461	0.00597856	-0.782214	-0.692053	-0.517081	-0.289633	-0.989942	-0.683822	-0.810375	-0.999847	-0.609027	-1.11568	-0.593795	-0.783505	-0.511858	-0.678281	-0.605783	-0.493878	1.00235	-0.257606
B4GALT4	-0.910518	-0.539868	-1.90122	-1.86538	-0.559127	-1.18181	-0.544434	-0.573618	-0.3614	-1.12297	-0.842034	-0.993281	-1.17776	-1.04222	-0.570829	-0.53336	-0.866093	-1.50854	-1.22127	-1.81115	-0.705393	-1.14305	0.129199	-0.843574	-0.941207	-1.04073	-1.32631	-0.892008	-0.985201	-1.33794	-1.09578	-0.770609	-1.0998	-1.06687	-1.0431	-0.818788	-1.44566	-1.23035	-1.17315	-1.2459	-1.31568	-0.520057	-1.13482	-0.81055	-1.21335	-0.710198	-1.1358	1.53671	-1.72136
B4GALT5	-0.509562	-0.817079	0.702153	-0.255186	0.522011	-5.44056	0.232563	0.361104	-0.624915	0.556299	-1.42146	-1.05198	-0.543054	-0.467572	1.83196	-1.34639	0.277892	-0.215492	-0.579091	-1.45197	0.531433	-1.8914	-0.454764	-1.62272	0.0951664	0.258549	0.412068	0.712742	0.701248	-0.56645	1.41607	-1.18225	-0.343176	-0.503102	-0.81561	-0.783743	-0.200699	-0.641912	-1.38886	-1.19662	-1.27908	-0.613857	0.75002	-1.33457	0.0731509	-0.392969	-0.894681	-5.27209	-1.65301
BACH1	1.2399	0.702502	0.89937	0.329867	0.536718	1.16565	0.885362	1.46219	1.54882	1.41239	0.931	0.0630816	0.467409	1.09775	1.079	1.07406	1.63764	1.65344	1.12656	0.878512	0.716161	0.564336	1.11242	1.58232	0.844322	1.08658	1.32735	1.74512	1.76447	1.50293	1.6627	1.21328	1.00219	0.847264	0.229984	0.598432	1.28961	1.24422	0.783897	1.05092	0.996568	0.489554	1.20693	0.382238	1.30037	0.967641	0.527843	0.0514628	0.722762
BAG1	0.0895431	0.76663	0.264595	0.181311	0.70415	0.757947	0.77503	0.798511	1.11302	0.783156	0.360288	0.327404	0.634292	1.20608	0.265876	0.366882	0.946811	0.773782	0.480023	0.388126	0.951026	-0.00717591	0.597587	0.889018	0.510546	0.606785	0.25558	0.794045	0.790642	0.775939	1.60172	0.668955	0.493675	0.554359	0.0705018	0.17039	1.20048	0.675314	0.858444	0.547281	0.525053	0.43798	-0.0985055	0.48975	0.0155448	0.495931	1.25209	0.74976	0.301441
BAG5	0.121739	0.768174	0.278614	0.342698	0.130004	0.414035	0.644296	0.705817	0.957116	0.610987	0.47161	0.224443	0.373495	0.797269	-0.0438126	0.663943	0.632504	0.670437	0.756484	0.221438	0.394855	0.151175	0.44955	1.22348	0.338211	0.183004	0.182693	0.501972	0.600837	0.493295	-0.0548146	0.564592	0.456644	0.439873	0.513084	0.665736	0.997701	0.911039	0.997066	0.543415	0.808835	0.542907	0.660901	0.645099	0.416048	0.653691	0.438951	-0.575136	0.791865
BAG6	0.235384	0.0514208	0.425209	-0.0227414	-0.473741	-0.182739	0.081372	-0.196505	0.137455	-0.185724	-0.0263935	0.388653	0.431103	-0.0846427	-0.379235	-0.073761	-0.375643	-0.352047	-0.322916	0.245433	-0.0973186	0.552481	-0.173267	-0.0166543	-0.140208	0.135815	-0.67467	0.101141	0.212336	-0.371145	-0.429385	0.211356	-0.140826	-0.201503	0.165243	-0.222779	0.245891	0.183327	0.185051	-0.0671992	0.248234	-0.0579135	-0.0453903	-0.169097	-0.0517934	0.0753405	0.179235	0.109795	0.0515497
BAK1	-1.67177	-0.351208	-0.592568	-0.482458	0.233821	-0.0917154	0.00249884	0.117103	-6.82934	-5.61681	-0.0602074	-0.147701	0.0612135	-1.62061	-0.805409	-2.15765	-1.20599	-1.29629	-2.22108	0.690995	-0.689443	-0.441825	-1.99615	-5.64137	-1.04801	-0.91739	-1.81374	-1.03817	-1.75669	-2.47545	0.623841	-1.05635	-1.89132	-1.33674	-2.595	-2.79093	-0.75673	-1.0892	-2.48048	-1.91883	-1.91212	-0.620007	-1.40691	-0.865262	-1.09779	-1.44611	-2.1542	1.8591	-3.40668
BANF1	-1.39532	-1.59593	-0.971846	-1.09251	-1.10613	-1.22127	-0.766624	-0.799315	-0.566064	-0.681869	-1.16035	-0.688606	-1.50273	-0.829125	-2.09635	-1.0476	-0.901462	-0.891468	-1.15725	-1.0076	-0.973267	-0.773808	-0.982321	-1.00202	-1.13722	-0.928105	-1.11852	-0.848544	-0.732966	-0.988521	-0.287525	-1.12486	-1.43393	-0.833493	-0.996743	-1.22905	-1.16884	-0.723849	-1.53694	-1.28183	-1.11809	-1.24688	-1.19247	-1.47946	-1.03915	-1.09319	-1.39876	-0.220435	-1.04609
BAP1	-0.719596	-0.932068	-0.95868	-0.825034	-0.757151	-0.643478	-1.40836	-1.57687	-1.26608	-3.42716	-0.862413	-1.20091	-1.60018	-0.592703	-1.00845	-1.77264	-1.06281	-1.09606	-1.14028	-1.96556	-0.900072	-1.64946	-1.34436	-0.437221	-1.04713	-1.18552	-1.77633	-0.950358	-1.69037	-1.55455	-0.569094	-0.972315	-0.540855	-0.895403	-1.73318	-1.47346	-1.05103	-2.01623	-0.75043	-1.49289	-1.20771	-1.42428	-1.18182	-2.00653	-1.22755	-1.92261	-0.985673	0.617756	-2.47378
BARD1	-1.81031	-1.29907	-1.03423	-1.61194	-1.31085	-1.58425	-1.62357	-1.78058	-2.43819	-1.67095	-2.58182	-1.61307	-2.53356	-1.79802	-2.25673	-1.05241	-1.44122	-1.5851	-1.26619	-2.09561	-1.73862	-2.06849	-1.88676	-0.831354	-2.01614	-1.99473	-2.11707	-1.78195	-1.90963	-1.89125	-1.53936	-1.5199	-1.93797	-1.78302	-2.71294	-1.16677	-1.51829	-2.04168	-0.542886	-1.14002	-1.65444	-1.96042	-1.64474	-1.37621	-1.73217	-1.25399	-1.92579	-1.75081	-1.57141
BASP1	0.700053	-0.281603	0.484127	0.490184	0.117387	-0.0263452	0.354098	0.543371	0.855358	0.846921	0.545931	0.486955	0.739762	0.498513	0.373429	-0.390711	0.180578	0.527933	-0.0302081	1.10881	0.566567	1.11317	0.667652	-0.272448	0.813459	0.687146	0.672885	0.281448	0.368028	0.575274	0.195624	0.151957	-0.0435752	0.291317	1.32935	-0.0479938	1.43867	1.06735	0.368132	-0.143713	0.25112	0.888522	-0.0259738	0.0631998	0.446483	0.353167	-0.0475012	0.133297	0.513386
BATF	-0.344677	-0.285756	1.11293	0.536832	1.70549	1.14037	1.09941	1.20316	0.912921	1.50392	1.02603	0.594509	2.08543	1.26241	1.24997	1.20891	0.620178	0.726948	0.337102	1.15921	0.28532	1.23611	0.562402	-0.0966292	1.08933	1.46389	0.854236	0.71757	0.840304	0.861048	-0.802221	1.51599	0.804152	1.54945	1.95861	0.530065	0.541215	0.861417	0.469463	1.14408	0.74955	1.04364	1.38627	0.683044	1.44888	0.211984	0.729229	0.205853	1.14036
BAZ1A	-0.454551	-0.113347	-0.286293	-0.429031	0.362522	0.221336	0.284368	0.732882	0.612369	0.915473	0.310107	-0.180926	0.0665723	-0.0970353	0.891557	-0.263659	1.00131	0.347002	-0.322134	0.140364	-0.0417531	0.397228	-0.106769	0.741784	0.509879	0.320393	0.509306	0.261657	0.179189	0.127624	0.74705	0.0929578	0.299492	0.436185	0.818057	0.264331	-0.412369	-0.360594	0.278497	-0.11253	0.291541	0.630181	0.666019	-0.0541363	0.498861	0.417468	0.0103408	-1.88404	0.326228
BAZ1B	-1.35052	-1.87908	-1.16972	-1.47004	-1.4893	-1.47769	-0.934777	-1.24708	-0.550167	-0.63481	-0.876833	-0.561776	-0.782933	-1.36339	-2.10551	-1.90303	-1.5762	-1.64716	-1.08094	-0.90388	-0.595304	-1.2277	-1.00982	-0.904864	-0.866494	-0.887243	-0.917525	-0.99673	-0.896086	-1.54	-1.01311	-1.43843	-1.21586	-0.814061	-1.58406	-0.845442	-1.92243	-2.03382	-1.73601	-1.47815	-1.36848	-1.53859	-1.18319	-1.44673	-0.856201	-1.0372	-1.41053	0.295281	-0.97589
BAZ2A	-1.11559	-1.06844	-0.382249	-1.29967	-0.886553	-0.716144	-0.333522	0.0697808	-0.319544	-0.244457	-0.552891	-0.279649	-0.801564	0.259229	-0.115756	-0.337862	-0.111296	-0.285152	-0.725762	-2.63535	-1.36949	-0.620445	-0.425609	-1.14295	-1.18301	-0.775018	-0.601655	-0.964632	-0.381281	-1.819	-0.0889683	0.221561	-0.93107	-0.235244	-1.16062	-0.637426	-0.225455	-0.861785	-0.942084	0.0768232	-1.24654	-1.11611	-0.98249	-0.496728	-0.256466	-0.576726	-0.885612	0.988204	-0.854385
BAZ2B	0.680959	0.486188	1.14575	0.468685	-0.0209173	0.414826	0.5161	0.621928	0.230452	1.31255	0.485381	0.479521	0.314893	0.457847	0.493025	1.25609	0.928705	0.86244	1.0791	0.0251566	-0.232946	0.32655	0.597274	0.805465	0.633545	0.807971	0.891039	0.63532	0.639216	0.466616	1.02428	0.633973	0.730551	0.73213	0.850518	0.978773	-0.181495	-0.00231103	0.722265	0.855063	0.289023	0.465434	0.365082	0.901529	0.59609	0.595134	1.10457	-1.21873	0.659188
BBIP1	-0.970885	-0.082042	-0.380658	-0.811851	-0.728743	-0.469198	-0.110964	-0.331662	-0.41265	0.426687	-0.713818	-0.839701	-0.134782	-1.38642	-0.412043	0.034073	-0.0299497	0.0288461	-0.840909	-0.213395	-0.434501	0.0247051	-0.027301	-1.12016	-0.49144	-0.784509	-0.490147	-1.0268	-1.03554	-0.961389	-0.87127	-0.580249	-0.438448	-0.644551	0.552189	-0.491536	-0.526843	-0.592119	-0.163081	-0.42694	-0.825751	-0.320277	-0.585226	0.420379	-0.651042	-0.410932	-0.00831662	1.30671	0.14738
BBS4	-0.574648	-0.914952	-0.369139	-0.841318	-0.748473	-0.774356	-0.907415	-0.414164	-0.509002	-0.101222	-1.17202	-0.661728	-0.466662	-0.766805	-0.0855806	-1.1306	-0.745481	-0.424673	-0.406175	-0.879753	-0.810342	-0.765736	-0.456061	-1.12691	-0.440069	-0.712719	-0.558799	-0.510202	-0.684378	-0.467409	-0.279123	-0.608478	-0.648328	-0.733196	-0.271278	-0.508649	-1.39763	-0.866533	-0.358435	-0.788862	-1.38438	-0.69863	-0.866833	-0.629848	-0.896166	-0.795283	-0.429244	-0.586823	-0.498484
BBX	-0.0119353	0.113051	-0.183761	-0.219423	-0.543682	-0.330013	-0.443272	-0.552884	-0.824883	-0.755255	-1.20909	-0.241507	-0.475054	-1.09492	-1.08962	-0.716987	-1.31529	-0.0889142	0.0638361	-0.54142	0.223097	-0.307348	-0.1074	-0.136788	-0.168625	-0.507267	-0.171154	-0.709747	-0.691409	-0.799149	-0.916012	-0.569193	-0.821952	-0.0495825	-0.053577	0.239618	-0.846446	-0.84691	-0.364419	-0.328541	-0.583585	-0.28558	-0.447472	-0.173769	0.0633349	-0.969353	-1.10124	0.36961	0.277933
BCAP29	0.692393	0.00208323	-0.835327	0.113141	0.591001	0.350423	-5.03532	0.772884	0.76723	0.566409	0.485701	-0.796815	-0.600691	-0.83089	-0.750752	-1.42306	0.44135	0.718853	0.0315373	0.810275	-0.000338637	0.335279	0.693908	0.23134	0.87587	0.644072	0.645368	0.470502	0.498474	0.910368	-0.0610314	-1.24753	-0.110489	-0.394855	0.577653	-0.425303	-1.16521	-0.622789	-0.0841154	-0.566776	-0.731355	-0.0171822	0.390265	-0.528799	0.261277	-1.25122	-1.14525	0.926433	-0.752591
BCAP31	0.74143	0.253014	0.710097	-0.0375739	0.213511	0.443503	0.633271	1.41485	1.12335	1.10878	0.278802	0.149737	0.171835	1.36613	1.29759	0.463443	1.59795	0.877144	0.407726	-0.0115771	0.820429	-0.166166	0.390609	0.464332	0.734222	0.997199	0.726114	1.05656	1.15038	0.975886	1.50832	0.624273	0.61413	0.684486	0.204339	0.37826	0.960056	0.995742	0.372901	0.425044	0.770919	0.324808	0.355356	0.305431	0.659097	0.78804	0.776404	-1.51258	-0.0708903
BCAS2	0.205696	0.0686568	0.0085547	0.0311614	0.209092	0.29032	0.302709	-4.07929	-4.41611	0.494494	-0.0264909	-1.42994	-0.676816	-0.896805	-0.583988	-0.413237	0.00148725	0.201752	-0.591957	-0.908452	-0.187448	-1.52238	-0.180274	0.00858785	0.116431	-0.300681	-0.117556	-0.77452	-0.87183	0.311626	-0.828745	-0.832141	-0.723981	-0.738366	-1.2813	-0.522791	-0.274754	-0.149124	0.615158	-0.576573	-0.859208	-1.07102	-0.979759	-0.83611	-0.892671	-0.885438	-0.255863	-0.724057	-1.05757
BCAT1	-0.598998	-0.572717	-0.28147	-1.99349	-1.34002	-0.880301	-0.0394845	-0.0743282	0.605806	0.540145	-0.126708	-2.01701	-1.37291	-0.218128	0.134235	-1.12666	-0.120349	0.308149	-0.298174	0.313758	-0.357625	0.674412	0.071312	-1.28778	-0.0185154	0.0479227	0.591162	0.636219	0.732711	0.589735	0.664094	-1.05435	-0.595629	-0.573625	-0.272632	-0.149435	-0.206708	-0.149182	-1.03356	-0.88428	-0.37122	-0.110338	-0.66129	-0.729611	0.296038	-1.73129	-0.879136	-3.99538	-0.307681
BCAT2	-1.11273	-1.29061	-1.33509	-0.876754	-0.912427	-1.89499	-1.08035	-1.99557	-1.27417	-6.74353	-1.68676	-0.75951	-1.35663	-1.90537	-1.52795	-2.6131	-2.55313	-2.37207	-2.06553	-2.14844	-1.39363	-1.13231	-1.7582	-1.95322	-1.3126	-1.35532	-1.5306	-1.65822	-2.10857	-1.8353	-4.69513	-2.05101	-0.232928	-2.21001	-1.25627	-2.11424	-2.83724	-1.77349	-1.92969	-2.09455	-1.87167	-1.86763	-0.540925	-2.38442	-1.72635	-1.35148	-2.32813	-0.375074	-2.57433
BCKDHA	-0.0992621	-0.441605	-0.535672	-0.647766	-0.657976	-0.820005	-0.615265	-0.483723	-0.150913	-0.86538	-0.338425	-0.341833	0.0605363	-0.255564	0.224265	-0.926983	-1.04735	-0.848757	-0.880387	-0.341996	-0.378563	-0.292405	-0.828928	-0.974445	-0.601989	-0.511372	-0.801794	-0.691257	-0.501146	-0.497073	0.243756	-0.679908	-0.734732	-0.790711	-0.134827	-0.68559	-0.220664	-0.241221	-0.725734	-0.5721	-0.749158	-0.319076	-0.880954	-0.423543	-0.896083	-0.463812	-1.4221	0.824889	-0.56088
BCKDK	-0.555659	-0.451782	-0.0786453	-0.611124	-5.79335	-0.560751	-0.2823	-0.20709	-2.46949	-1.18272	-0.677321	-0.878652	-0.300026	-1.12124	0.663744	-1.58702	-1.78104	-2.09459	-1.73108	-0.588128	-1.26205	-0.227988	-1.59041	-2.32282	-0.591713	-0.585306	-1.00734	-0.346468	-0.2491	-1.55939	-0.909214	-2.15678	-0.803934	-1.44077	-1.24363	-1.78712	0.137543	-0.464516	-2.55928	-1.25472	-0.771169	-1.25168	-1.56312	-1.22974	-1.64233	-1.28367	-1.779	-0.905589	-1.47392
BCL11A	-0.231299	0.936191	-0.109874	-0.747465	1.32915	0.0978411	0.25593	0.978715	0.897495	0.552129	-0.0483986	-0.192747	0.191811	-0.194852	-0.187681	0.434325	0.108681	-0.579526	0.627659	0.321471	1.61968	1.1695	-0.32323	1.57089	-0.168515	-0.173718	-0.187795	0.364389	0.457972	-0.0394427	-0.504578	0.0334798	1.03906	0.473769	1.60106	1.23836	-0.583403	-0.307152	1.94969	0.205045	1.07259	1.2149	0.837969	0.293356	0.582475	0.778077	-0.000317831	-1.76595	0.702046
BCL2	0.878201	0.88492	1.15715	0.717543	0.642372	0.150501	0.839506	0.90904	1.8696	1.72425	1.18641	0.758476	0.646318	1.25657	1.5026	1.5697	1.36208	1.30228	1.52628	0.220631	0.840253	-0.189403	0.948047	1.08897	1.33278	1.18274	1.60462	0.748752	0.647947	0.942962	1.34892	1.17298	1.23781	0.965265	1.79153	1.48505	-0.0556005	-0.295646	1.33184	1.129	0.950495	1.25511	0.64999	1.00526	1.24791	0.792254	0.888398	0.384129	1.74028
BCL2A1	1.47662	0.58846	1.00931	-1.36985	1.57722	1.72621	1.29769	2.47632	2.45117	1.91969	0.451985	-0.124101	2.21948	1.89354	1.09393	0.0366035	2.59475	2.32368	0.559953	1.09678	2.12669	2.00288	0.516191	-0.316823	2.0635	2.23632	2.17399	2.70539	2.5517	2.74218	3.46534	0.382077	1.29426	0.912885	0.454127	0.695628	1.19031	1.44787	-1.11746	-0.804304	0.279688	1.3801	2.09926	-0.179916	1.8278	0.930673	1.10315	-0.443965	1.05693
BCL2L1	-0.85218	-1.12647	-0.870027	-1.04319	-1.5394	-1.05832	-1.2807	0.122658	0.233074	-0.96364	-1.17093	-0.519525	-0.504071	-0.229226	0.308493	-1.13725	-0.709298	-0.954209	-1.26194	-1.8795	-0.818329	-0.525873	-2.21425	-1.09547	-0.499286	-0.499341	-0.237148	-0.426702	-0.231598	-0.288023	-0.307758	-1.20379	-0.888177	-0.82699	-0.948179	-1.1357	-0.561287	-0.975745	-1.05989	-0.829945	-1.00174	-0.781828	-1.12954	-0.663084	-0.828973	-0.976849	-0.586288	-3.72121	-1.20207
BCL2L11	-1.12425	-0.967972	-0.0512396	-0.504642	0.174065	-0.0638838	0.407431	-0.877538	0.688296	0.97232	-0.500837	-1.2629	0.487894	0.464181	0.215043	-0.0288022	-0.467555	0.682333	-0.00793044	0.54836	-0.520557	-0.371616	-0.403629	-1.11671	0.024105	0.040717	0.277953	-0.729469	-0.835141	0.204126	-0.647998	0.026917	-0.579638	-0.134079	0.922233	0.152362	-0.0895486	-0.0313443	-0.295943	0.509559	-0.0331489	0.0716914	-0.828391	0.404046	0.711697	-0.391495	-0.382532	-1.72838	0.672571
BCL2L2	0.595754	0.949917	0.104433	0.634708	0.35793	0.551153	0.637148	0.868457	1.28516	1.10553	0.428931	1.25312	1.21949	0.437124	0.33992	0.532134	0.0313883	0.860159	0.672482	0.696852	0.637134	0.555283	0.884833	0.862975	0.718491	0.627319	0.911835	0.288106	0.35304	0.35986	0.448633	0.650867	0.653724	0.675565	1.06598	0.853604	0.71053	0.819114	0.578234	0.84518	0.631704	0.586364	0.396721	0.950251	0.357564	0.694184	0.557298	1.66929	0.451231
BCL3	0.353566	-0.114172	0.642105	-0.14628	0.657145	-0.102654	-0.127364	0.497641	0.839555	0.778808	0.11494	1.1202	1.53066	0.200882	-0.0738514	0.19952	-0.330661	0.345822	-0.825582	0.72402	-0.478217	0.983504	0.386937	-0.0931963	0.54574	0.422402	0.140156	0.0108567	-0.306606	0.428944	0.101424	0.177973	-0.47958	0.689608	0.983942	-0.100701	1.45818	1.56008	0.612528	-0.581072	0.353137	0.818323	0.480059	-0.356308	0.653246	0.582535	0.0261826	-1.10411	0.537696
BCL6	1.92803	2.50878	1.63535	2.12463	1.67906	1.71995	1.52436	2.27021	1.94659	1.8585	2.27531	2.18597	2.12861	1.77178	1.39265	2.11007	2.03419	2.2455	2.06882	1.48249	2.13102	1.3319	1.73201	2.83034	1.58993	1.48175	2.06622	1.94398	1.90254	2.08864	1.34355	1.63405	2.21145	1.6631	2.02497	2.17984	2.66371	2.86676	2.41506	1.92864	2.22827	2.00051	2.54507	1.92199	1.78027	2.15371	1.59366	0.660396	1.93391
BCL7B	-1.27568	-1.00997	-0.655482	-1.4175	-0.740004	-0.894438	-0.845899	-0.517389	-0.482201	-0.303818	-1.06635	-0.205487	-0.250299	-1.21781	-1.30534	-1.21449	-0.648099	-0.601572	-1.01107	-0.721797	-0.964448	-0.815014	-1.03287	-1.25679	-1.11805	-0.817966	-1.09852	-0.942891	-0.791281	-0.606712	-0.61184	-0.876206	-0.703535	-0.872814	-1.68196	-1.59651	-0.485485	-0.660878	-1.10645	-0.868529	-0.807508	-0.803396	-1.13161	-0.896322	-0.739266	-0.975249	-0.775372	0.56287	-0.864209
BCLAF1	1.35336	1.09608	1.07441	0.927816	1.09533	1.25228	1.05975	1.71286	1.17561	1.26969	1.05641	1.11084	1.1668	1.23295	1.50898	1.51054	1.55166	1.53288	1.30518	0.814338	0.632779	0.599928	1.20851	1.41242	1.09623	1.22527	1.478	1.13806	1.14593	1.37548	0.684266	1.64834	0.982727	1.15158	1.0697	1.48572	1.40892	1.32529	1.65195	1.58008	1.41068	0.717084	1.05337	1.28967	1.32566	1.13316	1.04642	0.277386	1.36209
BCR	-0.625901	-0.566172	-0.625298	-0.513735	-0.813694	-0.969196	-1.15965	-0.763414	-0.279521	-0.176364	-0.395362	-0.350597	-0.223508	-0.475679	-0.465409	0.0163736	-0.921293	-1.19786	-1.45807	-0.697723	-0.281833	-0.547226	-1.34554	-0.604556	-1.11217	-0.828214	-1.41367	-0.819887	-0.644987	-1.41866	-1.12304	-0.439443	-0.81682	-0.255596	-1.433	-0.0736365	-0.028344	-0.171106	-0.41914	-0.208712	-0.557589	-0.418526	-0.470552	-0.281171	-0.446258	-0.664661	-0.81786	-0.573796	-0.463741
BCS1L	-1.13333	-0.713383	-0.612334	-0.572611	-0.483741	-0.754391	-0.702741	-6.90978	-1.83178	-0.622545	-1.18377	-0.826531	-0.834108	-1.38897	-0.875024	-1.62734	-1.88853	-2.81254	-1.68767	-1.09753	-1.52807	0.305807	-1.66288	-1.96061	-1.21452	-0.945741	-1.67372	-1.48049	-2.02875	-2.01698	-0.815265	-0.580613	-1.54058	-2.3048	-1.73496	-1.86594	-1.2975	-1.15281	-1.45549	-2.05701	-1.54752	-2.25819	-1.40511	-1.69243	-1.3765	-1.91212	-0.985046	2.30131	-1.69668
BECN1	0.232855	0.360343	0.458077	0.11682	0.309	0.31009	0.401614	0.727287	0.86442	0.791312	0.447488	0.176765	0.11531	0.722011	0.617057	0.261642	0.840734	0.689361	0.706058	0.283912	0.297429	0.0379908	0.298376	0.654839	0.676283	0.562082	0.357255	0.402718	0.272485	0.578538	0.0182702	0.23751	0.483013	0.227583	0.405013	0.0791399	0.420323	0.456739	0.594182	0.796491	0.263883	0.389369	0.124663	0.91739	0.378403	0.187927	0.6701	0.963163	0.390631
BEST1	-2.12369	0.800421	0.269245	-4.74952	0.496763	0.359076	-1.03205	-3.71387	-5.22181	0.199911	0.497365	-0.614072	-0.575676	-1.73656	-0.195311	-2.17369	-2.09263	-2.09812	-2.28638	-0.126272	-1.3408	0.677628	-1.35105	-1.88613	-1.19724	-1.51833	-1.11186	-1.87966	-1.89276	-1.63785	1.25466	-0.479804	-2.45575	-1.96376	-1.52062	-1.88729	-1.89305	-2.74112	-1.68415	-1.20489	-3.02373	-1.25138	-2.2221	-0.872358	-2.6482	-1.83066	1.20772	5.61299	-2.54016
BET1	-0.743524	-0.248395	-0.810526	-0.776372	0.277344	-0.264308	-0.181073	0.275732	0.246567	-0.0942267	-0.102007	-0.584854	-0.761895	-0.117758	0.0283708	-0.319169	0.398075	0.0850009	-0.0485971	-0.808232	-0.376344	-0.323046	0.178584	-0.225978	0.262101	0.163681	-0.0930739	-0.28784	-0.248344	-0.337094	0.396202	-0.67146	-0.222822	-0.178176	-0.226324	-0.0230727	-0.788078	-0.915377	-0.326343	-0.295458	-0.759326	-0.438257	-0.165055	-0.228743	-0.120888	-0.657081	0.10515	0.825918	0.296453
BEX4	0.513889	0.440057	0.102453	-0.671895	0.605573	0.458189	0.0736377	0.605563	0.713201	1.1757	-0.112132	-0.333871	-0.727767	1.11932	1.20557	0.347571	1.07093	1.05718	0.414253	0.306898	-0.330464	-0.42132	0.145834	0.533179	0.778096	1.05576	0.492457	0.597729	0.696866	1.06356	0.20942	0.431867	0.58611	0.196669	-1.09773	0.278867	0.290521	0.61337	-0.194976	0.265646	0.255575	-0.304306	-0.284397	-0.0647026	0.716795	-0.451525	0.196402	1.87778	-0.502321
BHLHE40	1.40871	1.23166	0.996885	0.66791	0.708065	0.932556	1.58612	1.68104	2.0976	1.34957	0.782722	1.19975	2.32584	1.47677	0.104114	0.84042	1.26431	2.07751	0.977302	1.02075	0.693134	0.614599	0.755586	2.37002	0.661696	1.02487	1.40648	1.49156	1.63974	1.85535	1.43329	1.71058	0.911123	1.18626	0.690126	1.08939	2.66993	2.46157	1.09561	1.05643	1.8818	1.04817	0.897668	0.646872	1.16283	1.03506	0.902885	-0.564897	1.12391
BICD2	1.33255	1.79241	0.843153	0.588475	0.613702	1.29125	0.791228	0.83872	1.3632	1.16386	1.13604	1.17532	0.464373	0.510228	0.748946	1.45997	0.867814	0.733804	1.20385	1.58813	1.07619	0.667387	1.08005	2.35792	0.821049	0.785996	1.16933	0.971349	1.02603	0.689479	0.370648	1.02012	1.68988	0.987142	1.22354	1.49772	0.742402	0.821344	2.1851	1.03058	1.09531	1.34947	1.57825	1.48918	0.967227	1.34958	1.35421	-0.775026	1.16851
BID	-0.216628	-0.983704	-0.878408	-1.37246	0.125637	0.0975062	-0.252522	0.396666	0.331146	-0.0133806	-0.680014	-1.09547	0.180691	0.366758	-0.316569	-0.642043	0.302846	0.127076	-0.522789	-0.252669	-0.767837	0.227782	-0.619915	-1.0294	0.137203	-0.0294798	0.0679538	-0.150722	0.126708	0.70137	0.831134	-1.00904	-0.632618	-0.418995	-0.521392	-0.657909	-0.0250747	-0.0644474	-1.14993	-0.976091	-0.664788	-0.0495296	-0.610246	-0.691635	-0.462668	-0.518484	-0.577452	-0.294986	-0.331441
BIN1	0.0778091	0.0122707	0.234486	0.0666297	0.317328	0.107398	-0.199198	-0.0957107	-7.2663	0.134022	-0.00133567	-0.69497	-0.159859	-0.255559	1.40664	-0.488708	-0.81771	-0.755777	-0.926516	-0.331972	-0.280303	-0.462204	-1.0446	-2.67418	-0.23356	-0.414388	-0.48361	-1.09568	-1.31499	0.146661	-0.138497	-0.600745	-1.48559	-0.151953	0.293222	-0.38162	0.172569	0.283935	-1.54865	0.53099	-1.47559	-0.171361	-1.27658	0.732153	-0.145336	-0.913888	-1.32779	-2.66236	1.12007
BIRC2	0.599215	0.306473	0.408227	-0.00429136	0.872119	0.387012	0.387966	0.590658	0.975529	0.813577	0.430482	0.205278	0.163498	0.614413	0.494848	0.769002	1.02072	0.798422	0.703303	0.241565	0.411312	0.0566348	0.733577	0.82284	0.462221	0.285645	0.734938	0.478929	0.480772	0.813264	0.841534	0.626557	0.359779	0.584564	0.675734	0.704006	0.762938	0.675934	0.547583	0.578862	0.532443	0.541397	0.522477	0.449185	0.585807	0.467054	0.757039	-0.637597	0.603524
BIRC3	0.38042	0.494115	0.655511	-0.397159	1.4865	0.966422	0.974786	0.667537	0.985186	1.35951	1.11091	0.378113	1.20302	-0.37817	0.0704257	1.44488	0.869936	1.7271	0.832398	0.694558	1.12884	1.0597	0.793145	0.311969	0.528857	0.520731	1.00879	-0.0243278	0.0680854	0.604989	0.162705	0.761407	0.258557	1.15146	1.56441	1.53679	0.136878	0.207505	0.347819	1.15075	1.40874	0.911903	1.98536	0.224731	2.33701	0.929859	-0.45691	1.34435	1.8808
BIRC5	-1.11207	-6.35619	-7.24638	-6.27219	-6.67567	-6.49472	-0.756891	-6.115	-0.271176	-6.29553	-0.658317	-4.6939	-4.00832	-4.99566	-5.30377	-4.22745	-5.45793	-4.50422	-5.02203	-2.48285	-3.64548	-2.53593	-3.58869	-4.86766	-6.51866	-5.60727	-6.78417	-6.13914	-5.40276	-5.0963	-5.77439	-3.65631	-4.43209	-3.87028	-3.19981	-3.85346	-2.99289	-3.38268	-2.98786	-4.41753	-3.76018	-2.32152	-3.75745	-5.95054	-4.70475	-3.65857	-4.54962	0.58524	-3.39382
BLCAP	1.21714	0.832816	1.12717	0.83344	0.298194	0.639014	0.553588	0.861808	1.14928	1.42743	0.455334	0.781923	0.318645	1.16015	1.71137	1.07831	1.43441	0.723543	0.882638	-0.0324956	0.913041	0.422323	0.61428	1.14652	0.569431	1.07633	0.632931	1.16701	1.23129	0.655768	1.55836	1.59049	0.695761	1.00681	-0.351777	0.819643	1.33392	0.889954	1.01824	0.955268	0.877825	0.617976	0.576531	0.613224	0.968117	1.00325	1.4261	-0.0688055	0.989303
BLMH	-0.288817	0.64093	-0.552776	-1.15969	-0.956957	-0.333725	-0.538366	-0.210671	-0.0278056	-0.0712191	0.620569	-1.02605	-0.339213	0.101694	0.185751	-0.0447233	0.0504016	-0.898427	-0.636115	-0.434834	-0.16239	-1.23237	-0.328308	1.19419	-0.941901	-0.324274	-0.828741	-0.781048	-0.648076	-0.783409	-0.266329	-0.102445	-0.173386	-0.681849	-1.60704	-0.732857	0.773063	0.784571	-0.388814	-0.12505	0.824615	-0.975359	-0.446969	-1.02678	-0.350095	-0.0931831	-0.125157	2.51528	-0.751162
BLNK	0.771919	0.515622	1.68259	0.431917	0.848228	0.928923	0.838906	1.58357	1.75888	1.83116	0.777657	0.590089	0.633387	1.28434	1.71272	0.598475	1.24599	1.23006	1.41363	1.42781	0.565602	1.0693	1.12496	1.26518	1.8492	1.93474	1.53314	1.59378	1.37492	1.56227	0.992671	0.419529	1.41747	1.22275	1.36064	1.06012	0.712294	0.631881	0.59885	1.12434	1.00913	1.14049	1.15284	0.98986	1.21571	1.11398	0.745462	-0.856494	1.4887
BLOC1S1	-1.10353	-0.62947	-0.0344494	-0.564432	0.184464	-0.0526801	-0.363303	0.102831	-0.0652882	0.128287	-0.572624	0.0106945	-0.0532706	-0.149752	-0.243186	-0.863927	-0.18821	-0.530325	-0.509251	0.0290985	-0.41346	0.607479	-0.623832	-0.823228	-0.269447	-0.383712	-0.545199	-0.260333	-0.500705	0.0283088	0.865415	-0.852324	-0.398609	-0.397141	0.447547	-0.65107	-0.4902	-0.450222	-0.458901	-0.309635	-0.543667	-0.0804843	-0.507131	-0.104857	-0.61455	-0.752261	-0.334482	0.584297	-0.298301
BLVRA	0.841981	0.526797	0.477161	0.1524	1.38817	0.802095	0.697596	1.45398	1.26652	1.02461	0.938465	0.462394	1.35576	1.7278	1.26427	0.356256	1.30462	0.931538	0.956249	0.330458	0.684603	1.01361	0.52573	0.489383	0.831747	1.07654	0.385368	0.664637	0.712693	1.0816	1.69721	1.52728	0.744363	0.73858	0.839178	0.643209	1.50077	1.11097	1.48865	0.641436	0.943681	0.550954	0.868094	0.311934	0.869059	1.10352	1.54682	-1.00419	0.86308
BLVRB	0.698738	-0.132456	1.01105	-0.00113274	0.521147	0.512708	-0.570055	1.19101	0.595479	0.955801	-0.225613	0.666611	-0.0918786	1.54842	0.870488	-0.261	1.17034	0.77431	0.0761847	0.0830851	0.134009	0.989036	-0.234543	-0.495117	1.22755	1.46125	1.12085	1.08241	1.16113	1.64825	1.37355	0.166471	0.732679	-0.334324	0.516539	-0.79655	-0.288115	0.281042	-0.390532	-0.325213	0.00772263	-0.0945422	-0.0283708	0.0991693	0.0321089	0.392803	0.635778	-0.0536377	0.111715
BMI1	0.444298	0.516023	0.817569	0.281239	0.506187	0.710801	0.820173	1.14786	1.36465	1.31618	0.678153	0.0964613	0.368216	0.79033	0.855419	1.22551	1.24799	1.23204	1.04565	0.536724	0.292706	0.471286	1.14701	0.855707	1.16888	0.976058	1.33975	0.603112	0.669111	0.869962	0.872797	0.38721	0.578003	0.865939	1.60811	1.15795	0.359893	0.685984	0.764274	0.939081	0.502585	0.937899	0.750605	1.12472	1.11579	0.28578	0.678342	-0.602709	1.50696
BMP1	-0.396785	-0.915115	-0.61903	-0.512414	-0.290315	-7.21872	-1.22731	-0.168522	-6.84291	-0.0214864	-0.91465	0.176078	0.660021	-1.99537	-1.75138	-2.22125	-2.85691	-2.9595	-3.2625	-1.42601	-1.90966	-0.0252466	-1.28401	-3.12821	-1.64325	-1.92413	-1.56427	-1.24031	-1.71952	-2.43556	-6.10113	-3.47592	-1.64208	-1.49179	-0.676344	-2.04383	-0.94948	-1.44078	-1.80455	-1.76461	-2.03601	-0.454592	-1.44157	-2.33543	-1.52974	-1.21108	-1.289	1.64169	-1.87181
BMP2	-0.496029	-0.303676	-0.514418	-1.05408	-0.396611	-0.463033	-0.593354	-6.0651	-0.510715	-1.39352	-0.697259	-0.54793	0.468094	-1.61522	-3.09354	-0.948259	-3.26111	-1.21508	-0.702832	0.158518	-0.422955	-1.72801	-1.91707	0.552794	-2.63033	-2.737	-2.09752	-1.82816	-2.29068	-2.08017	-2.83325	-0.463895	-0.464927	-1.73158	-1.33103	-0.510816	1.06355	0.721538	-0.190383	-1.32716	-0.72041	-1.19395	-0.72743	-0.29722	-1.71194	-0.811311	-1.73949	1.54562	-1.40676
BMP2K	1.27903	0.66843	1.36801	0.906802	0.155633	-0.871617	0.35598	1.17762	1.10003	0.768062	0.956018	-0.282365	-0.110454	1.42051	1.36116	0.487303	1.68155	1.47063	0.96995	0.752856	-0.289873	0.585095	0.804034	0.404695	1.6482	1.35997	1.2902	1.46864	1.43289	1.55657	0.709376	-0.0642438	0.671252	0.811696	1.36797	0.277351	-0.450914	-0.20031	0.513521	0.426329	0.60736	1.26806	0.0118222	0.809816	0.751355	0.487718	0.237343	-0.0445498	0.62449
BMP7	-6.13829	-0.113093	-0.854276	-1.04624	-5.63417	-0.82414	-1.25914	-0.991258	-0.471496	-5.37863	-1.48119	-2.03643	-2.93654	-2.00519	-2.62762	-0.8153	-2.23871	-2.29897	-1.2931	-3.13758	-2.99673	-2.73798	-2.98904	0.343802	-2.99499	-3.1547	-4.80107	-2.59077	-2.37312	-4.87558	-3.95171	-1.64447	-0.959995	-2.70715	-2.56586	-1.10082	-1.76783	-2.05596	0.34879	-1.96643	-1.74242	-1.27508	-2.93288	-1.98059	-3.76796	-0.335315	-0.778708	0.754974	-2.21026
BMPR1A	-0.914387	-0.0468193	-0.788964	-0.832191	-0.569647	-0.626363	-0.911617	-0.752402	-0.135411	-2.78838	-0.315042	-0.767376	-0.448576	-1.93638	-1.78245	-0.000163269	-1.54325	-0.629761	-0.119855	-0.728833	-0.583313	-0.801759	-0.729433	0.0687748	-1.85565	-1.84579	-0.961162	-1.36335	-1.38903	-1.42768	-0.925473	0.366554	-0.582245	-0.515474	-0.826595	-0.0135601	-0.684839	-0.781113	0.00534848	0.0951146	-0.196254	-1.51352	-0.721035	-0.472341	-0.784249	-0.945526	-0.30909	-0.865428	-0.600314
BMPR2	1.00733	1.02949	0.265192	0.197505	1.1045	-2.03179	-3.73061	1.59055	-3.08552	-3.04937	1.19394	0.196995	0.466228	-1.60162	-2.12866	-2.04343	-2.83928	-0.62853	0.376385	0.981648	0.367711	1.04115	0.469373	0.0328788	-0.6953	-0.689714	0.417883	-0.435003	0.168937	0.0787031	-0.29443	-0.508221	-0.184156	0.17541	-0.990845	1.00589	-1.75979	-1.32258	-0.145354	0.0305502	-0.293391	-1.45428	0.414492	-0.268969	-0.365118	-0.695575	-0.365577	-1.50505	-1.01492
BMS1	-0.576619	-0.110828	-0.541767	-0.67954	0.129513	-0.458182	-0.333666	-0.0413454	-0.177278	0.149719	-0.0339141	0.575555	0.291683	-0.278557	-0.569463	-0.110801	-0.619935	-0.823794	0.168882	-0.118571	-0.719504	-0.141331	-0.22709	-0.741941	-0.699348	-0.914305	-0.41571	-0.788402	-0.720677	-0.536591	-0.441728	-0.137911	-0.180566	-0.692933	-0.298187	-0.112779	-0.116356	0.0341409	-0.217036	-0.188487	0.297827	-0.111332	0.0224349	-0.3179	0.0941759	-0.156854	-0.585427	1.11522	-0.186657
BNC1	-3.90734	-3.82094	-3.6679	2.1787	-3.84929	-3.67602	-3.27921	-3.10221	-3.08885	-3.74775	-4.12133	-2.60957	-2.2425	-4.49426	-4.56171	-2.43534	-3.40594	-3.37232	-3.28914	-1.85148	-2.32338	-3.30987	-2.9204	-1.62399	-4.39089	-4.41376	-6.50458	-3.79543	-3.57792	-3.8976	-3.55887	-2.99277	-2.82305	-3.18045	-2.65936	-2.30528	-1.77346	-1.72702	-1.72157	-2.46096	-2.18566	-2.88683	-2.68111	-2.36446	-4.11889	-2.81742	-3.27306	1.12227	-3.67156
BNIP2	0.538626	0.277307	0.385567	-0.316706	0.282114	0.484605	0.697253	1.14111	1.14996	1.00327	0.398817	-0.415449	0.0677669	0.979597	1.20919	0.70946	1.31523	1.31632	0.576222	0.102191	-0.158382	0.0272079	0.636634	0.683838	0.667541	0.975378	0.599991	0.833502	0.889062	0.77499	0.797178	0.918866	0.83759	0.57132	0.463483	0.939968	-0.377035	-0.0998869	0.999107	0.618483	0.733787	0.424516	0.485962	0.645028	0.824002	0.396148	0.578084	-1.61715	0.362709
BNIP3	-0.342067	-0.388437	-0.503554	-0.614231	-0.682163	-0.813539	-0.784923	-0.685739	-2.21163	-0.724561	-0.764619	-1.41759	-0.957779	-1.18941	-0.372837	-1.08453	-0.623776	-1.28216	-0.860875	0.0321058	-0.424026	-0.718734	-0.964157	0.0247789	-0.624112	-1.02503	-0.715304	-0.519065	-0.461999	-0.111599	-1.38291	-0.810361	-0.90622	-0.796253	-0.519734	-0.652864	-0.352466	-0.453836	-0.488511	-0.585978	-0.377587	-0.817469	-0.719663	-0.594798	-1.09041	-0.587541	-0.88787	-2.85952	-1.16807
BNIP3L	1.90645	1.43709	1.70172	0.766973	1.06366	1.46806	1.54039	1.99178	2.07576	1.91331	1.57333	0.852685	0.842275	1.85861	2.09493	1.7373	1.85173	2.20052	1.98192	1.52503	0.87755	1.35922	1.409	1.9606	2.07056	1.88175	1.81497	1.90136	1.99667	2.31841	1.70933	1.23323	1.70864	1.60678	1.53767	1.48221	1.70884	1.89301	1.74553	1.82087	1.3453	1.40435	0.946102	1.76455	1.47745	1.4756	1.32408	-0.156073	2.18261
BOP1	-2.71486	-2.29667	-2.45794	-2.0617	-1.71179	-2.68488	-1.85121	-2.40464	-2.10082	-1.81122	-2.09063	-1.94329	-1.75623	-2.43524	-1.78027	-1.95754	-2.44938	-2.67838	-2.3603	-2.03297	-2.38722	-1.58886	-2.36028	-2.96412	-1.84784	-1.89196	-2.06249	-1.70692	-2.28835	-2.17188	-2.86288	-2.69783	-2.15016	-2.38206	-1.93659	-2.34001	-2.67079	-2.32183	-2.54853	-2.38441	-2.44288	-2.06548	-2.46885	-1.84813	-2.08326	-2.64365	-2.36093	-0.960161	-2.29165
BPGM	-0.818124	-0.761289	-1.21596	-1.36105	-0.466786	-1.16565	-0.579821	-0.233967	-0.851274	-0.702256	-0.688271	-0.98766	-0.908583	-0.925303	-1.33556	-0.995399	-0.61028	-0.0459322	-1.22023	-0.748902	-0.903187	-0.670955	-0.796114	-0.292143	-0.659299	-0.318653	-0.542743	-0.862996	-0.767426	-0.400618	-0.426444	-0.647075	-1.07059	-0.751957	-1.45816	-1.06455	-0.438056	-0.577092	-0.541451	-0.910889	-0.926821	-1.26697	-0.675602	-1.15005	-0.98867	-1.44604	-1.21699	-0.257172	-1.11755
BPTF	0.855055	0.323608	0.836118	-0.142125	-0.465463	0.0538902	0.326655	0.160855	-0.123518	0.240986	-0.0546091	0.466012	0.432454	-0.400914	0.26734	-0.401559	-1.05441	0.487343	0.775925	-0.182262	0.722905	0.0109983	0.618446	0.785364	0.245241	0.144575	0.260514	0.23327	0.134174	-0.36377	0.626079	0.802913	0.171696	0.35237	-0.60551	0.455918	-0.818501	-0.967112	0.292365	0.452179	-0.526288	0.645854	-0.184105	0.589678	0.158599	0.225287	0.713203	1.37246	0.698676
BRAF	-0.378907	-0.545752	-0.147481	-1.77412	-0.856294	-0.801837	-0.877002	-0.0855894	0.00644047	0.349756	-0.710346	-0.79391	-0.959057	-0.641501	-0.323523	0.0694646	0.208674	-0.321917	-0.29623	-1.12354	-1.0888	-1.08939	-0.754784	0.244318	-0.426771	-0.499947	-0.588769	-0.397029	-0.443668	-0.861555	-0.615122	-0.149798	-0.62396	-0.754472	-0.895344	-0.271004	-1.01393	-0.803407	-0.66373	-0.318737	-0.87729	-1.03185	-1.11774	-0.479138	-0.216592	-0.825624	-0.49918	1.695	-0.412801
BRAP	-0.447567	-0.864884	-0.476333	-0.575721	-0.867542	-0.589781	-0.529377	-0.382231	-2.29653	-0.816214	-0.771972	-0.777576	-0.64243	-0.966582	0.104013	-1.35627	-1.52532	-0.526249	-0.524816	-0.513725	-0.487551	-1.06203	-0.94774	-0.821784	-0.840873	-0.471695	-0.828788	-0.278301	-0.664148	-0.716856	-0.692779	-0.659486	-0.680264	-0.475559	-0.370008	-0.754907	-0.817837	-0.74212	-1.26174	-0.492336	-0.806104	-0.750987	-0.726269	-0.686746	-0.572074	-0.734811	-1.49642	-2.08707	-0.663399
BRD1	-0.384996	0.265884	-0.0495723	-0.737467	-0.326357	-0.364304	-0.0375776	0.114285	0.138192	0.315188	-0.592166	0.076497	0.0314793	0.0936193	-0.553372	0.57241	-0.774821	0.00926925	0.249895	-0.565658	-0.396854	-0.925617	-0.216425	0.254572	-0.513986	-0.472204	-0.168497	-0.454119	-0.28723	-0.639494	-0.476556	-0.464938	-0.0343581	-0.00672468	0.408198	0.364538	-0.180796	-0.291073	-0.0389748	0.631389	-0.146361	0.353777	-0.129066	0.694067	-8.45623e-05	-0.0779664	-0.655593	-1.17911	-0.308339
BRD2	-0.0266283	0.0410991	0.643047	-0.0587461	-0.047392	-0.40802	0.541027	0.13234	0.479638	0.26724	0.0996446	0.848943	0.687946	-0.127592	-0.362863	-0.33367	-0.700561	0.195184	0.411907	0.199176	0.85071	0.217929	0.19413	-0.129594	0.38543	0.577324	0.335915	0.255749	0.0791966	-0.248273	0.407213	0.254181	0.28096	-0.0364556	0.861203	-0.358142	0.578844	0.176939	-0.607289	-0.0106508	-0.129891	-0.566349	0.179521	0.604967	0.0459843	0.128368	-0.176419	0.507293	0.486315
BRD3	-0.610525	0.445083	0.600652	0.199182	-0.0217886	0.0413662	0.273258	0.346844	0.437293	-0.00539469	0.460618	0.0203495	-0.173052	0.106716	0.484952	0.302075	0.366347	0.136871	0.653508	-0.089751	0.301233	-0.442561	0.0782053	0.754959	0.226055	0.151327	0.225226	0.42251	0.26572	-0.344183	-0.166272	0.337709	0.47178	0.539189	0.179161	0.665183	-0.0463724	-0.260861	0.692907	0.203559	0.181914	0.453266	0.260341	-0.135277	0.352684	0.593728	-0.0730211	-0.619471	0.787162
BRD4	0.0509605	1.34122	1.41945	1.25589	1.56878	0.191227	1.25566	-4.54146	-4.72932	-4.46583	1.13715	0.772266	0.599385	-0.203403	-1.57659	-0.703461	-1.54952	-0.305541	-0.490389	-0.0116563	0.175158	0.373184	-1.03033	-1.38843	-0.928454	-1.37594	-0.735854	-0.399535	-0.876129	-0.726508	0.879298	1.25295	-1.3726	-0.678243	0.450398	-0.989167	-0.40547	-0.648827	0.338339	-0.233892	-1.4965	0.392735	-1.85798	0.0599213	-1.20567	-1.22976	1.95127	0.128717	1.10882
BRD8	-0.0945529	-0.441202	-0.766706	-0.339149	-0.443929	-0.691362	-0.475275	-0.602084	-0.526197	-0.85819	-0.523472	-0.301684	-1.05315	-0.481071	-0.350687	-0.470839	-0.371575	-0.832539	-0.329188	-0.992702	-0.487554	-0.617205	-0.294154	-0.168486	-0.476384	-1.00475	-0.439674	-0.422726	-0.359407	-0.885048	-0.868592	-0.820315	-0.662273	-0.370472	-0.124808	-0.167121	-0.97757	-0.803544	-0.440914	-0.636047	-0.93209	-0.42117	-0.247008	-0.378214	-0.237244	-0.311228	-0.312166	-0.252911	-0.358362
BRE	0.0016389	0.0163388	-0.0868086	-0.147937	-0.570531	-0.237164	-0.226295	0.0730051	-0.471939	0.0251169	0.0208448	-0.64278	-0.133474	-0.113344	0.0398193	-0.649137	-0.131156	-0.376008	-0.525052	0.264153	0.609804	0.180156	-0.127223	-0.315536	-0.235296	-0.34738	-0.370895	-0.349581	-0.328582	-0.195069	0.141123	0.0414147	-0.260076	-0.354982	-0.407217	-0.553994	-0.10937	-0.0562887	-0.274357	-0.195191	-0.275641	-0.0224026	-0.485993	0.0262218	-0.231782	-0.466254	0.130033	1.78146	-0.0906154
BRMS1	-0.752419	-0.835763	-0.55116	-1.05136	-0.360099	-0.894903	-0.829405	-0.329007	-0.759049	-0.67417	-0.732589	-0.187386	-0.41014	-1.05153	-0.558075	-0.995238	-1.27112	-1.03742	-1.17518	-0.166671	-0.694597	-0.12746	-0.706569	-1.03842	-0.781945	-0.412348	-0.726865	-0.343377	-0.338473	-0.479455	-0.38156	-0.605943	-0.472969	-0.936782	-1.20132	-1.1679	-0.112877	-0.049459	-0.907639	-0.451635	-0.509279	-1.46107	-1.07728	-1.06778	-0.560009	-0.601922	-1.22857	-1.31545	-0.754987
BRPF1	-0.64271	-0.754041	-1.36183	-1.09664	-1.18811	-2.47531	-0.848866	-0.142868	-0.878013	-0.794496	-0.937099	-0.911796	-0.569772	-1.07154	-0.786041	-1.26965	-1.24307	-0.862103	-0.548852	-2.2091	-1.03354	-1.58533	-0.715727	-0.394358	-1.46585	-0.822891	-1.434	-1.38363	-1.09236	-1.58182	0.252118	-0.307461	-1.26359	-1.28648	-0.960083	-1.46758	-1.05505	-1.04488	-1.32337	-1.22339	-1.59596	-0.300894	-1.30206	-1.11357	-1.34052	-1.70166	-0.187966	0.644817	-1.1397
BRWD1	-0.126547	-0.00508113	0.267362	-0.028224	-4.02848	-0.109062	0.247098	0.442849	0.53636	0.598392	-4.79485	-0.446194	-1.56907	-0.250605	-0.432887	0.605397	0.40184	-0.514425	-0.399887	-0.981931	-0.939816	-1.27899	-0.942733	-0.743805	-0.941983	0.141837	0.000426105	-0.215297	-0.342881	0.197139	0.515358	0.0546589	-0.578044	-0.856458	-2.15367	-0.939719	1.03971	0.99204	-0.391332	-0.415902	0.0957833	-0.955184	-1.95398	-0.864878	-1.00864	-0.704311	-1.02807	-3.48077	-0.49846
BST2	-0.389935	-0.426024	0.0813629	-0.622871	0.714988	0.108819	0.634453	1.07543	0.817637	1.03244	0.763978	0.73228	1.30831	0.4851	0.171881	-0.0756433	1.21962	-0.37519	-0.425034	-0.0695044	1.66153	0.470111	-0.149757	-0.858602	-0.0253006	0.64179	0.449393	0.697685	0.89409	0.888107	0.882667	-0.177129	-0.619124	1.23935	0.223644	-0.347486	0.726211	0.94712	-0.930964	0.242239	0.964655	-0.128934	1.15975	0.0481463	0.761582	1.33246	-0.273943	-1.6642	-0.233978
BTAF1	-0.436906	-0.248249	0.817972	-0.413295	0.461684	0.00108778	-0.124048	-0.0210064	0.0560203	0.574735	-0.756501	0.245912	-0.405901	-0.263084	0.848338	0.998043	0.45028	0.0824008	0.132335	-0.512113	-0.892618	-0.456085	-0.138522	0.0858026	0.243796	0.353099	0.144093	0.186078	0.174811	-0.63306	0.17726	0.111855	0.310386	0.135605	0.16773	0.49844	-1.36004	-1.19992	-0.478	0.659868	-0.553458	0.270851	0.0647257	0.385895	0.569125	0.193575	0.201865	-0.524268	-0.0355318
BTBD3	-0.80762	-0.013437	-1.03958	-0.510965	-0.489797	-0.952104	-1.27114	-1.14018	-1.59902	-1.06354	-1.32986	-1.16264	-1.72505	-1.17705	-0.593385	-0.248853	-0.63151	-1.0054	-0.624058	-1.09987	-1.14742	-1.73089	-0.860296	0.0728103	-1.10027	-1.18366	-0.956143	-0.64969	-0.553812	-1.11603	-0.811214	-0.593017	-0.444771	-1.20522	-1.38961	-0.241649	-1.37686	-1.43125	-0.61963	-0.734743	-0.420723	-0.851759	-0.502318	-1.2392	-0.853897	-0.181155	-1.20057	-2.4622	-1.13364
BTF3	0.557124	1.20131	0.5777	0.570559	1.42653	0.96994	0.970887	0.990656	1.13437	1.17664	1.13636	0.608165	1.09923	0.889734	1.48822	1.09055	0.831442	1.14807	0.805844	0.755579	0.817673	0.767961	0.944139	1.38989	0.898809	0.986043	0.851742	0.795166	0.809423	1.26425	0.490883	0.979265	1.20927	0.827097	0.923189	1.03747	1.44882	1.50013	1.65809	1.08436	1.31854	0.446306	1.00278	0.913925	0.903551	0.930077	1.12784	0.0130114	1.18891
BTG1	2.00712	2.61787	2.31418	1.67949	2.73236	2.45605	2.7511	2.18769	1.89629	2.63242	2.78014	1.76498	2.65219	1.98429	2.06031	2.57343	2.31419	3.05505	2.21735	2.51749	2.58261	1.92485	2.00555	3.11253	1.96403	1.94607	2.54226	1.67564	1.75425	2.64769	2.08355	2.04568	2.50607	2.43122	2.7686	2.55593	3.00887	3.08077	3.00308	2.66474	2.55779	2.51647	2.44144	2.71973	2.69624	2.47286	1.64011	1.12207	2.45036
BTG2	0.93693	0.766518	1.56448	1.0561	1.24687	1.19503	1.21551	1.63846	1.63171	1.607	1.03606	0.995317	1.65914	1.09452	1.19357	0.856792	1.28443	1.74518	1.27923	1.10966	0.869725	1.15563	0.928856	2.05999	1.71469	1.75639	1.77486	1.30195	1.35329	1.55228	0.652974	1.27884	0.985	0.977201	0.925689	0.906858	1.85369	1.65776	0.874607	1.31845	1.43916	0.877827	0.931279	1.34791	1.20186	1.21174	0.982484	1.31721	1.58493
BTG3	-0.306528	0.251122	-0.98945	-0.371042	0.505316	-0.275937	-0.393923	-0.310912	-0.00749973	-0.203012	-0.209857	-0.677067	-0.204565	-0.753862	-0.589899	0.0372507	-0.126341	0.296879	-0.646188	-0.18486	-0.109694	-0.32625	-0.151376	0.718966	-0.878155	-0.652036	-0.476627	-0.431725	-0.419014	-0.563605	-0.148268	-0.0706892	0.0195539	-0.202071	-0.524971	-0.243467	0.920026	0.680201	0.252863	-0.174047	-0.234888	-0.663938	0.358336	-0.33633	-0.427817	0.0234897	-0.299355	-0.547503	-0.29238
BTK	1.21771	-5.04732	0.85759	0.0815881	0.748467	1.13594	0.982809	1.11744	1.41259	1.08039	0.870633	-0.529025	-0.195586	1.78976	1.45369	-0.207143	1.50717	1.28185	0.403007	-0.060661	0.263645	-0.334502	0.57918	-0.228157	1.45246	2.039	0.841421	1.09028	1.15375	1.86074	0.974665	-0.0258933	-0.109723	0.0602944	0.569863	-0.446248	-0.730225	-0.99662	-1.83538	-0.192686	-0.2231	0.83881	0.341268	-0.345298	0.786262	1.11473	0.493411	1.83528	-1.51413
BTN2A1	-0.0852827	-0.294516	0.30568	-0.21967	0.405106	0.0651671	0.182676	0.545727	0.736756	0.829394	0.363799	0.0476253	-0.04891	0.45229	0.156922	0.895617	0.76312	0.460604	0.408351	-0.322147	0.327095	-0.0706321	0.580116	-0.337756	0.334082	0.181731	0.293168	0.388231	0.275411	-0.0860148	0.358874	0.278604	-0.389033	0.283407	0.396612	0.26333	-0.0222386	0.340549	-0.29313	0.267226	-0.297032	0.144357	0.107182	0.324068	0.690197	0.264948	-0.0799721	1.85545	0.836153
BTN3A1	0.972341	1.23269	1.52854	1.04388	1.38285	1.41161	1.58895	1.65044	1.7821	2.16924	1.58737	1.35978	1.71226	1.20968	1.85275	2.2763	1.14025	1.09197	0.687192	1.71117	1.61953	1.78126	1.36692	1.16345	2.0342	1.86374	1.7973	0.843872	0.967779	1.29394	1.16655	1.70893	1.1249	1.64963	2.07587	0.901279	1.44346	0.997826	1.33018	1.52988	0.989775	1.81679	1.51089	1.90023	1.3865	1.64207	1.89343	1.40635	1.83868
BTN3A2	1.60215	1.71985	2.00225	1.50762	1.4983	1.47459	1.90031	2.05055	2.4405	2.56952	2.40536	1.53955	2.18566	1.81312	1.8889	2.07932	1.21212	1.64556	1.58186	2.30162	2.4037	2.83394	1.99586	1.73328	2.17765	2.08086	1.97517	1.4708	1.39985	1.64455	1.71934	1.90507	1.16451	2.38836	2.82746	2.17529	1.84473	1.76478	1.88621	1.79998	2.11616	2.30558	2.35141	2.08682	2.22469	2.29033	1.52233	1.21966	2.51575
BUB1B	-3.61915	-3.44161	-3.06864	-3.76312	-2.61369	-3.71756	-2.8758	-2.71816	-2.54719	-2.31432	-2.88718	-3.50318	-4.7645	-3.33757	-3.3256	-2.6505	-2.72036	-2.65912	-3.06926	-2.81748	-2.48561	-2.54706	-2.81422	-2.94809	-2.92371	-3.14685	-3.56749	-3.09084	-3.40608	-4.00766	-3.37371	-2.98311	-2.80038	-2.46743	-2.40494	-3.21605	-3.50482	-3.37919	-2.28111	-2.57082	-3.36889	-1.91326	-2.86095	-2.87884	-2.96209	-2.78793	-2.68425	-4.54607	-2.99953
BUB3	-0.141844	0.0740945	0.209893	-0.432674	0.583027	0.0900139	0.0827247	0.403708	0.523844	0.624635	0.172003	0.0104305	-0.538866	-0.0181586	0.172891	0.452641	0.243063	0.289839	0.163724	0.450038	0.192436	0.432915	0.43274	0.400923	0.330818	0.379688	0.451906	0.0588427	-0.0585073	0.33724	-0.122088	-0.0578812	0.265664	0.360158	0.734482	0.44615	-0.261412	0.017251	0.349857	0.391452	0.297708	0.411335	0.00472629	0.206098	0.544582	-0.00536103	-0.228525	-0.0651556	0.166319
BUD31	-0.93586	-0.922463	-0.959672	-1.45885	-0.418687	-0.820719	-0.836101	-0.614006	-0.760706	-0.327771	-1.06692	-0.976139	-1.15331	-0.970712	-0.428634	-1.2333	0.194443	-0.799124	-1.17217	-0.989513	-0.529247	-0.911481	-0.879922	-1.10909	-1.11528	-0.980884	-0.970718	-1.1021	-0.886409	-0.730878	-0.142693	-0.943139	-1.05265	-1.1127	-0.757348	-1.04761	-0.717891	-0.474697	-0.845044	-1.27772	-0.946796	-0.760866	-0.887985	-1.13696	-1.12779	-0.852606	-1.05364	0.603442	-0.696091
BZW1	0.75198	0.389263	0.299393	0.128997	0.221378	0.23552	0.254136	1.07448	0.593442	0.756261	0.475928	0.0880724	0.186613	0.291727	0.266198	0.360338	0.916021	0.972499	0.06837	1.118	0.408767	0.48023	0.653311	0.355546	0.430757	0.688029	0.672425	0.664919	0.759629	0.83931	0.829349	0.51523	0.355052	0.485873	0.583293	0.380555	0.733285	0.718049	0.546268	0.449625	0.607089	0.414667	0.547834	0.251553	0.763776	0.251601	0.125654	-1.07549	0.358031
C10orf10	2.02775	1.4707	1.4416	1.47329	1.69633	0.98164	1.44413	1.11151	0.0457571	1.3824	0.881161	2.121	1.65629	1.7889	-0.640296	-0.820664	1.30314	1.83266	1.61228	1.28681	1.65303	1.17162	1.59615	1.22091	0.0190232	-0.00266271	2.04491	1.20433	0.910455	1.71097	1.03955	1.19744	0.927562	1.09709	0.686128	2.03812	2.29364	2.83856	0.18736	1.83949	1.3732	0.639363	1.56488	1.83977	1.09213	0.960414	1.8253	0.873586	0.971899
C10orf12	-1.12375	-5.74824	-0.968551	-1.47233	-1.91085	-1.26452	-1.07987	-0.676018	-0.715918	-1.3795	-1.12719	-1.63424	-1.42474	-1.25037	-0.332374	-0.916141	-1.29234	-0.934051	-1.64746	-1.78211	-2.46191	-2.97587	-1.22918	-2.17929	-1.8325	-1.97402	-2.22481	-2.02331	-1.81564	-3.0579	-1.34524	-0.91592	-2.78054	-1.47976	-0.785123	-1.21119	-2.19766	-3.0698	-1.03153	-0.765236	-2.52487	-0.990381	-1.61311	-0.842969	-1.47415	-1.19593	-1.39836	1.39029	-1.25343
C11orf58	0.590147	0.743286	0.825499	0.557602	1.29003	0.890332	0.8955	1.40359	1.35165	1.38434	1.01144	0.596291	0.52598	0.923354	1.14098	1.14984	1.22117	1.39701	0.861901	1.32445	1.01251	1.08334	1.21541	0.562052	1.18556	1.31895	1.14803	1.10953	1.16125	1.33627	1.08586	0.736514	1.05018	1.20151	1.0763	1.08829	1.06551	1.25093	1.14981	1.0524	1.18434	0.746235	1.08467	0.849856	1.36746	0.895157	0.660145	-0.921419	0.868107
C12orf29	-0.364532	-0.0772944	-0.391173	-0.65338	0.114349	-0.0931166	-0.826848	-0.487102	-0.538748	-5.26221	-0.381957	-0.954313	-2.0741	-1.64211	-2.36382	0.432048	-0.657763	-0.759629	-0.411885	-0.399226	-0.669793	-1.05122	-0.72628	1.181	-1.18141	-2.52149	-1.93443	-1.57311	-1.68055	-0.835128	-0.910663	-1.17994	0.18727	-0.925165	1.26702	-0.0372244	-1.65949	-0.913811	0.642122	-1.00484	-0.136245	-1.24911	-0.0584359	-0.215296	-0.594052	-0.118637	-0.967331	-1.22111	-1.36071
C14orf1	0.360906	1.25574	-3.9948	1.3876	1.33278	1.07033	-3.7701	-4.18128	-5.00044	-4.8117	-3.89091	-1.23917	-1.23105	-2.47956	-1.67049	-1.0044	-0.806094	-2.28012	-2.2342	-2.73305	-1.00794	-2.56373	-1.8068	-1.20548	-1.85283	-1.77994	-2.03017	-1.15525	-1.33268	-1.32194	-2.62866	-1.05158	-0.541232	-1.48371	-3.28475	-1.64722	-0.838122	-1.07454	-0.323049	-1.71851	-0.515773	-1.21079	-1.28003	-1.966	-2.54016	-1.82841	-1.49498	-6.08992	-2.34262
C14orf132	-2.09312	-2.70699	-3.12273	2.21457	2.60909	3.01648	-3.05086	-4.04777	-3.60074	-3.85651	2.06267	-3.29454	-3.83232	-0.821346	-0.381025	0.660135	-2.14877	-1.18535	1.61023	-1.69792	-0.214296	-2.42644	-0.356288	1.15911	-1.70845	-1.59913	-3.33275	-1.01271	-0.97668	-3.54456	-2.66414	1.29665	-0.0509233	-0.926601	-0.598729	0.560813	-3.50056	-4.38024	1.80121	-0.399618	-2.43608	0.895493	-0.541783	-0.521493	-1.19962	0.273888	1.35259	-0.610418	-1.16788
C14orf2	-0.0673965	-0.233471	-0.494876	-0.444814	0.113471	0.000750203	-0.149822	0.0689897	0.182376	0.3471	-0.145599	0.6018	0.369481	0.00232	0.07462	-0.111193	0.195546	-0.170159	-0.773911	-0.011111	-0.223521	0.412564	-0.161157	-1.06864	-0.116417	0.323791	0.154069	0.204236	-0.0379956	0.271362	0.544023	-0.200021	0.0439595	0.0397472	-0.148437	-0.105887	-0.193245	0.0819541	0.274726	0.0991309	-0.0737413	-0.190118	-0.274717	-0.181813	-0.140057	0.0399761	0.348864	-2.31691	0.0180632
C16orf62	-0.278168	-0.900421	-0.0781758	-0.940902	-0.448673	-0.486933	-0.617821	0.0113012	0.274779	0.357796	0.0593149	-0.0135604	0.463176	0.135219	-0.619554	-0.925647	-0.361785	-0.562432	-0.611009	-0.0167283	-0.335476	0.149216	-0.414578	-0.465762	0.0214172	0.256363	-0.231991	0.252135	0.450039	0.221462	-0.539776	-0.0111633	-0.234315	-0.58458	-0.721447	-0.830598	0.0870193	0.158048	-1.19265	-0.472607	-0.081736	-0.950299	-0.13082	-1.26206	0.375416	-0.0167125	-0.763041	-0.371954	-0.31432
C16orf80	-4.23048	-0.735337	-0.859931	-1.01005	-0.344964	-1.08183	-0.452992	-0.436153	-0.687306	-0.151974	-5.64434	-1.7215	-1.84013	-1.66185	-1.40609	-0.834395	-0.747889	-0.734085	-1.21085	-2.26666	-1.33565	-2.7041	-0.836404	-0.258533	-2.30813	-2.54948	-1.3973	-1.76027	-2.08305	-1.26629	-2.24605	-1.62023	-1.44718	-1.50965	-0.0984476	-1.01981	-1.11281	-0.732886	-0.516892	-1.67244	-0.837606	-1.79934	-1.72715	-1.17793	-1.43556	-1.08733	-1.60183	0.43869	-0.745685
C18orf25	-2.01054	-2.08382	-2.01823	-1.21739	-2.28345	-2.21773	-1.67109	-2.42047	-1.66381	-2.00069	-1.7295	-2.09957	-2.40511	-1.61529	-2.11154	-1.32015	-1.32567	-1.44262	-1.69951	-2.27569	-2.08747	-2.09659	-1.78977	-1.37476	-1.99995	-2.1236	-1.92959	-1.96383	-1.85887	-2.00355	-2.18439	-1.54252	-1.90176	-1.74849	-1.82458	-1.71928	-1.95454	-2.30819	-1.1238	-1.1721	-1.62902	-2.14837	-1.59557	-1.41526	-1.34455	-1.7577	-1.93474	-2.27094	-1.94745
C18orf32	0.801644	1.39071	0.807851	0.694704	1.8957	1.44093	1.07214	1.45489	1.3597	1.72689	1.38135	1.27689	1.76866	1.26621	2.0246	1.64172	0.999022	0.860924	0.919267	0.900694	1.20533	1.65733	1.22121	0.85918	1.38763	1.47009	1.44159	1.04723	1.14703	1.59395	1.58275	1.1346	1.53	1.31856	1.34105	1.47837	1.20425	1.5095	1.88691	1.54759	1.50473	0.963258	1.24931	1.42557	1.32994	1.29395	1.496	-1.30862	0.877354
C19orf10	0.0253451	-0.56464	-0.528703	-0.656662	0.298625	-0.126659	-0.131632	0.557919	0.369089	0.472249	-0.197895	0.0381845	0.75161	0.332524	0.806732	-0.412746	-0.250219	-0.269012	-0.613128	-0.0653465	-0.0575477	-0.0538235	0.119642	-0.922294	0.674943	0.979564	0.259334	0.494399	0.414593	0.125368	0.557151	-0.349983	0.0246859	-0.270802	-0.409696	-0.781491	0.164595	0.118524	-0.871007	-0.142774	-0.356485	-0.497821	-0.208483	-0.334776	-0.0607746	-0.19521	-0.252717	-0.377769	-0.971156
C19orf26	-1.64217	-1.23467	-0.808085	-1.51019	-1.19279	-1.29133	-6.9943	-0.906881	-1.1198	-1.43295	-0.992096	-0.448431	0.225736	-1.90171	-4.2244	-1.72069	-1.65812	-1.85653	-1.6688	-0.818508	-2.01589	-2.48731	-2.20796	-1.7234	-2.22251	-2.22563	-2.88298	-2.69242	-2.64128	-2.73858	1.05525	0.185352	-2.83771	-2.51182	-2.98706	-2.65078	-2.44317	-2.54116	-2.2256	-1.92559	-3.08721	-0.609879	-2.78854	-0.210834	-2.79875	-2.80623	0.589193	3.87907	-2.17237
C1D	0.00468736	-0.444571	-0.0525596	-0.424822	0.146286	0.275159	0.155684	0.520998	0.691587	0.722866	-0.0519987	-0.724949	-0.530945	0.37787	-0.168034	0.148711	0.811667	0.835405	0.500569	-0.189361	-0.160305	-0.328303	0.434407	0.617758	0.524227	0.659253	-0.112618	0.969263	0.742299	0.56253	-0.581835	-0.211285	0.0199275	-0.30791	0.171346	-0.261079	0.0222503	0.173201	-0.106935	0.436633	-0.428592	-0.442391	-0.14313	0.439256	0.838251	-0.208776	0.137936	0.237139	0.369555
C1QB	3.72112	3.54291	4.94612	3.59826	3.72246	4.03651	4.07674	4.33255	4.47967	5.23295	4.35647	4.61219	4.31979	4.57496	4.43027	3.19042	4.11394	4.47022	3.42892	4.66973	3.06738	5.65682	4.02899	3.36847	4.84118	4.96579	4.38884	4.36322	4.25091	4.96618	3.27554	3.36952	4.1948	4.52094	5.05137	2.46098	4.35331	4.52047	2.76909	3.63803	4.12403	4.74091	4.35386	3.6924	4.76495	4.55682	4.1507	3.53786	4.87781
C1QBP	-1.36865	-0.970581	-1.68081	-1.186	-0.20039	-0.873599	-0.85394	-0.675323	-0.760838	-0.857399	-0.869609	-1.21558	-1.4203	-1.11062	-1.27331	-1.10674	-0.728389	-0.605989	-1.30165	-0.695096	-0.864221	-0.87094	-0.315415	-0.642906	-0.907864	-0.973363	-0.882077	-0.934873	-0.926204	-0.656279	-1.2827	-1.06895	-0.868968	-1.06518	-0.528368	-0.974232	-0.703243	-0.489846	-0.601235	-0.90369	-0.641621	-0.969397	-0.588603	-0.985994	-0.760479	-0.952173	-1.15525	-2.73613	-1.20442
C1R	2.44462	2.69244	2.2546	2.86135	2.57882	2.17538	2.52136	1.78955	2.67687	2.46188	3.02048	2.97978	3.02818	2.38294	2.90223	2.37292	1.21292	2.05594	2.76448	2.45333	3.02594	2.43563	2.61647	2.0896	1.46873	1.74997	2.47181	2.19396	2.4259	2.75778	2.66739	2.82664	2.11726	2.39704	3.04138	2.15495	3.1953	3.36573	2.2848	2.23023	2.90949	1.9385	3.04	2.04998	2.78902	3.02249	2.00913	2.4439	2.9977
C1S	3.59171	4.13739	3.59381	3.69011	4.25944	3.99818	4.47617	4.31969	4.23476	4.55053	4.45297	3.96053	3.82885	4.05902	4.95547	4.60657	3.87517	3.95665	4.3971	4.14502	4.67689	3.6579	3.94703	3.35264	3.56404	3.77856	4.34233	4.01865	4.18231	4.40816	4.38458	4.74986	3.80464	4.32621	4.16494	4.25621	4.49653	4.35165	4.1633	4.39405	4.44173	3.77036	4.27082	4.09606	4.38504	4.37834	3.98175	1.8639	4.71101
C1orf123	-0.946222	-0.436194	-0.959055	-0.612567	0.249349	-0.232079	-0.673787	-0.112195	-0.325838	-0.516967	-0.691249	-0.246266	-0.128981	-0.921407	-0.0729498	-0.548998	-0.76357	-0.86233	-0.710573	-0.0657201	-0.460921	0.124841	-0.762955	-0.753094	-0.620106	-0.211365	-0.13707	-0.326581	-0.64986	-0.146641	-0.420239	-0.262376	-0.520509	-0.776415	-1.08152	-0.627016	-0.777824	-0.202106	-0.543916	-0.755063	-0.232558	-1.05399	-0.572413	-1.17097	-0.306945	-0.315029	-0.411486	0.608832	-0.0840817
C1orf21	3.35379	4.17308	-1.75207	3.4004	-1.38759	-1.25126	-1.82831	-2.23252	-2.12782	-2.62862	-2.0922	-0.859165	-0.695789	-0.171252	-0.0815775	0.325334	-0.41395	-0.742433	-0.230399	-0.204829	0.133249	-0.335016	-0.716458	1.08415	0.542444	0.383231	-0.687038	-0.691284	-0.603548	0.709683	-2.15095	0.111861	0.489159	-0.0936999	-1.66648	-0.791634	0.651174	0.0913807	1.24567	-0.46274	1.47515	-0.807473	0.723836	-0.591297	-0.24923	0.975009	0.735875	-4.59175	-0.17019
C1orf216	-1.15422	-1.07453	-1.4118	-1.77644	-1.71609	-1.73181	-1.03873	-0.841236	-0.24839	-1.05267	-1.11721	-0.838252	-1.4789	-1.28338	0.11375	-1.30354	-1.61065	-1.49279	-1.26712	-1.07402	-0.812535	-1.90915	-1.38928	-1.20524	-1.49089	-1.27756	-1.62843	-0.850109	-0.848221	-1.20755	-0.835632	-0.997306	-1.13151	-1.09405	-1.54864	-0.779338	-1.12828	-1.55338	-1.33978	-1.31062	-1.32348	-1.64707	-0.845087	-1.90017	-0.963171	-1.0695	-1.95603	0.027685	-2.1407
C1orf68	2.66698	4.39556	-4.30577	2.55393	3.54227	3.42171	2.74167	-4.6826	3.26198	3.45616	2.4126	3.25345	3.1313	2.67046	2.15512	2.87411	2.11814	-0.486384	-1.57865	3.57489	1.33523	1.00221	0.616329	2.96627	1.64049	1.58817	-3.51866	2.24303	1.87863	0.978372	-1.13448	2.55992	4.51125	-0.307721	-2.55505	-1.56768	4.46734	4.7679	3.29222	-0.431295	5.21027	2.40381	2.61013	1.00071	1.39629	4.58822	3.18522	5.00199	2.54689
C2	1.98496	0.807805	2.37213	1.15725	1.14645	1.58747	1.71929	1.87732	2.12555	2.646	2.05945	1.95724	1.92841	2.58578	2.51451	1.0211	1.8136	1.85654	1.47422	1.89731	1.20657	2.55232	1.2897	0.52244	2.16433	2.37893	2.17917	1.39572	1.44145	1.91114	1.68838	1.20499	1.55435	2.27403	1.74641	0.430275	2.00329	2.15403	0.550922	1.44312	1.46989	1.76988	1.79772	1.15374	2.25026	1.96733	1.69658	3.41179	2.18581
C20orf194	-1.11007	-1.24686	-1.8228	-0.167206	3.86598	-1.50854	-0.796176	-1.19586	-1.18469	-1.90592	-0.985284	-0.264952	-1.20514	0.0339707	1.0141	-1.50051	-0.945941	-0.63127	1.07586	-1.73253	-0.562772	-0.862681	-0.426686	-1.297	0.658858	0.436209	0.615174	1.01411	0.490775	0.888681	-0.885514	-1.62305	0.229102	-0.645538	-0.582479	-0.478999	-2.4117	-2.47366	-1.04334	-0.763372	-1.7485	-0.764761	-0.924543	-1.09633	0.0517337	-1.42685	-0.397012	-0.634282	-1.34811
C21orf33	0.387211	-0.0594339	0.595455	-0.305418	0.427971	0.362651	0.442458	0.669803	0.21384	1.11424	0.357738	0.638206	0.484675	0.475001	1.60755	0.183895	0.347872	-0.106664	0.12913	0.0760745	0.378033	0.67581	0.100655	-0.0514347	0.453364	0.565725	0.542796	0.422724	0.486576	0.632754	0.193951	0.374693	0.667984	0.463361	0.665994	0.538179	0.421252	0.445403	0.47003	0.460418	0.3965	0.437768	0.540951	0.534523	0.508451	0.33092	0.625006	-1.79389	0.417699
C2CD2	0.831857	1.02483	-0.185255	0.75116	0.240041	0.141021	0.589273	-4.95736	-5.63146	0.621385	0.614689	-0.474968	0.207515	-0.707407	0.484603	-0.221494	-0.988342	-1.63512	-0.354649	-1.00588	-0.492368	-1.57115	-0.335564	0.966534	-1.04674	-1.20084	-0.895906	-1.28123	-1.22406	-1.08676	0.417522	0.753117	-0.607654	-0.613932	-1.79396	0.00216399	-1.30014	-1.77757	-1.37615	-0.283667	-0.00711039	-0.610927	0.237326	-0.476387	-0.7229	-0.371839	0.220278	3.78598	-0.465795
C2CD3	-0.547956	-1.04021	-0.656186	-1.01371	-1.26846	-1.15117	-1.60029	-0.98736	-0.922061	-0.385599	-0.623294	-0.86128	-1.63887	-0.794491	-0.674887	-1.07921	-0.831703	-0.70314	-0.527343	-1.24554	-0.403272	-1.4581	-0.885738	-0.943333	-0.723236	-0.671911	-0.368095	-1.01817	-0.955914	-1.19703	-0.507992	-0.911206	-1.17037	-0.920168	-0.695356	-0.917386	-1.61162	-1.72581	-1.00321	-0.741375	-1.78234	-0.704682	-1.1031	-0.654862	-1.0467	-0.930332	-0.537661	-0.498844	-0.851304
C3AR1	1.74746	1.01106	1.4939	0.807519	0.378394	1.20194	0.687112	2.52412	2.73273	2.61361	2.55722	0.280496	1.426	2.2267	3.30828	0.351169	1.98825	2.13511	1.28477	1.60143	1.76137	2.34717	1.63303	0.763521	2.55849	2.9423	2.52131	2.75251	2.8322	3.16903	1.42211	1.41266	1.85663	1.19399	1.33082	0.38801	1.34115	1.31892	0.00605274	1.57632	1.43261	0.977457	2.43732	0.976334	2.1746	1.76818	1.18752	-0.775446	1.56778
C4orf46	-0.113477	0.227657	-0.0447448	-0.43551	0.591915	0.238758	-0.0592699	0.251715	0.0995631	0.0894792	0.0187908	0.275846	0.314731	-0.175678	0.329188	0.177704	-0.717508	0.000944813	-0.0531852	0.319337	-0.0632553	0.600483	0.135684	-0.0345719	0.0114106	-0.0209575	0.0470869	-0.288943	-0.468551	0.383696	0.409496	-0.383244	0.0207502	-0.211497	0.989589	0.0837002	-0.323191	0.119926	0.617202	0.229281	-0.129015	-0.189145	-0.205665	0.39663	-0.0790252	-0.0850747	0.538178	0.34905	0.105051
C5orf15	0.764682	0.502912	0.329844	0.272072	0.690927	0.538401	0.949294	0.921545	0.926212	1.0237	1.02873	0.197784	0.774971	0.639331	0.531097	1.00031	1.01548	1.04761	0.689716	0.519442	0.792053	1.00193	0.901687	0.302299	0.75748	0.537868	0.687771	0.543728	0.711672	0.699092	0.787966	0.746678	0.409412	0.866994	0.995891	0.785108	0.871426	0.799622	0.74627	0.740041	0.837011	0.979682	1.13778	0.777896	0.94339	0.997528	0.425758	-0.296828	0.933448
C5orf22	-0.995275	-0.526192	-1.02508	-1.51556	-0.217948	-0.461603	-0.794872	-0.291997	-0.362863	-1.1479	-0.539825	-0.798301	-1.25223	-0.425088	-0.826559	-0.375994	-0.162433	-0.351437	-0.460181	-1.36656	-1.01374	-1.29749	-0.546268	-0.293376	-0.0244499	-0.276278	-0.774831	-0.520583	-0.47157	-0.402202	-0.391576	-0.8398	-0.994022	-0.519586	-1.4991	-0.948101	-0.503138	-0.57881	-0.454482	-0.702939	-1.07803	-1.19644	-0.881133	-0.576277	-0.812023	-0.951698	-0.492031	-0.798377	-0.922435
C5orf30	-2.09801	-1.96084	-1.58198	-2.09698	-1.18631	-1.67558	-2.22303	-1.25784	-0.865552	-1.4901	-1.86647	-2.19832	-1.58335	-1.71797	-1.17698	-1.1526	-1.53394	-1.44635	-1.6305	-2.62855	-1.97121	-1.14397	-1.95757	-1.56075	-2.01552	-1.75634	-1.73061	-1.66083	-1.94922	-1.97752	-1.28704	-1.35825	-1.462	-1.82024	-2.61899	-1.4814	-1.86961	-2.1475	-0.88158	-1.34684	-1.59316	-2.1646	-1.59523	-1.87375	-1.86617	-1.62859	-0.940654	-0.782464	-1.99852
C6orf106	-0.577674	0.380108	0.550542	-0.0501729	0.7456	0.240752	0.730309	1.04601	0.880542	0.744074	-5.94417	0.528621	-1.76088	1.07058	-1.07873	0.271448	0.581944	0.302007	-0.374676	-0.515741	0.807769	-0.913607	0.0977145	0.0150899	-1.3853	-0.391643	-1.27656	0.0516042	0.224784	-0.449686	0.862155	-0.0259626	-0.490961	-0.379941	-0.854642	0.0798445	0.286221	0.225059	0.467978	-0.513857	0.305007	-0.318839	-0.179803	-0.321319	-0.655692	0.236552	0.265751	2.66518	1.26307
C6orf120	-0.141631	-0.326654	-0.226873	-0.390129	0.390217	0.0880252	0.324407	0.569228	0.425328	0.528439	0.149903	-0.751677	-0.346134	0.0690233	0.243564	-0.332432	0.760345	0.49298	0.206044	0.157251	0.215279	0.0522132	0.665996	0.052655	0.394924	0.468056	0.311692	0.513072	0.529457	0.405578	0.773424	-0.0553717	-0.127908	-0.0214028	0.129673	-0.041203	-0.542403	-0.66155	-0.2603	-0.119222	0.092238	-0.121062	0.456288	-0.421542	0.425947	-0.0886	-0.224851	1.02598	0.210641
C6orf47	-0.242518	0.384488	-1.24997	-0.0916807	0.0100914	-0.501845	-0.0655517	0.0533912	-0.592912	-0.0744704	-0.0320546	0.618957	0.394781	0.0945783	-0.146461	-0.0839611	-0.340677	-1.07676	-0.547895	-0.103092	0.0506531	-0.27802	-0.719557	-0.783545	-0.324747	-0.434762	-0.302926	-0.706521	-0.364173	-0.493105	-0.491397	-0.321236	-0.509288	-0.359654	0.712982	-0.545841	-0.562788	-0.212639	0.0211959	-0.113743	-0.280665	-0.395673	-0.241367	-0.19301	-0.695027	0.0706427	0.148138	1.26505	-0.351646
C6orf62	0.748947	0.378956	0.737617	0.231834	0.731411	0.88698	0.771778	1.34149	1.21368	1.3506	0.886193	0.319723	0.305075	0.974767	0.691741	0.988392	1.39139	0.905943	0.726191	0.630333	1.345	1.22552	1.0101	0.363477	1.1296	1.0979	1.23108	1.10098	1.1272	1.16648	1.68176	1.14209	0.774679	1.05533	0.85978	0.702349	-0.0609675	0.117201	0.625843	0.816563	0.566431	0.824565	1.08679	0.691679	0.979662	0.894532	0.395201	0.456801	0.778514
C9orf16	-0.392917	-0.4734	0.055193	-0.576707	-0.0937391	-0.297143	-0.656228	-0.355296	-0.33893	-0.654123	-0.977328	-0.0026222	0.0908977	-0.319118	-0.316052	-0.418914	-1.07899	-1.10838	-0.893464	-0.156457	-0.586543	0.342035	-0.533052	-0.920549	-0.270104	-0.331957	-0.367847	-0.730535	-0.770648	-0.5527	-0.435287	-0.771031	-0.50825	-0.565797	0.105173	-0.807122	-0.669133	-0.442197	-0.163779	-0.590826	-0.670419	-0.114255	-1.17136	-0.377376	-0.8568	-0.874835	-0.264051	1.34358	-0.734594
C9orf3	0.280964	0.94193	-1.52339	0.840732	0.853482	0.372967	0.255342	0.409126	-4.92248	-0.387286	0.407433	0.717548	-0.122251	-0.828493	-1.97748	0.5885	-1.23577	-1.6694	0.273274	0.389784	0.361171	0.177015	-0.158223	1.03291	-1.58471	-1.13152	-1.77135	-0.194721	0.000903333	-2.06673	-0.661259	0.689269	0.145058	-0.448515	-0.176676	1.50931	0.118028	-0.0213143	0.73593	-0.4368	0.392618	0.487774	1.14659	-0.179139	-0.291383	0.921014	0.607746	-2.40307	-1.09115
C9orf91	-0.926394	-1.26442	-0.702624	-2.08968	-0.895152	-0.768197	-0.870082	-0.125048	-0.0850988	-0.0371525	-0.340926	-0.938745	-1.96501	-0.822628	0.159234	-0.714494	-0.605732	-0.0522727	-0.489843	-0.837309	-0.37257	-0.70355	-0.86778	-1.22304	-0.0860034	-0.043287	-0.414354	-0.201338	-0.123364	-0.894447	-0.37808	-1.24798	-1.13993	-0.439565	-0.248406	-0.96052	-1.31946	-1.48308	-1.30353	-0.684681	-1.02277	-0.258868	-0.532792	-0.747679	-0.3152	-0.305331	-1.55116	-1.77179	-0.649797
CA12	1.95912	3.06262	1.96988	2.8414	2.1884	1.95481	1.59362	0.950287	1.37066	1.59575	2.60899	2.03645	2.41721	0.922673	0.812878	1.98738	0.8156	0.702993	2.11473	3.05654	2.95821	2.99398	2.8437	2.5641	0.891428	0.815116	0.820128	1.23434	1.22524	0.570438	2.03867	2.60828	2.33096	1.9152	2.33086	2.46277	3.04834	2.96296	2.93009	2.17102	2.72919	2.48242	3.04679	2.24443	1.21189	3.08095	2.38294	0.584214	1.79563
CA2	1.56806	0.967135	2.0212	0.579657	1.77785	1.06237	0.766683	2.40646	2.44061	2.37539	0.320199	0.32982	0.151685	2.19098	2.19818	0.680506	3.09736	2.05352	1.95916	1.68211	1.35712	0.839474	0.948649	1.72301	2.50776	2.69213	1.96823	2.29292	2.40134	2.77855	1.2294	1.48253	2.03958	1.64979	0.63055	0.291727	1.84075	1.73397	0.249254	0.504511	2.05405	0.968116	2.54129	0.0416624	0.870019	1.24194	1.23171	0.269041	0.847068
CACNA2D1	-0.382186	-0.90091	-0.0364709	-0.525329	0.074001	-0.430638	-5.48589	0.441286	-1.19145	-0.493088	-0.158295	-1.86088	-1.50944	-1.89225	-1.32758	0.218027	-1.02361	-0.865181	0.925243	-0.881841	-0.941008	-1.22139	0.0510265	0.239656	-2.46852	-2.81269	-0.464799	-1.09744	-1.20318	-1.60513	-0.48579	-0.286803	-0.125468	-0.255084	0.0864887	0.40497	-1.96582	-1.74373	-0.0876119	0.419797	-0.211962	-1.11157	0.745266	-0.368764	-0.813736	0.0708292	0.0352653	-3.3567	0.300885
CACYBP	-0.00908208	-0.225941	0.205161	-0.418751	0.364908	-0.430284	-0.191493	0.361404	0.353228	0.371707	-0.0793821	-0.177616	-0.67424	-0.0995545	0.047724	0.130945	0.157373	0.348498	0.527459	0.23955	-0.131019	0.0512503	-0.00619189	0.071358	0.0366966	0.0649935	0.148276	-0.175536	-0.195128	0.408166	0.500083	0.392957	-0.240113	-0.138188	0.255139	0.24156	-0.0642197	-0.397328	0.386405	0.147713	-0.069693	0.26425	-0.153213	0.155318	0.0178491	-0.299223	0.537142	-0.960011	0.00282789
CADM1	-0.969535	-0.74623	-0.906712	-1.74956	-1.77674	-1.12598	-1.00358	-0.710442	-1.31892	-1.14055	-1.53194	-1.23813	-1.84831	-1.24801	-0.914858	-1.00119	-0.508927	-0.666045	-0.858735	-1.5176	-1.09966	-1.68634	-1.64581	-1.127	-1.5118	-1.41929	-0.687019	-1.20102	-1.05539	-1.53293	-0.63857	-0.948421	-1.88069	-1.56699	-0.547618	-0.846816	-1.38404	-1.40329	-0.830864	-1.17815	-1.02654	-1.32587	-1.67192	-1.04449	-1.45593	-1.81172	-1.43299	0.0823327	-0.930039
CALCOCO1	0.393938	0.338949	1.15079	0.464576	0.257943	-0.0470532	0.0444919	0.422001	0.759314	1.20109	0.138923	0.324398	1.18503	0.965369	0.54735	-0.0587217	0.266236	0.180649	0.336759	-0.0633339	-0.160362	1.01247	0.411778	0.859945	0.39623	0.557266	0.233216	0.478602	0.487158	0.0739214	0.65854	0.601647	0.551215	0.165216	0.15628	0.280879	0.662032	0.564881	0.144071	0.55911	0.140048	0.337278	-0.369971	0.474375	0.444221	0.349838	0.4929	2.42996	0.503061
CALCOCO2	0.954612	1.14854	1.3143	0.835518	1.00179	0.810162	1.04754	1.11904	1.35695	1.47437	1.6223	0.398684	1.42037	1.12404	1.25915	1.1517	1.01308	1.24746	1.08701	1.00793	1.26934	1.34889	1.02759	1.54109	1.00334	1.12557	0.941384	0.947686	0.987103	1.05126	1.4126	1.00836	0.890297	1.09914	0.841845	0.86611	1.50581	1.48388	0.941899	1.10906	1.43773	1.02147	1.67408	0.905623	1.37698	1.43128	0.601927	1.72981	1.13939
CALD1	0.844757	0.844745	0.931656	1.50679	0.8943	0.523374	0.899664	0.507732	0.734513	1.01957	1.3588	1.5167	0.641866	0.276286	0.674706	1.05493	0.4384	0.924083	1.24172	1.20507	1.17987	0.690821	1.31073	0.954438	0.606783	0.461918	1.0993	0.82988	0.912054	0.924774	1.15702	1.40926	0.539391	1.0214	0.642318	1.3471	0.806473	0.438257	1.19625	1.22203	1.08862	1.16415	1.0207	1.36991	0.767012	0.989796	1.71953	-0.230687	1.09073
CALM1	1.72661	1.66641	2.06178	1.40724	1.81661	1.76818	1.84682	2.32207	2.42245	2.31727	1.88014	1.6298	1.74982	2.31556	2.47402	1.96876	1.97149	1.93036	1.78211	1.8809	1.63522	2.05411	1.82473	1.80658	2.08889	2.1105	1.92575	1.89146	2.00039	2.26534	2.16325	1.90999	1.75117	1.87934	2.2226	1.8755	2.01881	1.98217	2.19705	1.98368	1.96145	1.99084	1.70841	2.03975	1.68292	1.88014	2.23941	0.592332	2.05412
CALML3	-0.489663	-1.65031	0.795186	-0.709451	-0.733067	-1.22394	-0.438867	0.0351354	1.02371	0.0375035	-0.404108	-0.394749	0.15497	-1.25487	0.251143	0.481302	-0.392797	-1.6352	-0.696507	1.08196	-0.395818	-0.467305	-1.30414	-0.0723012	-0.627392	-0.902262	-1.73503	-0.713794	-1.02269	-0.647231	-1.55218	-0.364562	0.973358	-0.336408	0.0799566	-0.713806	-0.464613	-0.0706811	0.355089	-0.927934	0.709851	-0.369421	-0.0533285	-0.184997	-1.51744	0.0754137	0.0349776	1.84291	-1.67447
CALR	0.0208978	-0.67008	0.220857	0.30349	-0.411764	-0.507116	-0.141751	0.204922	0.520258	0.514505	-0.091271	0.310193	0.428107	0.172666	0.47301	-0.251722	-0.0435639	-0.454861	-0.643659	0.116794	-0.0500588	0.839795	-0.176229	-0.869158	-0.22683	-0.617132	-0.167943	-0.324513	-0.394746	-0.11337	0.925239	-0.440233	-0.530632	0.304681	0.499736	-0.560944	0.310009	-0.0945504	0.185909	-0.228213	-0.191621	0.869161	0.172338	0.530192	-0.593894	0.332977	0.173392	-0.0258234	-0.338206
CALU	-0.0540347	-1.2706	-0.452154	0.0244049	-0.734771	-0.573523	-0.292294	0.0969314	-0.331572	-0.0399683	0.131029	-0.507701	-0.246053	0.0880927	-0.148711	-1.31026	-0.0840996	-0.23655	-0.758895	-0.0266763	0.0441605	-0.213883	0.39702	-1.31621	-0.140995	0.0992818	-0.451262	0.456265	0.375201	0.0809029	0.456168	-0.134171	-0.867662	-0.346623	-1.81021	-0.864311	-0.0776305	-0.516414	-0.711394	-0.362183	-0.407972	-0.125298	-0.0848374	-0.746675	-0.267913	-0.456444	-0.247115	-0.411026	-0.493057
CAMKK2	0.642164	0.106127	0.618516	0.203875	0.172265	0.0848705	0.422896	0.723819	1.01367	0.748053	0.223174	0.733675	1.45637	0.670612	0.596813	-0.262044	-0.900074	-0.0537816	0.179083	0.850563	0.73549	0.97288	0.824001	0.0440592	0.248103	0.0938989	0.957697	0.482891	0.3089	0.731764	1.18475	0.666407	0.490529	0.672399	1.1543	0.337902	0.25867	0.433398	0.24406	0.150162	0.617677	1.25501	0.626334	0.250879	-0.0493913	0.800858	0.69336	-1.83276	0.220981
CAMSAP1	-0.66993	-0.124117	-0.374866	-0.223125	-0.547215	-0.280107	-0.112491	0.295971	0.690716	0.702455	-0.0867867	-0.765859	-0.610091	0.132665	0.332143	-0.11418	0.484144	0.227523	0.184425	-0.15991	-0.239639	-0.625535	-0.434728	0.748914	-0.277443	-0.0892255	-0.0201522	0.643993	0.553023	-0.327716	0.336969	0.0255007	0.00828719	-0.408571	-0.827827	0.0570433	-0.889797	-0.787144	0.355299	-0.239882	-0.301657	-0.0900858	-0.085	-0.474448	-0.24295	0.041623	-0.0899099	1.47976	-0.429552
CAMSAP2	0.323807	0.109024	-0.329176	0.216927	-0.584057	0.0757879	0.212015	-0.0368143	0.458951	0.0668681	-0.0657418	0.182958	-0.526896	-0.276309	-1.17328	0.366752	0.100657	-0.117418	0.58782	0.217288	0.360065	-0.0750402	0.216529	0.55855	-0.146161	0.0965033	-0.33585	0.242153	-0.0730947	-0.0583459	0.232321	0.285572	0.172126	0.193803	0.583368	0.84363	-0.608194	-0.881657	0.571359	-0.0644431	-0.0414633	-0.379183	0.27318	-0.221773	-0.193177	-0.157155	0.0500261	0.487799	-0.255653
CAMTA2	0.209867	-0.311749	-0.213572	-0.195666	-0.695404	-0.729017	-0.549458	-0.468292	-0.696575	-0.479184	-0.345073	-0.547847	0.472558	-0.623894	-0.323379	-0.835403	-0.91867	-1.34749	-0.573671	-0.199434	-0.184829	0.144979	-0.4605	-0.264568	-0.393165	-0.452236	-0.42191	-0.0936032	-0.249449	-1.18446	-0.188887	-0.151669	-0.616745	-0.33829	-0.732847	-0.336152	-0.721647	-0.658916	-0.661643	-0.47917	-0.493891	-0.36764	-1.01793	-0.349011	-0.532072	-0.238247	-0.658223	1.32452	-0.108999
CAND1	-0.740105	-0.457323	-0.211577	-0.474452	-1.94812	-0.354763	-0.547832	-0.0194686	-0.870819	-0.142269	-0.528654	-1.35097	-1.01228	-0.587345	-0.690661	-0.419004	0.0692131	-0.185826	-0.399425	-0.899253	-0.535589	-1.36527	-0.237605	0.337423	-0.277126	-0.584637	-0.587958	-0.548519	-0.728072	-0.431972	-0.470944	-0.508117	-0.326553	-0.331015	-0.526463	-0.0821507	-1.22298	-1.29288	-0.0208378	-0.40513	-0.578887	-0.486982	-0.202547	-0.387598	-0.24248	-0.248111	-0.525931	-2.37999	-0.863822
CANX	1.33013	1.17937	1.40964	1.30126	1.41173	1.43678	1.49205	2.24256	2.02261	2.1358	1.73314	1.51508	2.1485	1.63174	1.59756	1.61952	1.28235	1.31285	1.27906	1.84407	1.40038	2.52869	1.57969	1.22104	1.72645	1.80721	1.47749	1.75493	1.93795	1.89859	1.73952	1.64052	1.2949	1.5812	1.72654	1.37714	2.0018	1.89949	1.66785	1.76933	1.93806	1.5897	1.5228	1.73573	1.57588	1.24705	1.54327	0.145522	1.39513
CAP1	1.67196	0.846574	1.77811	0.959559	1.48777	1.31968	1.57387	1.8406	1.80728	2.09958	1.60392	1.79525	1.96463	1.79841	1.663	0.796475	1.08974	1.32723	1.40612	1.64159	1.80052	2.14072	1.83581	0.969883	1.68731	1.81399	1.6289	1.74462	1.80941	2.30488	2.27382	1.48559	1.29727	1.37903	1.86894	1.35035	1.74391	1.54801	1.17661	1.33138	1.68919	1.44871	1.47411	1.38918	1.34859	1.62403	1.1935	0.485301	2.00835
CAPG	1.42326	0.868701	1.55197	0.0334508	1.63081	1.75693	1.84962	2.56421	2.46506	2.71576	1.29468	1.64245	0.571262	2.91618	2.03623	0.75953	2.92299	2.67248	1.49918	1.12225	1.35429	2.18242	0.343117	0.943483	2.49285	2.99218	2.54193	2.62717	2.76497	2.91725	2.93046	1.43293	2.06495	1.28802	0.694535	0.811011	2.06146	2.1066	0.155566	0.608673	0.650003	0.65675	1.54596	0.0356162	1.99024	1.52847	1.5474	0.917731	1.29173
CAPN1	-0.118065	-0.14363	-1.01934	-0.746836	-0.455685	-0.484609	-0.537767	-1.30437	-1.63464	-1.05206	-0.479333	-0.293965	-0.285713	-1.48819	-1.50622	-0.726249	-1.93178	-0.820555	-0.25918	-0.824615	-0.133188	-0.541154	-0.130028	-0.737502	-1.16179	-1.16684	-0.909557	-1.09898	-0.756172	-1.14358	-0.936217	-0.511772	-0.768776	-0.694119	-0.467474	-1.10542	-0.712133	-0.560284	-0.623062	-1.27169	-0.522131	-0.379264	-1.46546	-0.910069	-1.03282	-0.364402	-0.230332	0.888304	-1.84521
CAPN2	0.372455	0.301038	0.274069	0.201622	-0.0756379	0.137702	0.513591	0.841567	0.730789	0.789752	0.644051	-0.13228	0.113837	0.469036	0.324693	0.663867	0.490963	0.894609	0.851789	0.423734	0.486079	-0.118935	0.574559	0.701798	0.723044	0.562865	0.716209	0.380091	0.631288	0.791973	-0.130351	0.552966	0.584826	0.551784	0.833036	0.809223	0.445223	0.566863	0.421143	0.831002	0.473431	0.176349	0.215464	0.601999	0.323984	0.0924827	-0.184431	-0.59527	0.708136
CAPN3	0.380537	-0.0884802	0.99187	-0.193493	-0.420782	-0.270419	-0.296134	1.1662	1.67152	1.23198	-0.655362	0.356391	-0.965022	1.64743	1.26727	-0.348326	1.16336	0.829736	0.922977	-0.227701	-0.313205	0.30871	-0.542297	0.187036	1.52036	1.64766	1.2549	1.28749	1.26581	1.99657	0.00863632	-0.471625	1.07148	-0.608014	0.323714	0.0919368	-0.89999	-0.946338	-0.0092273	-0.122974	-0.703356	-0.15273	-0.0204255	-0.0631134	-0.338807	-0.0943548	0.635932	0.768792	0.0291562
CAPN7	-0.408278	-0.407958	0.129146	-0.945598	-1.28749	-0.116428	-0.384669	-0.194231	-0.0842964	-0.15607	-0.721801	-0.961161	-2.04061	-0.246273	0.177792	-0.247814	0.29548	-0.0368055	-0.173479	-0.782034	-0.531562	-0.795694	-0.194858	0.0130487	-0.1712	-0.041373	-0.339083	-0.0216047	-0.182838	-0.731229	-0.406949	-0.277783	-0.422355	-0.471383	-1.78296	-0.197184	-0.989327	-0.986131	0.00848681	0.00517323	-0.595898	-1.01436	-0.207643	-1.06455	-0.0301378	-0.205005	-0.271297	0.633279	-0.223289
CAPNS1	-0.0799235	-0.539719	0.600885	-0.0470609	-0.276892	-0.176343	0.0446168	0.326781	0.370634	0.401156	-0.295163	0.178601	0.584615	0.129341	0.336149	-0.308273	0.580997	0.064983	-0.251279	-0.217268	-0.320909	0.170612	-0.239783	-0.647357	0.453076	0.553645	0.101089	0.282143	0.444982	0.706089	-0.0496583	-0.122025	0.108371	-0.111814	-0.499066	-0.375595	0.406025	0.520956	-0.838335	-0.191479	0.116316	-0.510156	-0.108597	-0.00945457	0.0842096	-0.0238395	-0.130184	-0.273061	-0.15245
CAPRIN1	-0.10184	0.57029	0.549721	0.113412	0.593106	0.20922	0.483378	0.49408	0.974297	0.515313	0.515583	0.177985	0.343364	0.271826	0.0248584	0.324773	0.302087	0.622328	0.542494	0.742713	0.391009	0.606353	0.827431	0.704538	0.618227	0.709946	0.402452	0.544374	0.63095	0.712488	0.443001	0.675079	0.41286	0.570501	0.112526	0.471607	0.731	0.607839	0.660993	0.516135	0.69221	0.234439	0.668873	0.268712	0.620808	0.371118	0.387639	-0.890424	0.364493
CAPZA1	1.02272	0.84776	1.06643	0.853644	1.07478	1.1144	1.04923	1.62817	1.52839	1.55444	1.2672	1.11989	1.34012	1.19355	0.588885	1.10764	1.14997	1.25641	0.926332	1.34689	1.20796	1.76565	1.28484	1.14757	1.52653	1.32015	1.18341	1.31705	1.33258	1.58788	1.43557	0.850003	1.12675	1.17392	1.5078	0.922677	1.01922	1.08301	1.36008	1.10096	1.17358	1.3336	1.22489	1.11774	1.28417	1.11841	1.16856	0.216009	1.05839
CAPZA2	0.87491	0.184279	0.257835	-0.0124086	1.06778	0.860322	0.892071	1.38952	1.02852	0.99212	0.751895	-0.158686	0.163274	1.28022	1.00466	0.618016	1.46334	1.38876	0.842118	0.533878	0.41198	0.562092	0.987781	0.70264	1.29024	1.27174	0.968963	1.21912	1.13508	1.30483	0.707003	0.477645	0.845788	0.83192	0.390292	0.634727	0.577118	0.683875	0.725818	0.810966	0.988145	0.749943	0.77355	0.601328	1.09377	0.823455	0.441771	-1.26267	0.311562
CAPZB	1.36017	0.655426	1.27054	0.818043	0.960232	0.925204	1.30647	1.26558	1.77661	1.69582	1.41415	1.61903	1.68656	1.16986	1.24473	0.675234	0.682314	1.0513	0.828525	1.69417	1.65943	1.51056	1.42644	0.595808	1.16617	1.00916	1.17907	1.05297	1.02083	1.18492	1.84433	1.15103	0.989612	1.47347	1.55224	0.782454	1.2066	0.962564	1.40509	1.20966	1.08396	2.04475	0.983823	1.68558	0.981503	1.67488	1.55047	0.150031	1.24201
CARD10	-1.0386	-0.897474	-0.526461	-1.19293	-1.22511	-1.58253	-0.772967	-0.0814127	-1.36533	-0.266588	-2.48966	-0.818703	-1.30853	-1.50738	-0.83815	-1.32366	-1.23056	-2.04799	-0.717678	-0.144401	-0.686224	-1.46379	-1.59775	0.141689	-1.40329	-1.54894	-1.64869	-1.5315	-1.482	-2.9992	-2.18514	-1.15198	-0.518574	-0.855575	-1.02815	-0.391293	-0.874886	-1.05348	-0.551739	-0.847872	-0.706501	-0.569187	-1.08904	-0.508858	-1.69547	-0.92048	-0.337077	0.757446	-1.78297
CARD8	1.22708	0.00393192	1.23732	0.285486	1.05923	0.65626	0.34137	1.0835	0.873196	0.636871	1.13872	0.677125	-0.380467	0.976148	1.53333	1.11399	1.45506	0.758785	0.80328	0.485103	0.828375	0.239698	1.22087	0.425136	1.19508	1.09075	1.48794	0.672327	0.897676	0.459131	0.986193	0.516827	0.536698	1.52919	1.37698	1.45212	-0.497977	-0.364076	0.250612	0.981481	0.709818	0.660886	1.16698	0.83898	1.73327	1.03142	0.641876	-0.823606	1.55363
CARM1	-0.563647	-1.17116	-0.833631	-0.80797	-0.871135	-0.986842	-0.81431	-1.34178	-0.142951	-1.62215	-1.639	0.0162868	-0.349344	-1.26849	-1.22032	-1.23637	-1.83269	-1.44838	-1.12052	-0.659027	-0.814658	-0.437595	-1.05096	-1.54211	-1.06801	-1.09046	-1.17426	-0.830285	-0.904965	-1.24996	-0.454336	-0.950108	-1.33205	-0.873226	-0.851693	-1.16247	-1.1179	-1.29665	-1.45037	-1.06322	-1.2458	-0.806453	-1.42577	-0.963132	-1.32565	-1.15908	-1.14192	1.04276	-0.89009
CARS	0.0482438	0.191779	-0.0192327	-0.158355	0.0866064	-0.140889	0.0023811	-0.0766575	0.474561	0.567236	-0.0540751	0.41755	0.634719	-0.112534	0.153284	0.0470969	-0.296659	-0.335632	-0.215704	0.369248	0.407791	0.588275	0.00597038	-0.117664	0.0534411	-0.0210281	-0.0792189	-0.178415	-0.212014	-0.150594	0.309907	-0.0134695	0.076223	0.137024	0.79286	-0.0215349	0.254037	0.0132942	0.241554	0.0700606	0.0341587	0.331667	0.142031	0.543773	-0.367457	0.345554	0.353925	-0.589559	0.132089
CASC3	-0.068623	-0.0363493	0.176787	-0.285308	-0.189037	-0.20082	-0.0458303	-0.0952844	0.343992	0.337785	-0.136301	-0.0209551	-0.16811	0.330529	0.509997	0.0138849	-0.0376289	-0.0842303	0.124419	-0.326708	-0.141403	-0.604588	-0.14322	0.104838	-0.104176	0.13034	-0.296429	0.166617	0.261049	-0.371038	0.0934526	0.204635	0.09822	0.0516177	-0.696215	0.289894	-0.0281917	-0.201508	-0.0958604	0.28269	0.168944	-0.221642	0.048538	0.0437667	0.328205	-0.25056	-0.0974665	-0.569007	0.23704
CASK	-0.416066	0.150628	-0.532474	-0.594652	0.0889985	-0.214702	-0.0664102	0.0306315	-0.473865	-0.0969115	0.0968445	-0.0823711	-0.309861	-0.768709	-0.701358	0.12257	-0.28157	-0.171244	-0.448838	0.0330754	-0.124796	-0.0388372	0.316642	0.0953288	-0.311918	-0.0996467	-0.0168699	-0.222214	-0.341785	-0.36901	-0.253935	-0.0641767	-0.213369	-0.0205536	0.176801	0.109984	-1.08289	-0.683483	0.281144	0.282132	0.0311063	-0.493309	-0.162533	0.0584468	0.0235019	-0.489289	-0.665039	0.130734	0.18083
CASP1	1.61532	1.3996	2.23596	1.36347	2.28697	2.01804	2.2618	2.672	2.91238	2.41388	2.04793	1.25722	2.69183	2.08676	2.41968	1.72217	2.4393	2.43372	1.52475	1.73597	2.12542	2.6313	2.46797	1.87442	2.37483	2.44216	2.25889	2.25166	2.31527	3.07802	2.05256	1.63333	1.87638	1.86521	1.39175	1.4579	2.11709	2.20001	1.66836	1.86912	2.33105	1.9729	2.88464	1.74881	2.23245	2.27184	1.74371	2.55922	1.95935
CASP2	0.105239	-0.278352	0.0181218	-0.291119	-0.0423125	-0.309854	0.0878518	0.466698	0.565858	0.533749	-0.0218597	0.264323	0.0635903	-0.0936049	0.00229642	0.434463	-0.122926	-0.453587	0.21071	0.311364	0.523469	0.0735162	-0.111975	-0.0346568	0.103957	0.120668	-0.127981	0.0268124	0.0946066	-0.429621	-0.593233	0.336434	0.0275323	0.575755	-0.178005	0.304113	-0.306274	-0.487937	0.211743	0.0688841	0.202941	0.378186	0.247833	0.0915642	0.369552	0.290842	-0.0513483	0.620217	-0.226948
CASP3	-0.836381	-0.641582	0.0575088	-0.813426	0.21558	0.116528	-0.142873	0.562721	0.358689	0.342537	0.333058	-0.451667	-0.755631	-0.0957956	0.803717	0.202826	0.942599	0.505813	-0.484932	-0.258667	-0.497977	-0.155278	-0.0216897	-0.349219	0.523817	0.593853	-0.121731	0.39075	0.48739	0.0243601	0.423777	-0.02319	-0.421521	0.324194	-0.966094	-0.396573	-0.55613	-0.534094	-0.91794	0.719047	-0.436776	-0.478478	0.0926944	0.110916	0.542424	-0.0646873	-0.555825	0.436626	0.212331
CASP4	0.791716	0.731756	0.740095	0.510788	1.36786	0.853008	0.526082	1.0588	1.19076	1.25709	1.1604	0.414109	1.60733	0.702974	0.485686	0.778	0.55542	0.989597	0.488716	1.3791	0.773349	1.69977	1.25069	0.703986	1.02371	1.14028	0.690654	0.786696	0.581053	1.11121	0.323822	0.504501	0.737767	0.916322	0.723601	0.419838	1.18165	0.971996	0.679974	0.631469	0.949733	0.586185	1.28465	0.801669	1.32163	0.993786	0.921378	2.31249	0.851784
CASP7	-0.0620569	0.189942	0.172751	-0.621769	0.553668	-0.109682	0.206156	0.791359	0.666247	0.649741	0.390263	-0.377498	0.0896949	0.0778824	0.63011	-0.106664	0.822907	0.736793	-0.165097	-0.39439	0.570243	0.103276	0.495724	0.797787	0.443709	0.176249	-0.189192	0.331834	0.280141	0.0419033	0.871819	0.300438	-0.101949	0.0978964	0.274046	-0.0687184	0.809849	0.719539	0.254998	0.185337	0.430139	0.335943	1.26364	0.275781	0.281289	0.212778	0.256274	-1.36944	0.465973
CASP8	-0.109336	-0.581176	0.00125057	-0.811407	-0.123583	-0.231031	0.152616	0.633131	0.303298	0.648379	0.33174	-0.394971	-0.557452	-0.267474	-1.34512	1.04082	-0.184916	0.401844	0.497154	0.370267	0.0811525	-0.359476	0.876952	0.0367089	0.452643	-0.0832443	-0.360066	-0.182776	-0.24684	-0.0864336	-0.22169	-0.326483	-0.362804	0.288526	1.32176	0.00178662	-1.34561	-1.14489	-0.0604756	0.858455	-0.441815	0.826909	0.00616468	1.20613	0.424987	-0.266247	-0.659657	0.729787	1.13351
CASP9	-0.765865	-1.86809	-0.504987	-1.34036	-0.928269	-0.945655	-0.673392	-0.683003	-0.283197	-0.278204	-0.580046	-1.02708	-0.651667	-0.647126	-0.208229	-1.03787	-0.7902	-1.07981	-0.938907	-0.245276	-0.472536	-1.03407	-0.577577	-1.78634	-0.787332	-0.777365	-0.845443	-0.704224	-0.839558	-0.725072	-0.440266	-1.12474	-1.05432	-0.921424	-0.724831	-1.06915	-0.373901	-0.563368	-1.15739	-1.43404	-1.23111	-0.998309	-0.882568	-1.36247	-0.906453	-0.894981	-1.06318	1.32487	-0.834008
CAST	1.74087	2.14619	1.74322	1.50108	1.38028	1.93389	1.80238	2.26144	2.34145	2.04077	1.58058	1.76768	1.673	1.95883	1.96166	2.31595	1.8175	2.12071	2.29816	1.29208	1.49918	1.59028	1.56265	2.497	1.94929	1.91374	1.52991	1.87875	2.05137	2.12732	1.53708	2.71563	2.03692	1.70291	1.11313	1.9598	2.15424	1.92986	2.10848	1.95992	2.12688	2.0388	1.49049	1.6358	1.61302	1.93233	2.43683	1.10336	2.09207
CAT	1.65881	1.69845	1.58903	1.26117	1.31641	1.47565	1.63351	2.08034	2.32136	1.93441	1.3758	1.38749	1.13044	2.02942	1.62889	1.52209	1.73554	1.84304	1.83707	1.91375	0.974463	1.72277	1.92601	2.05019	1.89555	2.09393	1.69703	1.8347	1.84101	2.19201	1.35756	1.44742	1.86728	1.19872	2.0004	1.24307	1.45988	1.75725	1.62152	1.5191	1.68452	1.45943	1.04459	1.64002	1.69939	1.27167	1.68044	2.40832	1.72355
CAV1	0.766245	0.922867	0.504987	0.584908	-0.166447	0.405735	0.385967	-0.200833	0.377236	0.157661	0.725669	0.71758	-0.162847	0.121062	-0.335465	0.939326	0.00233008	0.537903	1.28311	0.444796	0.655492	-0.323644	0.211991	1.28987	-0.0832076	-0.28482	0.516285	0.22437	0.0557026	-0.066678	-1.03094	0.982258	0.652324	0.134234	0.657538	1.41711	0.729684	0.691995	1.16598	0.961087	0.595335	0.330969	0.667539	1.15761	-0.238181	0.4365	0.886738	-0.492695	0.186464
CAV2	-0.204614	0.660789	-0.143634	0.343822	0.536056	-0.393068	-0.601226	-1.23985	-0.246517	-0.0878508	-0.15669	-0.0571635	-0.521245	-0.948521	-1.10395	0.788907	-0.698923	-0.19954	0.743753	0.11804	-0.039201	-0.694687	-0.285071	1.19029	-1.02838	-1.1536	-0.929849	-0.225142	-0.44787	-0.986013	-1.85785	0.201795	0.454722	-0.52873	-0.667989	1.00016	0.0753411	0.419208	1.25282	0.358969	0.480157	-0.236546	0.447953	0.315327	-0.709239	0.138094	-0.180496	0.476383	-0.303814
CBFA2T2	-0.327903	-0.0556271	-0.430911	-0.416598	-0.803311	-0.524436	0.00553367	-0.263264	0.527153	0.597562	-0.475816	-0.045439	-0.610709	-0.399115	-0.776057	0.117259	-0.997742	-0.575664	0.568507	-0.679103	0.576114	-0.140304	0.100226	-0.0045637	-0.00748154	0.0826703	-0.307618	-0.34815	-0.562078	-0.390821	-0.158436	-0.0169362	-0.109155	-0.454895	0.1461	0.240139	-0.777242	-0.653624	0.262292	0.0362324	-0.609163	-0.804875	-0.658805	-0.158057	-0.0848052	-0.167367	0.105016	0.52215	0.110386
CBFA2T3	2.21001	1.92912	2.20685	2.20425	2.69819	1.58403	-3.87168	-3.82338	-4.38634	-3.36658	-3.84786	-1.37453	-0.342653	0.205516	0.0597221	0.502078	-1.5266	-0.634617	0.234904	-0.59184	-0.852607	-0.905828	-0.235307	-0.529935	-0.529536	-0.791372	-0.689145	-1.10879	-1.89697	-1.39734	-1.979	0.196977	-0.612648	0.553324	1.81272	1.00275	-1.44341	-1.12679	-0.385324	-0.632388	0.434962	1.16585	-1.41931	-0.575374	-0.0780176	0.50988	-0.431624	-1.49849	2.20767
CBFB	-0.000698937	-0.0382633	0.150657	-0.181311	0.10988	0.26743	0.401245	0.61752	0.617971	0.875952	0.440631	-0.116234	0.319291	0.595319	0.337589	0.542809	0.767656	0.639667	0.0933729	0.22638	-0.144725	0.0906557	0.546472	0.0291212	0.442614	0.332922	0.48065	0.268408	0.35404	0.493501	-0.1957	0.147244	0.000294262	0.512318	0.895131	0.445786	0.389987	0.318697	0.38758	0.464582	0.509684	0.655938	0.347357	0.437734	0.526265	0.0359445	-0.131527	-0.905976	0.630543
CBL	1.05894	-3.18239	-2.97861	1.31952	1.84923	1.67113	1.81907	-2.58255	1.22004	-3.95027	-3.41462	-0.79841	-1.1324	-1.34955	0.877804	-0.279543	-2.16078	-0.264129	-0.0373024	-0.0680824	0.440648	-0.642089	0.132921	-1.6545	-0.33038	-0.303953	-0.63283	0.0325293	-0.160455	-1.63084	-0.0452944	0.381436	-0.566105	0.0509691	-0.995498	-0.299059	-2.00194	-2.90721	-0.0966426	-0.432261	-1.16019	1.44817	-0.788507	-0.210382	-0.101497	-0.509624	-0.419143	-0.974064	-0.0749572
CBLB	1.03025	0.78382	1.84083	0.985429	0.809637	0.377385	0.48469	0.77632	0.997614	1.5858	0.77133	0.89306	0.285808	0.796535	0.385955	0.80183	0.861089	1.64814	1.70548	0.826168	1.49383	0.164099	1.56256	0.876892	1.19806	1.12476	1.6672	0.906777	0.963635	1.15045	1.38591	0.476984	0.646699	1.39027	1.91623	0.49337	0.487746	0.395686	0.127933	1.48486	0.444029	0.750238	0.48947	1.63506	1.2731	0.687063	0.180288	1.31175	1.60536
CBR1	-0.14712	-0.0714801	-0.782296	-1.49884	-0.980171	-0.427815	-1.41387	-0.694587	-0.349767	-0.541682	-1.12917	-0.856696	-1.13781	-0.51115	-2.11542	-0.70221	0.00422881	-0.238288	-0.691897	-1.61833	-0.377827	-0.764144	-0.86117	-0.161569	-0.63479	-0.568963	-0.656597	-1.04115	-0.863145	-0.463287	-0.750969	-0.972466	-0.955675	-1.12832	-1.07414	-0.8703	-0.314052	-0.238132	-0.836114	-0.972637	-0.578354	-1.53563	-0.482899	-1.37785	-1.05513	-0.535389	-1.22026	1.2177	-1.2187
CBR3	-1.39863	-0.0725965	-0.511161	-0.0355381	0.037588	0.133383	0.303458	-0.351092	-0.16617	-0.296954	0.0739706	-0.707226	-0.355062	-0.507031	-0.452443	0.0929413	0.927503	0.404117	-0.272636	0.169624	-0.541183	-0.615623	-0.562476	-0.139982	-0.902188	-0.892459	0.0752244	-0.333354	-0.417272	0.217351	-0.657702	-0.332707	0.0993372	-0.244758	0.628605	0.0326069	0.0021988	0.449058	0.593468	-0.536075	0.160233	-0.415961	0.292098	-0.37373	-0.558374	-0.277653	0.0313891	-1.66253	-0.707449
CBR4	-0.0420784	-0.283277	-0.685802	-0.125096	0.18887	0.0865481	0.21369	0.388663	0.325213	0.734309	-0.158319	-0.583525	-0.21303	0.186809	0.907639	0.282707	0.42723	0.105914	0.199356	-0.10498	0.121154	-0.638325	0.455973	-0.47445	0.0269947	-0.178152	0.324914	0.0373767	0.138341	-0.0854256	0.0172589	-0.0331783	0.218038	-0.327232	-0.0163166	0.36662	-0.753673	-0.652106	0.133248	0.272095	-0.273863	-0.300413	0.0747993	0.0448696	0.155985	-0.0758701	0.329598	1.72864	0.303865
CBX1	-0.622539	-0.541751	-0.884021	-0.879781	-0.587619	-0.911046	-0.46119	-0.8982	-0.155951	-0.682341	-0.663536	-1.28394	-1.20603	-0.614142	-0.0410294	-0.821283	-0.764762	-0.700774	-0.585609	-0.641713	-0.630577	-0.670335	-0.336927	-0.161875	-0.770098	-0.546594	-0.503835	-0.701712	-0.593595	-0.695912	-0.979952	-0.26421	-0.538592	-0.4834	-0.735806	-0.0508772	-0.545913	-0.948842	-0.528034	-0.469976	-0.465722	-0.873382	-0.262718	-0.734392	-0.343048	-0.51186	-0.534991	-2.76974	-0.352095
CBX3	0.127202	-0.114843	0.0873547	-0.267931	0.709535	0.334527	0.210567	0.502517	0.408008	0.626782	0.241876	-0.0894771	0.0496831	0.067586	0.755716	0.181446	0.145102	0.381501	0.226399	0.28933	0.31472	0.664715	0.521049	-0.0420137	0.251865	0.363519	0.221402	0.305426	0.349436	0.471478	0.81193	0.426403	-0.0636766	0.345062	0.0941891	0.317746	0.312813	0.0483584	0.48959	0.506069	0.368314	0.286573	0.14616	0.327795	0.313613	0.379166	0.603495	-1.09499	0.0655772
CBX4	-2.43225	-2.98241	-2.96906	-1.78555	0.692622	-2.45698	-2.60206	-3.11192	-2.48873	-2.7568	-2.60192	-2.49788	-2.10322	-2.06971	-2.87172	-2.27595	-2.07209	-1.2121	-1.06223	-2.61898	-2.49573	-3.55238	-2.28525	-0.704693	-2.0339	-2.56111	-1.64552	-2.87295	-3.09049	-2.48111	-4.40813	-2.44183	-2.30777	-1.93474	-0.766007	-2.2135	-1.07902	-1.18982	-1.45259	-1.88295	-1.74746	-1.56357	-2.67478	-1.32515	-2.40308	-2.17727	-2.17385	-2.78026	-3.33108
CBX5	-0.398639	-1.0392	-0.202654	-0.250426	-5.77983	-0.65855	-0.95391	-0.85222	-1.25687	-0.416291	-0.536778	0.168596	-1.72308	-1.80837	-1.37483	-2.21736	-2.81395	-1.15198	-0.474209	-0.265541	0.329438	-1.39454	-0.162484	-1.17159	-0.452158	-0.769231	-1.10399	-2.16114	-2.36618	-2.50822	-0.996455	-0.287819	-1.78063	-1.40627	0.559462	0.38248	-3.71069	-3.01755	-0.586114	-0.8632	-1.45387	-0.382945	-0.0051453	-0.681414	-0.715994	-1.49818	-0.96325	0.864178	-0.254408
CBX6	0.463526	-0.253265	0.396773	0.24296	-0.389554	-0.133033	0.374509	-0.200216	0.498587	0.410291	-0.154632	1.08609	0.214835	-0.156402	-0.10962	0.185153	-0.79613	-0.160848	0.404146	0.112486	0.459395	-0.163642	0.446322	-0.286503	-0.385193	-0.297921	-0.0834445	-0.153765	-0.22072	-0.652828	0.271647	0.67176	-0.179989	0.183739	0.73518	0.163157	-0.219903	-0.634228	0.393368	0.107038	-0.137216	0.792797	-0.546856	0.860865	-0.0299881	0.133059	0.462307	1.33601	0.91374
CBX7	0.813143	1.30383	1.40001	0.323278	0.736328	0.69295	1.04559	0.836389	1.02157	0.667107	0.251203	0.531873	0.300759	1.32981	1.52925	1.60703	1.21139	0.864527	1.32781	-0.138718	0.348784	-0.106097	0.660913	0.953732	0.969434	0.985036	0.885845	0.279927	0.605591	0.0406445	-0.184597	1.32525	1.1672	0.994794	1.37895	1.51655	0.0147399	-0.0553452	0.529172	1.36854	0.723421	1.04577	-0.154596	1.44189	1.21928	0.558437	1.17232	1.58272	1.10679
CBY1	-1.36331	-1.07677	-1.53575	-0.97253	-1.4823	-1.28018	-1.14599	-1.62541	-0.599961	-1.17023	-0.828982	-0.567594	-1.29301	-1.30792	-1.25329	-0.991055	-1.70376	-2.2906	-0.932122	-1.0234	-1.0417	-0.990673	-0.995322	-0.993841	-1.95043	-1.44189	-1.82683	-1.46895	-1.68124	-1.54802	-1.33409	-0.827403	-0.763753	-1.44478	-1.10017	-0.748747	-1.57926	-1.30134	-0.645472	-1.36436	-0.869915	-1.53848	-1.26264	-1.28373	-1.05963	-1.03846	-1.12846	0.343825	-1.9846
CCBL2	-0.53192	0.011989	-0.516817	-0.896087	-0.444625	-0.239059	-0.333078	0.104981	0.199401	-0.0212862	-0.352978	-0.872333	-0.426896	-0.0354427	-0.0182448	-0.212741	-0.0372099	0.0490111	-0.127036	0.0115411	-0.87653	-0.224686	-0.39884	-0.167251	0.244004	0.0528612	-0.180513	-0.422255	-0.344735	0.11709	-0.10414	-0.423274	-0.261784	-0.523087	-0.206688	-0.582619	-0.726535	-0.429721	0.232531	-0.322309	-0.224795	-0.209348	-0.518409	-0.06449	-0.00954027	-0.336465	-0.243803	-0.937852	0.0787107
CCDC130	-6.0798	0.169488	0.116155	0.147569	-0.256669	-0.0642371	0.226407	0.000208001	0.297294	-0.562116	0.458696	0.898453	-0.889155	-0.328663	-0.726023	-1.13567	-1.17338	-1.07995	-0.71397	-0.266363	-0.181424	1.10628	-1.08894	-0.536228	-0.779812	-0.951272	-1.05224	-0.982636	-1.46468	-1.24702	0.80097	-0.644237	-0.389924	-0.27893	-0.213044	-0.449412	-1.34976	-1.05051	-0.721721	-0.63367	-1.61315	0.392281	-1.66482	0.687397	-1.29236	-0.0965251	0.413477	3.40977	0.966209
CCDC28A	0.0887906	-0.289146	0.361306	-0.492281	-0.137925	0.177865	0.374986	0.779435	0.761048	0.757819	0.126709	-0.723198	-0.353351	0.716944	0.983696	0.297752	0.915035	0.752931	0.360203	6.99713e-05	0.0517602	-0.344381	0.100952	0.195876	0.754459	0.844688	0.451286	0.4723	0.630647	0.878178	0.059323	-0.280496	0.157596	0.294132	0.272045	-0.101026	-0.203872	0.186253	-0.335726	0.0192717	-0.275776	-0.282038	-0.297483	0.00698017	0.608514	0.098068	0.0247951	1.35628	0.266165
CCDC6	0.436204	0.958532	0.124518	0.245234	0.352911	0.467185	-0.178885	0.470981	0.609603	0.992547	0.71708	0.198163	0.183859	0.858703	0.92206	0.824869	0.851034	0.688519	0.605781	-0.19236	0.426359	-0.247297	0.225478	1.01042	0.625121	0.466402	0.606765	0.325236	0.386085	0.758188	0.109062	0.233219	0.916199	0.249353	0.313352	0.661413	0.577662	0.513232	1.13943	0.885699	0.801559	0.179593	0.605318	0.559652	0.23919	0.629819	0.676173	-0.840623	0.516166
CCDC85B	-1.41615	-1.32816	-1.79956	-1.36532	-0.707201	-1.20492	-1.95859	-1.45535	-7.3271	-1.5281	-1.77782	0.0626802	-0.0100583	-0.868441	-3.37277	-2.11225	-2.83026	-2.89071	-3.45145	-2.58347	-0.999435	-2.48396	-1.76673	-2.49184	-2.06371	-1.90563	-1.0929	-1.82778	-2.44621	-1.68478	-1.50199	-3.90309	-1.71039	-1.42507	-0.782974	-1.69162	-1.4915	-0.832113	-2.21442	-1.7494	-1.68775	-3.74081	-2.33854	-3.5711	-1.709	-1.53223	-5.20433	0.687049	-3.91916
CCDC86	-4.02404	1.86676	-3.94993	-3.09657	-3.71161	-3.84799	-3.79669	-3.7862	-4.1219	-3.39576	-3.92764	-2.18561	-2.21061	-2.77111	-3.72262	-3.6927	-4.19734	-3.41581	-3.86768	-1.97812	-2.57957	-2.13159	-3.19363	-4.06981	-3.132	-4.19893	-3.5779	-3.40375	-3.8707	-3.87175	-3.1186	-2.57167	-3.0362	-3.67259	-3.25083	-3.60275	-2.72408	-2.27466	-2.46478	-3.26661	-3.46532	-2.4385	-3.56129	-2.88195	-3.76219	-3.52318	-2.48812	0.149756	-3.2457
CCDC88C	-0.528993	0.651442	0.249936	-6.01149	-0.144043	0.516668	0.569478	0.960986	0.969382	0.390356	0.795357	-1.17517	-0.410923	0.198081	1.19896	-0.157235	-0.113591	1.13209	-0.857643	-0.305207	0.423823	-0.16286	0.109042	-1.33142	0.465951	0.566316	0.0892371	-0.547277	-0.781022	-1.22502	-1.16856	-0.627268	-0.453188	0.398018	0.745928	0.109008	-1.04528	-0.344415	-0.673389	0.697617	-1.95148	0.376318	-0.807395	1.8649	0.0847857	-0.180866	-1.17206	3.11814	1.38644
CCDC93	0.189533	0.00499642	0.436603	0.00601381	-0.516199	-0.333196	0.516879	0.44238	0.952899	0.702896	-0.0129901	-0.00913399	0.0532835	0.173532	1.39108	0.683741	0.461156	-0.0298816	0.605312	-0.303811	-0.0113056	-0.237209	0.191597	-0.204875	0.657794	0.46821	0.368069	0.558081	0.460428	-0.201713	-0.0207654	0.296237	0.48993	0.3981	0.319087	0.597565	-0.652423	-0.722343	0.264482	0.394062	-0.482743	0.603028	0.566252	0.472564	0.591722	0.527878	0.377605	-1.07677	0.167182
CCL18	3.56331	1.38253	4.32308	3.51284	3.54329	3.26379	3.32652	4.07308	4.36733	4.27778	4.16812	3.76254	3.99467	3.97645	2.46063	2.1205	3.47113	4.19426	2.59581	4.62141	2.2981	5.32806	4.39396	3.70054	5.65902	5.20459	4.13377	3.35444	3.07667	4.32942	3.22356	3.429	4.68453	3.29054	4.89973	2.43306	2.98406	2.95916	3.02657	2.42534	3.0347	4.35159	3.65479	2.92085	2.71665	2.59689	4.78538	3.16486	3.8431
CCL19	2.92487	4.36085	3.36391	4.25015	5.9901	4.55635	4.80187	4.25646	4.36628	4.54368	4.59918	5.25279	5.83711	3.58428	4.0054	4.87195	3.84405	4.00364	3.36976	3.73464	5.0055	5.03721	4.85883	2.69661	2.82436	3.30932	4.6782	3.83627	3.79849	3.81039	4.87852	4.17168	3.49208	4.76571	4.54148	4.72916	4.9372	5.17335	4.22641	3.59019	5.05644	5.18858	5.25433	3.73995	5.27851	5.59789	4.55751	2.98793	5.47806
CCL2	2.62778	1.88208	1.67122	1.88684	3.45881	1.81734	1.57307	3.60034	3.54296	2.55367	0.914393	2.6931	3.41762	0.416264	-0.815081	1.47571	2.22533	2.99227	2.17477	1.63291	3.69155	3.26437	3.29925	3.02893	2.491	3.47136	3.04759	3.71737	3.67357	2.51978	5.34119	1.73913	1.02266	2.45018	1.21713	1.19634	3.52773	3.68002	1.42516	-0.407508	1.84047	2.12951	3.06471	-0.563824	2.20075	2.2235	1.64966	2.2234	1.75196
CCL27	3.32598	4.4922	-2.81245	4.1089	4.718	4.02291	3.76931	-3.68596	-3.87198	-4.09743	3.46558	3.8854	1.84065	-2.01032	-1.29888	1.9787	-1.50614	-1.34979	0.59141	2.62541	2.88711	5.66567	0.430368	3.55062	0.274294	-0.431804	-2.09393	-1.3551	-2.93086	-0.833582	-1.42673	3.17992	3.00796	0.155856	4.16991	2.50015	2.43339	3.48785	4.31393	0.463227	3.28792	1.94959	2.84421	0.708037	-0.705613	2.5907	2.74763	3.57726	2.67788
CCL3	4.6433	3.13773	4.50554	2.65471	3.6525	3.93177	3.79192	4.90043	5.30777	4.92847	2.84452	3.26274	5.51139	4.71933	3.80051	2.8333	4.91479	5.17011	3.93179	4.20658	3.4776	4.18722	1.85861	4.34084	4.45857	4.56883	5.64775	5.34321	5.1159	6.16841	5.21285	2.7333	4.44648	4.13622	4.03549	2.67103	3.86782	4.15259	2.20081	2.82941	3.48187	4.36493	4.44602	2.88825	3.4774	3.31787	3.63295	2.77641	3.59908
CCL4	3.35313	2.37957	3.48766	2.03479	3.38596	2.65008	2.63828	4.00104	4.30132	4.29642	3.0409	2.48527	4.8979	4.04496	3.01841	2.12839	3.96102	4.7364	2.65788	2.80374	2.37683	3.26655	2.26006	3.0574	3.69101	3.74828	4.44958	3.68514	3.74841	4.93845	3.81756	2.56496	3.28653	3.89291	3.34957	1.99539	2.00737	2.40752	1.26412	3.24325	2.47976	3.0382	3.74059	3.28346	2.82966	2.56498	2.80288	4.33923	3.51987
CCL5	3.46759	3.54164	4.82802	3.28699	3.47039	3.69872	3.66642	3.77151	3.95166	5.25304	3.78885	2.25215	2.85222	4.35663	4.01181	3.81689	3.61425	4.73213	3.84066	3.64918	5.55398	3.81421	3.84575	3.97495	3.95171	3.84131	4.07662	2.45946	2.2067	4.27888	3.60605	1.97138	3.92606	5.13581	5.07	3.5334	3.80833	3.96822	3.88894	5.1021	3.70185	3.87856	3.71496	5.29958	3.75299	3.63988	3.40527	4.44798	4.39244
CCNB1	-3.53444	-3.11992	-3.12607	-3.53082	-1.47031	-2.73789	-2.80769	-2.31627	-2.4858	-2.32613	-1.76547	-2.99897	-4.27272	-3.52381	-2.63644	-3.19639	-3.04817	-2.85789	-2.93209	-1.34771	-2.05736	-1.64124	-1.72204	-2.21063	-3.1763	-3.06611	-3.68602	-2.80583	-2.83234	-3.62019	-2.45123	-1.79421	-2.71206	-1.95938	-3.07464	-2.74051	-2.56066	-2.96457	-1.9312	-3.03123	-1.96576	-1.16107	-2.30146	-2.63415	-2.69649	-2.48172	-1.2778	-4.6096	-3.14141
CCNB2	-2.59163	-2.55613	-3.24889	-2.88037	-1.91462	-2.49333	-3.00278	-7.98167	-2.55004	-1.84373	-2.19206	-3.95668	-3.4986	-3.94856	-3.92124	-3.49127	-2.46604	-2.74249	-3.77891	-1.85398	-1.94215	-2.015	-2.87618	-2.33212	-3.08044	-4.12025	-3.21279	-4.40076	-3.80857	-3.97074	-3.21224	-2.66517	-2.75185	-3.41279	-2.32465	-3.15055	-2.16099	-1.99057	-2.66215	-3.69936	-2.60916	-2.19522	-2.28239	-4.05256	-2.83957	-2.46158	-4.88107	0.10295	-2.76267
CCNC	-0.972441	-0.237246	-0.391779	-0.711343	-0.0589912	-0.11363	-0.57291	0.268269	0.108134	-0.0855349	-0.227158	-0.907655	-0.549213	-0.0103924	-0.620272	-0.0613478	0.206839	0.31937	-0.244279	-0.429797	-0.566969	-0.414066	0.00987332	-0.0595421	0.11945	0.0721367	-0.167279	-0.544956	-0.421388	-0.183845	0.0504389	-0.229467	-0.420353	-0.43775	0.108693	-0.375592	0.0941856	0.195367	-0.141264	-0.0776308	-0.314883	-0.514672	-0.551901	-0.113791	-0.10615	-0.817964	-0.427387	-1.08264	-0.423278
CCND1	-0.869979	0.266049	-0.588789	-0.74441	-0.996266	-0.736177	-0.426366	-1.20001	-0.419819	-0.682721	-0.91028	-0.2006	-0.63654	-1.47973	-1.56149	-0.0775996	-1.41985	-0.956046	-0.396797	-0.237694	-0.580906	-0.40233	-1.27371	0.468334	-1.62204	-1.52961	-1.45362	-0.93988	-0.903947	-1.58373	-1.63682	-0.0194109	0.147669	-0.508592	-0.885906	-0.0375004	-0.249812	-0.559689	0.221393	-0.271685	-0.10307	-0.383012	0.118191	-0.556646	-0.411668	0.0439395	-0.909535	-1.91071	-0.727223
CCND2	1.17997	1.17078	0.95496	1.17674	1.32794	1.36692	1.63986	1.75554	1.81855	2.12032	1.53267	1.8698	2.1431	1.20764	1.2985	1.43857	1.58281	1.55392	1.29365	1.6011	1.33495	1.58272	0.937234	0.98575	1.77054	2.11165	1.25743	1.51443	1.38822	0.847747	1.67626	1.84847	1.05769	2.06092	0.909462	1.57043	1.06681	0.993987	1.19064	1.68631	1.85951	1.55168	1.89579	1.40424	1.50644	1.14889	1.09674	1.4782	1.82708
CCND3	-0.207053	-0.179246	0.100055	-0.25931	0.400667	-0.00749662	0.0359888	0.0722206	-0.600656	0.493058	0.302151	0.0523974	0.300193	0.445105	-0.186139	0.289318	0.396873	0.21978	-0.271292	-0.375656	0.53268	-0.437959	-0.0637328	-0.959771	-0.21825	-0.023787	0.0883056	-0.100527	0.0805377	0.401394	0.739863	0.0164365	-0.409642	0.180341	-0.30396	-0.490169	-0.383105	-0.29518	-0.537966	0.615769	0.293196	-0.264322	0.117701	0.414203	0.495512	-0.176108	0.0237051	-0.0781969	0.51446
CCNG1	-2.02511	-0.214591	-0.33198	-1.06364	-0.392794	-0.262614	-0.558177	0.0843761	-0.0473986	-0.422684	-0.609526	-1.43009	-1.56411	-0.126888	-0.365068	-0.35305	0.0244727	0.293127	-0.0788836	-0.770291	-0.72499	-0.831287	-0.318059	-0.293409	-0.138784	-0.425297	-0.164221	-0.780886	-0.77267	0.366419	0.016514	-0.513741	-0.69105	-0.849263	-0.00468438	-0.438333	-1.09129	-0.460864	-0.930888	-0.314177	-0.862144	-0.569439	-1.55426	-0.230107	-0.191636	-1.48734	-0.278101	0.0307502	-0.419008
CCNG2	0.668057	0.616987	1.19762	-0.0200107	1.18529	1.58809	1.02759	0.724251	1.143	1.48511	0.568569	0.191727	0.178651	1.52224	1.43695	1.42198	1.45619	1.42828	1.39092	0.455326	0.482037	0.166024	0.766564	1.33663	1.42114	1.32586	1.18817	0.859149	1.01003	1.40605	0.422373	0.465162	0.896224	0.866373	1.76156	1.22583	0.878356	0.888362	1.00449	1.02435	0.909107	1.04313	0.703533	1.03629	1.39434	0.775411	0.852618	-0.899792	1.90148
CCNH	-0.705711	-0.804822	-0.883016	-1.16229	-0.264386	-0.510258	-0.751225	-0.726664	-0.66494	-0.745048	-0.740642	-0.910184	-0.842842	-0.88197	-0.773292	-0.941879	-0.0725664	-0.237087	-1.09383	-0.563249	-0.880575	-0.790952	-0.79692	-0.578782	-0.698036	-0.669026	-0.457461	-0.658268	-0.73965	-0.114368	-0.704918	-1.19419	-0.781406	-0.792332	-0.960543	-0.879608	-0.305232	-0.113006	-0.563949	-0.765619	-0.629333	-0.957347	-1.00393	-0.691714	-0.734098	-0.888797	-0.802429	-1.32154	-0.630368
CCNI	1.56863	1.33735	1.97686	1.24211	1.09192	0.975751	1.27461	1.44791	1.58575	1.69337	0.97904	0.63612	0.877595	1.65317	1.62214	1.54675	1.68546	1.78709	1.70429	1.19624	1.17706	0.8759	1.43071	1.72925	1.43672	1.6286	1.21917	1.49479	1.57108	1.56443	1.56493	1.86032	1.23103	1.41987	0.740365	1.38426	1.75215	1.39482	1.74364	1.69382	1.45147	1.22613	0.940735	1.47331	1.28695	1.18137	1.98304	0.214085	1.90844
CCNT1	-0.261906	-0.316259	-0.120339	-0.771979	-0.0579752	-0.365014	-1.03522	-2.11438	0.00432329	-0.610672	-0.169294	0.0645092	-0.736326	-1.36683	-1.63341	-0.557359	-0.894507	-0.111043	-0.207349	-0.66489	-0.0320639	-0.187187	-0.130852	-0.169421	-0.291438	-0.623796	-0.217119	-0.844601	-0.775743	-0.781045	-0.426046	-0.826697	-0.445174	-0.317776	0.563743	-0.174817	-0.69969	-0.858219	0.323145	-0.184981	-1.06043	-0.346065	-0.605378	0.112629	-0.746923	-0.582744	-0.527794	-1.99397	-0.221174
CCNT2	-0.428606	-1.17787	-0.258511	-0.696065	-0.436273	-0.646376	-0.815384	0.466871	-0.763864	0.14817	-0.760635	-0.622175	-1.49853	-0.771905	-0.2245	0.305056	0.020104	-0.271026	-0.0364807	-0.834078	-1.08447	-0.881731	-0.0105354	-0.287487	-0.343091	-0.442941	-0.196055	-0.667234	-0.466339	-0.818746	-0.509805	-0.804693	-0.347485	-0.380072	-0.0603662	0.101816	-1.7863	-1.65316	-0.396369	-0.0125276	-0.909732	-0.458578	-0.44993	-0.143703	0.00856753	-0.521046	-0.939464	0.588739	-0.400101
CCPG1	0.610658	-0.261463	0.257275	-0.822401	-0.060364	0.351919	0.43542	0.766826	0.713729	0.710366	0.331797	-0.542639	-0.329347	0.769958	0.293948	0.218889	1.13402	0.92429	0.673363	0.464764	-0.260871	0.118002	0.138774	0.00414566	1.11634	0.689838	0.870578	0.227284	0.525388	0.745192	0.412871	0.19837	0.175379	0.330821	0.486677	0.00340969	-0.525174	-0.419034	-0.523532	0.703947	0.075369	-0.225891	-0.31977	0.790847	0.469399	-0.201271	-0.101603	0.971435	0.0440506
CCR5	4.49505	3.52546	3.78233	2.93217	3.70116	3.88281	4.52719	4.85874	4.84158	5.15151	4.89422	2.77106	3.67101	4.83793	5.22766	4.19652	5.22082	5.04153	4.31493	4.18805	4.39518	3.40141	4.21725	3.42733	4.29364	4.16932	4.44085	3.64365	3.9355	3.41085	5.78854	4.21531	3.30159	5.30912	5.73866	3.41517	3.39288	3.54298	3.55178	4.32369	2.8101	4.82048	4.88688	4.41799	4.59353	4.53155	4.66008	4.48922	4.92246
CCRL2	2.44841	0.650018	2.58541	0.464994	1.31976	1.97128	1.77597	3.01359	3.31575	2.87819	1.50866	1.3044	3.056	2.5214	2.58601	0.0583801	2.66778	2.14176	1.43479	2.42022	3.25597	2.80106	1.04458	0.584542	3.0591	3.36146	3.17798	3.27542	3.34081	3.13385	3.83392	0.733677	2.26411	1.88123	1.50414	1.03467	1.12993	1.40126	0.181306	0.74063	1.02354	1.62931	3.15083	0.393509	2.6323	1.92201	2.08068	0.590765	1.75598
CCS	-0.830762	-1.60567	-0.960492	-1.27304	-0.659682	-0.931873	-2.21493	-0.578074	-0.720237	-0.766849	-0.97382	-0.590142	-0.537365	-0.83038	-0.397947	-1.28412	-0.910932	-1.66034	-1.49787	-1.1948	-1.54225	-0.488952	-1.47048	-1.52912	-0.600517	-0.56438	-0.609231	-0.741383	-0.94543	-1.72179	-0.602057	-2.09841	-0.763467	-1.14992	-1.18656	-1.57234	-1.10359	-0.471734	-1.37947	-0.959825	-1.20822	-1.74879	-1.19471	-1.37145	-1.02958	-0.871752	-1.20589	-0.434507	-1.50673
CCT2	-0.396067	-0.206347	-0.535796	-0.500614	0.461693	-0.154399	-0.395999	-0.0286968	-0.0806861	-0.218311	-0.258864	-0.111131	-0.247694	-0.63002	-0.092423	-0.551953	-0.424176	-0.450414	-0.454359	0.219449	-0.334018	0.315959	0.257876	-0.0282482	-0.333732	-0.0794314	-0.33781	-0.0846556	0.00614714	0.128788	-0.340413	0.023849	-0.227056	-0.328755	-0.770582	-0.286237	0.354157	0.0986041	-0.131859	-0.233969	0.169535	-0.710888	0.226652	-0.691573	0.0150572	-0.178559	-0.511931	-0.732846	-0.241595
CCT3	-0.632928	-0.530574	-0.731479	-0.626811	0.152328	-0.54458	-0.413833	-0.139897	-0.120008	-0.0805207	-0.196007	0.348945	-0.0363002	-0.630256	-0.436986	-0.572854	-0.517724	-0.781843	-0.860168	-0.192405	-0.226172	-0.29326	-0.0877326	-0.216636	-0.410896	-0.0912163	-0.302587	-0.250247	-0.153937	-0.0787649	-0.771792	-0.536321	-0.123075	-0.287024	-0.347069	-0.339805	0.275759	0.102248	-0.353457	-0.463365	-0.0139583	-0.997462	0.0381511	-0.965315	-0.227814	-0.244266	-0.769338	-1.18531	-0.370573
CCT4	-0.166124	-0.377573	-0.255019	-0.680668	-0.254486	-0.350924	-0.308473	0.0388021	0.290008	0.253556	0.00710446	-0.59022	-0.523686	0.0528488	0.0894122	-0.103411	0.382587	0.00390863	-0.277065	-0.444282	-0.109844	-0.558877	0.0515838	0.206622	-0.139826	-0.114992	-0.218109	-0.293503	-0.128311	0.147297	-0.0819523	-0.302604	-0.00200639	-0.247088	-0.916985	0.0232962	-0.15546	-0.176912	0.300831	-0.290027	0.169516	-0.497223	0.242896	-0.310086	-0.198042	-0.102524	0.152175	-0.545305	-0.0934055
CCT6A	-0.22758	-0.514928	-0.457977	-0.545171	-0.318223	-0.248943	-0.559398	-0.343532	0.0389353	-0.12714	-0.222993	0.179275	-0.616042	-0.562548	-0.0164699	-0.425163	-0.377739	-0.371996	-0.288193	-0.403282	-0.352757	-0.616993	0.0644204	-0.123227	-0.248008	-0.192948	-0.323172	-0.451019	-0.400858	-0.22355	-0.544645	-0.232133	-0.483511	-0.317877	-0.653845	-0.346797	-0.173184	-0.302788	-0.116109	-0.672494	-0.0149807	-0.452688	0.272053	-0.540678	-0.281259	0.0289997	-0.376284	-0.62958	-0.299446
CCT7	-0.448865	-0.68628	-0.876942	-0.912372	-0.180684	-0.688948	-0.621541	-0.533057	-0.116377	-0.170087	-0.878636	-0.620385	-0.323413	-0.734441	0.587729	-0.98878	0.00923702	-0.899899	-1.12028	-0.710798	-0.693564	-0.48422	-0.643332	-0.801212	-0.519699	-0.258622	-0.434864	-0.468899	-0.388346	-0.200382	-0.599396	-0.578807	-0.6085	-0.489948	-1.10439	-0.60512	0.000192153	-0.164695	-0.531585	-0.643302	-0.0800505	-0.899268	-0.236449	-0.832727	-0.618111	-0.185325	-0.786821	-2.03617	-0.550079
CCT8	-0.0566898	0.147082	-0.464346	-0.125368	0.4422	0.283603	0.14476	0.324697	0.452598	0.271785	0.190764	0.162028	-0.240118	0.0461412	0.342458	0.129699	0.405754	0.262102	-0.0576157	-0.0517714	0.113772	-0.185876	0.619745	0.505196	0.446042	-0.0163743	0.455031	0.473408	0.0369708	0.292175	-0.404695	0.103074	0.226655	0.0744511	0.235827	0.107556	0.125396	0.00459418	0.618119	0.0222287	0.174689	0.581489	0.260867	0.149811	0.143678	0.174809	0.241324	-0.7246	0.647415
CCZ1	-0.171255	0.62376	0.286521	-0.185895	0.903739	0.754893	0.863901	0.965997	1.28805	0.948145	0.914468	0.071365	0.0952688	0.691457	0.620572	0.795935	1.25271	1.05001	0.999579	0.369981	0.675557	0.0511115	0.850575	1.10111	0.734729	0.729956	0.798419	0.80315	0.74893	0.951086	0.671834	0.507699	0.656146	0.637191	1.02515	0.686397	0.651572	0.76428	1.05009	0.852035	0.76201	0.693819	0.672284	0.876911	0.694286	0.871209	0.582089	-1.51803	0.75137
CD14	3.76381	2.92856	4.58414	3.85728	3.28014	3.84191	4.1426	4.5045	4.99317	4.99687	3.38035	4.28817	4.1144	4.49328	4.8547	2.52715	4.53845	4.44009	3.30558	4.53939	2.68958	5.34171	3.90503	2.85865	4.77861	5.06913	4.85878	4.60276	4.70735	5.56069	4.53418	2.9229	4.14191	3.79505	4.2188	2.52417	4.32807	4.4613	2.05256	3.19674	3.70294	3.65686	3.82078	3.17607	4.13447	4.08036	3.0936	4.57432	4.127
CD151	-2.34982	-1.95334	-0.955852	-0.347071	-1.19668	-1.20993	-0.941125	-1.19759	-1.31235	-1.41396	-1.42398	-0.185622	-0.426191	-2.5994	-1.04974	-1.1681	-1.66379	-1.9225	-1.81029	-0.730607	-0.922645	-1.22699	-1.27411	-2.24874	-1.34294	-1.48568	-0.775996	-1.11272	-0.772303	-0.939932	-1.17194	-1.6872	-1.12167	-0.838346	-1.29612	-1.07146	-0.637462	-0.73414	-1.71997	-2.33169	-2.06619	-1.89552	-0.700764	-1.20113	-2.95356	-1.41958	-2.78485	0.223638	-0.915073
CD164	1.50278	1.09098	1.30847	0.908183	1.55326	1.48873	1.60658	1.98559	1.98399	1.59585	1.25669	0.969605	1.47592	1.37477	1.67933	1.68253	1.39075	1.52734	1.56078	1.47571	1.56921	1.66411	1.47118	1.45132	1.6667	1.57458	1.6965	1.62776	1.6743	1.91621	1.57992	1.33291	1.4697	1.53872	1.58602	1.50927	1.39578	1.4148	1.63042	1.5269	1.46335	1.44852	1.59616	1.47356	1.72258	1.24109	1.48684	0.0817448	1.61746
CD1A	0.157936	0.997705	0.0967505	0.501749	1.05677	0.977674	0.781739	1.52155	0.54591	0.209081	0.31738	-0.282828	0.611308	-0.116505	-0.3694	1.89979	0.497806	-0.171538	0.324544	1.21913	1.04111	1.37238	-0.182394	2.52028	-0.0179174	-0.558177	-1.85236	-0.409164	-0.141368	-0.243654	0.472699	1.95749	0.952998	0.706028	1.05958	1.10221	0.905001	0.765981	1.81934	0.144918	2.13245	0.564807	0.440549	0.424523	0.0455787	0.965518	0.977947	3.25008	0.836497
CD1B	-0.487584	-0.593326	-6.14563	-0.972523	0.925407	0.681253	1.20936	-1.03731	-0.667831	0.565165	0.608861	-3.52583	-3.46933	-0.412937	-0.267134	2.78933	-0.25485	0.0772692	0.324075	-0.663878	-2.22957	0.109602	-0.469446	1.11097	-1.7366	-2.45974	-1.83164	-2.18803	-3.02882	-0.161454	-1.13997	2.3141	-1.47647	-0.529548	-0.448253	1.36763	-0.119356	-0.621622	0.0283179	-1.08279	1.71979	2.18264	-3.32241	-0.652769	0.200656	-1.69101	1.06069	1.49422	2.04697
CD1E	-2.90112	-1.70322	-2.87317	-3.54332	-0.90448	-1.05008	-0.23862	-2.40522	-1.15727	-2.38199	-2.1867	-3.77635	-1.47391	-3.59804	-0.518537	-3.36359	-2.22065	-2.37683	-1.06918	-1.20739	-1.95552	-0.41306	-2.21582	-1.26136	-2.59293	-2.46136	-2.80106	-2.81356	-2.81999	-1.603	-5.51565	0.0521828	-1.96707	-1.60878	-2.20678	-0.253209	-2.02075	-1.82159	-1.27772	-2.3954	0.575656	-0.900112	-3.32737	-2.65688	-0.387948	-2.29258	-1.60091	-1.91951	0.519078
CD2	1.77379	2.56206	2.98062	1.43054	2.9451	2.67538	2.97492	2.29473	2.72392	3.40483	3.06798	1.5695	2.20644	2.82998	3.09025	3.37475	3.04894	3.41226	2.0829	2.68509	2.35376	2.25832	2.96221	2.00497	2.69673	2.93533	2.75318	1.4003	1.24708	2.49997	2.58515	2.78628	1.96447	3.75147	2.94985	2.95266	2.14153	2.11233	2.44832	3.4384	3.01699	2.88818	1.64328	3.43675	3.57615	2.562	2.27423	2.75102	3.3816
CD200	0.0462257	-0.380133	0.192656	-0.070478	0.922802	0.281003	0.0517871	-0.0716185	0.66362	0.954211	-0.176749	0.783545	0.268951	-0.366653	0.161741	0.238898	0.519837	0.0305232	0.166024	0.663681	-0.193824	-0.410131	1.31653	-0.572703	-0.0469051	0.0549958	1.3797	0.218103	-0.0256737	0.150588	0.767197	-0.0483835	0.123373	1.0577	-0.113097	0.320972	-0.155274	0.0913922	-0.557533	-0.244689	-0.55251	0.281106	0.518496	-0.305162	0.89816	-0.134735	0.563076	0.706582	0.359519
CD24	-1.71816	0.195493	-1.17681	-0.105678	-0.806765	-0.969254	-1.24837	-1.74199	-1.65917	-2.38139	-0.330754	-0.727454	-1.40376	-2.8091	-2.49325	-0.219943	-1.06874	-1.34901	-1.12458	0.819786	-1.06142	-1.07693	-1.58	0.261675	-1.99204	-2.31604	-1.91575	-2.63556	-2.37357	-1.61973	-2.25927	0.0822328	-0.25727	-1.04619	-1.32172	0.0226072	-0.734357	-0.807252	0.404116	-0.85185	-0.609083	-0.524489	-1.10285	0.458337	-1.38489	-1.94367	0.148603	-1.1242	-0.689722
CD247	-0.342405	0.26691	0.552987	-0.529445	1.25847	0.304394	0.794688	0.322475	0.354691	1.2888	1.13783	-0.546204	0.945845	1.03077	1.39016	-0.0221725	0.734439	0.745863	-0.0536853	0.759991	0.461318	0.465933	0.56333	-0.307126	0.506327	0.756244	0.211223	-0.30243	-0.368089	0.620125	0.412238	0.272474	0.296825	1.17962	0.448747	0.551383	1.53011	1.5409	0.113534	0.507128	0.773998	0.276601	-0.0715009	0.829675	1.46217	0.397641	-1.75849	1.1648	1.10477
CD27	-0.00378213	-0.440876	1.15303	0.0433309	1.08025	0.679337	-0.684724	0.484205	0.263973	0.85579	0.285518	0.0684839	-0.175572	0.125645	1.23346	0.726088	0.757807	1.35672	-0.435477	0.535884	0.196527	-0.13262	0.380019	-0.521729	1.06088	1.26788	0.34236	-0.288725	-0.0145833	0.727519	-0.0502592	-0.21136	0.334348	1.15511	0.430605	0.267243	-0.542998	0.0552645	-0.379366	1.21149	0.052931	0.314526	-1.34578	0.885216	0.0297806	0.1816	-0.253096	2.41309	0.953583
CD2AP	-0.641727	-0.265194	-0.431856	-0.687838	-0.336336	-0.354837	-0.419071	0.208271	0.40304	-0.0109859	-0.269052	-0.756741	-0.730667	-0.45554	-0.419122	-0.0754527	0.281183	0.320695	-0.19722	-0.249227	-0.609167	-1.07552	0.0549051	0.549329	0.11919	0.278855	0.178652	0.249992	0.178163	0.0679727	-0.0640698	-0.285533	-0.0923756	-0.0203325	-0.985227	-0.0898196	-0.673456	-0.683354	-0.366367	-0.102993	-0.149535	-0.505329	0.130311	-0.451536	-0.343541	-0.00606824	-0.399725	-1.9465	-0.39245
CD2BP2	1.42204	-4.04865	1.53878	1.32922	1.42677	-4.16407	-4.23125	-4.45928	-4.19362	-4.25762	-4.34137	-1.66902	-0.715198	-1.41926	-2.72314	-2.4075	-2.92157	-2.8997	-2.96077	-1.11587	-1.34455	-0.512795	-1.98755	-3.56767	-2.02935	-1.97947	-2.37517	-1.91751	-2.16221	-2.81818	-1.07905	-2.23996	-2.55828	-1.75665	-2.94274	-1.40913	-2.45675	-3.05724	-1.88572	-2.51871	-3.02631	-2.36297	-2.29651	-1.8143	-2.05062	-2.26633	-1.13049	1.62451	-4.46096
CD302	1.66156	1.54111	1.85305	1.24049	0.721665	2.17162	1.73019	1.29907	1.58598	2.45297	1.64554	1.5001	0.940051	2.1084	2.02728	1.62574	2.19072	2.32724	2.08651	1.55207	-0.119163	1.60853	1.87225	1.35127	2.54379	2.42001	2.46292	1.64449	1.74921	2.94759	0.286242	1.54342	1.65004	1.13847	1.61737	1.56564	1.67253	1.74655	1.08369	1.86548	1.49059	1.41678	0.956952	1.54868	2.18305	1.16273	1.48628	0.650846	1.50192
CD33	0.841059	0.272663	0.867984	-0.196194	0.296362	1.04244	0.94359	1.44881	1.69736	1.59368	0.603724	0.936476	0.100069	1.57444	0.926055	-0.211703	0.87539	1.22886	1.16325	1.40289	-0.653221	2.18091	1.49146	-0.462115	1.53883	1.39433	1.25808	1.5196	1.42232	1.67525	1.49877	1.00302	0.670409	-0.0065001	0.790555	-0.0673277	0.820076	0.999857	-1.05538	0.628407	1.20312	0.879714	0.693959	-1.11482	0.651275	1.44294	-0.215327	2.17437	0.84247
CD36	3.63973	3.52685	-1.67299	2.90012	3.53031	3.57251	2.83128	3.32368	-1.88956	1.75287	2.49023	2.51676	0.156491	1.82662	2.7286	2.64109	2.99033	1.90358	5.24423	1.63033	2.67569	2.00646	1.70642	1.44878	1.48271	1.20239	2.36526	3.89092	3.59895	1.81831	4.52418	2.54761	1.55955	1.25458	0.725631	2.01647	2.75957	2.5463	2.2194	3.25613	1.88841	1.7619	1.0209	3.97562	1.4221	-0.112539	4.74269	1.94201	1.96458
CD37	-0.381739	-1.42895	0.585454	-1.01417	-0.483373	-0.393094	-0.180324	0.188526	0.274575	0.711324	-0.784294	0.172659	-0.488514	1.34348	-0.828037	-0.0470651	-0.652898	-0.0846301	0.196502	0.133926	-0.423492	-1.63714	-1.06155	-0.74016	0.177026	1.01905	0.123407	0.347169	0.432345	0.199512	-0.0558935	-0.525301	-0.243885	0.0654853	0.0189658	-0.576876	-0.0611204	0.443313	-2.17943	-0.471408	-0.420949	-1.58374	-1.30821	-1.40994	0.713752	-0.694053	-0.991459	0.0187886	0.0883173
CD38	-0.119335	-1.12103	-0.955665	-2.03716	0.518237	-0.117819	0.298408	1.08542	1.17248	1.03652	1.51389	-1.95867	1.50004	-0.522147	1.00709	-0.15752	0.637749	0.88015	-1.46714	0.374008	1.10056	1.42061	0.169044	-1.38192	1.25736	1.28433	1.31803	-0.767262	-0.947657	0.470199	-0.191878	-1.44786	-0.60681	0.958301	0.0178072	-0.991349	0.74154	0.536535	-1.95294	0.0455092	-0.218475	0.278341	2.05258	0.107641	1.00974	1.73103	-0.852077	-0.925448	0.127707
CD3D	-0.0136702	0.611827	1.06775	-0.164931	1.86259	1.085	0.799639	0.51336	0.368768	1.62222	0.921377	0.475008	1.54858	0.902072	1.15688	1.16521	0.399457	1.45867	-0.0384482	0.892973	-0.255138	1.61359	0.930526	-0.0495295	0.794154	0.535079	0.790379	-0.799151	-0.442976	0.64184	1.41525	0.408947	0.487625	1.87306	1.66179	0.9295	0.564569	0.660624	0.465256	1.76497	0.658106	0.994579	-0.316102	1.90026	1.07455	0.730161	0.958911	0.957483	1.33962
CD3E	-1.22615	-1.22473	0.728987	-0.917932	-0.569586	-1.00641	-0.190762	-0.222701	-0.319351	0.133868	-0.266646	0.101436	0.0829119	0.112369	-2.50925	-0.0673183	-0.375016	0.248248	-0.84119	-0.812017	-0.380794	-1.77308	0.0448974	-0.572554	-0.294512	-0.253999	-0.383637	-1.17535	-1.22452	-0.543709	0.253479	-0.30857	-1.30195	0.178145	-0.521298	-0.524995	-0.27854	-0.45562	-1.38015	0.11268	-1.00346	-1.46941	-1.47407	0.267915	-0.151758	-0.937716	-0.0487303	1.7083	-0.0231162
CD3G	1.0104	0.828799	1.30442	0.0796888	1.52085	1.25611	0.72315	-0.643879	-5.04426	0.216746	1.23506	-0.202615	-0.434118	0.160676	0.0125174	0.206568	-0.476547	2.60032	0.267483	-0.0319923	-0.330406	0.0654538	1.67732	0.0299555	0.455654	0.418043	1.03343	-1.80912	-1.14921	-0.0114508	0.0781469	0.787163	0.115571	1.63476	2.06197	0.446116	0.214694	-0.265594	0.0965712	1.96009	-0.184434	0.747796	-1.30039	1.64525	0.970631	0.340969	-0.977802	-0.85335	1.62942
CD4	-3.97316	-1.87456	1.54033	0.41709	0.620138	0.138864	0.952995	0.894407	1.41388	1.0095	0.0200263	-0.978543	-0.356744	0.124072	-2.13486	0.547233	-0.438953	0.887561	0.322612	1.29862	-0.119758	1.41992	0.0925459	1.08461	0.566731	0.872036	0.00145244	0.324253	0.497686	0.504339	1.12704	0.808716	0.396782	-0.150657	-0.521485	-1.4025	0.413927	1.01541	-1.08822	-0.934804	0.413481	-0.115062	-1.00953	-0.819049	0.659571	0.115497	-0.317203	2.36613	1.56523
CD40	-0.477827	0.150564	0.42255	-0.446939	0.85565	-0.00704824	1.04951	0.779721	1.22167	1.09409	0.280072	0.743131	1.69049	0.875603	0.234637	0.190035	-0.0489683	0.132365	-0.444329	0.694668	0.637273	1.50372	-0.269087	-0.468715	0.419396	0.394227	0.298515	0.426341	0.0789386	-0.102452	0.483918	0.20755	-0.121729	0.726227	0.97988	-0.194498	0.951634	0.660704	-0.333297	-0.263385	0.633225	1.47718	1.56457	-0.216875	1.32662	0.85196	0.220676	-0.0802931	0.461505
CD44	1.28353	2.0179	1.93807	1.85829	2.06544	2.00196	2.25489	2.48099	2.59103	2.44842	2.31893	1.66774	2.19038	1.833	1.57022	2.24616	1.85002	2.15374	2.11286	2.37308	1.90853	2.90292	2.23683	2.47958	1.88554	1.82319	2.11874	1.6745	1.69847	1.78763	2.12749	2.55075	2.04738	2.26288	2.3618	2.27494	2.53055	2.49444	2.59298	2.13168	2.3124	2.26635	2.34825	2.11276	2.3359	2.16423	2.07268	0.836378	2.24765
CD46	0.799107	0.00207277	0.383142	0.375659	0.388932	0.490276	0.546021	1.06851	0.63666	1.14455	0.302587	-0.149263	-0.194868	0.945435	0.746932	1.14033	1.53868	1.20497	0.826668	-0.0578221	-0.140908	-0.00726727	0.670846	0.70852	0.873655	1.03017	1.09635	0.663634	0.847341	0.904248	0.362656	0.525416	0.651949	0.602248	0.561584	0.772366	0.740976	0.678584	-0.0709433	0.884762	0.378035	0.22511	1.1435	0.48173	1.17891	0.391406	0.262091	-1.83113	0.742369
CD47	0.719883	0.597903	0.565119	0.673185	1.81037	0.927596	1.06385	1.57999	1.47882	1.20812	1.37369	1.15684	1.20663	0.353779	0.882993	0.752471	1.20248	1.25814	0.486534	1.83937	1.56531	1.67576	1.35604	0.597655	1.15238	1.11062	1.09035	1.216	1.16143	1.26575	1.93161	1.24063	0.623825	1.20428	1.18637	0.843164	1.45877	1.19455	1.09387	1.06987	1.25336	1.37838	1.38127	1.09694	0.993537	1.38664	1.15348	-0.892682	1.0355
CD48	1.22884	1.05851	1.5846	0.392296	2.07318	1.87683	1.67172	2.15936	2.23147	2.23971	1.38451	0.650134	1.81569	2.4628	1.89363	1.4628	2.53847	2.47989	1.22292	1.12671	1.09859	1.81791	1.52948	0.909027	1.88352	2.23723	2.176	1.50036	1.51755	2.34437	3.30496	1.06168	1.2193	1.5963	1.29529	1.127	1.75259	1.90586	1.0349	1.44736	1.22389	0.979757	1.12463	1.39743	2.03442	0.97252	1.65217	2.04511	2.0337
CD5	-2.56794	-3.70194	2.40817	2.27161	-3.16079	-3.12498	2.76195	-3.44755	-3.75871	2.65667	-3.40709	-0.714592	0.852387	-1.49498	-1.55259	-0.205847	-1.83786	-1.5331	-1.54201	-0.497625	-1.4628	-0.228058	-0.966992	-2.34581	-1.2384	-1.06562	-1.30269	-3.4329	-3.08896	-1.8833	-1.88638	-1.08528	-2.16117	-0.614603	-1.00491	0.419354	1.20345	0.603847	-2.02911	-0.783849	-0.309742	-1.28032	-1.84148	-2.91103	1.89697	-1.08014	-2.18199	2.21925	1.43091
CD52	2.46869	2.2955	2.22328	0.543025	3.10106	2.64647	2.53805	3.70068	2.96695	3.11972	2.35756	1.41209	2.40175	3.29425	2.6639	3.35712	3.68456	3.67517	2.02664	1.71159	2.11797	2.97451	2.19685	1.1291	2.55311	2.78263	3.04705	2.96643	2.86383	3.75482	4.0929	2.29779	2.64094	2.92868	3.16127	2.50351	1.96333	2.65599	2.04089	2.37443	2.58247	2.39799	0.424863	2.53255	2.94293	1.94077	2.66179	0.530432	3.34334
CD53	3.08073	2.40826	3.26809	2.09611	2.90797	2.80839	2.79718	3.78158	3.64615	3.64729	3.31587	2.24757	3.45504	3.44244	3.42431	2.59766	3.45228	3.52635	2.51155	3.3479	2.70202	3.90387	3.11723	2.12668	3.59491	3.93925	3.42248	3.33745	3.48439	3.95212	3.3365	2.5204	2.81591	3.102	2.98204	2.38937	3.00424	3.0761	1.61425	2.89043	2.84555	3.17202	3.29402	2.98418	3.66256	2.77998	2.5969	2.82009	3.18021
CD55	0.661683	0.725444	-0.221738	0.467693	1.13584	0.564197	0.11728	0.981953	0.627514	0.39051	0.123862	-0.00889756	0.973518	0.0296522	-0.348777	0.342205	-0.370327	0.435211	0.957274	1.62254	0.49582	1.00006	0.609336	0.971715	0.290249	0.339466	0.433089	0.734066	0.568188	0.745728	0.0575075	0.575329	1.04703	-0.196816	0.637745	0.429024	1.10359	1.39344	0.804892	0.358341	0.615348	0.764919	0.880886	0.245844	0.557639	0.724158	0.50774	-1.64903	0.831414
CD58	0.549034	0.331192	0.112348	-0.470115	0.885963	0.820426	0.590013	1.20393	0.949856	0.73131	0.0395979	-0.590427	0.0818086	0.649591	0.457623	0.691093	1.47027	1.29349	0.318739	0.858014	0.13298	0.847375	0.28896	0.252581	0.914247	1.08233	0.865194	1.20043	1.28266	1.32907	1.25532	0.406263	0.508607	0.343204	0.121436	0.234161	0.666188	0.679924	0.341056	0.0929209	0.553239	0.278074	0.14083	-0.0993328	0.714103	0.0025844	0.202005	-0.813547	0.428915
CD59	1.75297	1.27699	1.73311	1.33588	0.832199	1.26024	1.13448	1.80904	2.35708	2.00327	1.30781	1.5201	1.33819	2.00067	2.43623	1.49902	1.95864	1.79895	1.63284	1.52814	1.10019	1.02613	0.987816	1.08435	2.11675	2.34756	1.86706	1.88368	2.07859	2.37332	1.45312	1.2148	1.75066	1.06302	0.978358	1.5351	2.09262	1.97052	1.19595	1.43141	1.44662	0.65372	1.42773	1.0186	1.65506	1.20669	1.59425	0.321691	1.47254
CD6	0.309022	1.22316	1.29118	0.496403	1.75212	1.45819	1.94507	1.98387	1.96121	2.29848	2.02397	1.4246	2.2538	1.73436	1.71518	2.37399	0.846159	1.80782	0.973016	1.29202	1.39397	1.52679	1.43019	0.926078	1.36666	1.46942	0.825814	0.421908	0.493809	0.607307	1.18756	0.866085	0.893116	2.31503	2.49302	1.98396	2.09575	2.31987	1.06089	1.66588	1.33012	1.89736	1.14389	1.6389	2.38084	1.32092	1.3542	3.12005	2.42232
CD63	2.17159	1.82794	2.3796	1.5504	2.30025	2.08606	2.34761	2.87923	2.99099	3.15688	2.23602	2.41511	2.60494	3.05455	3.35965	2.1221	2.55419	2.47286	2.063	1.75447	2.27442	2.10896	2.16631	1.65682	2.66184	3.17682	2.45258	2.66542	2.82883	2.99822	3.69608	2.41303	2.04047	2.08614	1.90131	1.76139	2.55185	2.40325	1.843	2.12418	2.09644	2.1001	1.82671	1.9733	1.89093	2.08194	2.68504	2.24981	1.74455
CD68	2.4316	1.39765	2.64733	1.54865	1.66753	2.11351	1.79503	3.01271	2.61334	3.05191	2.28184	2.07808	1.47972	2.70133	3.36659	1.53095	2.37911	2.45904	2.11157	2.07077	2.44877	2.82311	1.54742	1.65787	2.97623	2.52456	2.63345	2.94151	2.68629	2.77932	3.63618	1.99233	2.36268	2.02283	2.0011	0.949527	1.89661	1.88681	0.74508	1.4769	1.42532	2.81021	1.80711	1.90902	2.35518	2.05727	2.16104	2.69808	2.53473
CD69	0.871942	1.64327	1.70705	-0.182377	2.52804	1.81764	1.81794	1.86626	1.99657	2.53399	1.72075	1.74272	2.51489	1.75333	0.399194	0.932812	2.3588	3.31852	2.13918	0.412111	0.587666	0.900175	1.84559	2.72768	1.9229	1.71678	3.33986	0.461683	0.449633	3.44653	0.571088	1.29837	1.05931	2.39457	2.32212	1.9051	2.05467	2.18879	0.600099	1.88892	2.07269	1.00869	1.20866	2.04812	2.72762	1.11451	0.947632	1.24927	2.13422
CD74	4.35203	3.70865	4.7298	3.68311	4.20956	4.29911	4.66386	4.6875	5.29251	4.98209	4.50236	3.98317	4.76288	5.2076	4.32389	4.21904	4.4211	4.92499	4.24766	4.89387	3.36321	5.19486	3.99464	4.29631	4.8773	5.08819	4.44802	4.48701	4.77909	4.98498	4.65189	4.89564	4.218	4.62107	4.26245	4.30586	4.89373	4.89052	4.32117	4.67616	4.69418	3.66487	3.94391	3.95632	4.16925	4.59861	4.55439	2.96895	4.80642
CD79A	-0.82744	-2.11573	-0.0564228	-1.35161	-0.077725	-0.766786	-1.4528	-0.0399377	-0.270366	-0.39061	-1.11637	-0.0718702	-0.580962	-0.84403	-0.126384	-0.989075	-1.46039	-0.853019	-1.38083	-0.598741	-0.546309	-0.0288255	-1.31595	-1.39833	-0.0698378	0.553279	-0.742989	-0.867543	-1.12525	-0.815198	0.0130434	-0.324693	-1.31652	-1.2719	-1.19508	-0.907592	-1.06454	-1.00353	-1.18262	-0.335487	-2.04568	-0.731132	-1.69321	-0.47927	-0.898568	-2.00144	-0.0624149	0.905706	0.290193
CD81	2.15475	1.59211	2.33038	1.68583	1.92025	1.99784	1.97734	2.58825	2.72531	2.78759	2.15047	2.25862	2.11531	2.86327	2.71214	1.98204	2.33965	2.3964	1.98581	1.95862	1.88286	2.47252	1.72555	1.31601	2.51963	2.60536	2.30909	2.47467	2.62758	2.62176	1.76014	2.24495	2.27611	2.20169	2.09611	1.78698	2.45727	2.44962	2.02715	1.9999	2.29904	1.96212	2.03336	1.71808	2.12291	2.28254	2.36324	0.78017	2.14256
CD83	2.69558	1.48531	2.49424	0.563964	2.12267	2.11872	2.61537	3.04388	3.25674	2.90458	1.18435	0.895468	3.32653	2.84491	3.1606	1.87397	2.61851	2.91791	2.53101	1.77736	2.05653	2.09978	0.618563	2.31659	2.61618	2.73422	2.86247	3.15723	3.19234	3.43377	3.18021	2.70958	2.21998	2.09089	1.8392	1.88903	2.94356	2.63836	1.71118	0.218196	1.91762	2.35407	2.06758	0.241348	2.20444	1.78147	2.20068	1.33834	2.566
CD86	0.769386	-0.415273	1.18735	0.237467	0.929302	0.790704	1.23199	1.89583	1.48487	1.66862	0.818976	0.871121	1.49517	1.1179	1.21593	-0.0676229	1.10773	1.43135	0.519499	1.98672	-0.0395365	2.10571	1.25236	-0.423711	1.64632	1.44231	1.27909	1.4784	1.24425	1.70703	1.2724	-0.192924	0.804021	1.03394	1.83739	-0.491429	0.720337	0.964831	-0.372019	0.434401	0.797876	1.19498	0.443781	0.762883	0.790578	1.32215	0.299864	2.49881	0.252068
CD8A	2.57278	3.0879	4.18665	2.37746	3.84212	3.60753	2.57263	3.69505	3.77646	4.64511	3.14997	2.31599	3.28244	4.22614	3.26995	2.86385	4.49952	5.12814	3.02175	2.86847	3.03059	2.40814	3.3558	3.71466	3.77641	3.92058	4.11195	2.3788	1.87312	3.98125	4.47015	3.02688	3.61551	4.91658	3.42083	2.87992	3.36697	3.30881	2.83484	4.82207	2.95328	3.40794	2.00122	4.82792	3.00541	2.8983	3.31078	2.19926	4.06662
CD8B	1.5598	2.05465	2.80868	1.44867	3.34791	2.34991	1.76598	2.75295	2.83229	3.36841	2.24689	1.77273	2.40707	3.39978	3.27681	1.37803	2.57048	3.40915	2.06279	2.19246	1.54997	2.33015	2.6977	2.08641	2.40057	2.60955	3.16594	1.73144	1.3429	2.33729	3.46397	2.17753	2.47769	3.67989	2.51724	1.99882	1.80538	1.32609	1.81862	3.96256	1.67067	2.18384	1.29563	4.16056	2.06107	2.11969	2.7281	2.35426	2.75855
CD9	1.64671	1.50799	1.15793	1.53725	1.06794	1.31129	1.72815	2.59496	2.32428	1.91586	1.12517	0.879386	0.696627	2.49258	2.72258	2.0913	2.99664	1.85434	1.79893	0.737583	0.925205	0.694972	0.92958	2.27382	1.99204	2.17579	2.01449	2.37337	2.37096	2.3242	2.21215	1.94133	2.01897	1.52675	0.674457	1.69214	1.92439	1.98871	1.97959	1.60517	1.65734	1.3383	1.35019	1.42202	1.22922	1.53311	1.66433	-1.74723	1.02138
CD97	0.837243	-0.00162063	0.548491	0.0218926	0.575363	0.170286	0.831077	0.631949	0.0177125	1.18542	0.752312	0.201184	1.90671	0.831372	0.21204	-0.268545	0.835176	0.544941	0.258133	0.537939	0.557093	1.01375	-0.148112	-0.223574	0.293289	0.43445	0.526432	-0.219008	0.16977	0.456903	0.0274372	0.192361	0.219548	1.03943	1.54002	0.338628	1.41966	1.49416	-0.658271	0.755991	0.758786	0.791438	1.0048	0.50382	1.00618	1.07495	-0.787048	-0.585277	0.94294
CD99	1.50687	1.38627	1.82474	1.29596	1.66904	1.49741	1.36678	1.52101	1.78973	2.01722	1.7252	1.61878	1.25232	1.94217	1.60566	1.5723	1.75459	1.561	1.96503	1.46209	1.72754	1.65183	1.27245	1.39811	1.44991	1.28344	1.60318	1.4682	1.52764	1.66223	1.66647	1.8967	1.46515	1.77366	1.32612	1.4441	1.86357	1.61059	2.23909	2.02998	1.68771	1.68409	1.42009	2.07246	1.20378	1.60239	1.78577	0.809675	1.28874
CDC123	-0.445295	-0.279413	-1.16509	-0.600051	-0.0463882	-0.383747	-0.37699	-0.00597871	-0.161898	-0.102242	-0.437333	-0.667708	-0.22762	-0.506851	0.1931	-0.5462	0.243284	-0.654506	-0.699032	-0.360848	-0.629729	-0.135917	-0.279445	-0.458054	-0.535449	-0.346174	-0.783448	-0.374148	-0.343245	-0.211043	-0.787479	-0.22303	-0.027574	-0.334485	-1.00058	-0.675415	-0.104485	-0.403473	-0.126424	-0.417801	0.162031	-0.414613	-0.119992	-0.748276	-0.0464973	-0.1011	-0.200471	-0.600889	-0.40312
CDC14B	-0.218118	-0.5509	-0.176132	-0.599498	-1.41865	-2.00212	-1.51581	-0.962776	-0.178041	-1.22805	-1.12247	-0.949588	-1.47153	-1.37995	-1.66379	-1.39401	-1.80472	-0.152998	-0.128775	-0.819334	0.231472	-0.752312	-0.712526	-0.760626	-1.06432	-1.25824	-0.584275	-1.15058	-1.14684	-1.12728	-0.692186	-0.828227	-1.3101	-0.674046	-1.14478	-0.726981	-1.29607	-1.56364	-0.542464	-0.68366	-1.34491	-0.379991	-1.43172	-0.393001	-1.08773	-1.02925	-1.45304	1.3901	-0.552952
CDC16	-0.264805	0.270892	0.219952	0.0836092	0.185665	0.148832	0.398708	0.889981	0.500568	0.674239	0.135797	0.560095	0.0838387	-0.199467	0.304843	0.642905	-0.00158642	0.134137	0.601281	0.648592	0.356464	0.593154	0.2717	-0.0533889	0.40751	0.121835	0.678718	0.390995	0.490604	0.331977	0.592664	0.20548	0.483216	0.170924	0.252449	0.572767	-0.00427484	-0.209614	0.290115	0.579474	0.31801	-0.352808	0.525671	0.16777	0.534239	0.460581	0.383565	-0.428722	0.328284
CDC20	-3.58607	-2.55866	-8.9405	-7.81113	-2.44829	-2.87026	-2.43823	-2.33292	-2.42824	-2.11127	-2.40033	-2.9534	-4.6455	-4.37763	-6.17404	-3.82715	-6.61881	-3.69294	-3.80216	-1.68631	-1.80402	-1.96392	-2.9934	-2.29572	-4.70102	-5.90295	-5.39344	-4.53386	-4.2035	-7.36786	-3.02125	-3.21284	-2.72447	-3.34139	-2.28802	-3.45322	-2.39515	-2.49319	-2.90107	-4.30126	-2.46367	-3.05883	-2.84242	-3.95201	-3.72102	-3.49801	-4.2121	-0.354539	-4.75881
CDC23	-0.970837	-0.90912	-0.856559	-0.792507	-0.82661	-0.673478	-0.655027	-0.114859	-0.413795	-0.54772	-0.684555	-1.05027	-1.16172	-0.860095	-0.390394	-0.702885	-0.263063	-0.382564	-0.608818	-0.848459	-0.612372	-1.01813	-0.596785	-0.207652	-0.54369	-0.587981	-0.493911	-0.581495	-0.609929	-0.747055	-0.484117	-0.533193	-0.524868	-0.74167	-0.685497	-0.62281	-0.73465	-0.839088	-0.287363	-0.611096	-0.78511	-0.553691	-0.644047	-0.65563	-0.696002	-0.628754	-0.595102	-1.97776	-0.652877
CDC25B	-1.34019	-1.08898	-0.824277	-0.41731	-0.734455	-0.961927	-0.65701	-0.599589	-0.661371	-0.503379	-0.12326	-0.109341	-0.257169	-0.736086	-0.552524	-1.00511	-1.08982	-1.03031	-1.50829	-0.577448	-0.339699	-0.54793	-0.751096	-0.865471	-1.19314	-0.959978	-0.903479	-0.791896	-0.803536	-1.45862	-0.363549	-0.683245	-0.751863	-0.171215	-1.10413	-0.875906	-0.535393	-1.01826	-0.949203	-0.594856	-0.664481	-0.49804	0.0898914	-1.07183	-0.303998	-0.42385	-1.09507	-0.0998069	-0.981685
CDC27	-0.0993252	-0.129136	-4.72957	-0.148222	-0.476422	-0.149432	0.0119311	0.164928	0.245535	0.146561	-0.192027	-0.430388	-0.871117	-0.233154	-0.221887	-0.725954	0.104525	0.116446	-0.411191	-0.387641	-1.06722	-1.36499	0.37992	-0.600884	0.0577625	-0.9011	0.0131417	-0.304836	0.0802883	-0.231002	-0.349972	-1.12671	-0.934804	-0.121361	-0.914635	-0.827147	-0.801007	-1.02045	-1.22809	-0.218318	0.000720573	-0.114053	-0.110405	-0.485305	0.232263	0.202306	-0.863058	-0.589998	-0.649696
CDC34	-1.34592	-1.23597	-0.753842	-1.61884	-1.05178	-0.900781	-1.19171	-1.16911	-1.94941	-0.616426	-0.919151	-1.07975	-1.01741	-0.780267	-0.802716	-1.06246	-1.27158	-1.85628	-1.96246	-0.670778	-1.06699	-1.02131	-1.52704	-1.11012	-1.06336	-0.838891	-1.18769	-1.71524	-1.59039	-1.47296	-1.10639	-1.66451	-0.931894	-1.44882	-0.787674	-1.77896	-1.00181	-0.788635	-1.0512	-1.40021	-1.04618	-1.12826	-1.54046	-0.900206	-1.28661	-1.02862	-1.3915	-0.0937973	-1.44227
CDC37	-1.10692	-0.867093	-0.599481	-1.3549	-1.32506	-1.17866	-0.818859	-0.461079	-0.0492067	-0.0767637	-0.813073	0.317315	-0.576572	-0.686373	-1.40699	0.408014	0.406774	-1.03481	-1.60375	-0.919399	-1.66853	-0.845655	-1.1074	-1.83493	-0.834082	-0.244021	-0.430928	-0.275139	-0.166652	-0.333252	-1.71338	-0.466872	-0.355942	-0.658108	-1.15352	-0.74202	-0.548566	0.253492	-2.51808	-0.743734	-0.373076	-3.2275	-0.353567	-1.92427	-0.409877	-0.561058	-2.00903	-0.0179048	0.149173
CDC40	-0.239935	-0.305282	0.161116	-0.358753	0.047409	-0.179474	-0.392163	0.330623	-2.99181	-0.258564	0.0268989	-0.831765	-0.470681	-0.1382	-1.19528	-0.452143	0.315889	-0.0100151	-0.155534	-0.215679	-0.325926	-0.609256	-0.384205	0.0626695	0.339754	0.243265	-0.121452	-0.110501	-0.081866	0.464795	-0.412341	-0.440404	-0.618559	-0.0273073	-0.624408	-0.420931	-0.403275	-0.0909079	-0.29265	-0.244449	-0.517129	-0.70762	-0.024767	-0.48762	0.449448	-0.471763	-1.2694	-2.36254	0.354972
CDC42	0.783296	0.47773	1.58921	0.806349	0.936041	1.14525	0.723756	1.47013	1.14451	0.781283	1.15775	0.51019	0.537272	0.923487	1.7427	0.839096	1.18089	1.26653	0.925635	1.09205	0.961068	0.710486	1.22665	1.04342	1.16993	1.05718	1.0852	1.09726	1.2069	1.60113	1.20963	0.590559	1.06011	1.0586	1.37091	0.687289	0.951466	1.11926	1.03501	1.04618	1.25823	1.04613	0.752125	0.807419	1.14322	1.01832	0.711667	-0.240311	0.903034
CDC42BPA	-0.892837	-0.787055	-0.96306	-0.905081	-2.02596	-1.06303	-0.742625	-1.26868	-0.450526	-0.62973	-1.26766	-0.400112	-1.05838	-1.7033	-1.47448	-1.61286	-2.2536	-0.715898	-0.353627	-0.618939	-0.496096	-1.10044	-0.434716	-0.795834	-1.06042	-1.97096	-0.564994	-1.2313	-0.835241	-1.4478	-1.23073	-0.676451	-0.823813	-1.34107	-0.486834	0.0748387	-1.98863	-1.81119	-0.598592	-0.697604	-1.51457	-0.573095	-0.703104	-0.269502	-1.56428	-0.878682	-0.594303	-1.28968	-1.28969
CDC42EP2	-0.00177807	-6.09879	0.83281	0.576326	-0.192361	-1.06531	-5.74093	-0.287808	0.924782	-5.76906	-5.41844	0.175743	-0.165673	-3.2594	-2.8256	-2.99377	-2.99352	-2.29042	-2.61855	-0.975495	-1.46848	-0.510568	-2.96983	-2.13778	-4.73478	-2.76212	-3.94009	-3.90173	-4.16023	-1.08297	-0.531452	-1.63693	-2.7628	-1.87685	-1.44534	-2.35654	-0.111872	0.0204597	-2.68328	-3.4706	-1.43109	0.14082	-0.623563	-3.74395	-2.144	-2.01841	-0.565164	1.53166	-3.55123
CDC42EP4	-0.284044	0.0788018	-0.19907	0.154427	-0.260048	-0.387109	-0.0231258	-0.96933	-0.284168	-6.48217	-0.122166	0.712303	0.378886	-1.12907	-1.12594	-1.52547	-1.57744	-1.5379	-0.803979	-0.966711	-0.666944	0.0393382	-1.42422	-0.428552	-1.93995	-2.10097	-1.62916	-1.43445	-1.5665	-1.60485	-1.24765	-0.627763	-0.971413	-0.823401	-1.49871	-0.368784	1.24501	1.20088	-0.223998	-0.906613	-0.781381	-0.915039	-0.824194	-0.535459	-2.01553	-0.797332	-0.42369	2.46337	-1.08485
CDC5L	-0.011949	0.167758	-1.23163	-0.128347	0.420627	-4.18067	0.136298	0.0599749	-3.94757	0.343309	-0.549401	-0.517707	-1.74958	-1.10724	-0.189954	-1.08185	0.0101378	-0.274756	-0.56416	-1.61039	-0.182201	-1.44016	-0.48053	-0.338508	-0.318664	-0.832728	-0.399907	-0.7174	-0.515808	-0.30686	-1.80959	-1.13643	-0.7073	-0.407198	-1.63412	-0.597936	-0.594816	-0.672068	-0.0564967	-0.864345	-0.566062	-0.684103	-0.862928	-0.78327	-0.358754	-0.648044	-0.796391	-1.33363	-2.46266
CDC7	-2.32809	-2.36397	-2.70055	-2.16538	-2.37038	-2.23584	-1.756	-1.43574	-1.40972	-1.40043	-2.12805	-1.15454	-1.32818	-2.82646	-1.53882	-1.78565	-2.56559	-2.46349	-2.37659	-1.97177	-2.37222	-1.52199	-1.99912	-2.32744	-2.6205	-2.39758	-2.42658	-2.22674	-2.05672	-2.38596	-2.23113	-1.98911	-1.94888	-1.80433	-1.38491	-1.4765	-2.94304	-2.86543	-2.12843	-1.5601	-1.95252	-1.76491	-1.2958	-1.60861	-1.08756	-2.04244	-2.0845	-2.45077	-1.75457
CDH1	0.888855	1.8857	0.691082	0.477695	0.907848	0.789459	0.283293	0.803909	0.805395	0.860401	0.131266	0.28615	0.605411	0.0307279	0.151822	1.46582	2.15598	0.525539	0.848564	0.574574	0.844895	0.133984	-0.0430025	2.46053	0.805809	0.735124	0.584587	0.433728	0.444724	0.677083	-1.24073	0.981142	1.82803	1.05933	0.552526	1.18369	1.42024	1.43558	1.74437	0.721135	1.80669	0.348721	1.86438	0.561409	0.337851	1.55731	0.881648	-1.91092	0.0606925
CDH11	0.957089	0.313456	0.0250595	1.0876	0.620246	0.430568	1.18856	0.622615	0.232491	0.576917	1.16055	-0.353727	0.159508	0.570902	0.418223	0.8303	0.656138	1.09656	1.01427	1.2718	0.737239	0.332702	1.81082	0.0143351	-0.223284	-0.48505	0.913813	0.791779	0.982477	0.703808	1.30852	0.975319	-0.172421	1.0346	1.26338	1.08257	0.298233	0.458626	0.339986	1.00849	0.840839	0.440465	0.831013	0.92866	0.720139	-0.114925	-0.00640944	1.7438	0.8416
CDH22	-1.36692	-1.17012	-0.356606	-0.233353	-6.11186	-0.214647	-5.6332	-0.052316	0.414595	0.208061	-0.813358	-0.795122	-0.33045	-2.27529	-0.448799	-2.31395	-2.86349	-2.55194	-1.80685	-0.500278	-1.67651	0.437589	-0.992789	-1.15328	-1.46374	-1.2903	-1.33142	-2.08204	-2.40297	-1.60025	0.206478	-0.174714	-2.86054	-2.42767	-1.73207	-1.41529	-1.68309	-1.63876	-2.21224	-2.33925	-2.0806	-0.556406	-2.06039	-1.38117	-2.20836	-2.59538	0.0977628	5.35499	-1.79081
CDH3	-0.738065	-0.927696	-2.20214	-0.0257151	-0.921989	-0.565579	-7.45027	-0.150229	-0.172349	-0.417515	-1.49079	-0.351846	0.676081	-4.80987	-4.23466	-2.06617	-1.89808	-1.24283	-1.22025	0.992072	-0.902718	-0.0247455	-1.38223	-0.98326	-4.03339	-3.66314	-3.74246	-2.90174	-1.75098	-2.58619	-3.02101	-1.41242	-0.537247	0.200942	-0.700048	-1.05394	1.88394	1.61584	-0.30083	-0.452237	0.333693	-2.07941	0.88504	-0.683446	-3.67091	-1.44756	-0.660951	-2.24502	-1.78348
CDHR1	2.44654	3.12197	2.20028	2.69289	2.48694	2.60133	2.06908	-4.08771	-3.82406	0.707458	0.771414	2.53888	1.47599	-0.412189	0.0895809	2.35036	-0.761111	0.651932	2.26714	1.21301	1.00152	0.357745	-0.521423	3.66234	-0.660354	-0.091017	-2.93877	1.78615	1.97818	-3.88286	-3.29391	2.63893	3.62357	0.553832	1.39754	2.60198	1.36685	2.0178	2.85667	1.28749	2.75354	1.4256	1.75884	1.10283	0.0744386	2.92613	2.69333	1.60795	2.78421
CDIPT	0.470126	0.398471	0.454868	0.363639	0.23864	0.224253	0.391234	1.10185	0.907359	0.965928	0.217358	0.238038	0.239072	0.632989	0.633077	0.377212	0.0207379	0.255142	0.652413	0.813198	1.05862	0.611933	0.73634	0.650476	0.768608	0.30012	0.707678	0.584447	0.401128	0.245873	-0.0919868	0.473815	0.683159	0.783289	1.22872	0.574441	-0.0278421	0.280205	0.978132	0.597919	0.575247	0.790076	0.590612	0.898012	0.510425	0.862147	0.741917	-0.663458	-0.258507
CDK1	-3.95843	-2.54829	-3.03268	-3.24787	-1.75887	-3.30001	-3.30485	-2.23769	-2.87554	-2.75009	-3.56	-3.88217	-4.16081	-3.4303	-3.99575	-2.60367	-2.27768	-2.1979	-3.11632	-2.58098	-2.53577	-2.70741	-2.19483	-2.43684	-3.64108	-3.92855	-3.89853	-3.51651	-3.4907	-3.40228	-3.34049	-2.72153	-2.64061	-2.83856	-2.45324	-2.73054	-2.40815	-2.39944	-2.14179	-2.90796	-2.29945	-1.95571	-2.07135	-3.13183	-2.49656	-3.08605	-2.83651	-4.47765	-2.83734
CDK10	-6.08234	-0.00397892	-0.35114	-0.194121	-0.242693	-0.0876223	-0.0875993	-0.260675	0.335422	0.509933	-6.66686	0.862203	-0.609094	-1.49105	-0.885716	-0.357828	-2.38395	-2.81558	-1.76536	-0.437041	-1.54568	0.219872	-1.21447	-2.47556	-1.04859	-0.3575	-0.983486	-0.988661	-1.67636	-1.92909	-1.10622	-0.853676	-1.46215	-1.26231	1.13821	-0.410273	-2.21161	-1.93617	-1.93479	-0.865196	-2.36666	-1.38946	-1.83667	-0.32279	-1.50808	-0.804524	-0.809163	-0.685844	-0.319361
CDK11A	-0.247568	-0.232158	0.176872	-0.137083	-0.163679	-0.335045	-0.0882663	0.207968	0.387082	0.5337	-0.102889	0.289329	-0.116463	0.480351	-0.439891	0.591663	0.345312	-0.0366064	0.0563656	-0.372874	-0.0753096	-0.723429	-0.120717	0.0169054	0.0516198	-0.0413854	0.189652	-0.125757	-0.210695	-0.190578	-0.00380288	-0.365883	0.0510998	-0.185144	0.993057	0.0398415	-0.472847	-0.254982	-0.195646	0.0189256	-0.340885	0.287137	-0.321034	0.260907	0.0628641	0.02417	-0.465086	0.914424	0.256291
CDK12	-3.52258	-3.74237	-3.69178	1.50145	-3.64606	-3.57665	-2.71442	-3.69071	-3.50513	2.34669	-3.30921	-2.82776	-2.78591	-1.92861	-2.08822	-1.74728	-0.93386	-1.21991	-2.21461	-3.08557	-2.98594	-4.04395	-2.71838	-1.63091	-2.74851	-3.24754	-2.54318	-2.50026	-2.25127	-2.94113	-3.0747	-2.16027	-2.67871	-2.27124	-1.90016	-2.53755	-1.1389	-1.23725	-1.76922	-1.69059	-2.31616	-1.69599	-2.97546	-0.929002	-2.6668	-2.62769	-2.57879	-3.29028	-1.8207
CDK13	0.559284	0.467326	0.552981	-0.152651	-0.369326	0.662483	0.264679	0.668074	1.02224	0.739294	-0.840739	0.742124	0.571633	-0.0378381	0.15306	0.964495	-1.01737	-0.095553	0.992865	-0.287657	0.731043	-0.0617285	0.994278	0.903145	0.287943	0.138471	0.54484	0.651081	0.585923	0.643878	0.511773	0.514715	0.557711	0.0617617	0.846239	0.833805	0.0827091	0.0171647	0.402495	0.289735	0.146717	0.966394	0.509072	0.739838	0.51508	0.0979934	0.0243851	-2.02201	0.586713
CDK14	-0.218764	-1.13395	-1.03535	-0.703499	-0.865328	-0.210802	0.0350501	-0.0794997	-0.273083	0.155274	-0.160245	-0.271187	-0.251239	0.135822	-0.349726	-0.0188705	0.226184	-0.626274	-0.802938	-0.97913	-0.525622	0.138713	-0.358611	-1.77505	-0.37476	-0.530897	-0.418483	-0.547945	-0.821014	-0.742217	0.0971285	0.211713	-1.16881	-0.707464	-0.420878	-0.862531	-0.568917	-0.451951	-0.826275	-0.404495	-0.858141	-0.232434	-0.57193	-0.219789	-0.427606	-0.980959	-0.177647	1.86188	0.503406
CDK16	-1.94682	-1.6427	-1.37727	-1.58428	-2.07831	-2.09553	-1.15388	-0.877798	-0.607426	-2.06733	-1.53124	-0.62898	-0.988701	-1.50018	-1.67818	-1.73505	-2.32922	-2.04353	-1.91776	-1.38352	-1.93656	-0.724335	-1.45816	-1.84619	-1.93388	-2.44533	-1.74524	-1.79253	-2.05586	-2.18679	-1.88692	-1.49047	-1.63684	-1.73593	-1.0311	-1.83269	-1.31978	-1.59175	-1.51685	-1.58848	-1.84019	-1.00293	-1.7216	-1.11581	-1.89269	-1.27303	-0.99153	0.330998	-1.55116
CDK17	-0.6398	-0.380579	0.0406369	-1.08939	-0.822187	-0.0988446	0.0315398	-0.535938	0.563101	-0.21264	-0.342667	-0.64873	-1.00799	-0.162467	-0.0691469	-0.110975	0.579205	0.238966	-0.0483912	-0.718201	-0.268254	-1.39366	-0.300918	-0.139099	0.26451	0.0543219	0.588355	-0.350105	-0.134706	-0.0239369	-0.872761	-1.0655	-0.624834	-0.0755104	-0.349204	0.0188013	-0.555556	-0.220232	-0.459138	-0.0106213	-0.461517	-0.965019	-0.211808	-0.159222	0.0845811	-0.833608	-0.963846	0.0607483	-0.193746
CDK19	0.412206	-0.521204	-0.51053	-0.227814	-0.289041	-0.0649791	-0.186834	0.0169991	0.41949	0.454203	0.409702	-0.838526	-0.650744	0.416972	0.556814	0.282009	0.250049	-0.0102257	0.189024	-0.162775	-0.0674554	-0.507814	0.11442	0.352009	0.12942	-0.0347522	0.155058	0.124709	0.167794	-0.046927	-0.125856	-0.0377584	-0.00955752	0.293218	0.636867	0.340268	-0.665655	-1.02076	0.156464	0.0531578	0.0440049	0.331617	-0.0122238	-0.023887	0.266659	0.248923	0.113782	-1.33304	-0.129891
CDK2	-2.06908	-1.64901	-2.0537	-1.69136	-1.45332	-2.04281	-1.771	-1.39198	-1.34164	-1.12994	-1.45888	-1.93507	-1.15298	-1.63889	-1.67873	-1.22955	-1.88948	-1.97332	-2.27272	-2.1574	-0.891007	-1.21306	-1.55152	-2.00224	-1.86936	-1.86734	-2.25359	-1.87835	-2.04294	-2.10297	-1.70769	-1.50644	-1.94237	-1.57583	-2.14461	-1.44732	-1.02964	-1.34705	-1.5103	-1.43332	-1.86509	-1.20008	-1.36924	-1.65404	-1.82297	-2.56089	-1.14212	-0.278506	-1.95368
CDK2AP1	0.514113	0.769669	0.508606	0.658852	0.671878	0.645877	0.84911	1.09728	0.975861	1.12003	0.999179	1.03099	0.390452	0.589857	0.509723	0.770268	0.350629	0.776277	0.909041	1.18319	1.11606	1.04999	1.17346	0.723696	0.588226	0.36114	0.839297	0.48456	0.383584	0.889866	0.423618	1.05029	0.609704	0.972866	1.39429	0.776561	0.826406	0.694601	1.28903	1.01368	0.749682	1.20368	0.55067	1.08115	0.516739	0.88339	0.968424	0.783142	0.989055
CDK3	-0.547448	-0.601854	-1.01503	-0.361544	-0.58308	-6.35664	-0.310358	-0.225867	-0.584855	-5.72974	-0.937102	0.0539741	-1.76371	-2.16618	-0.556919	-0.868354	-1.50536	-2.56518	-1.32343	-2.12324	-1.70837	-1.83806	-1.27128	-1.89946	-1.87213	-1.70221	-2.06511	-1.41978	-1.43818	-2.55239	-1.59699	-1.43867	-0.888533	-1.57719	0.62916	-0.590016	-2.34704	-3.39814	-2.51824	-1.67014	-1.9966	-0.405726	-2.13461	-1.07643	-1.97972	-1.34862	-2.30826	1.5647	-2.41465
CDK4	-1.28158	-1.14458	-0.991544	-1.32681	-0.631367	-0.971157	-1.02657	-0.781397	-0.546277	-0.947361	-1.27723	-0.703393	-0.815796	-0.814368	-1.2595	-1.56206	-0.917246	-1.09264	-1.37099	-0.640172	-0.790667	-0.637679	-0.931033	-1.40329	-0.863957	-0.761894	-0.956058	-0.780297	-0.775818	-0.958503	-0.0483376	-1.1514	-0.665654	-1.25629	-1.22714	-1.24136	-1.39708	-0.99252	-1.08733	-1.50287	-1.0303	-1.12748	-1.08877	-1.2519	-0.936882	-1.24828	-1.08993	-0.517718	-1.28311
CDK6	-0.259752	-0.417919	-0.210238	-0.385628	-1.21155	-0.435124	-0.447446	0.010782	-7.03093	-6.5803	-0.290498	-1.72569	-2.88474	-3.05096	-2.17851	-1.61899	-2.97736	0.611827	0.257177	-2.00808	-0.992505	-1.9604	-0.948285	-0.111377	-0.827862	-0.916134	-0.89544	-0.960662	-1.29287	-1.57877	-2.03728	-0.942215	-1.12436	-1.40937	-0.497414	-0.526165	-3.26223	-4.89027	-0.44981	0.161163	-1.64356	-0.192749	-1.75812	0.199929	-1.73156	-1.46887	-2.07139	-6.03155	-1.01859
CDK7	-1.0653	-0.38248	-0.772121	-1.43442	-0.121402	-0.5341	-0.687622	-0.0982305	-0.423324	-0.355557	-0.913779	-1.17032	-0.968576	-0.665489	0.137066	-0.333699	-0.110468	-0.772155	-1.04116	-0.580555	-0.685565	-1.17207	-0.805316	0.180925	-0.805629	-0.575273	-0.81047	-0.394184	-0.484222	-0.398599	-0.253521	-0.47839	-0.435678	-0.750407	-1.37627	-0.732182	0.0553028	-0.0495902	-0.508721	-0.578223	-0.291625	-0.880904	-0.453192	-0.795288	-0.512608	-0.404275	-0.28598	-2.57714	-0.594843
CDK8	-0.64573	-1.03013	-0.329514	-0.791328	-0.519189	-0.5827	-0.695246	0.162773	0.103356	-0.243104	-0.397117	-0.644082	-1.27071	-0.263725	-0.30122	-0.451105	0.212445	-0.445351	-0.234938	-0.686045	-0.427714	-1.0691	-0.455254	0.121782	-0.0905166	-0.380876	-0.32218	-0.268191	-0.506023	-0.572459	-0.254976	-0.770217	-0.324201	-0.440469	-0.426534	-0.10967	-1.2514	-0.958223	-0.336179	-0.594729	-0.698341	-0.748706	-0.351729	-0.717376	-0.265942	-0.674874	-0.469977	0.706995	-0.256743
CDKN1A	0.993724	0.722537	0.314102	0.200081	0.952536	0.119894	-0.94052	0.156438	0.917399	0.447194	-0.31253	0.109697	1.65669	0.171333	-0.126011	-0.457979	-0.145701	0.479314	-0.151008	0.461458	0.730193	0.420476	-0.549029	1.66691	-0.0450197	-0.0517802	0.509333	0.708422	0.776338	0.451454	0.692422	0.29599	-0.0669027	0.403687	0.368224	0.0273139	2.02223	2.01306	-0.1648	-0.142107	0.834481	0.383872	0.798087	-0.171189	0.0886726	0.251098	-0.537238	-1.76619	0.266262
CDKN1B	0.623288	0.909024	0.629077	0.183314	1.39463	1.08433	0.681227	0.827435	0.597385	0.69834	0.956322	0.00676101	0.111794	1.01374	1.11043	1.22872	1.26666	1.58425	1.18362	0.395405	0.425721	-0.00274018	0.73239	1.10097	1.01045	0.949387	0.932776	0.647569	0.609733	1.17039	0.608403	0.743781	0.766009	0.993543	0.83996	1.0887	0.951627	0.927608	0.952436	1.06695	0.870595	0.769163	0.669369	1.06777	1.10131	0.896258	0.919725	-1.53688	1.26213
CDKN1C	-0.172316	0.934128	0.370755	0.185021	-0.49012	-0.475053	0.334781	-0.27519	-0.692849	-0.122176	-0.486542	-0.751858	-0.548903	0.207963	-0.360015	0.597453	-0.271752	-0.376348	1.45006	-0.662949	-0.25801	-0.835214	0.0630807	0.654768	-0.907108	-1.21332	-0.0628158	-0.670499	-0.620283	-0.143489	-0.000538217	-0.301857	0.115255	-0.47056	0.344114	0.557326	-0.258409	0.177127	0.214301	-0.158362	-0.371923	-0.241489	-0.615693	0.174597	-0.492516	0.0356505	-0.0771306	2.72245	-0.074545
CDKN2C	-1.6468	-0.919989	-1.51682	-1.77808	-1.10385	-1.07799	-1.57348	-1.4545	-0.677813	-0.756224	-1.34177	-1.94926	-1.76602	-1.61953	-1.94036	-0.723842	-1.12112	-0.765872	-0.654792	-0.853529	-1.2046	-1.79706	-1.29339	-0.696566	-0.934195	-1.32769	-1.59128	-1.75701	-1.90188	-1.42326	-2.68373	-1.19491	-1.28003	-1.01756	-0.720948	-1.07489	-0.716359	-0.880976	-1.24602	-0.75808	-1.24173	-0.532669	-1.83229	-0.676193	-1.47575	-1.20268	-1.01327	-1.67609	-1.12226
CDON	0.367253	0.541069	0.814766	-0.10033	0.673973	-0.883148	0.763143	0.950605	0.45288	1.30559	-0.0905152	0.00891856	0.33478	0.704202	0.267865	0.98263	0.0472708	0.740022	1.74576	-0.775515	0.478977	-0.00975717	0.159777	0.904085	-0.443304	-0.527967	-0.68552	0.345805	0.0698218	-0.292547	-0.243758	1.79869	1.09687	0.366846	0.478893	1.0753	0.0162201	-0.628583	1.45224	0.930326	0.923402	0.455782	0.412267	0.396563	0.647116	0.938462	0.976366	1.01614	0.438703
CDR2	-0.978857	-0.417836	-0.631085	-1.0791	-0.856504	-0.942959	-0.623054	-0.515893	-0.254317	-0.0113943	-0.92301	-0.943384	-1.15066	-0.59953	-0.424857	-0.568656	-0.197001	-0.0456373	-0.401287	-0.989162	-1.08589	-1.30446	-0.275678	-0.492569	-0.339878	-0.435808	-0.342908	-0.641812	-1.15634	-0.648159	-0.583282	-0.845752	-0.884904	-0.745677	-0.370126	-0.600756	-0.545432	-0.550424	-0.627333	-0.594363	-0.83028	-0.909174	-1.04173	-0.604459	-0.898708	-1.04653	-1.0586	0.567655	-0.491022
CDS1	0.341744	0.828879	0.35709	0.284223	0.394742	0.654304	-0.0515572	0.240651	0.22103	-5.55175	0.0461628	-1.22608	-1.21872	-0.4839	-0.36839	1.10664	0.00591236	-0.928507	-0.140546	0.328512	0.0239688	-0.722115	-0.801125	2.26926	-0.796887	-0.867143	-2.26972	-0.211279	-0.497877	-1.32255	-2.30831	0.607845	1.19587	-0.263588	-1.38089	0.485693	-0.34102	-0.839267	1.44291	-0.128476	1.3406	-0.22581	0.63036	-0.126847	-0.299702	1.03429	0.685504	0.547447	-0.466172
CDS2	1.00171	-0.314791	0.977422	-0.643358	-0.354727	0.554252	0.563611	1.1648	1.35769	1.31112	0.413857	-0.0841777	0.142488	1.57238	1.25596	0.0329308	1.7058	1.1537	0.795312	0.0995525	0.778996	0.395615	-0.350435	-0.350594	1.34754	1.27786	1.24192	1.14547	1.18899	1.47445	1.48886	0.354045	0.635871	0.499996	0.247683	0.219028	0.56045	0.313696	0.103883	0.0125148	0.112235	0.575227	0.773185	0.172029	0.733284	0.00473415	0.809341	-2.21495	-0.0366877
CDSN	3.35262	4.05753	2.91702	3.43877	3.17476	3.44459	1.96214	2.63494	-4.87849	2.48788	3.40025	2.50989	2.99325	2.28591	0.8915	4.33602	1.38093	-0.279081	0.871541	5.21962	2.98744	1.71064	1.09269	5.30327	2.37916	2.58808	-4.14074	2.14913	2.0401	1.28062	-1.52898	2.98758	3.95704	3.25582	1.50408	-0.295719	4.71362	4.7168	2.7509	2.16126	4.82466	4.19652	2.64902	2.63817	1.85214	4.15063	4.07852	2.87971	3.44887
CDT1	-0.666422	-6.01562	-6.51779	-1.10715	-0.525402	-1.35445	-1.98637	-5.56476	-6.16845	-6.40996	-1.39555	-2.19827	-2.76641	-7.70926	-4.08119	-4.14641	-4.72985	-2.75078	-4.02863	-0.992326	-1.72455	-1.6992	-2.92416	-3.55119	-5.18263	-4.98197	-3.32317	-5.41848	-4.35788	-4.36873	-1.5311	-3.64013	-5.72014	-3.63797	-2.76233	-3.60463	-2.88519	-4.48853	-2.22002	-2.87117	-3.14157	-2.18144	-3.72911	-2.069	-4.21375	-4.08316	-3.03498	3.50365	-3.91254
CDV3	1.45126	0.832468	1.37217	0.670896	0.991236	0.95107	1.30864	1.8327	1.69542	1.45982	1.26088	0.665524	1.20452	1.62383	1.85107	1.25542	1.67409	1.57845	1.32263	0.859849	1.18564	0.436921	1.33916	1.43108	1.94356	1.56409	1.51599	1.3919	1.34898	1.45122	0.625841	0.789031	1.20737	1.22496	1.41095	1.0899	1.49212	1.88309	1.22699	1.35583	1.16791	1.36433	1.14337	1.45789	1.31436	1.25613	0.57226	0.39436	1.57694
CDYL	-0.0381893	0.216975	0.171628	-0.525602	-0.341894	0.0459053	0.135574	-0.170451	0.458937	0.139754	-0.22355	-0.562177	-0.653071	0.146215	0.180554	0.179184	0.566293	0.272613	0.250177	-0.336541	-0.0901155	-0.595987	-0.107821	0.51656	0.216345	0.116837	-0.248055	0.358649	0.225285	-0.399969	0.676912	0.653175	-0.0280507	-0.192449	-0.397832	0.0106962	-0.345081	-0.580424	0.229985	-0.056706	-0.124026	0.363502	-0.317923	-0.379501	-0.10855	-0.385586	0.221182	0.209372	0.125749
CEACAM6	0.311939	1.72621	1.41595	1.77667	-0.744242	0.608239	0.808436	-4.34817	0.425767	-5.15439	-0.176494	-0.0846435	-0.575485	-1.12064	-1.77056	2.41307	-1.17831	-0.0357727	1.38733	-0.047915	0.227551	-0.572862	-1.30013	-0.479322	-2.22483	-1.98205	-0.634875	-4.50213	-2.80057	-0.984894	-2.04813	-0.0526825	0.155641	1.02339	-0.74444	2.2467	2.20506	2.31596	-0.400821	1.35034	-0.632941	0.133219	-0.254146	1.86266	-0.607772	-3.3552	2.17166	1.71237	2.46618
CEBPA	1.70013	1.94475	2.39767	1.27726	1.81188	2.16176	2.24175	2.77649	2.88835	2.80166	1.92978	1.96224	2.88311	2.97967	2.82059	2.01559	2.53644	1.66395	1.95015	1.84671	1.64013	2.19928	1.55018	1.71385	2.58197	2.7171	2.11098	2.96202	3.02975	2.42943	2.12519	1.41494	2.61216	2.10104	1.67972	1.54879	2.59047	2.91026	2.1124	1.36522	2.5685	2.23031	1.718	0.892326	2.2144	2.26279	1.64767	1.78741	1.96757
CEBPB	1.75631	1.34177	1.64613	1.35335	1.5477	1.35607	1.90317	2.20357	2.19307	1.78373	1.95705	2.1409	2.66813	1.513	1.14243	1.15935	1.48428	1.44167	1.18209	2.15551	2.31737	2.1034	1.6497	1.62366	1.51746	1.52379	1.89939	2.11817	2.053	1.88962	2.75168	0.922008	1.62625	1.67192	2.31449	1.1463	2.39178	2.37998	1.6861	1.18453	1.83976	1.96597	2.12636	1.36253	1.64032	1.82567	1.45107	0.324698	1.20403
CEBPD	0.766791	0.916481	1.27811	0.397714	0.653084	0.502554	0.0947273	0.340991	0.726118	1.2464	0.858014	1.85806	1.44895	1.05264	-0.424127	0.122089	0.360118	0.955369	0.560375	0.819207	0.521299	0.98642	0.599902	0.438138	0.972002	0.812032	1.14874	0.26741	-0.013552	1.29242	0.205071	0.0802979	0.470358	0.178992	1.58175	-0.200064	0.961278	1.29587	0.624532	0.66538	0.609792	0.68372	0.558628	1.01576	0.185457	0.48978	0.527291	2.10482	0.751138
CEBPG	-0.335835	-0.72743	-1.04779	-1.35768	-0.427129	-0.600258	-0.693452	-0.522052	-0.123547	-0.256118	-1.14902	-0.776945	-1.32727	-1.09883	0.33425	-0.468153	-0.569082	-0.909299	-0.447362	-1.03982	-0.529362	-0.880659	-0.881795	0.0968353	-0.64924	-0.954658	-0.503979	-0.529189	-0.352418	-0.588935	-0.72028	-0.575573	-0.313564	-0.81723	-0.874255	-0.276204	-0.627495	-0.686299	-0.274645	-0.549832	-0.498166	-0.935187	-0.221527	-0.675255	-0.701066	-0.433885	-0.403079	-2.59662	-0.721053
CEBPZ	-0.345245	-0.707118	-0.879312	-1.15801	-0.638451	-0.606249	-0.941952	-0.454989	-0.370729	-0.361425	-0.678072	-0.0965399	-0.621875	-0.995665	-0.581635	-0.490952	-0.734007	-0.622601	-0.596976	-1.03252	-0.0134808	-1.08242	-0.696489	-0.667652	-0.890587	-0.566978	-0.399974	-0.471748	-0.47714	-0.145152	-0.35705	-1.34198	-0.64974	-0.867232	-1.00848	-0.546295	-0.923787	-0.572294	-0.442194	-0.390182	-0.753098	-1.10729	-0.479504	-0.665524	-0.667589	-0.185019	-1.02597	-0.920379	-0.359247
CELF1	0.816408	-0.336912	0.622506	0.495632	-0.0357169	-0.342451	-0.0510132	0.24039	-0.261658	0.308569	-0.0309093	0.254524	-0.38203	-0.184239	0.685544	0.530571	0.36065	0.145925	0.387366	-0.446671	0.322851	-0.589265	0.331589	0.400564	0.167611	-0.0125666	0.339046	0.0371892	0.0827785	-0.145943	-0.672689	-0.334279	0.386146	0.283157	1.05379	0.610387	-0.415419	-0.185002	0.352723	0.191565	0.113134	0.429073	0.733081	0.406694	0.491439	0.36618	-0.406979	-0.580521	0.13304
CELF2	2.00296	1.26064	2.17049	2.02817	2.36518	2.42465	2.03592	2.32639	1.5737	2.36943	2.44546	1.53774	1.52443	2.06978	1.77083	2.16717	1.98052	2.625	2.74428	2.08812	2.54698	1.47774	2.52426	2.33574	2.33026	2.51359	2.39265	2.41048	2.39568	2.44024	2.16353	2.6183	1.54149	2.25185	1.87136	2.12937	2.24589	1.91862	2.00202	2.60297	2.1827	2.0796	1.49306	2.3879	2.21662	1.83137	1.95032	0.643108	2.46631
CELSR2	-0.700339	0.490899	-0.0477535	-0.0335163	-0.992841	-0.294305	-0.189882	-0.0860822	0.202617	-0.128404	0.310484	-0.183088	-0.821555	-0.401682	-0.703688	0.164385	-0.234406	-0.591647	-0.161811	-0.0785781	-0.281661	0.39112	-0.424805	1.43447	-0.422929	-0.352125	-1.33058	-0.323816	-0.436521	-1.29586	-1.52903	0.380544	0.721527	-0.00584251	-0.522703	0.0373365	0.0781682	-0.111463	0.659918	-0.164929	0.373679	0.344097	0.0339539	0.00638961	-0.724692	0.52753	0.260804	0.590182	-0.183405
CEP135	-0.585675	-1.2752	-0.322242	-1.24766	-0.552111	-1.18176	-0.646279	-0.602035	-0.497117	-0.0397602	-0.672915	-0.906439	-1.04781	-1.11797	0.979286	-0.736047	-0.532283	-0.693656	-0.902647	-0.919443	-0.670005	-0.922097	-0.604697	-1.08148	-0.484057	-0.221317	-0.418312	-0.426678	-0.643944	-0.875311	-0.440258	-0.790703	-1.22473	-0.440192	-0.678074	-0.606464	-1.97635	-1.71503	-1.07577	-0.475405	-1.20415	-0.396688	-0.917132	-0.514282	-0.314396	-0.723309	-0.778687	0.576274	-0.434761
CEP164	-2.44076	-2.75012	-3.16158	-2.75634	-3.09562	2.66812	-2.73982	-2.28661	-3.33548	-3.08685	-1.74545	-0.620601	-0.956225	-3.2678	-2.2819	-3.05759	-5.50428	-2.77789	-1.4862	-1.78902	-0.481216	-1.10695	-1.42913	-2.03245	-2.84122	-3.17541	-1.85555	-2.35675	-2.76723	-3.18081	-1.89904	-2.80381	-1.84012	-2.14131	0.388941	-0.720852	-2.51805	-3.1609	-1.48988	-2.76449	-2.29637	-1.65164	-1.89062	-2.2732	-2.254	-1.92642	-2.65135	0.169791	-3.06445
CEP170	-0.483997	-0.972051	-0.441744	-1.31166	-0.946698	-0.433172	-0.737751	0.00878651	-0.301596	0.100801	-0.85059	-1.03142	-1.24611	-0.414389	-0.905778	-0.661762	-0.163537	-0.121831	-0.172813	-0.45785	-0.475378	-0.182029	-0.241477	-1.37927	-0.292586	-0.536472	0.0798726	-0.148276	-0.139898	-0.336445	0.272374	-0.938795	-0.692058	-0.650901	-0.315529	-0.648946	-1.62216	-1.61578	-0.979511	-0.490837	-0.914915	-0.618449	-0.58596	-0.0968281	-0.553229	-0.98728	-0.789583	-0.208605	-0.629172
CEP350	1.43419	0.786549	1.37998	0.836918	0.553009	0.7612	0.321666	0.796847	0.274558	0.790055	0.903284	0.303717	0.0637728	1.12546	1.30073	1.25956	1.39444	1.15714	1.12294	0.216155	0.477141	0.10896	0.756875	1.22022	1.11426	1.11929	1.15426	1.05778	1.2586	0.799761	0.700184	0.681841	1.03335	1.09764	1.06105	1.2074	0.18732	0.0610594	0.716532	1.16294	0.675489	0.757526	0.976448	0.893567	1.1966	0.96585	0.0351664	-0.556951	1.29429
CEP57	-1.22702	-0.776789	-0.9211	-1.20503	-1.03239	-0.910303	-0.898244	-1.21956	-0.740106	-0.561926	-0.951294	-1.16749	-1.7662	-0.713784	-0.966815	-0.725119	-0.328415	-0.860987	-0.730351	-0.86345	-1.04767	-1.01178	-1.00965	-0.991736	-0.881089	-1.02092	-0.910238	-1.30021	-0.914525	-0.915317	-0.911534	-0.983022	-1.21753	-0.865602	-0.161461	-0.482265	-1.6948	-1.46588	-0.742765	-0.842914	-1.0894	-0.861216	-1.28326	-0.573311	-0.792313	-1.01631	-1.31014	-0.680449	-1.06011
CEP68	0.961631	0.893373	0.86806	0.77791	0.480046	0.835221	0.497263	-1.84726	0.238711	-0.452235	0.369753	-0.56598	-0.413774	0.456942	-0.0938464	1.12647	0.631922	0.748068	1.60061	-0.4085	0.0469423	-0.0811166	0.0293317	1.33396	-0.284107	-0.649593	0.378494	-0.387148	-0.0648411	0.297913	-0.477021	1.08569	0.82436	0.532248	0.56314	2.19421	0.157241	0.0619761	0.778474	0.837997	-0.207131	-0.154339	0.32943	0.0379058	0.652722	0.510379	0.302954	0.756986	0.972368
CERS6	-0.198967	-0.439958	-1.18431	-1.1325	-0.53674	-0.155645	-0.573241	0.0616156	-0.503619	-0.413292	0.368219	-1.37093	-0.81851	-0.292543	-0.638726	-0.31544	-0.231297	0.153798	-0.325697	-0.862841	-0.481867	-0.465156	-0.300123	0.470243	-0.426841	-0.324426	-0.767481	-0.332389	-0.604458	-0.672361	0.0128542	0.698477	-0.476312	-0.7466	-0.23506	-0.731988	-0.60458	-0.919948	-0.0687306	-0.249796	-0.901824	-0.304965	0.156073	-0.249703	-0.416328	-0.254716	-0.294239	-1.39001	-0.427306
CES1	3.75088	1.37895	1.31572	0.316523	-0.0153941	2.28816	1.92206	1.70294	3.28424	2.86164	2.01561	1.13201	0.589217	2.48186	2.08073	1.78031	4.23218	1.96774	2.44924	0.102869	2.50351	2.85577	1.44222	0.662962	3.13206	3.39638	2.08877	3.2594	3.39567	3.61355	2.85526	2.6623	1.75496	1.58415	0.277322	0.900654	2.89344	2.86567	0.707749	0.395429	2.46122	0.755264	2.34525	0.03058	1.49017	0.189844	0.636997	1.18443	2.02607
CES2	-3.72042	1.88018	-3.30954	-2.89545	1.99746	1.73058	-3.84427	2.53295	1.90496	-3.995	-3.75381	0.319294	0.116515	-1.55404	-1.34607	-1.0386	-2.89397	-2.24553	-1.42947	0.744514	0.360816	0.446339	-1.16332	-1.99773	-1.16306	-1.9156	-1.23769	-0.957603	-1.62411	-2.09202	-0.791997	-0.4857	-1.00509	-0.385119	1.08486	-0.287712	-3.6459	-3.23844	0.758171	-0.918509	-0.948226	0.736756	-0.77978	-0.242784	-2.00948	-0.34058	0.182425	-0.487864	-0.965393
CETN2	-0.235785	-0.377052	-0.933188	-0.262457	-0.0374796	-0.516269	-0.33201	-0.179185	-0.0310656	-0.318954	-0.413841	-0.647961	-0.079675	-0.557535	-0.268846	-0.498908	-0.517292	-0.409971	-0.694188	0.267859	-0.306748	-0.110569	0.0245029	-0.396545	-0.548264	-1.06314	-0.37056	-0.227512	-0.489941	0.0571649	-0.932238	-0.347442	-0.169068	-0.159854	-0.447115	0.129637	-0.153377	-0.201687	-0.195884	-0.751876	-0.433156	-0.404442	-0.158202	0.10581	-0.694438	-0.206945	0.103881	-0.378897	-0.790234
CETN3	-1.63469	-1.05011	-1.4967	-1.19679	-0.246769	-0.773274	-1.18159	-0.798721	-0.989203	-0.878544	-0.929149	-1.35362	-1.73756	-1.17483	-0.73492	-0.794182	-0.316731	-1.0121	-0.722764	-1.63373	-1.04007	-1.41068	-0.549377	-0.615451	-0.869965	-1.03568	-0.696717	-1.03226	-0.985681	-0.730002	-1.1185	-1.68243	-0.84485	-0.816317	-0.804734	-0.569326	-2.1605	-1.56609	-0.881629	-1.00343	-1.12978	-0.817036	-0.661761	-1.12743	-0.719978	-0.780562	-0.850506	-1.68855	-0.962641
CFB	2.90125	2.50185	-3.49503	3.74838	3.72903	3.33776	3.63873	-2.88403	2.03977	-1.35793	4.11104	2.46615	3.14685	0.535081	0.181483	1.82305	0.502363	0.664423	1.36507	1.32009	4.20956	2.42918	4.08267	-0.011405	-0.364462	0.26901	0.846905	0.365409	0.440364	0.691731	2.37169	3.22212	0.200975	2.49017	1.17829	1.13955	2.84471	2.3785	0.502886	0.666221	2.81982	2.15877	5.3609	0.691566	2.57811	5.14314	2.21871	1.90492	3.33193
CFD	4.54984	4.43472	5.08394	4.63273	3.79317	4.04192	3.80308	3.6378	4.27046	4.20069	2.62793	4.75631	4.37708	4.68688	4.98062	4.42493	3.92305	3.47718	4.66447	3.22718	2.3514	4.87712	4.00685	3.2529	4.68478	4.61086	4.78672	3.92104	3.83705	5.18176	2.3366	4.88702	4.67588	2.6172	4.75992	4.19869	3.83801	4.07126	3.95543	3.16874	4.19811	4.08883	4.20552	3.55777	3.76388	4.17725	5.11685	3.22519	5.16764
CFDP1	-0.464956	-1.08379	-0.976217	-0.70742	-0.475403	-0.776238	-0.901509	-0.26491	-0.309621	-0.546383	-0.847732	-0.917638	-1.14035	-0.345157	-0.481746	-0.991539	-0.0816584	-0.631675	-0.638675	-1.10385	-0.551455	-1.22363	-0.276606	-0.342652	-0.752774	-0.631272	-0.30454	-0.89376	-0.962881	-0.772283	-0.63461	-0.663475	-0.72925	-0.855848	-0.360183	-0.14772	-0.975025	-1.42024	-0.498425	-0.622347	-0.96381	-0.918884	-0.358946	-0.326973	-1.10371	-0.193966	-0.148835	-1.05035	-1.01422
CFH	4.39376	5.07464	5.34236	4.97282	4.62562	4.9905	4.45275	3.71501	4.03415	3.42803	4.29917	3.76032	4.16111	4.87562	4.01084	5.07349	4.35628	4.90263	5.89803	4.05893	3.39948	4.43402	4.53452	4.7327	3.57291	3.30954	4.63634	3.66045	3.76	5.5255	4.24635	5.4304	4.54967	4.36165	4.63781	4.78032	4.39472	4.15702	4.62615	5.01029	4.67069	4.42699	4.91558	5.16988	3.33673	5.21806	5.38459	3.58726	5.49783
CFI	-0.704899	-1.0274	-0.110829	-0.118284	-0.0247273	-0.67981	-0.172791	0.21893	-0.287826	-1.25523	-0.269985	-0.0629711	0.0222292	-0.775032	0.0422019	-0.142323	0.0933681	-0.976406	-0.571535	-0.299164	0.00827108	-1.21243	0.128545	-1.50206	-1.05377	-1.09051	0.439377	-0.751822	-0.785963	-0.445062	-0.330981	-0.360909	-0.807938	-0.166364	-0.895285	0.0782192	-0.564821	-0.668639	-0.907821	-0.90591	-0.589369	-0.635243	0.155675	-0.578206	-0.266274	0.182609	0.356165	0.876841	-0.551659
CFL1	1.26305	0.818795	1.5918	1.19995	1.27376	1.02081	1.27268	1.77005	1.80389	1.81168	1.23083	1.76706	1.87081	1.37088	1.60228	1.2007	0.972892	0.936721	1.05568	1.29186	1.5237	2.08851	1.18673	1.10193	1.33063	1.41619	1.16684	1.22488	1.33051	1.39982	1.84199	1.47667	0.941196	1.19426	1.75252	1.10294	1.41824	1.32937	1.82607	1.30886	1.24847	1.3831	0.841665	1.36989	0.778454	1.15824	1.90362	2.20424	1.49688
CFLAR	1.63611	1.79538	2.39788	1.59993	2.268	1.7736	1.39605	2.2585	1.69833	2.06729	2.21291	1.13094	2.75196	1.60728	2.0688	1.7578	1.97252	2.52763	1.24245	2.19584	2.47855	1.39753	1.87103	1.85735	2.0922	2.62206	1.35457	1.49848	1.84634	2.37191	1.80728	2.09236	1.3757	1.9793	1.0995	1.40654	2.8615	2.74135	1.77457	2.34576	2.5221	1.62479	1.89291	2.11279	1.81725	1.68043	1.10176	1.82516	2.05849
CGGBP1	0.312205	0.658183	-4.99055	0.00750819	0.968022	-0.0561789	0.588872	0.607437	0.307719	0.710527	-0.0227103	-1.50012	-1.46976	-0.207094	1.33579	0.695267	0.97947	0.325326	0.251293	-0.69231	0.232857	-0.742499	0.331082	0.260832	-0.104161	-0.329919	0.270313	0.153868	0.152051	-0.0275409	0.103662	-0.311048	-0.308874	0.708194	-0.593873	0.905887	-0.669583	-0.239109	0.517042	0.985133	0.334389	-0.893015	0.623607	0.561599	0.704794	-0.479634	-0.608257	-1.85661	0.322715
CHAF1A	-1.43969	-1.29159	-1.64693	-1.25399	-0.657969	-1.24595	-1.3587	-1.66067	-1.55609	-2.0085	-1.37033	-1.06858	-1.03879	-1.47907	-1.60402	-1.14587	-2.081	-1.37564	-1.3965	-1.13723	-1.3046	-1.24274	-2.04139	-1.53619	-1.64814	-1.52175	-1.48155	-1.72143	-1.83873	-1.83326	-1.63736	-1.51029	-1.56086	-1.40977	-0.855921	-1.41415	-1.53574	-1.6059	-1.11818	-1.02889	-1.31327	-0.973579	-1.55928	-1.35209	-1.7887	-1.58553	-1.26236	-0.337091	-1.19676
CHD1	-0.505301	-0.00164814	-0.100819	-0.665708	-0.108421	-0.182377	-0.293096	0.118268	0.115266	0.132748	-0.290832	0.182018	-0.0044433	-0.3683	-0.265832	0.342089	0.066109	0.106402	-0.108648	-0.238732	-0.738972	-0.666955	-0.25465	-0.257402	0.130897	-0.424725	0.194942	-0.340381	-0.36502	-0.389226	-0.389335	-0.588463	-0.226858	-0.0662298	0.540822	0.187674	-0.644102	-0.375689	-0.107425	-0.0936749	-0.352905	-0.0162602	-0.264973	0.0384787	-0.00955031	-0.137808	-0.503604	0.223842	0.00225404
CHD1L	-3.63685	0.915579	0.166145	-3.81751	-2.2988	0.582765	-4.21997	1.4811	1.46301	-2.95179	-0.461945	-1.43382	-1.24966	-0.292639	0.277852	-1.5587	-0.314324	-1.05622	-1.64851	-1.32824	-1.18896	-1.79153	-0.721212	-1.24475	-0.143177	0.0163297	-0.894944	-0.142983	-0.0882798	-0.625159	-1.1299	-0.418291	-0.77202	-0.822659	-2.02931	-1.881	-1.01288	-2.09464	-1.97977	-0.87175	-1.37361	-1.05209	-1.05914	-0.78709	-1.01381	-0.925758	-1.63133	-2.35834	-2.69868
CHD2	-2.04558	-2.44782	-2.28171	-2.09143	-2.41214	-2.3322	-1.7783	-2.23093	-1.87199	2.62605	1.54399	-0.226861	-2.11025	-1.46925	-1.85163	0.838023	0.558673	0.305588	-0.376699	-3.47548	-2.83166	-2.3251	-1.71239	-1.34479	-1.16656	-0.578883	-1.32811	-1.27685	-1.02783	-2.14146	-1.59752	-0.180231	-1.34051	-1.04505	-2.57227	-0.932933	-0.418668	-0.880591	-2.28672	-0.0257887	-1.9422	-1.83429	-1.89789	-1.06864	-0.634153	-1.21478	-2.06469	-0.0250861	-0.229236
CHD3	-0.798019	-0.705986	-0.664731	-0.711846	-1.07457	-1.09719	-0.458438	-1.24201	-0.511315	0.0979844	-0.657394	-0.276736	-0.337598	-0.921875	-1.17834	-0.487319	-1.9212	-1.01447	-0.655986	-0.185439	-0.642967	0.129812	-0.83881	-1.27147	-0.610619	-0.845782	-0.398106	-1.49239	-1.23377	-1.77492	-1.7714	-0.969081	0.0859815	-0.180495	-0.771913	-0.613585	-1.18136	-0.945888	-0.743092	-0.169697	-0.926872	-0.246828	-0.680567	0.105078	-0.417416	-0.700223	-0.750418	-0.244364	-0.0357257
CHD4	0.249266	-0.2983	0.0205398	-0.183628	-0.595596	-0.525202	-0.291833	-0.0130995	-0.172352	0.358106	-0.747575	0.219952	0.291695	0.189645	0.373359	-0.559589	-0.549368	-0.793803	-0.433647	-0.335726	-0.265253	0.0616816	-0.413504	-0.536103	-0.600058	-0.648711	-0.064886	-0.36169	-0.438058	-0.516052	0.488253	-0.55578	-0.350901	-0.286634	0.294284	-0.142528	-0.502036	-0.256366	-0.169685	-0.335723	-0.574294	0.289688	-0.585344	0.269869	-0.591282	-0.131789	-0.0939972	0.83817	-0.651953
CHD8	-0.576544	-0.762556	-0.423603	-0.840731	-1.03677	-1.11632	-0.914884	-1.27739	-0.831073	-0.442629	-1.1325	-0.515637	-0.547855	-0.757771	-0.983222	-1.15058	-1.45963	-0.642859	-1.00368	-0.856521	-0.286964	-1.00333	-0.972838	-1.13483	-1.16187	-1.12782	-0.594091	-1.01117	-0.950608	-1.12158	-0.572982	-0.978398	-0.942399	-0.679692	-0.586335	-0.823865	-0.780841	-0.565547	-1.01133	-0.807868	-1.06096	-1.18043	-1.01488	-0.924004	-0.903751	-0.484273	-1.4264	0.0250801	-1.06553
CHD9	0.742831	0.439278	0.772924	0.376065	0.301218	0.751031	0.576493	1.13579	0.53272	1.01042	0.710551	0.94285	0.502677	0.0884162	-0.183917	0.473579	-0.102295	0.99004	1.09702	0.836279	1.17211	1.21294	0.864673	0.833047	0.477103	0.380984	0.77879	0.884308	0.852429	0.624266	1.03709	0.369289	0.941399	0.839099	1.15301	1.19659	-0.403427	-0.481496	1.14612	0.686766	0.300964	0.663637	0.599634	0.802493	0.832979	0.712862	0.415573	1.23409	0.993027
CHERP	-0.382779	-0.822664	-0.378365	-0.714582	-1.22523	-0.806488	-0.582497	-0.416876	-0.168494	-0.148636	-0.367262	-0.0285851	-0.562264	-0.639769	-1.07424	-0.537613	-0.64695	-0.564971	-0.291364	-0.344703	-0.273641	-1.24525	-0.476593	-0.424223	-0.569355	-0.813887	-0.637778	-0.783462	-0.905552	-1.1575	-1.03414	-0.647711	-0.547341	-0.461657	0.409582	-0.1565	-0.570338	-0.730814	-0.430972	-0.616312	-0.598903	-0.198371	-0.458356	-0.454961	-0.751527	-0.44585	-0.486412	-0.0636399	-0.667797
CHI3L1	3.28488	2.50132	2.23734	1.82695	2.68919	3.05362	3.63449	3.35583	3.1544	2.91982	2.76876	2.53243	3.19811	2.55307	3.11234	3.07936	2.80586	3.17464	1.67311	3.38571	2.56087	4.00573	2.62363	2.26792	2.15319	2.50371	2.9824	2.90149	2.80471	2.62802	3.46164	3.1158	2.14619	3.64554	3.39069	2.88942	3.70801	3.74585	2.48535	2.52172	2.6545	3.34702	2.82532	2.31303	3.6468	2.9082	2.42074	1.17454	3.43545
CHI3L2	-2.21813	-1.57946	-1.46878	-1.26386	-0.719875	-1.35794	-1.68722	-2.38574	-8.06939	-1.5014	-1.34535	-1.39025	0.171964	-3.22223	-2.72025	-2.7461	-3.00862	-4.24365	-3.11743	0.00662105	-4.54299	0.717771	-0.929063	-2.58576	-3.25834	-3.28125	-3.42335	-2.90692	-3.84357	-3.40062	-2.40854	-2.86721	-2.34265	-1.58096	-2.45263	-3.29337	-0.0216496	0.0361533	-2.28578	-3.96573	-0.0886059	-0.776646	0.155425	-2.91397	-1.9645	-2.08519	-2.27268	0.351587	-3.09136
CHIT1	4.1655	2.93843	4.68087	2.79579	2.49287	3.8512	2.90735	4.60693	4.73492	4.82538	1.27797	3.997	2.99508	5.33232	3.73563	4.41309	4.74401	3.9852	2.70558	0.823451	1.24005	4.93396	3.18143	3.94361	5.0171	5.05403	4.58355	4.18506	4.4257	3.72462	1.68275	4.02474	4.56586	3.79655	2.4554	3.64267	4.32083	4.08054	3.33155	2.49601	3.59831	3.72312	2.30314	2.13844	4.25294	-0.307031	5.03814	3.2893	4.65789
CHKA	-2.95587	-3.41667	-2.91083	-2.72629	-2.77805	-3.2855	-3.50379	-3.00903	-3.70003	-3.18035	-3.14988	-3.34887	-3.02594	-2.86986	-2.493	-3.36429	-2.71718	-2.46548	-3.01725	-2.95463	-2.95913	-3.21871	-3.50791	-3.97985	-2.53385	-2.42606	-2.76247	-2.24596	-2.39399	-2.85428	-2.50628	-3.4858	-2.8042	-3.26293	-3.77044	-3.20867	-3.21379	-3.23675	-3.66835	-2.65363	-3.65648	-3.35072	-3.944	-2.9483	-3.18246	-3.48368	-3.28722	-2.73861	-3.31249
CHKB	0.701786	0.845876	0.639273	0.928697	1.11249	0.905381	0.747886	0.867972	-5.13568	1.08743	0.563795	1.29159	0.872161	0.182407	0.527728	0.590949	-0.846917	-0.236392	0.00100427	0.562357	-0.424009	0.948208	0.752238	0.001148	0.126296	0.79062	0.145584	1.03195	0.183925	-0.992084	0.36793	0.383181	0.181307	-0.91954	1.21908	0.548776	-0.0253102	0.180466	0.129728	0.344668	-0.0346617	0.581153	-0.328246	0.38702	0.476877	0.0592767	-0.188053	3.13768	0.686035
CHM	-1.60207	-2.00557	0.537451	-1.7287	-2.63807	-2.27817	3.21254	-1.69403	-1.77755	-2.08776	-2.19391	-2.46455	-2.51369	-0.577621	0.504973	-1.06145	0.637822	-0.821673	-1.05148	-1.72819	-1.80343	-1.98135	-1.05547	-0.774144	-0.27808	0.0523696	-0.518641	-0.200308	-0.553882	-0.108397	0.0603667	-0.716297	-1.33616	-0.733913	-2.81886	-0.872715	-2.65842	-3.80666	-1.31118	-0.913081	-1.11129	-1.15358	-1.31646	-1.15586	-0.648548	-1.22109	-0.551667	-3.0575	-0.6985
CHMP1A	-0.152889	-0.55798	-0.0382684	-0.341951	-0.360675	-0.259931	-0.297968	0.200738	0.0782802	0.21165	-0.275484	0.488996	0.000913369	-0.0741104	0.555771	-0.127422	-0.756572	-1.00095	-0.614447	-0.385043	0.108038	0.403308	-0.537782	-0.387455	-0.904598	-0.340621	-0.368952	-0.23276	-0.116385	-0.130642	-0.142479	-0.258247	-0.0252276	-0.0778104	-0.888907	-0.364125	0.307247	0.41344	-0.410875	-0.0583192	0.267241	-0.131779	-0.299443	-0.971112	0.0307573	-0.0597742	-0.623185	1.26726	0.30057
CHMP2A	0.393102	0.151986	-0.276575	-0.210214	0.437656	0.210871	0.0483161	0.411783	0.374287	0.131846	0.284137	-0.021751	0.336422	0.360448	-0.112807	0.309195	0.620458	0.493231	-0.145731	-0.564935	0.300962	-0.256063	0.185912	0.458046	-0.192222	0.0640118	0.12672	0.288548	0.239932	0.507225	-0.00873288	0.146155	0.49648	-0.164609	-0.436019	-0.0146942	0.616293	0.749659	0.315478	0.0957054	0.580969	-0.490831	0.421456	-0.30206	0.229361	0.458837	-0.00994094	0.126361	0.193816
CHMP2B	0.215914	-0.0601125	-0.0459581	-0.571616	-0.168815	0.330151	-0.0266636	0.601585	0.184687	0.383268	-0.0201056	-0.417174	-0.289588	0.491733	0.40071	0.236652	0.579349	0.556223	0.29745	-0.108055	0.149217	-0.610432	-0.173847	0.0857093	0.493007	0.409128	0.0640629	0.451146	0.499524	0.72464	-0.236859	-0.0265448	0.247914	0.0314495	-0.281943	-0.0682247	-0.015672	0.223792	0.382912	0.122524	-0.334561	-0.174097	0.283621	-0.0140019	0.386974	-0.170542	-0.0911667	-0.815182	-0.337553
CHMP7	-0.0921587	-1.79911	-0.193306	-0.316729	-0.0940235	-0.32057	-0.223309	-0.193138	-7.21088	0.0336068	-0.17042	-0.272308	-0.0245509	-0.547255	-0.653319	-0.626359	-1.13818	-1.97628	-1.61347	-0.98119	-0.742412	-0.521407	-1.10653	-1.89367	-0.543578	-0.818394	-0.739523	-1.61379	-1.02808	-1.48063	-0.511608	-1.28157	-0.925477	-0.628544	-0.615426	-1.3053	-1.36111	-1.26127	-1.67028	-1.46016	-0.657484	-1.14547	-0.561056	-1.84358	0.174626	-0.686342	-1.38637	1.13679	0.915211
CHN1	0.0264182	0.0507448	-1.25116	0.336718	0.548569	0.224512	0.372108	-5.33278	-2.13012	-0.0323164	0.344924	-0.00103191	0.645407	-2.11511	-0.998917	-0.703918	-0.569932	-1.7124	-1.46107	1.14515	1.50278	-1.06261	0.29638	-2.327	-1.57393	-1.94538	-0.626422	-0.947152	-0.954803	-1.06966	0.739196	-0.348735	-2.62961	0.557087	-1.92399	0.40174	0.326336	0.199816	-1.12025	0.157739	0.460057	-0.661854	0.122335	-0.0309387	0.160796	-0.312298	-0.604711	-2.18338	0.0273113
CHN2	-0.306512	-1.06277	-0.0879098	-0.779043	-0.285614	-0.530614	-0.479341	-0.184532	0.192861	0.996714	-1.05275	-0.794973	-0.705837	0.435936	-0.730875	-0.123854	0.598202	0.605291	-0.409527	-0.259696	-1.24423	-1.62492	0.108441	-0.226997	0.318747	0.0613393	-0.183788	-0.588598	-0.629864	0.0250547	-1.07334	0.110642	-0.153087	0.0242036	-0.516376	0.0556333	-0.475	-0.866272	-0.497635	0.243687	0.0870072	-0.022792	-0.531105	0.23172	0.242001	-0.532931	-0.20462	-2.97008	0.507845
CHPF	0.743265	-5.19465	1.04953	0.914435	-5.3648	-5.73383	0.752055	-5.80231	-5.82813	-5.26506	-0.241149	-1.51965	-1.65928	-2.67108	-2.57528	-2.56322	-4.70774	-4.63023	-2.945	-1.00562	-1.4972	-1.5836	-3.22012	-3.23314	-1.53277	-1.42982	-3.29223	-2.98378	-3.8634	-3.9153	-2.58153	-3.58865	-3.31957	-3.05186	-1.15381	-2.96311	-3.26384	-2.39636	-2.83428	-2.75138	-4.02013	-2.36777	-3.47405	-1.39874	-3.79841	-2.86196	-2.88932	3.4317	-2.66652
CHST15	1.65694	0.93852	1.9115	1.42452	1.43493	0.350711	1.05519	0.756147	0.819344	-0.0919312	0.967777	0.903232	0.997069	0.88672	2.45529	0.421227	1.39517	0.427798	0.651779	1.34014	1.43911	0.671541	1.1705	0.684226	1.73078	1.63536	1.66895	1.08098	1.07846	1.62711	0.985682	0.619311	0.779433	1.34975	0.559716	0.92214	0.796129	0.746933	0.602402	0.708514	0.672707	0.520716	1.4308	0.571447	1.38705	0.906033	0.468758	1.89942	0.849196
CHST2	0.297127	-4.11497	-4.82576	0.824366	1.16401	1.26123	1.55987	1.10486	-5.16084	-4.92171	0.559133	-1.48054	-0.390033	-2.09117	-1.18069	-0.397701	-1.24502	-0.910142	-2.02822	0.912794	-0.493427	-0.22466	-0.982698	-2.65107	-0.903977	-0.976209	-1.56163	-3.32536	-3.21312	-2.31457	-1.38956	-0.82287	-1.46977	-0.802174	-1.52297	0.0729758	-0.785079	-0.575364	-1.57791	-1.48915	-0.881866	-0.534123	-0.110964	-0.800872	0.256193	-0.961542	-1.0408	2.51394	-0.640695
CHST3	-2.00898	-1.54487	-1.34176	-1.45103	-1.54013	-2.07091	-1.46701	-0.73724	-1.09491	-0.902307	-1.50922	0.113047	-1.1505	-1.69316	-1.96949	-1.49503	-1.93166	-2.10165	-1.3642	-1.26545	-0.586878	-2.30584	-1.60083	-1.43619	-2.58383	-2.61451	-1.88358	-1.61829	-1.84109	-2.38485	-2.17762	-1.27591	-1.73984	-1.15685	-1.81456	-0.633014	-1.08285	-1.30372	-0.69764	-0.921936	-1.17259	-1.32912	-0.859511	-1.104	-1.82797	-1.25825	-1.48093	0.295972	-1.81355
CHSY1	0.496798	0.608245	0.0666349	0.85975	0.439265	0.439445	0.514517	0.87732	0.537053	1.09042	0.614905	0.798465	0.570656	0.106531	0.583361	0.39218	0.533406	0.588312	0.419648	1.20933	0.752229	0.452702	1.0355	0.500238	0.446706	0.201461	0.684064	0.57582	0.59554	0.493802	0.647071	0.428216	0.276947	0.86576	0.958598	0.824937	1.06193	0.97559	0.929682	0.684819	0.698347	0.868565	0.663839	0.877341	0.44084	0.820227	0.0212045	-0.469779	0.439218
CHTOP	-0.962301	-0.00937149	-0.647647	-0.337422	-0.48804	-0.609301	-0.449978	-0.0895826	0.0944698	0.0174543	-0.433994	0.263271	0.0246227	-1.00776	-0.522612	-0.510561	-0.715862	-0.611114	-0.576051	0.0213151	0.049514	-0.308583	-0.239868	-0.337847	-0.357708	-0.336708	-0.620585	-0.427405	-0.447084	-0.532305	-0.274024	-0.065859	-0.407077	-0.188629	0.131177	-0.128132	-0.155427	-0.0399681	-0.460562	-0.308604	-0.316346	-0.481697	-0.186416	-0.317876	-0.169793	-0.338908	-0.266671	-1.7714	-0.36411
CHUK	-0.152298	-0.602595	-0.133701	-0.813812	-0.186743	-0.0491789	-0.160905	0.327735	0.348576	0.365897	-0.037589	-0.412647	-0.715164	0.194112	-0.0932526	-0.214847	0.723878	0.435509	-0.0286116	-0.371203	-0.3871	-0.705548	-0.0162939	0.0158026	0.477948	0.283715	-0.0361364	0.14126	0.338053	0.102652	0.327718	-0.88383	0.102753	-0.0693389	0.155045	-0.284146	-0.697631	-0.410517	-0.354454	-0.315598	-0.141146	-0.257661	0.224223	-0.325917	-0.0352762	-0.441112	-0.789506	0.0493797	-0.323628
CIAO1	-0.180027	-0.732751	-0.204961	-0.618068	-0.0023562	-0.28545	-0.546651	-0.0398289	0.148075	0.114783	-0.50378	-0.431989	-1.08719	-0.145036	-0.314066	-0.284161	-0.218608	-0.260159	0.590466	-0.761361	-0.0734691	-0.583475	-0.128902	0.0889668	-0.372743	-0.329514	-0.423312	-0.391251	-0.225276	-0.224222	-0.418037	-0.54427	-0.219436	-0.109741	-0.229092	-0.383905	-1.18487	-0.562911	-0.217305	-0.0974057	-0.371945	-0.217899	-0.620795	-0.10346	-0.0861945	-0.503994	-0.0408244	1.15657	-0.172657
CIAPIN1	-0.295039	-0.655087	-0.556539	-0.62737	0.10105	-0.429879	-0.187661	-0.163864	-0.270011	-0.297582	-0.673863	-0.161397	-0.0814141	-0.40208	-0.618056	-0.665077	-0.47819	-0.654682	-0.714885	0.0921589	-0.00841864	-0.239377	-0.309272	-0.434652	-0.577357	-0.441437	-0.771677	-0.275802	-0.214451	-0.378157	-0.397277	-0.454846	-0.385596	-0.343556	-0.891579	-0.538147	0.303811	0.175291	-0.115747	-0.377709	-0.174593	-0.470735	-0.49085	-0.550884	-0.581264	-0.281866	-0.266701	-0.16114	-0.308809
CIB1	-1.05441	-0.597895	-0.515237	-0.826526	0.0490159	-0.323202	-0.0513787	0.303184	0.1971	0.0695594	-0.561143	-0.34871	0.0399362	0.22668	0.159651	-0.695552	0.0827927	-0.44703	-0.956521	-0.0694924	-0.803702	0.196087	-0.557826	-1.10732	-0.199384	0.25095	-0.239976	0.0483423	0.161517	0.0666834	0.90768	-0.304042	-0.49784	-0.143159	-0.406001	-0.893291	-0.232697	0.221937	-0.932523	-0.604307	-0.556714	-0.487246	-0.956042	-0.446064	-0.383853	-0.668303	-0.691295	-0.550212	-0.353835
CIC	-0.391759	-0.678472	-0.533484	-0.667214	-0.777334	-0.815571	-0.913205	-0.671676	-0.0795472	-0.0976459	-0.967306	-0.249274	-0.14186	-1.31932	-0.562201	-1.43643	-0.658552	-1.01701	-0.401754	-0.964558	-0.439377	-0.121778	-0.521688	-0.533303	-0.687581	-0.508746	-0.714476	-0.566164	-0.496065	-1.28505	-0.260359	-1.02417	-0.504579	-0.548444	-0.707998	-0.57145	0.0304851	-0.494264	-0.815753	-0.809205	-0.842893	-0.54241	-1.19784	-0.921832	-0.677091	-0.554726	-0.427938	0.368792	-0.253651
CIR1	1.23994	0.579811	-0.406503	-1.0966	0.184896	0.883504	1.08516	1.78576	0.851145	0.30003	-0.0195983	0.096528	-0.44553	0.266046	0.237381	1.17383	2.18471	0.761006	0.0450861	-0.23421	2.22133	0.0300724	-0.364353	0.178542	0.363586	0.842147	0.895349	0.830989	0.707263	-0.0525582	3.52133	0.620929	-0.0623611	-0.11261	-0.212237	0.744599	0.294785	0.3644	0.619487	-0.124798	-0.15655	0.112726	-0.125225	0.252993	0.671781	-0.49815	1.10711	0.827387	0.514404
CIRBP	1.33749	2.47712	2.03048	1.77411	1.94228	2.08273	2.23983	2.47224	2.25832	2.58643	2.05288	2.62715	2.85393	2.40193	2.69932	2.36545	2.06041	1.92291	1.92552	1.74267	1.49114	1.76832	1.75246	1.95396	2.13098	2.21474	2.06301	1.93612	2.11133	2.08321	1.51732	2.23634	1.98177	1.95877	2.71988	2.02789	2.40536	2.41896	2.64883	2.5214	2.26825	2.33817	1.1254	2.5927	1.69488	2.26211	2.17992	1.34025	2.22721
CITED2	0.0965127	-0.219257	-0.0483855	-0.722638	-1.49178	-0.7266	-0.45806	-0.0118507	0.0880834	-0.308616	-0.366569	-0.126291	-0.062307	-0.112112	-0.6487	-0.411808	0.0436696	0.33283	-0.845204	-0.352562	-1.22004	-0.941873	-1.33515	0.233091	-0.0332821	-0.181482	0.695562	-0.263953	-0.348814	0.392781	-1.47766	-0.927305	-0.29464	-0.563259	-0.223641	-0.362285	-0.390171	-0.334172	-0.00718267	-0.491546	-0.0591949	-0.0987476	-1.16778	-0.702237	-0.595837	-0.450473	-0.609659	-0.84487	-0.392399
CKAP2	-1.86691	-2.11194	-0.405663	-0.957511	-0.581918	-1.73309	-1.77797	-0.0862395	-0.582748	-0.371087	-0.980733	-2.70888	-1.90567	-1.14394	-0.802087	-0.623936	-0.409502	-0.702322	-0.71867	-0.837028	-1.02754	-0.876686	-1.17357	-0.834185	-0.987102	-0.435325	-1.53874	-0.923049	-0.817262	-1.11453	-0.801834	-0.49597	-1.2236	-0.654032	-1.53623	-1.06545	-1.71073	-1.5283	-0.227245	-0.479786	-0.549255	-0.674159	-1.47102	-1.1458	-0.545506	-1.0059	-1.3209	-3.17304	-1.39884
CKAP4	0.541222	0.605574	-0.0653393	0.837528	0.581878	0.426758	0.359534	-0.576527	-0.615222	-0.128166	0.635399	0.608484	0.914198	-0.635043	0.515789	-0.296097	-0.62578	-0.416728	-0.139547	0.745923	0.922333	0.605981	1.07057	0.0880808	-0.1771	-0.0428099	-0.050172	-0.193597	-0.115739	-0.715267	1.11575	0.502961	0.000598399	0.245296	0.46167	-0.0741669	1.27254	1.05001	0.673471	0.22666	0.843473	0.2671	0.820251	0.254741	0.207365	0.233092	-0.0408394	-0.856426	0.307729
CKAP5	-0.744369	-1.21222	-1.06291	-0.956804	-1.11227	-1.29571	-1.02001	-0.646098	-1.13888	-0.627015	-0.687036	-1.14775	-1.05078	-0.649945	-0.604181	-1.03715	-0.81653	-1.05389	-1.17175	-1.2358	-0.577524	-0.991348	-1.26586	-0.877471	-0.556448	-0.532713	-0.660611	-0.946056	-1.21062	-1.07617	-1.40694	-0.932915	-0.97072	-0.734967	-0.931916	-0.953865	-1.10657	-1.16535	-1.29391	-1.19489	-1.07264	-0.740984	-0.745341	-0.879216	-0.767486	-0.679872	-0.985997	-1.43992	-0.913555
CKB	-1.09355	-0.881812	-1.11538	-0.752841	-0.813426	-1.03685	-1.37015	-1.99576	-1.9793	-2.84895	-1.9151	-0.802245	-1.1455	-1.61442	-1.1531	-0.842469	-1.82686	-2.1487	-1.28872	-0.683493	-1.90429	-1.659	-2.18204	-1.6585	-1.55116	-2.01161	-1.42255	-1.92133	-1.70752	-1.87129	-0.929695	-1.1874	-1.23929	-1.8998	-1.75627	-1.79507	-1.00325	-1.19181	-1.17956	-1.6289	-2.23157	-0.927551	-2.02488	-1.00113	-2.3338	-1.70868	-1.48152	1.16421	-1.51462
CKMT1A	0.387713	0.699037	0.226104	0.698635	0.295073	0.358755	-0.594216	-6.37122	0.075442	-5.50504	0.529306	0.739128	0.555148	-2.23591	-2.73954	-0.386696	-1.81764	-2.6482	-1.51185	0.523985	0.169135	0.463601	-1.47386	0.269414	-1.82886	-2.0501	-3.54654	-1.45169	-2.11555	-2.7651	-5.55801	-0.326121	1.01017	-0.418505	-0.850354	0.038799	1.02986	1.12976	1.6068	-0.24038	0.881488	-1.16628	0.352475	-1.01857	-1.98603	-1.06525	-0.104346	1.8482	-0.54263
CKS1B	-2.40309	-1.29521	-1.81039	-1.87636	-0.92163	-1.50802	-1.52521	-1.19281	-1.38776	-1.59574	-1.42257	-1.38692	-1.75552	-1.76536	-1.54639	-0.856702	-1.14014	-1.3786	-1.41501	-1.9615	-1.67783	-2.09288	-1.65199	-1.47669	-1.91965	-1.98309	-2.283	-1.87887	-1.91854	-1.47286	-1.37881	-1.44306	-1.36077	-1.64478	-1.6836	-1.51616	-1.31524	-1.31714	-0.762115	-1.59936	-1.30278	-1.25	-1.6834	-1.68322	-1.95038	-1.40555	-0.979777	-1.31399	-1.43546
CKS2	-2.84228	-2.3103	-2.93839	-2.99176	-1.122	-1.74551	-1.95738	-2.24091	-2.04284	-1.70411	-1.94052	-2.08686	-1.92799	-2.99593	-2.1956	-2.7045	-2.04263	-1.33793	-2.62594	-1.82622	-1.55738	-1.9034	-2.21712	-2.63597	-2.34617	-1.8842	-2.46187	-2.69459	-2.48501	-1.85719	-0.968007	-3.30264	-2.36947	-1.82766	-1.53702	-2.70433	-2.12103	-1.56934	-1.97822	-2.93342	-2.33422	-1.96336	-1.55135	-2.97686	-1.89063	-2.21744	-2.21688	-1.79736	-1.95739
CLASP1	-0.23864	-0.294086	-0.116952	-0.551531	-1.35462	-0.689379	-0.378852	-0.484478	-0.312452	-0.15239	-0.0645034	-0.408348	-0.448845	-0.547113	-0.145437	-0.404036	-0.735085	-0.784037	-0.289872	-0.676613	-0.149151	-1.16401	-0.27544	0.423124	-0.296922	-0.301335	-0.508124	-0.261995	-0.414715	-1.02291	-0.739239	0.0198109	-0.56023	-0.173199	-0.758508	-0.280251	-0.665548	-0.769698	-0.155992	0.134596	-0.228013	-0.118484	-0.243785	-0.0280839	-0.165205	-0.233027	-0.233438	-2.18135	-0.206701
CLASP2	-0.199334	-0.501502	-0.153604	-0.483696	-0.78138	-0.243818	-0.0205832	0.108746	0.294081	0.280769	-0.274026	-0.602281	-0.83548	0.0398953	0.340158	0.253901	0.0820467	0.0733511	0.244247	-0.3436	-0.620222	-1.03537	-0.171574	0.134675	0.208064	0.0918572	0.183417	0.0423815	0.27719	0.0140807	-0.466729	-0.114408	-0.0480452	-0.0158055	0.389967	0.0153467	-0.770499	-0.671851	-0.614625	-0.223738	-0.403465	-0.378643	0.115098	-0.320681	0.405781	-0.190579	-0.691284	-1.53738	0.136304
CLASRP	-0.275356	-0.288109	-2.44491	-0.501123	-0.345318	-0.282247	-2.80852	-1.59501	-0.0944927	-0.199368	-0.554382	0.591186	0.159741	-1.39995	-0.310417	-0.721078	-1.90476	-1.5598	-0.976927	-0.47557	-1.36495	-0.697256	-0.923876	-1.24353	-1.05949	-1.69173	-1.17195	-1.01675	-1.1763	-1.37513	0.0979571	-0.106061	-1.25797	-1.34237	-0.272647	-0.960825	-1.59618	-1.4197	-1.02339	-0.886573	-1.60463	0.0851343	-2.01931	-0.155832	-1.34624	-1.02469	-0.45512	2.59074	0.36552
CLCN3	-3.08284	1.03088	-2.45138	0.635787	-3.312	0.663485	0.778592	-2.344	1.61099	1.48428	-2.85167	-1.16651	-1.55301	0.0226179	-0.29103	0.255259	0.835247	-0.403903	-0.486707	-1.12087	-1.04546	-2.72416	-0.777433	0.728577	0.252995	0.0164901	0.206726	-0.401077	-0.206771	-0.92349	-1.90227	-1.18491	-0.108986	-0.309128	0.115406	-0.344323	-1.58872	-1.1783	0.351585	-1.08137	-0.393374	-0.99167	-0.440771	-1.51156	-0.985251	-0.335891	-1.00332	-0.302774	-1.83277
CLCN5	-0.675089	-0.160734	-0.281751	-1.47571	-0.524431	-1.03187	-0.362241	-0.0533825	0.271562	-0.321595	0.115516	0.0381951	-0.581408	-0.294713	-0.421637	-0.0504155	-0.718401	-0.585455	0.0267919	0.161607	-1.62054	-0.599377	-0.365237	-0.232985	-0.428897	-0.507432	-0.476886	-0.637416	-0.34734	-0.510864	0.250642	-0.259269	-0.512792	-0.562932	-0.688046	-0.562035	-1.04476	-1.13779	-0.986381	-0.385123	-0.790541	0.117608	-0.22316	-0.422369	-0.518712	-0.46728	-0.347873	1.68412	-0.481318
CLCN6	0.391035	-0.124046	0.438231	0.156434	-5.37559	0.0103216	0.425796	-4.41164	-4.84746	-0.464379	0.369673	-0.920117	-2.7622	-0.0867881	-0.01961	-0.744362	-0.770452	-1.1614	-0.345473	-2.04839	-1.15206	-1.46929	-1.82036	-1.62771	-0.295535	-0.401017	-0.910465	-0.120434	-0.843182	-1.03491	-1.46746	-0.67832	-1.46177	-1.2936	-1.12917	-0.756643	-2.83295	-2.50185	-1.89421	-1.03006	-2.58276	-0.873208	-2.00042	-0.666797	-1.73489	-0.777462	-1.95693	1.8035	-0.497212
CLCN7	-0.367484	-0.87859	0.417181	-0.590657	-0.780331	-0.738167	-0.0839242	0.0862019	0.371913	0.584162	-0.196046	0.363416	0.521223	-0.130672	0.214291	-0.583414	-0.638416	-0.927621	-0.834284	0.104262	-0.187387	0.558141	-0.437883	-0.894842	0.270902	-0.317128	0.262103	-0.0444596	-0.12416	-0.00503596	-0.332676	-1.02047	-0.0723175	-0.377737	0.519102	-0.870657	-1.10443	-0.329196	-0.400714	-0.663721	-0.548912	-0.031571	-0.229464	-0.260361	-0.0703407	-0.34165	-0.370078	1.35686	-0.0894913
CLDND1	0.226592	0.34865	0.258822	0.0397661	0.873831	0.332376	0.510876	0.766507	0.773184	0.800892	0.489217	0.585999	0.23238	-0.302785	0.496383	0.731918	0.510373	0.385041	0.118743	0.79673	0.60019	1.2323	0.300574	0.672192	0.629553	0.170402	0.848171	0.332474	0.0289517	0.32732	1.30458	0.263501	0.566474	0.499428	0.310965	0.528696	0.067222	-0.0120927	0.264709	0.916705	0.0172223	0.584034	0.359696	1.01964	0.596745	0.313808	0.583476	1.32679	0.468381
CLEC11A	-0.482062	-0.997728	-0.647851	-0.679715	-0.808008	-0.646514	-0.926865	0.142793	0.175127	-0.0717218	-0.641822	-0.321791	-0.329696	-0.365745	-0.345209	-0.57095	-1.32355	-1.18888	-1.18624	0.47495	-0.132207	-0.0321192	-0.195828	-1.07936	-1.50903	-1.87385	-0.64518	-0.379849	-0.551248	-1.03555	-0.640329	-0.458775	-0.495145	-0.274037	0.630669	-0.178892	-0.363046	-0.166898	0.186499	-0.321773	-0.575332	-0.202705	-1.11186	-0.159625	-0.598189	-0.193951	-0.441452	-1.18757	-0.204066
CLEC2B	1.6649	2.41365	1.55167	1.13556	2.89518	2.42319	2.25014	2.60904	2.69893	2.37646	2.20555	1.03538	1.87471	2.00306	1.63738	2.68027	2.54933	2.9234	2.06513	2.246	2.25586	2.94306	2.31498	2.09867	1.84739	2.19843	2.07519	2.27217	2.20966	2.52952	2.99433	2.50544	1.87053	2.18383	1.50096	1.92139	2.02911	1.81423	3.2152	2.62995	1.94323	1.74501	1.83304	2.20902	1.95722	3.06013	3.441	0.806236	2.42878
CLEC3B	2.38951	3.13865	3.27829	3.60328	2.9111	2.92668	2.92838	1.88098	2.85192	1.87913	2.48278	3.40478	3.14097	2.91556	2.27748	3.93563	1.49883	2.04384	3.6494	2.08181	2.4202	3.17696	2.35255	2.17273	0.809455	1.49737	2.20784	1.76301	1.90444	3.06393	2.19006	3.33892	2.86316	2.1281	3.74405	3.10039	2.96367	3.10626	2.83532	2.97551	3.28053	3.34046	2.11298	2.96317	2.50789	2.89198	3.19582	4.06423	3.80856
CLIC1	1.08892	0.709602	0.949236	0.550289	1.40246	0.948293	0.945713	1.60692	1.40236	1.52246	1.07336	1.16633	1.63874	1.14822	0.00606104	0.922858	0.895384	1.03904	0.877475	1.34886	1.36216	1.6707	1.2076	1.14096	1.21841	1.15161	1.24339	1.26267	1.15246	1.77349	1.7249	0.877276	1.32899	0.869697	1.11778	0.787466	1.3313	1.47575	1.19003	0.569296	1.08048	1.03011	1.24279	0.751412	0.996042	1.35844	0.941565	-0.163552	0.929032
CLIC2	2.72847	2.23761	2.51063	1.50845	3.25823	3.01568	2.72491	2.88107	3.18435	3.12356	2.87688	2.25158	2.57628	2.55803	1.74686	3.12697	2.94443	3.46898	2.87182	2.7592	2.69167	3.6036	2.47102	2.22477	3.2492	3.12243	2.82631	2.09395	1.98597	3.7018	2.29279	2.8086	2.35332	2.15531	2.99427	2.52692	2.53849	2.94942	2.6955	2.54091	3.17808	2.84077	2.83431	2.53303	2.84877	2.05064	2.29489	3.84262	2.91787
CLIC4	0.269588	-0.301091	0.038879	0.0778658	0.0688573	0.383784	0.303909	0.694579	0.851187	0.614606	0.597007	0.00292155	0.341055	-0.139495	0.212228	0.0789845	0.438477	0.649854	0.586782	0.695858	0.323932	0.267209	0.768073	0.03914	0.483505	0.463241	0.668995	0.52972	0.590315	0.498523	-0.0627404	0.303026	-0.0264274	0.312239	0.131025	0.893813	0.381732	0.558933	-0.0857772	0.447435	0.299815	0.0375638	1.25468	0.0701483	0.624207	-0.0479239	-0.189783	-0.362447	0.13996
CLINT1	0.0772162	0.237533	0.0208522	0.043731	0.557391	0.638221	0.363883	0.847728	0.908811	0.601335	0.596458	0.157497	0.166616	0.519708	-0.83523	0.411976	0.745728	0.718607	0.566492	0.530103	0.446063	0.866894	0.338534	0.907048	0.790163	0.856959	0.902785	0.621432	0.687573	0.624415	0.948726	0.390673	0.56913	0.403587	0.50502	0.230078	-0.0510432	0.0478715	0.264151	0.530828	0.55728	0.591365	0.385552	0.493523	0.733913	0.255383	0.463615	-1.05242	0.342048
CLIP1	0.723732	1.23027	0.213014	0.695592	0.193091	0.951357	1.03216	1.52012	1.69575	1.17794	1.17808	0.880079	0.397161	0.527805	0.0956878	1.18232	0.688947	1.22424	1.15024	1.64715	0.748765	1.21114	1.07867	1.8238	1.252	1.00468	0.900648	1.01017	0.953208	0.928432	0.30963	1.26953	1.22091	1.13022	0.885883	1.19906	0.989785	1.0533	1.32672	1.19361	1.19864	1.29636	1.2518	1.27165	0.905639	1.1402	1.00807	-1.22427	0.892726
CLK1	0.465406	0.5914	1.28266	0.558743	0.938343	0.499019	1.14046	1.31076	1.03974	1.67493	0.723495	1.28006	0.651604	0.6997	0.729842	1.72711	1.54077	1.57195	1.29024	-0.117265	-0.0931637	0.233528	0.919329	1.28621	0.865829	0.791596	1.70515	0.682423	0.650605	0.122015	1.35867	1.06022	1.29615	1.07314	1.29251	1.83786	0.558494	0.675176	-0.0190227	1.52418	-0.395124	0.790008	0.216473	1.09314	1.50349	0.821876	1.45531	1.005	1.0955
CLK2	-0.0226774	-0.104897	0.477295	0.230667	-1.09133	-5.1005	-0.496322	-5.67265	0.0533652	0.385842	-0.56561	0.110583	-1.11352	-0.842572	-0.272295	-0.966174	-1.29424	-2.37411	-0.869857	-1.36299	-1.3386	-2.15535	-1.00366	0.200654	-0.635077	-0.909322	-0.809602	-0.786074	-0.942723	-1.73472	-0.936226	-1.32559	-0.758948	-1.44755	-1.01101	-0.676889	-1.7536	-2.24113	-1.46679	-0.802467	-1.73952	-1.02845	-0.762074	-1.32257	-0.602062	-0.311585	-1.02077	0.606628	-0.341719
CLK3	-0.964363	-0.864978	-0.537418	-1.21777	-0.452324	-0.860857	-0.838176	-0.420568	-0.296079	-0.718675	-1.04307	-0.553898	-0.946055	-0.250161	-0.229786	-1.81492	-0.517558	-0.586567	-0.687608	-1.63265	-0.470101	-0.901686	-0.665874	-0.883351	-0.722921	-0.539304	-0.873079	-0.826836	-0.729344	-0.810127	-0.706035	-0.707022	-0.797768	-0.844405	-1.06494	-0.99581	-0.492648	-0.417921	-1.36799	-0.764972	-1.04453	-1.2163	-1.02881	-0.862838	-0.672468	-0.855519	-1.24002	1.32096	-0.462125
CLN3	-1.33638	-1.21048	-0.333777	-1.13825	-1.27914	-1.45783	-1.13417	-0.658621	-0.223892	-0.586637	-1.254	-0.722015	-0.199712	-0.487389	-0.061157	-1.04048	-0.852839	-1.61227	-1.18893	-0.886668	-0.984173	-1.64833	-1.53088	-1.70901	-1.004	-0.60556	-1.19879	-0.86056	-0.768162	-1.36318	-0.490764	-0.536518	-1.09203	-1.27909	-1.88609	-1.53677	-0.891145	-0.875665	-2.02179	-0.874704	-1.25571	-0.695935	-1.29057	-0.740711	-1.20553	-1.32224	-0.244036	0.61032	-1.50374
CLN5	-0.100063	0.142476	-0.0127091	-0.382737	0.366618	0.439866	0.509623	0.631302	0.370011	0.0334939	0.246486	-0.413844	-0.113887	0.207506	0.163968	-0.0899597	0.387127	0.544274	0.0531485	0.507136	0.560573	0.826637	0.365037	-0.215526	0.617949	0.474168	0.498603	0.18717	0.212113	0.66659	0.484766	-0.308561	0.132798	0.267326	0.796312	-0.0435136	0.00420384	0.123908	0.164877	-0.224583	0.211407	0.405403	0.507667	0.0636319	0.392202	0.0850946	-0.0090982	-1.01104	0.132858
CLNS1A	-0.244084	-0.409046	-0.396638	-0.670137	0.128398	-0.131764	0.0107295	-0.0554983	0.0477983	0.100266	-0.0315588	-0.326873	0.126376	-0.000422014	-0.652994	-0.00607012	0.26604	-0.168908	-0.357605	-0.210135	-0.513034	0.0424263	0.110066	-0.302557	-0.158109	-0.166422	-0.302663	-0.31725	-0.277438	-0.236565	-0.319661	-0.563756	-0.164862	-0.111846	0.110602	-0.122682	-0.0122263	-0.176716	0.288513	-0.0680367	0.124911	-0.0964423	-0.0821193	0.146548	0.0100607	-0.127051	0.113168	-1.17736	-0.00411844
CLOCK	-0.298014	-0.92771	0.0336154	-0.716682	-0.703755	-1.18411	-0.71998	-0.490568	0.0163144	-0.197684	-0.818933	-0.795587	-1.58869	-0.871778	-0.404994	-0.208691	-0.0535337	-0.419365	-0.209983	-0.766354	-0.412951	-1.15045	-0.322108	0.147544	-0.495319	-0.902154	-0.468201	-0.484401	-0.560051	-0.954212	-1.31232	-0.448177	-0.276771	-0.422453	-0.073385	0.208236	-1.35667	-1.50639	0.201738	-0.203159	-0.693888	-0.525372	-0.202642	-0.423797	-0.329605	-0.478692	-0.735246	-0.831838	-0.656937
CLP1	-0.612807	-0.411901	-0.713396	-0.911484	-0.783675	-0.436014	-0.317564	-0.048285	-0.222193	0.149586	-0.407833	-0.482187	-0.581121	-0.514557	-0.633869	-0.415411	-0.607432	-0.359116	-0.671911	0.242351	-0.293496	0.0448311	-0.516692	-0.746884	-0.251383	-0.211328	-0.39505	-0.369898	-0.396936	-0.165533	-0.437432	-0.687865	-0.52616	-0.641881	-0.434196	-0.740796	-0.0931874	-0.110157	-0.412127	-0.666189	-0.584458	-0.510713	-0.648751	-0.550685	-0.589579	-0.57742	-0.963217	0.706343	-0.446091
CLPP	-1.59227	-1.1983	-1.46443	-1.3601	-0.776753	-1.20744	-1.43485	-1.52516	-1.33841	-1.63318	-1.16812	-1.08617	-1.11769	-1.24487	-1.09965	-2.16329	-1.09845	-1.75717	-1.48347	-1.05429	-1.09109	-0.965202	-1.64473	-2.03252	-1.43523	-1.18729	-1.38039	-1.30546	-1.57976	-1.32999	-0.698458	-1.41218	-1.42529	-1.45543	-1.09306	-1.89349	-0.845153	-0.50772	-1.5	-1.22789	-1.28444	-1.42266	-1.67517	-1.29513	-1.46827	-1.54284	-1.26014	-2.21628	-0.934407
CLPTM1	-0.688558	-1.7346	-0.554687	-1.03849	-1.20971	-1.4602	-1.55762	-0.637303	-0.23581	-0.910755	-1.09822	-0.614127	-0.34002	-0.505663	-1.24438	-1.59065	-1.50754	-1.61664	-1.53264	-1.23766	-0.978503	-0.226023	-0.845208	-1.26394	-1.18296	-1.24536	-1.05428	-1.21187	-1.70182	-1.1367	-0.344814	-0.612014	-1.57113	-0.932065	-1.22624	-0.949134	-1.04384	-1.33851	-1.35611	-1.497	-1.11728	-0.537125	-1.61168	-1.10431	-1.19719	-1.29696	-0.48187	1.147	-1.3296
CLPX	-0.262278	-0.0297722	-0.248662	-0.545031	-0.00559894	-0.432843	0.208092	0.599524	-0.0733074	-0.143736	0.170346	0.0553311	-0.497944	-0.410333	-0.121095	0.246172	-0.271753	-0.240097	-0.124304	0.394517	0.0569162	-0.383187	-0.0813807	0.588384	-0.32554	-0.190993	-0.376084	-0.208348	-0.285925	-0.225427	-0.237656	-0.12731	-0.0456049	-0.355801	-0.3556	-0.436773	0.661077	0.541058	0.276809	0.0239557	0.126397	-0.160015	-0.147193	-0.018008	-0.203935	0.125076	-0.355937	0.710357	-0.0786641
CLSTN1	0.0290241	0.551512	0.358472	0.194077	-0.31453	-0.190337	0.323023	-0.14871	0.0937049	0.686607	0.133826	0.529503	0.463994	0.276744	0.275708	0.184213	-0.563866	-0.379915	-0.0147427	-0.27923	0.517292	0.446055	-0.013486	0.432872	-0.0308735	-0.17884	-0.211445	-0.462827	-0.328128	-0.307277	-0.103039	0.620456	0.328066	0.277552	0.0782098	0.262799	0.269675	0.124294	-0.164545	0.462037	0.103155	0.428821	0.0882336	0.383576	-0.0219408	0.397591	-0.0442913	1.49366	0.380388
CLTA	0.580397	0.31916	0.399737	0.320634	0.780528	0.538459	0.469973	1.02804	0.985538	0.946506	0.554495	0.345181	0.668079	0.742408	0.249735	0.191548	0.58633	0.860079	0.50114	0.523847	0.931265	0.960652	0.794233	0.811362	0.417611	0.687134	0.564079	0.716441	0.492428	0.811093	1.27598	0.664494	0.468944	0.553019	0.470762	0.238146	0.751792	0.810123	0.998821	0.253743	0.727057	0.929322	0.507043	0.361697	0.323757	0.791393	0.914468	0.117876	0.355393
CLTB	-0.550589	1.14392	-0.251771	0.792258	1.11758	0.673561	-0.188471	0.0643709	0.476915	0.0533957	0.335423	1.16285	0.267903	-0.0987084	-0.461088	0.0735881	-0.258067	-0.316385	0.0787836	1.12918	0.491783	1.06165	0.131179	0.916113	-0.0944876	-0.287222	-0.641417	0.136529	0.114861	-0.123339	-0.962021	-0.194214	1.04567	0.432305	0.633397	0.48012	1.18658	1.29957	1.19709	-0.118062	0.888451	0.570989	0.403891	0.235559	-0.0832964	0.924146	0.780568	0.050912	0.0979809
CLTC	1.04885	0.36045	0.94557	0.530779	0.475757	0.76473	1.00928	1.09279	0.767448	1.25335	0.421433	0.442371	0.378473	1.15174	0.695016	0.765126	1.21043	0.923722	0.725845	0.654228	0.560776	1.10143	0.987784	0.911396	0.980188	0.864336	0.950539	0.687479	0.917896	1.06191	0.788795	0.733456	0.73988	0.841089	0.926149	0.868807	0.513248	0.483555	1.10548	0.864594	0.878722	1.06338	0.937149	0.836735	0.793153	0.948255	1.10629	-0.487115	0.672411
CLU	0.466393	0.575884	0.46484	1.0801	2.10074	0.877361	1.90734	-0.0777054	0.68546	0.776755	1.72221	2.13156	1.56878	0.226381	-0.61166	1.78564	-0.887487	0.853959	2.08763	1.24348	0.928705	1.30054	1.39796	0.432523	-0.887726	-1.05112	-0.135376	0.0199139	-0.124526	0.152982	-1.34221	1.77218	0.587225	1.23636	2.7872	1.4921	1.51857	1.50061	1.53819	0.614513	1.65999	2.21486	1.8012	0.985145	1.17602	2.60007	1.24478	1.32133	2.23924
CLUAP1	-1.28822	-1.46912	-1.58664	-1.11623	-0.945696	-1.25867	-1.30346	-0.891372	-1.74434	-2.65419	-0.882699	-1.42601	-1.14713	-1.24644	-0.975966	-1.47703	-1.33112	-1.63819	-2.39995	-1.0154	-0.646244	-1.03802	-1.51606	-1.87786	-1.08622	-1.93118	-1.53914	-1.08775	-1.85944	-1.20789	-1.07151	-1.11004	-1.15501	-0.921266	-0.679943	-1.25364	-1.98538	-1.97724	-0.920594	-1.46257	-1.93057	-1.40948	-1.63391	-1.10244	-1.58423	-1.21704	-0.884423	-1.90924	-1.17391
CNBP	0.963681	1.42821	0.994404	0.957941	1.57672	1.49203	1.42549	1.89667	1.6207	1.6081	1.14285	0.892679	1.02899	1.4347	2.04462	1.65389	1.52484	1.60845	1.35391	1.06367	1.65588	1.08938	1.12695	1.51847	1.48572	1.72546	1.50054	1.57083	1.53058	1.80946	1.66729	1.60495	1.40531	1.17093	0.736874	1.31742	1.80044	1.74298	1.39996	1.55262	1.42718	1.01254	1.17873	1.23193	1.49398	1.22339	1.31951	0.273093	1.50456
CNN3	-1.75841	-1.50589	-2.06614	-0.956813	-1.6187	-1.8928	-1.49607	-1.62176	-1.5267	-1.46882	-1.17551	-1.14574	-1.03964	-2.06836	-2.32679	-1.78194	-2.68718	-1.63736	-1.57574	-0.919487	-1.14283	-1.24041	-0.591992	-2.17542	-2.21864	-2.05824	-1.85616	-2.12003	-2.04126	-1.78447	-1.26649	-1.52811	-2.04294	-1.61435	-2.31374	-0.951863	-2.00927	-1.59042	-1.32365	-2.10528	-1.24625	-1.32442	-0.590185	-1.69562	-1.81723	-1.10766	-1.15112	0.194326	-1.62392
CNOT1	-0.102343	-0.060153	0.102002	-0.267063	-0.826835	-0.208584	0.0183415	0.459814	0.476715	0.373382	-0.447406	-0.604639	-0.565074	0.0472029	0.888746	-0.428033	0.0206594	0.165857	-0.0448198	-0.12833	0.0452968	0.135279	-0.0682742	0.0675643	0.403837	0.47948	-0.042823	0.31582	0.311126	0.0440235	-0.222085	0.349544	0.266077	0.144956	-0.62667	0.0666671	-0.726852	-0.992926	-0.279235	0.0199622	0.190708	-0.458739	0.272932	-0.485666	0.374207	0.303702	-0.0306132	-0.416275	0.566455
CNOT2	0.234342	0.553322	0.124429	0.212395	0.0708478	0.361102	0.722101	0.641782	0.40629	1.07398	0.221374	0.83833	0.622288	0.0347698	0.516612	0.224898	-0.639076	0.328374	0.458406	0.548168	0.749827	0.465495	0.600679	0.894782	0.355669	0.315321	0.514759	0.414691	0.371908	0.553336	0.241028	0.497343	0.488886	0.470009	0.581498	0.678715	1.02122	0.790682	0.825467	0.39607	0.620326	0.257394	0.511386	0.481173	0.260436	0.779307	0.5053	-1.8403	0.654687
CNOT4	0.100945	-0.349337	0.168721	-0.111062	-0.180089	-0.204264	-0.139398	0.352014	0.880501	0.439895	-0.0210266	0.109358	-0.246285	0.0273596	0.743696	0.200783	0.0559674	-0.347027	-0.076258	-0.216885	0.612125	0.0800503	-0.255204	0.323847	0.303281	0.01477	0.271887	0.286845	0.103541	-0.466038	0.218666	-0.215956	0.0124574	0.399132	0.238034	0.252122	-0.343825	-0.181566	0.460108	0.119977	-0.1138	0.0512171	0.35124	0.23454	0.26206	0.368017	0.124569	-1.05846	0.480005
CNOT8	-0.0447902	0.296196	-0.268825	-0.330397	0.0350317	0.289093	0.11286	-0.134611	-0.0243533	-0.792309	-0.144808	-0.609767	-0.519267	0.0712092	-0.384284	0.160111	-0.13172	0.347789	0.187729	-0.676805	0.107097	-0.315145	0.200625	0.346218	-0.228067	-0.396419	-0.633079	-0.276703	-0.0854638	-0.232319	0.260188	0.19104	-0.431364	-0.341128	-0.424663	-0.192622	0.366674	0.110068	0.141367	0.51407	0.255659	-0.398833	-0.373975	0.113396	0.148622	-0.0576093	-0.11203	-0.0988281	0.0768796
CNP	0.319633	0.363124	0.635996	0.265714	0.162962	0.0827409	0.544695	0.346934	0.765315	-5.86948	-0.165862	0.188916	0.330438	-0.164562	-0.0961064	-1.86499	-0.962793	-1.30151	-0.694541	0.666569	1.7827	0.916824	-0.429841	-0.996012	-0.146217	-0.716844	-0.338266	-0.0342966	0.0559641	-0.293972	1.02533	-0.475358	-0.784801	0.317644	0.738754	-0.242046	0.36201	-0.696039	-0.192254	-0.963365	0.207757	0.340545	0.380232	-0.878777	-0.863611	0.670684	-0.108442	-2.25719	0.138918
CNPPD1	0.282166	-0.102605	0.399318	-0.31948	-0.0387793	0.0555799	0.198421	0.206686	0.648027	0.666767	0.0405602	0.423728	0.338903	0.154612	0.171127	-0.13763	-0.478215	-0.148903	0.320754	0.577966	0.433479	0.505728	0.0780974	0.0509391	0.0701204	0.0599983	-0.0660671	0.290073	0.232874	0.0561483	0.492028	0.199106	0.275362	0.129516	0.722414	0.035414	-0.0606176	-0.180762	0.164186	0.149656	-0.669488	0.543841	-0.254563	0.274711	0.133352	0.149457	0.165127	1.20784	-0.352897
CNPY2	-0.143994	-0.653497	-0.300539	-0.451002	0.0423677	-0.227277	-0.528855	-0.215689	-0.345702	-0.271582	-0.225187	-0.609891	-0.254417	-0.526213	-0.277461	-0.537814	-0.176847	-0.274656	-0.683892	-0.188059	0.0879747	-0.183801	0.289285	-0.487656	-0.142011	0.129941	0.0467531	-0.31867	-0.307239	-0.491507	0.16556	-0.604727	-0.698397	-0.102758	-0.0195207	-0.315656	-0.879755	-0.834576	-0.261448	-0.147387	-0.485218	-0.207589	-0.253741	-0.265238	-0.261654	-0.36461	-0.361236	-0.345934	-0.301511
CNPY3	-1.22472	-2.04473	-0.939116	-1.30808	-0.729722	-0.840366	-0.563125	-0.14541	-0.357064	-0.438236	-0.741134	-0.80777	-0.81514	-0.40688	0.228804	-1.13814	-0.895912	-1.18607	-0.966661	-0.863794	-1.22729	-0.452025	-0.882674	-1.64713	-0.185415	-0.493379	-0.111232	-0.454662	-0.24283	-0.219005	-1.47946	-1.57856	-1.07176	-0.974345	-0.677992	-1.29212	-0.936524	-0.593758	-1.80733	-1.08431	-0.681434	-0.943279	-0.910113	-0.99287	-0.4754	-0.608077	-1.64793	-0.957785	-0.871389
COASY	-0.0963333	-0.957979	-0.884532	-1.0843	-0.665382	-1.00982	-0.798839	-0.561123	-0.612646	-0.692198	-0.776513	-0.341536	-0.353936	-0.642462	-0.196944	-1.19128	-0.881815	-1.66076	-1.29064	-1.18988	-0.334433	-0.439315	-0.582171	-0.487347	-1.01437	-0.78694	-0.865541	-0.739701	-0.652706	-1.0739	-0.0581215	-0.57844	-0.827999	-0.864517	-0.804004	-1.04155	-0.576712	-0.64413	-1.10199	-1.01728	-0.860211	-1.35469	-0.756608	-1.22458	-0.971912	-0.617223	-0.573389	1.15929	-1.37261
COBL	-0.193393	0.515387	-0.486863	-0.128879	-0.373395	0.289698	-0.458195	-5.9299	-1.19213	-0.795484	-0.990663	-0.803354	-1.16235	-0.813538	-2.26849	0.154184	-2.26079	-1.16915	-0.360651	-0.56249	-0.401076	-1.0955	-2.59469	2.24737	-2.41044	-2.58054	-2.36777	-1.62699	-1.32953	-3.06757	-2.95445	0.681165	0.569077	-1.5661	-0.797465	0.259647	-0.116069	-0.148309	0.906275	-1.29638	-0.00922976	-0.660959	-0.141219	-0.733259	-2.50197	0.962294	0.788007	-0.290465	-0.252892
COBLL1	0.114383	0.242847	0.671689	0.232901	0.076376	-0.321045	-0.103673	-0.40852	-1.06362	-1.06613	-0.0492242	-0.174921	-0.354286	-0.432901	-0.334138	0.416045	-0.152767	-0.0305316	0.579461	-0.369153	-0.429464	-1.55183	-0.202758	0.915181	0.243814	-0.0871083	0.0637488	-0.456611	-0.546209	-0.646156	-1.81495	0.154835	-0.0370474	-0.407398	-0.484143	0.348674	-0.701325	-0.529964	0.356329	0.423566	-0.150423	-0.319837	0.156525	0.160308	-0.156219	0.042614	-0.182132	0.880401	-0.125371
COCH	-6.19519	-6.06346	-5.56619	-1.13005	-5.50091	-1.59238	-1.51383	-6.78031	-2.34339	-1.64188	-1.25902	-3.68501	-5.06472	-7.64128	-3.32506	0.113731	-3.89995	-1.64625	-3.12538	-3.70213	-3.95106	-4.12743	-2.52301	-3.12744	-3.94886	-3.13184	-3.33913	-3.35649	-4.49034	-4.99204	-2.71298	-4.27971	-4.15945	-4.05915	-3.58352	-4.20754	-3.44689	-4.2324	-3.23688	-4.05193	-4.0267	-3.73588	-2.49363	-3.51024	-3.33568	-4.12488	-3.13299	1.30987	-2.02043
COG2	-0.80555	-0.460654	-0.00766311	-0.77306	-0.468558	-0.404812	-0.212247	0.177197	-0.025462	-0.158763	-0.209621	-0.665279	-0.390212	-0.297817	-0.412386	-0.142118	-0.0783744	0.17152	-0.300409	-0.625514	-0.659711	-0.0402636	-0.267873	-0.262215	-0.0985178	-0.178575	-0.142923	-0.490076	-0.41674	-0.209921	-0.330352	-0.44106	-0.372856	-0.469916	-0.345459	-0.441423	-0.573706	-0.483951	-0.237539	-0.48777	-0.402798	-0.676464	-0.417601	-0.223864	-0.31353	-0.527243	-0.534069	1.29492	-0.224439
COG4	-0.00240858	-0.344106	-0.200251	-0.460822	-0.622407	-0.24025	-0.3263	-0.115465	0.303438	0.0105041	-0.497499	0.0304272	-0.111514	-0.713073	-0.098634	-0.20138	-1.21331	-0.929249	-0.42236	0.17288	-0.0278693	0.448418	-0.1046	-0.015415	-0.425012	-0.130101	-0.247544	-0.52329	-0.223748	-0.5246	-0.039578	-0.159147	-0.0901805	-0.526216	0.111803	-0.429138	-0.0921844	-0.110076	-0.751687	-0.625362	-0.16343	-1.04313	-0.167125	-0.777418	-0.342151	-0.132126	-0.0948589	1.54235	0.0286486
COG5	-0.525839	-0.533362	-0.74883	-0.552689	-0.753976	-0.456509	-0.968067	-0.29649	-1.11612	-0.407281	-0.430408	-0.97261	-0.727037	-0.789641	-0.979851	-0.601182	-0.894806	-0.682397	-0.434414	-0.243683	-0.328889	-0.266716	-0.418636	-0.568181	-0.38677	-0.514843	-0.49754	-0.592002	-0.56302	-0.213465	-1.01966	-0.635537	-0.645107	-0.720412	-0.383186	-0.928008	-0.75525	-0.68458	-0.391061	-0.765983	-0.583059	-1.11773	-0.472825	-1.06257	-0.434835	-0.699781	-0.434327	-0.325413	-0.738657
COIL	-1.01785	-0.623743	-1.06299	-1.03905	-0.587544	-0.653563	-0.627438	-0.547215	-0.26146	-0.423485	-0.774771	-0.802377	-1.27527	-1.01125	-0.373492	-0.398799	-0.146049	-0.635329	-0.525254	-0.800888	-0.76851	-0.996111	-0.583964	-0.61582	-0.812101	-0.718053	-0.977827	-1.07902	-1.1115	-1.03844	-0.549472	-0.952515	-0.815109	-0.664577	-0.575597	-0.548515	-0.403437	-0.448265	-0.224581	-0.642624	-0.585518	-0.665261	-0.946928	-0.705182	-0.591796	-0.781903	-0.484595	-0.229999	-0.827795
COL16A1	1.08814	2.05962	0.176249	1.24345	0.783701	1.01815	1.30365	0.204664	0.667447	0.585056	1.37545	1.50035	1.50975	0.524278	0.616367	1.20205	-0.307988	-0.167951	1.20314	1.3902	1.1541	1.66611	1.11492	0.87885	-0.31382	-0.732771	0.31707	0.690598	0.699893	0.241454	1.23854	1.34769	0.833137	0.876476	1.58908	1.91032	1.13878	1.1012	1.56998	0.668432	1.0104	1.06941	0.96835	1.20296	0.85012	1.27952	1.162	1.67182	0.994774
COL17A1	0.766282	2.456	-0.097415	1.19758	0.919681	1.38552	0.413762	-1.01201	0.626296	-1.58634	0.796043	2.87953	0.243806	0.303249	-1.01368	2.16385	-1.21552	-1.2574	-0.0490693	0.578477	1.22487	0.122274	-0.0609856	2.19107	-1.45339	-1.31654	-1.75381	0.539416	1.05818	-1.97116	-1.715	1.85969	2.00827	0.435756	0.0162329	0.912295	1.72796	1.68367	1.24395	1.47831	1.33794	-0.467155	1.91264	0.679126	0.416338	1.96167	-0.776675	2.03241	0.297517
COL18A1	-0.421294	-0.653553	0.0893162	-0.408772	-0.115075	-1.09721	-0.868218	-0.131208	0.586172	0.610912	0.516417	0.851835	0.165768	-0.439094	-0.831289	-0.270834	-0.855678	-0.846635	-0.465706	0.81829	0.125312	0.329894	-0.485375	-0.313254	-0.877092	-0.88209	-0.0481113	-0.634351	-0.590021	-0.904509	0.270068	-0.988663	-0.274589	0.0181388	0.703939	0.0739344	-0.0541844	0.154486	-0.360425	-0.0334883	-0.191955	-0.38801	-0.527208	0.225188	-0.298901	-0.0690744	-0.639075	1.93504	0.271735
COL1A1	2.08293	2.3422	1.9658	2.55119	2.07036	2.0236	2.60589	3.88514	4.12537	3.34459	3.08781	3.19072	3.15357	2.40007	3.10293	2.82593	1.42602	2.07581	2.45267	2.9433	3.08737	4.02342	2.8578	2.31755	2.26149	1.87472	1.76527	2.74204	2.84003	2.13959	3.0879	3.49009	2.47032	2.79064	3.42051	2.90697	2.79394	2.63349	4.07925	2.94102	3.06785	3.18042	2.41666	3.15161	2.35863	2.88657	3.7782	1.09278	3.93855
COL1A2	3.62129	3.03668	1.40106	3.45781	3.11425	3.45359	3.87436	3.34676	3.55047	2.56754	3.51217	2.90977	3.09106	3.27761	3.80239	3.52484	2.01689	2.7021	3.55312	3.27245	3.46384	3.39605	3.81387	2.53377	2.29517	2.11312	2.63284	3.40157	3.52146	2.39601	4.28055	4.07986	2.69572	3.31288	3.59618	3.6854	3.53166	3.3904	4.45158	3.45497	3.84955	2.97901	2.42763	3.1948	2.94908	2.78873	3.75294	1.51732	4.04625
COL4A1	1.17826	0.339699	0.90721	2.11297	0.908269	0.422784	1.82739	1.25415	1.11011	1.70404	2.09874	2.06669	2.37558	0.11416	0.769483	0.828844	0.720134	0.607983	0.7196	2.19656	2.08043	1.94703	1.76817	0.362169	0.779559	0.615636	1.61068	1.52971	1.71852	0.616785	2.14974	0.781782	-0.149848	1.6744	1.42576	1.7674	1.93747	1.79446	0.897834	1.46385	2.00923	1.05594	2.47316	1.13915	1.86163	0.685784	0.833599	-0.332791	0.775598
COL4A2	0.988275	-0.0947443	0.528819	1.62533	0.444048	-0.3028	0.994505	0.509883	0.357067	0.806993	1.22546	1.68857	1.94322	0.0822901	0.134406	0.192701	-0.195558	-0.102106	0.268302	1.51092	1.39084	0.995659	0.902277	-0.307806	-0.171427	-0.59756	0.718659	0.535126	0.387904	-0.180043	1.39523	-0.0619203	-0.145361	0.299927	1.55069	0.467231	0.852218	1.3154	0.580055	0.887426	0.618154	0.769496	1.42586	1.72751	0.491637	-0.0136535	0.908737	1.53697	0.372512
COL4A5	-0.699334	0.0228647	-0.374478	-0.417603	-0.430409	-0.803837	-0.420142	-0.343481	0.201978	-5.90675	-0.0900514	-0.108552	-2.54415	-2.10888	-1.42695	0.477188	-1.10261	-0.730176	-0.0122494	-0.527996	-0.657661	-1.20847	-2.00054	1.51591	-1.83262	-2.02212	-2.71499	-0.505324	-0.776623	-3.37544	-3.24291	0.339514	0.59459	-0.566408	-0.445693	0.573441	-1.91605	-1.96277	0.429223	-0.0701752	-0.0175283	-0.906054	-0.612478	-0.114826	-1.66564	0.343863	0.517274	0.829444	-0.825166
COL5A2	1.79682	0.606087	-0.10857	1.10592	0.645555	0.937787	1.07981	-0.1233	0.220297	-0.11969	1.32876	0.563676	0.849775	0.275122	0.476359	0.36155	0.318128	0.0527533	0.244217	1.72913	1.09037	1.46844	2.07588	-0.720887	-0.70902	-0.954914	0.567605	0.985639	1.06607	0.309699	1.71573	1.23126	-0.425105	1.08167	1.37883	1.33078	0.7599	0.871661	1.6794	1.00999	1.41088	0.272574	0.384232	0.579856	0.885977	0.16605	-0.238558	0.732456	0.765859
COL6A1	2.68073	1.65052	2.14755	2.43338	1.02595	1.58064	2.51387	1.88493	2.56201	1.80201	2.1184	2.05977	2.41004	2.12873	2.25827	1.81066	1.14207	1.7275	1.98052	2.30251	3.19336	1.38898	2.30499	1.85471	1.8816	1.75348	2.11209	2.25522	2.17961	1.60023	1.37658	2.62799	1.65117	2.25119	3.02556	1.89857	2.69438	2.60004	2.63904	2.32134	2.55089	2.14257	1.06082	1.988	1.98141	1.46243	1.40256	1.52922	2.34617
COL6A2	1.29126	0.526685	1.12389	1.2958	0.528257	0.631923	1.9954	0.834361	1.18879	1.48217	1.29678	1.87906	1.60553	1.12725	1.78031	0.331196	0.646629	0.0432306	0.948598	1.31595	1.2895	1.45572	1.22762	0.293451	0.750899	1.03814	1.43946	1.18461	1.33198	1.26525	1.0552	1.34611	1.36455	1.3362	1.15445	1.06693	1.92555	2.31351	0.651964	1.63547	1.77667	0.0984471	1.06347	0.785369	1.54451	1.1705	-0.267309	-0.827761	0.832165
COL6A3	1.60695	0.936949	1.17376	1.73156	0.878884	1.24598	1.91789	1.95172	1.60494	2.11539	2.21641	2.57453	2.0423	1.65392	2.01378	1.30156	1.62222	1.17837	1.07967	1.82922	1.62897	1.66151	1.7079	0.276458	1.29509	1.46355	1.98212	1.86449	2.0145	1.52035	2.44814	1.99352	1.11208	1.99689	1.64891	1.45586	1.73148	1.59527	1.79008	2.07837	1.5985	1.31397	1.18454	1.82286	1.46442	1.41033	1.60388	-0.337125	1.29103
COL7A1	-0.427043	0.41595	-0.272815	0.00251852	-6.1653	-0.199738	-0.524778	-0.0711972	0.475759	-0.099061	-0.745474	0.667571	-0.482561	-1.16005	-1.01825	0.253922	-1.23962	-1.68558	-0.504754	-1.02264	-0.12995	-0.0328097	-1.9404	-0.234978	-1.17498	-1.40313	-2.77461	-1.05758	-1.47654	-2.60069	-1.77556	0.283765	0.265278	-1.42912	-0.0717073	0.255423	-0.986459	-1.21249	0.165033	-0.290732	-0.227509	-0.458945	-1.1442	-0.353319	-1.52149	0.716225	-1.44808	3.9567	-0.568897
COL8A1	-2.24014	-2.06706	-2.91637	-1.96966	-1.3014	-6.67107	-1.60601	-1.12901	-2.02993	-1.5903	-1.76278	-2.56764	-2.9824	-3.22854	1.47813	-1.49931	-2.91418	-2.55943	-2.07151	-3.09797	-2.61756	-3.37479	-0.892375	-3.16348	-3.43917	-3.64007	-1.6438	0.0343297	0.174925	-2.51354	-1.6241	-2.43595	-2.69283	-3.03533	-2.99588	-0.458674	-3.15173	-3.08815	-4.18472	-1.60672	-2.24848	-2.67068	-1.73604	-1.05633	-3.78022	-4.03361	-1.41707	-1.33072	-2.58014
COMMD4	-1.46835	-1.18701	-1.1312	-1.45059	-0.961287	-1.04079	-1.06624	-0.758195	-0.65776	-0.834308	-1.29473	-0.918962	-1.03921	-1.03048	-0.420713	-1.49711	-0.66184	-1.32906	-1.3947	-0.909386	-1.21989	-0.739155	-1.28986	-1.89461	-0.881279	-0.87743	-1.417	-0.926245	-0.90509	-0.930028	-0.188445	-0.980087	-1.18058	-1.07713	-0.987455	-1.19375	-1.48161	-0.879231	-1.13585	-1.45434	-1.31834	-1.67535	-1.1941	-1.48771	-1.37289	-0.874446	-1.56483	-0.420066	-0.234944
COMT	-0.829855	-0.171851	-0.237609	-0.657292	-0.297851	-0.288439	-0.0602656	0.539952	0.229897	0.217604	-0.408101	-0.226136	-0.141764	0.223092	0.613761	-0.945061	-0.361198	-0.680981	-0.644478	0.0274923	0.325139	0.300661	-0.502116	-0.404624	-0.00212022	0.115148	0.164079	0.177595	0.136593	0.339841	0.352158	-0.355657	-0.00575168	-0.163268	-0.0107029	-0.529274	0.0433867	-0.00292952	-0.335279	-0.460861	-0.0693341	-0.250562	-0.267656	-0.445285	-0.47371	-0.0126199	-0.24596	-2.01528	-0.764596
COPA	0.110465	0.392348	0.771243	0.248957	0.179169	0.250804	0.311879	0.591898	0.840505	0.974766	0.377638	0.827361	0.661221	0.487077	0.840268	-0.332013	0.106023	0.364276	0.367364	0.730781	0.409842	0.252113	0.877807	0.224765	0.707915	0.68797	0.582138	0.495936	0.448938	0.601759	1.16355	0.709241	0.259086	0.623919	-0.115764	0.215342	0.595711	0.491721	-0.0409316	0.236482	0.230892	0.923711	0.528799	0.41192	0.597689	0.609883	0.268288	-0.22205	0.454238
COPB1	0.905491	0.555551	0.385762	0.469367	0.762193	0.655935	0.457036	1.11903	1.12441	0.716879	0.930237	1.06101	0.991823	0.590292	0.736758	0.759192	0.457523	0.470948	0.574732	0.877313	0.669523	1.42043	0.823606	0.506511	1.07117	0.911074	1.06275	0.746684	0.73967	0.934439	0.885926	0.316955	0.660996	0.805134	1.23157	0.753424	0.352163	0.479282	0.744776	0.668811	0.745424	1.05724	0.746161	0.810509	0.75381	0.625765	0.651901	0.128452	0.751458
COPB2	-0.033807	-0.739841	-0.406509	-0.411908	-0.179257	-0.168176	-0.354145	0.166187	-0.262129	0.0315133	0.0428733	-0.668575	-0.612253	-0.354353	-0.492083	-0.278106	0.040888	-0.251952	-0.296709	0.0398151	0.0432503	-0.166659	0.41718	-0.0878775	0.0871791	0.00726851	0.079423	0.0023821	-0.167571	-0.140348	0.00236798	-0.34651	-0.192341	-0.266763	-0.0988639	-0.400039	-0.531529	-0.422542	-0.267689	-0.408596	-0.178529	-0.221783	0.289989	-0.367486	-0.00425439	-0.174935	-0.189447	-1.36613	-0.176277
[truncated: 4,051 more rows]
[truncated: 81 more columns]
