# Supplementary material for: Identification of potential biomarkers of leprosy: A study based on GEO datasets
Source: PLoS One. 2024 May 13;19(5):e0302753. doi: 10.1371/journal.pone.0302753 (PMC11090354; doi:10.1371/journal.pone.0302753)
Supplement: S2 Table — (XLSX) [file pone.0302753.s002.xlsx]

## Sheet: Sheet1
Supplementary table 2: The information of the WGCNA module genes.
Gene Symbol	moduleColor	GS.leprosy	p.GS.leprosy	MM.blue	p.MM.blue	MM.pink	p.MM.pink	MM.turquoise	p.MM.turquoise	MM.green	p.MM.green	MM.brown	p.MM.brown	MM.yellow	p.MM.yellow	MM.black	p.MM.black	MM.red	p.MM.red	MM.grey	p.MM.grey
LIMK2	black	-0.405063	1.75e-06	-0.515901	3.35e-10	0.341262	7.09e-05	0.503606	1.01e-09	0.270106	0.00188412	-0.605569	2.3e-14	-0.22919	0.00871748	0.804837	8.66e-31	0.312006	0.000301856	-0.378117	9.19e-06
LTB4R	black	-0.384676	6.22e-06	-0.398635	2.63e-06	0.170643	0.0522463	0.279962	0.00125538	0.266672	0.00216295	-0.472668	1.36e-08	-0.249394	0.00421737	0.705827	6.76e-21	0.0927558	0.293889	-0.385618	5.88e-06
TNFAIP1	black	-0.358344	2.84e-05	-0.532972	6.68e-11	0.339244	7.87e-05	0.375496	1.07e-05	0.354941	3.42e-05	-0.619821	3.76e-15	-0.384737	6.2e-06	0.763192	4.86e-26	0.222813	0.0108329	-0.440084	1.61e-07
MT1X	black	-0.334864	9.85e-05	-0.496596	1.87e-09	0.3243	0.000167131	0.507774	6.99e-10	0.0736523	0.404965	-0.589191	1.66e-13	-0.262991	0.00250279	0.771669	6.35e-27	0.423415	5.19e-07	-0.361732	2.35e-05
PLK2	black	-0.331411	0.000117349	-0.634918	4.97e-16	0.367359	1.71e-05	0.698093	2.69e-20	0.136539	0.12138	-0.744304	3.4e-24	-0.393671	3.59e-06	0.789916	5.79e-29	0.388202	5.03e-06	-0.288355	0.000877979
GGA2	black	0.328899	0.000133092	0.41175	1.13e-06	-0.188964	0.0313068	-0.441391	1.47e-07	-0.161287	0.0667705	0.647763	8.13e-17	0.14973	0.0890759	-0.800506	3.04e-30	-0.245635	0.00484875	0.37479	1.12e-05
TRAF3IP2	black	-0.32689	0.000147082	-0.488136	3.84e-09	0.240794	0.00578564	0.536962	4.52e-11	0.146301	0.096727	-0.631064	8.42e-16	-0.219228	0.0122104	0.806868	4.75e-31	0.354699	3.46e-05	-0.370145	1.46e-05
IER3	black	-0.31139	0.000310727	-0.285933	0.000974511	0.324183	0.000168095	0.219758	0.0119974	0.228471	0.00893606	-0.364215	2.05e-05	-0.0285916	0.746762	0.664185	7.05e-18	0.178284	0.0424174	-0.47566	1.07e-08
CCDC28A	black	0.301124	0.000498901	0.484798	5.07e-09	-0.2153	0.0138934	-0.504791	9.12e-10	-0.144786	0.100271	0.691667	8.19e-20	0.235666	0.00695096	-0.813811	5.78e-32	-0.325592	0.000156831	0.413844	9.87e-07
CA12	black	-0.289469	0.000836602	-0.482295	6.24e-09	0.161637	0.0661735	0.579642	4.98e-13	0.0577487	0.514	-0.669484	3.1e-18	-0.259326	0.00288856	0.799932	3.58e-30	0.340405	7.41e-05	-0.236255	0.00680737
VEGFA	black	-0.275153	0.00153323	-0.207937	0.0175983	0.16717	0.0572995	0.241609	0.0056175	0.0481251	0.58663	-0.276153	0.00147123	-0.0207101	0.815082	0.497685	1.7e-09	0.119288	0.176442	-0.148326	0.0921473
BNC1	black	-0.266468	0.00218061	-0.582317	3.67e-13	0.329983	0.00012607	0.566081	2.24e-12	0.141757	0.107659	-0.732821	3.76e-23	-0.439518	1.68e-07	0.756047	2.54e-25	0.271166	0.00180488	-0.275411	0.00151701
PDLIM1	black	-0.265668	0.00225117	-0.412545	1.08e-06	0.123652	0.161029	0.388674	4.88e-06	0.270019	0.00189077	-0.624362	2.07e-15	-0.184179	0.0359355	0.783762	2.97e-28	0.371146	1.38e-05	-0.515332	3.53e-10
S100A2	black	-0.258301	0.00300557	-0.511818	4.86e-10	0.381808	7.39e-06	0.564956	2.53e-12	0.10634	0.228522	-0.704621	8.41e-21	-0.315779	0.00025245	0.817155	2.03e-32	0.416546	8.25e-07	-0.355652	3.29e-05
CKAP4	black	-0.249182	0.00425096	-0.272217	0.0017293	0.185289	0.0348126	0.244558	0.0050447	-0.029668	0.737569	-0.5096	5.94e-10	-0.0284769	0.747743	0.774639	3.04e-27	0.22817	0.00902928	-0.492051	2.76e-09
MPHOSPH6	black	-0.246182	0.00475198	-0.188903	0.0313627	0.178241	0.0424675	0.172593	0.0495738	0.102228	0.247125	-0.148372	0.0920469	0.217737	0.0128269	0.643836	1.43e-16	0.244516	0.00505241	-0.549957	1.23e-11
RND3	black	-0.243509	0.00524202	-0.347522	5.1e-05	0.188481	0.0317499	0.483874	5.47e-09	0.0538746	0.542674	-0.507127	7.41e-10	0.0729285	0.40961	0.787496	1.11e-28	0.321968	0.00018733	-0.428806	3.58e-07
TEAD4	black	-0.237889	0.00642251	-0.417411	7.78e-07	0.187768	0.0324136	0.269429	0.00193638	0.416785	8.12e-07	-0.627803	1.31e-15	-0.37406	1.17e-05	0.810452	1.62e-31	0.125174	0.155895	-0.55273	9.21e-12
SERPINB13	black	-0.230133	0.0084379	-0.286877	0.000935778	0.0383551	0.664832	0.399561	2.48e-06	-0.0861276	0.329891	-0.415451	8.87e-07	-0.0836289	0.344166	0.606432	2.07e-14	0.214402	0.0143055	-0.115978	0.188839
BTG3	black	-0.226105	0.00969038	-0.424028	4.98e-07	0.179723	0.0407507	0.596753	6.76e-14	-0.101035	0.252713	-0.592481	1.12e-13	-0.139904	0.112385	0.751462	7.11e-25	0.371381	1.36e-05	-0.212026	0.015447
WDR37	black	0.220591	0.0116698	0.451152	7.17e-08	-0.335619	9.48e-05	-0.401451	2.2e-06	-0.2278	0.00914475	0.642049	1.84e-16	0.323269	0.000175793	-0.725996	1.48e-22	-0.257958	0.00304575	0.464836	2.53e-08
THBD	black	-0.211672	0.0156241	-0.469367	1.77e-08	0.187994	0.0322015	0.589597	1.58e-13	0.0712129	0.420743	-0.588146	1.87e-13	-0.320725	0.000198995	0.694975	4.63e-20	0.291612	0.000761964	-0.21959	0.0120646
SNRPN	black	0.208842	0.0171013	0.397683	2.8e-06	-0.14813	0.0925834	-0.510294	5.58e-10	0.0572957	0.517312	0.606694	2e-14	0.147387	0.09425	-0.742071	5.48e-24	-0.210849	0.0160417	0.190861	0.0296172
NFATC3	black	0.201887	0.0212563	0.405988	1.65e-06	-0.243234	0.00529499	-0.393211	3.7e-06	-0.240382	0.00587243	0.561316	3.74e-12	0.401512	2.2e-06	-0.659794	1.38e-17	-0.182844	0.0373246	0.353035	3.79e-05
WWC1	black	-0.191472	0.0290899	-0.570279	1.42e-12	0.380686	7.9e-06	0.601674	3.72e-14	0.0107157	0.90369	-0.695687	4.09e-20	-0.518	2.76e-10	0.65538	2.67e-17	0.24575	0.0048282	-0.12725	0.149094
ETS2	black	-0.191289	0.0292472	-0.419203	6.9e-07	0.127247	0.149106	0.585612	2.51e-13	0.117302	0.183807	-0.532944	6.7e-11	-0.159097	0.0706072	0.749881	1.01e-24	0.275036	0.00154064	-0.287333	0.000917592
XDH	black	-0.189872	0.0304883	-0.331409	0.000117359	0.294233	0.000679038	0.181682	0.0385706	0.246904	0.00462675	-0.521661	1.96e-10	-0.287026	0.000929828	0.6764	1.03e-18	0.246048	0.00477543	-0.468409	1.91e-08
ITPKB	black	-0.187067	0.0330779	-0.0577715	0.513834	0.0819491	0.353979	-0.0818606	0.354501	0.216864	0.0132002	0.277732	0.00137793	-0.209668	0.016658	-0.65233	4.18e-17	-0.218386	0.0125554	0.519721	2.35e-10
MITF	black	0.180154	0.0402624	0.209947	0.0165107	-0.0900985	0.307997	-0.237991	0.00639905	-0.0932866	0.291123	0.516524	3.16e-10	0.0673899	0.446175	-0.733594	3.21e-23	-0.344761	5.9e-05	0.511481	5.01e-10
VSNL1	black	-0.179491	0.041015	-0.495682	2.02e-09	0.336873	8.89e-05	0.566036	2.25e-12	-0.0260612	0.768511	-0.700365	1.8e-20	-0.387361	5.29e-06	0.757965	1.64e-25	0.217313	0.0130071	-0.232792	0.00769129
TSTA3	black	-0.178142	0.0425847	-0.354485	3.5e-05	0.213022	0.0149591	0.391204	4.18e-06	0.234741	0.00718198	-0.566474	2.15e-12	-0.193256	0.0275955	0.859715	3.68e-39	0.36483	1.98e-05	-0.622957	2.49e-15
LDLR	black	-0.171783	0.0506696	-0.21884	0.0123682	0.300486	0.000513509	0.0974547	0.270005	0.164831	0.0609228	-0.246684	0.00466463	-0.0779647	0.377943	0.626825	1.49e-15	-0.0763677	0.38782	-0.5921	1.18e-13
EIF3I	black	-0.170194	0.0528783	-0.318673	0.000219751	0.369631	1.5e-05	0.25249	0.00375392	0.137527	0.118682	-0.362218	2.29e-05	-0.123724	0.160785	0.669066	3.31e-18	0.276142	0.00147189	-0.591569	1.25e-13
MYC	black	-0.16653	0.0582724	-0.319263	0.000213588	0.134208	0.127928	0.436123	2.14e-07	0.138018	0.11736	-0.5037	1e-09	-0.131364	0.136283	0.722405	3e-22	0.248254	0.00440057	-0.317854	0.000228585
CCPG1	black	0.165741	0.059491	0.266038	0.00221827	-0.0440623	0.618641	-0.371481	1.35e-05	-0.0982369	0.266161	0.612201	1e-14	0.232825	0.00768251	-0.758551	1.43e-25	-0.25236	0.00377236	0.31999	0.000206214
CSRP2	black	-0.163903	0.0624126	-0.372797	1.25e-05	0.304428	0.000429191	0.431894	2.89e-07	-0.0216654	0.806715	-0.604589	2.6e-14	-0.210992	0.0159684	0.671067	2.42e-18	0.390501	4.37e-06	-0.271119	0.00180832
GMPR	black	0.163532	0.0630155	0.25191	0.00383714	-0.0407959	0.64491	-0.390001	4.5e-06	0.0747219	0.398159	0.5944	8.95e-14	0.102603	0.245386	-0.643563	1.48e-16	-0.30471	0.000423666	0.135589	0.124016
NOLC1	black	-0.163417	0.0632042	-0.134937	0.125851	0.206389	0.0184782	0.121864	0.167217	0.0842501	0.340581	-0.301607	0.000488084	0.01346	0.879193	0.596708	6.79e-14	0.191243	0.0292868	-0.45205	6.7e-08
EIF4A3	black	-0.160726	0.0677376	-0.0264746	0.764945	-0.0335693	0.70457	0.0906606	0.304976	0.0716051	0.418183	-0.167323	0.057068	0.176149	0.044994	0.618795	4.3e-15	0.0538795	0.542637	-0.441308	1.48e-07
CCT7	black	-0.157967	0.072655	-0.166414	0.0584509	0.174637	0.046896	0.264371	0.00237011	0.102265	0.246956	-0.165408	0.0600123	0.118634	0.178845	0.516299	3.23e-10	0.211516	0.0157025	-0.433829	2.52e-07
ESYT1	black	0.156193	0.0759672	0.406802	1.56e-06	-0.152484	0.0832854	-0.61239	9.78e-15	0.182337	0.0378646	0.63564	4.5e-16	0.183603	0.0365292	-0.654153	3.2e-17	-0.36305	2.18e-05	0.0485056	0.583671
ATP6V0E2	black	0.146231	0.0968885	0.188413	0.0318127	-0.0557361	0.528798	-0.284385	0.00104118	0.112186	0.203807	0.301607	0.000488092	-0.0503478	0.569445	-0.59684	6.68e-14	0.050325	0.569619	0.206469	0.0184317
DSG3	black	-0.143413	0.10357	-0.40695	1.55e-06	0.21452	0.0142505	0.537121	4.45e-11	-0.0429382	0.627629	-0.660083	1.32e-17	-0.189618	0.0307153	0.853222	5.36e-38	0.266869	0.00214592	-0.349907	4.49e-05
SH3BP5	black	0.143297	0.103852	0.375552	1.07e-05	-0.202006	0.0211784	-0.436485	2.09e-07	0.0804561	0.362845	0.597175	6.42e-14	0.30937	0.000341532	-0.690909	9.33e-20	-0.297926	0.000576161	0.211469	0.0157261
DZIP3	black	0.13946	0.113541	0.199787	0.0226702	-0.176096	0.0450593	-0.136951	0.120247	-0.339218	7.88e-05	0.232418	0.00779288	-0.0459918	0.603344	-0.565372	2.42e-12	-0.267889	0.00206008	0.708001	4.55e-21
MAPRE2	black	0.13353	0.129882	0.120574	0.171791	-0.0737149	0.404565	-0.122175	0.166128	-0.0845899	0.338631	0.267994	0.00205147	-0.115874	0.189241	-0.53803	4.07e-11	-0.263977	0.00240738	0.348475	4.85e-05
INPP1	black	-0.132186	0.133828	-0.230132	0.00843817	0.0771123	0.383196	0.320871	0.000197598	0.227533	0.00922891	-0.442601	1.34e-07	-0.006823	0.938589	0.70606	6.48e-21	0.143126	0.104269	-0.455244	5.27e-08
MPZL2	black	-0.131176	0.13685	-0.292834	0.000722199	0.10451	0.236677	0.342956	6.49e-05	0.0325052	0.713519	-0.590862	1.36e-13	-0.131081	0.137136	0.853437	4.91e-38	0.239287	0.0061086	-0.440318	1.59e-07
CCT3	black	-0.130188	0.139856	-0.194527	0.0265716	0.218304	0.0125893	0.280213	0.00124219	0.110057	0.212574	-0.286503	0.000950957	0.0302048	0.732998	0.664826	6.39e-18	0.252351	0.00377368	-0.505925	8.25e-10
C2CD3	black	0.121962	0.166875	0.197419	0.0243611	-0.139382	0.113745	-0.314405	0.000269507	0.115479	0.19076	0.371166	1.38e-05	-0.0017228	0.98448	-0.596535	6.93e-14	-0.216849	0.0132069	0.292817	0.000722739
CDH3	black	-0.116719	0.186012	-0.261341	0.00267036	0.166057	0.0590013	0.339833	7.63e-05	0.0239638	0.786676	-0.518581	2.62e-10	-0.106457	0.22801	0.812722	8.09e-32	0.294379	0.000674645	-0.437729	1.91e-07
AKR1B10	black	0.116538	0.186698	0.0871995	0.323885	-0.0902698	0.307074	-0.13928	0.114013	0.0824534	0.351015	-0.289277	0.000843605	0.054501	0.537984	0.69356	5.92e-20	-0.0234341	0.791282	-0.645791	1.08e-16
KRT16	black	-0.111639	0.206036	-0.0452109	0.609515	0.115898	0.189148	0.0362468	0.682231	0.008625	0.922415	-0.314909	0.000263132	0.100294	0.256229	0.736279	1.85e-23	0.0964359	0.275068	-0.564985	2.52e-12
NFATC1	black	0.11126	0.207588	0.226887	0.00943507	-0.255396	0.00336094	-0.0803431	0.363522	-0.160229	0.068602	0.364948	1.96e-05	0.18967	0.0306688	-0.641714	1.93e-16	-0.0296606	0.737632	0.511729	4.9e-10
NUPR1	black	0.11017	0.212106	0.279078	0.00130273	-0.0926108	0.294647	-0.496762	1.84e-09	0.188934	0.0313343	0.615673	6.43e-15	0.0609166	0.491145	-0.653996	3.27e-17	-0.319596	0.000210181	0.126641	0.151068
SLC16A1	black	-0.108985	0.217092	-0.215183	0.0139463	0.149632	0.089288	0.150832	0.0867213	0.209968	0.0164998	-0.328607	0.000135045	-0.0654718	0.459252	0.600708	4.18e-14	0.188033	0.0321655	-0.546939	1.67e-11
DDX21	black	-0.105873	0.230585	-0.1172	0.184192	0.0227083	0.797606	0.258369	0.00299772	-0.0364951	0.680173	-0.302101	0.000477276	0.239273	0.0061118	0.693498	5.98e-20	0.161355	0.0666537	-0.472722	1.36e-08
LMNB2	black	-0.103269	0.24232	-0.0805964	0.362006	0.0806528	0.361669	0.019733	0.82366	0.238511	0.00628112	-0.245569	0.00486058	0.0370841	0.675301	0.547328	1.6e-11	0.0260004	0.769035	-0.562138	3.42e-12
KRT6A	black	-0.0880914	0.318942	-0.075557	0.392892	0.143504	0.103347	0.0324936	0.713617	-0.0062614	0.943635	-0.392974	3.75e-06	0.0301308	0.733628	0.712385	2.02e-21	0.0543873	0.538834	-0.534868	5.56e-11
RPP40	black	-0.0858477	0.331471	-0.291844	0.00075427	0.258041	0.00303599	0.205137	0.0192175	0.0512816	0.562296	-0.450919	7.3e-08	-0.0859237	0.331042	0.722762	2.8e-22	0.162989	0.0639076	-0.604015	2.79e-14
BBS4	black	-0.070095	0.428091	0.028133	0.750689	0.00123226	0.988898	-0.191062	0.0294432	0.0400324	0.651116	0.294653	0.000666546	-0.032267	0.715528	-0.52356	1.64e-10	0.0303825	0.731488	0.380523	7.97e-06
NME1	black	-0.0692487	0.433703	-0.187123	0.0330239	0.228255	0.00900267	0.0688451	0.436394	0.188853	0.0314087	-0.309003	0.000347433	-0.0885856	0.316224	0.594842	8.49e-14	0.10592	0.230377	-0.623471	2.33e-15
TRIO	black	0.0579572	0.512479	0.108996	0.217044	-0.15168	0.0849423	-0.178952	0.0416368	0.0742007	0.401467	0.335778	9.4e-05	-0.0341002	0.700119	-0.605162	2.42e-14	-0.360348	2.54e-05	0.470909	1.57e-08
ADRBK2	black	0.0534079	0.546181	0.2956	0.000639147	-0.132633	0.132506	-0.355685	3.28e-05	-0.254491	0.00347912	0.619135	4.11e-15	0.314612	0.000266865	-0.741708	5.92e-24	-0.223057	0.0107443	0.421413	5.95e-07
CHI3L2	black	0.0495948	0.57524	0.0755268	0.393082	0.0423559	0.632307	-0.153643	0.0809396	0.106269	0.228837	-0.268056	0.00204634	0.0842075	0.340827	0.630963	8.54e-16	-0.0218707	0.80492	-0.625491	1.78e-15
GLRX3	black	-0.0446322	0.614106	-0.236227	0.00681411	0.172818	0.0492733	0.102506	0.245838	0.0409128	0.643963	-0.323188	0.000176494	-0.0887888	0.315111	0.516391	3.2e-10	0.0189971	0.830136	-0.492915	2.56e-09
GPX2	black	-0.0426097	0.630266	-0.236587	0.00672757	0.204542	0.0195773	0.0546698	0.536725	0.156049	0.0762407	-0.460583	3.51e-08	-0.209229	0.0168924	0.668013	3.9e-18	0.0893252	0.312184	-0.614089	7.88e-15
UVRAG	black	0.0420977	0.634386	0.129444	0.142153	-0.0195385	0.82537	-0.165177	0.0603761	-0.0430898	0.626414	0.26882	0.00198446	-0.0325525	0.71312	-0.51591	3.35e-10	-0.055917	0.52746	0.336197	9.2e-05
PI4KA	black	0.0394462	0.655896	0.248072	0.00443052	-0.0373002	0.673516	-0.39833	2.69e-06	0.222479	0.0109552	0.552704	9.24e-12	0.0275298	0.755865	-0.650195	5.72e-17	-0.35371	3.66e-05	0.235679	0.00694793
KIAA0020	black	0.0268023	0.762121	-0.1585	0.0716834	0.18213	0.038086	0.180458	0.0399213	0.19278	0.0279881	-0.401822	2.15e-06	-0.0777896	0.379019	0.582386	3.64e-13	0.250424	0.0040578	-0.48994	3.3e-09
RAB6B	black	0.0225061	0.79937	0.11313	0.200006	-0.0384892	0.663732	-0.29457	0.000668987	-0.00678062	0.938969	0.302015	0.000479145	-0.0421434	0.634018	-0.518208	2.71e-10	-0.202492	0.0208628	0.185397	0.0347058
ANKMY2	black	0.0149993	0.865501	0.0177263	0.841344	0.108667	0.218445	-0.0188467	0.831461	-0.168425	0.0554287	0.426226	4.28e-07	0.111993	0.20459	-0.64236	1.76e-16	-0.112102	0.204147	0.428603	3.63e-07
TUBB3	black	-0.0141377	0.87316	-0.0431182	0.626187	0.00725952	0.934668	0.0346251	0.69573	0.0295864	0.738265	-0.190934	0.0295543	0.170685	0.0521868	0.660051	1.32e-17	0.144688	0.100504	-0.645503	1.13e-16
PI3	black	0.0109162	0.901897	0.0676436	0.44446	-0.0193333	0.827176	-0.176073	0.0450871	0.127242	0.149121	-0.239576	0.00604557	-0.0120104	0.89212	0.572273	1.14e-12	-0.0716358	0.417982	-0.498818	1.54e-09
CCT6A	black	-0.00502522	0.95475	-0.120306	0.172754	0.0873171	0.32323	0.237184	0.00658609	-0.104326	0.237508	-0.251782	0.00385562	0.13557	0.124068	0.539226	3.62e-11	0.140111	0.111849	-0.355111	3.39e-05
STAT1	blue	0.888224	4.57e-45	0.870546	3.08e-41	-0.620829	3.3e-15	-0.548739	1.39e-11	-0.39482	3.34e-06	0.447783	9.21e-08	0.428804	3.58e-07	-0.299891	0.000527485	-0.194974	0.0262191	0.0231613	0.793657
CD48	blue	0.870502	3.14e-41	0.893554	2.39e-46	-0.607459	1.82e-14	-0.685184	2.45e-19	-0.364351	2.03e-05	0.577088	6.65e-13	0.451491	6.99e-08	-0.440892	1.52e-07	-0.257448	0.00310626	0.0299774	0.734934
SRGN	blue	0.865873	2.55e-40	0.89234	4.74e-46	-0.603869	2.84e-14	-0.720755	4.13e-22	-0.302137	0.000476493	0.504825	9.09e-10	0.505893	8.27e-10	-0.231158	0.00814294	-0.285043	0.00101237	-0.191615	0.0289679
CD2	blue	0.863945	5.96e-40	0.80507	8.09e-31	-0.634519	5.25e-16	-0.496964	1.81e-09	-0.411332	1.16e-06	0.364665	1.99e-05	0.27308	0.00166944	-0.448116	8.98e-08	-0.163071	0.0637718	0.271681	0.0017675
FYB1	blue	0.858234	6.85e-39	0.919331	1.08e-53	-0.630411	9.2e-16	-0.651377	4.81e-17	-0.445038	1.13e-07	0.607447	1.82e-14	0.559196	4.68e-12	-0.454949	5.39e-08	-0.303595	0.000445854	0.101868	0.248804
ITGAL	blue	0.857945	7.73e-39	0.863538	7.12e-40	-0.596171	7.24e-14	-0.632923	6.54e-16	-0.320521	0.000200977	0.52656	1.24e-10	0.303218	0.000453607	-0.509337	6.08e-10	-0.303901	0.000439668	0.182601	0.0375826
CD53	blue	0.856806	1.24e-38	0.941411	2.84e-62	-0.621473	3.03e-15	-0.736544	1.75e-23	-0.343372	6.35e-05	0.636105	4.22e-16	0.524621	1.49e-10	-0.405235	1.73e-06	-0.365619	1.89e-05	-0.0278514	0.753104
GZMA	blue	0.848918	2.95e-37	0.809908	1.91e-31	-0.585466	2.56e-13	-0.503684	1.01e-09	-0.454473	5.59e-08	0.469851	1.7e-08	0.364493	2.01e-05	-0.465229	2.45e-08	-0.166273	0.0586679	0.251804	0.00385241
AIM2	blue	0.84322	2.6e-36	0.865583	2.9e-40	-0.578091	5.94e-13	-0.681051	4.85e-19	-0.303828	0.000441132	0.460959	3.41e-08	0.317135	0.000236606	-0.359313	2.69e-05	-0.312926	0.000289048	0.0175473	0.842925
APOBEC3G	blue	0.842156	3.87e-36	0.876918	1.5e-42	-0.579333	5.16e-13	-0.678069	7.89e-19	-0.317902	0.00022806	0.540466	3.2e-11	0.376404	1.02e-05	-0.471376	1.51e-08	-0.283175	0.0010962	0.0814005	0.357221
PTPRC	blue	0.840842	6.3e-36	0.932649	1.6e-58	-0.686157	2.08e-19	-0.619189	4.08e-15	-0.437551	1.93e-07	0.590794	1.37e-13	0.572371	1.12e-12	-0.42993	3.31e-07	-0.264424	0.00236513	0.135675	0.123775
CD3D	blue	0.836604	2.94e-35	0.789625	6.26e-29	-0.596377	7.07e-14	-0.515833	3.37e-10	-0.375652	1.06e-05	0.35418	3.56e-05	0.239888	0.00597807	-0.419307	6.85e-07	-0.0637369	0.471262	0.207708	0.0177263
CCL3	blue	0.832801	1.13e-34	0.854255	3.53e-38	-0.544252	2.19e-11	-0.623876	2.21e-15	-0.395736	3.16e-06	0.62162	2.97e-15	0.48544	4.81e-09	-0.381587	7.48e-06	-0.32477	0.000163314	0.0230808	0.794359
LILRB1	blue	0.830191	2.78e-34	0.862101	1.33e-39	-0.517933	2.78e-10	-0.768105	1.51e-26	-0.2631	0.00249211	0.561084	3.83e-12	0.451904	6.78e-08	-0.270815	0.00183074	-0.428916	3.55e-07	-0.205558	0.0189661
CD247	blue	0.828064	5.74e-34	0.836542	3e-35	-0.605841	2.23e-14	-0.588569	1.78e-13	-0.293458	0.000702641	0.382218	7.21e-06	0.311679	0.000306534	-0.369544	1.51e-05	-0.201539	0.0214847	0.0844053	0.33969
LCK	blue	0.825177	1.51e-33	0.803601	1.24e-30	-0.583333	3.27e-13	-0.529628	9.23e-11	-0.3376	8.56e-05	0.378471	9e-06	0.268602	0.00200194	-0.436328	2.11e-07	-0.15034	0.0877667	0.205269	0.0191384
BATF	blue	0.821262	5.46e-33	0.895626	7.25e-47	-0.613466	8.53e-15	-0.635354	4.68e-16	-0.366691	1.78e-05	0.510501	5.47e-10	0.447019	9.74e-08	-0.379288	8.58e-06	-0.231927	0.00792747	0.0473043	0.593035
ITK	blue	0.820399	7.22e-33	0.823428	2.69e-33	-0.656459	2.27e-17	-0.529795	9.08e-11	-0.431918	2.88e-07	0.402566	2.05e-06	0.360595	2.5e-05	-0.419503	6.76e-07	-0.182281	0.0379247	0.217017	0.0131341
MMP9	blue	0.819957	8.32e-33	0.746856	1.96e-24	-0.592383	1.14e-13	-0.456366	4.84e-08	-0.318544	0.000221118	0.441314	1.48e-07	0.229962	0.00848787	-0.508506	6.55e-10	-0.185372	0.0347306	0.279131	0.00129983
HCLS1	blue	0.818186	1.47e-32	0.922593	8.56e-55	-0.619584	3.88e-15	-0.691882	7.9e-20	-0.369008	1.56e-05	0.614445	7.53e-15	0.503914	9.86e-10	-0.431362	3e-07	-0.345372	5.71e-05	0.06771	0.444013
SASH3	blue	0.816908	2.2e-32	0.87444	4.96e-42	-0.561272	3.75e-12	-0.793314	2.29e-29	-0.194266	0.0267792	0.549789	1.25e-11	0.326482	0.000150084	-0.461773	3.2e-08	-0.35943	2.67e-05	-0.0325558	0.713092
CD38	blue	0.816582	2.43e-32	0.888079	4.94e-45	-0.518369	2.67e-10	-0.671694	2.19e-18	-0.333086	0.000107834	0.545139	2e-11	0.528295	1.05e-10	-0.236474	0.00675464	-0.34225	6.73e-05	-0.131967	0.134476
IL10RA	blue	0.810236	1.73e-31	0.917384	4.67e-53	-0.641132	2.09e-16	-0.742198	5.33e-24	-0.330531	0.000122654	0.591698	1.23e-13	0.427008	4.05e-07	-0.454459	5.6e-08	-0.362859	2.21e-05	0.0755582	0.392885
PLEK	blue	0.80849	2.93e-31	0.920282	5.22e-54	-0.553307	8.68e-12	-0.734295	2.78e-23	-0.337855	8.45e-05	0.633693	5.89e-16	0.530988	8.1e-11	-0.37976	8.34e-06	-0.40605	1.64e-06	-0.0787874	0.372916
LCP2	blue	0.806849	4.78e-31	0.915536	1.81e-52	-0.604813	2.53e-14	-0.667895	3.97e-18	-0.440673	1.55e-07	0.578774	5.5e-13	0.485884	4.63e-09	-0.448233	8.9e-08	-0.351182	4.19e-05	0.150945	0.0864817
RAC2	blue	0.803661	1.22e-30	0.909866	9.66e-51	-0.595029	8.31e-14	-0.647619	8.3e-17	-0.350851	4.27e-05	0.575368	8.06e-13	0.437195	1.98e-07	-0.491064	3e-09	-0.253332	0.00363595	0.12617	0.152604
CD6	blue	0.800609	2.95e-30	0.796922	8.4e-30	-0.607279	1.86e-14	-0.56761	1.9e-12	-0.310324	0.000326656	0.314343	0.000270297	0.198939	0.0232638	-0.390126	4.47e-06	-0.16825	0.0556859	0.186285	0.0338314
JAK3	blue	0.800592	2.97e-30	0.843028	2.8e-36	-0.619712	3.81e-15	-0.644062	1.38e-16	-0.344385	6.02e-05	0.334788	9.89e-05	0.290296	0.000807053	-0.268445	0.00201462	-0.263348	0.00246782	0.0434503	0.623528
LCP1	blue	0.798765	5e-30	0.916296	1.04e-52	-0.640879	2.17e-16	-0.660327	1.27e-17	-0.360886	2.46e-05	0.583859	3.08e-13	0.511907	4.82e-10	-0.404726	1.79e-06	-0.375173	1.09e-05	0.0285389	0.747213
KMO	blue	0.798613	5.22e-30	0.896577	4.17e-47	-0.550223	1.19e-11	-0.735586	2.13e-23	-0.344967	5.84e-05	0.695837	3.99e-20	0.54625	1.79e-11	-0.425641	4.45e-07	-0.425425	4.52e-07	-0.0470215	0.59525
CD27	blue	0.79729	7.58e-30	0.706618	5.85e-21	-0.46738	2.07e-08	-0.538806	3.77e-11	-0.330744	0.00012135	0.440888	1.52e-07	0.172137	0.050189	-0.544561	2.12e-11	-0.203426	0.0202684	0.246376	0.00471795
GPR65	blue	0.794345	1.72e-29	0.891679	6.86e-46	-0.572656	1.09e-12	-0.74561	2.56e-24	-0.32334	0.000175183	0.570215	1.43e-12	0.557078	5.85e-12	-0.300315	0.000517477	-0.369924	1.48e-05	-0.122906	0.16359
EVI2B	blue	0.792245	3.07e-29	0.842085	3.98e-36	-0.617132	5.33e-15	-0.573506	9.92e-13	-0.410884	1.2e-06	0.625735	1.72e-15	0.470853	1.57e-08	-0.574186	9.2e-13	-0.297694	0.000582188	0.282218	0.00114154
CYBB	blue	0.792027	3.26e-29	0.91519	2.33e-52	-0.602302	3.44e-14	-0.719329	5.43e-22	-0.326761	0.00014802	0.636104	4.22e-16	0.550803	1.12e-11	-0.374052	1.17e-05	-0.427274	3.98e-07	-0.0466641	0.598054
B2M	blue	0.792014	3.27e-29	0.823497	2.63e-33	-0.580738	4.4e-13	-0.724056	2.17e-22	-0.223732	0.0105026	0.568108	1.8e-12	0.370157	1.46e-05	-0.420659	6.26e-07	-0.27424	0.00159194	-0.0446169	0.614227
LPXN	blue	0.788082	9.47e-29	0.92782	1.15e-56	-0.574849	8.54e-13	-0.740176	8.18e-24	-0.36323	2.16e-05	0.722925	2.71e-22	0.543071	2.47e-11	-0.564701	2.6e-12	-0.365362	1.92e-05	0.0816591	0.35569
CXCR4	blue	0.786423	1.47e-28	0.865394	3.15e-40	-0.613862	8.11e-15	-0.633202	6.29e-16	-0.366682	1.78e-05	0.601149	3.97e-14	0.478308	8.64e-09	-0.445872	1.06e-07	-0.217791	0.0128043	0.106061	0.229756
HLA-DPA1	blue	0.786225	1.55e-28	0.849436	2.41e-37	-0.643076	1.59e-16	-0.653101	3.73e-17	-0.372208	1.3e-05	0.575047	8.35e-13	0.391332	4.15e-06	-0.473348	1.29e-08	-0.232299	0.00782533	0.151437	0.0854503
BTN3A1	blue	0.783949	2.83e-28	0.755503	2.87e-25	-0.545173	2e-11	-0.499895	1.4e-09	-0.306566	0.000388986	0.351892	4.03e-05	0.22422	0.0103308	-0.364877	1.97e-05	-0.130027	0.140353	0.157524	0.0734715
LAPTM5	blue	0.783391	3.27e-28	0.925565	7.69e-56	-0.629577	1.03e-15	-0.740353	7.88e-24	-0.375246	1.09e-05	0.716187	9.9e-22	0.626797	1.5e-15	-0.423852	5.04e-07	-0.333198	0.00010722	-0.0410312	0.643002
IL2RG	blue	0.781281	5.65e-28	0.862896	9.41e-40	-0.567335	1.95e-12	-0.70521	7.56e-21	-0.290368	0.000804512	0.514114	3.94e-10	0.297238	0.00059417	-0.491553	2.87e-09	-0.322642	0.000181271	0.112853	0.201116
GMFG	blue	0.779866	8.13e-28	0.929478	2.75e-57	-0.659937	1.35e-17	-0.643618	1.47e-16	-0.466706	2.18e-08	0.624271	2.09e-15	0.621503	3.02e-15	-0.444045	1.21e-07	-0.18109	0.0392185	0.0895363	0.311037
IRF9	blue	0.779494	8.94e-28	0.703969	9.46e-21	-0.457453	4.46e-08	-0.508548	6.53e-10	-0.157718	0.0731117	0.371054	1.39e-05	0.220541	0.0116892	-0.252819	0.00370738	-0.233218	0.00757754	-0.093909	0.287902
CCR5	blue	0.77821	1.24e-27	0.849229	2.61e-37	-0.636803	3.83e-16	-0.614813	7.18e-15	-0.415	9.14e-07	0.538104	4.04e-11	0.437758	1.91e-07	-0.452727	6.37e-08	-0.391509	4.1e-06	0.229384	0.00865924
BCL2A1	blue	0.778016	1.3e-27	0.915293	2.16e-52	-0.559654	4.46e-12	-0.733828	3.06e-23	-0.324022	0.000169428	0.70003	1.91e-20	0.600982	4.05e-14	-0.371411	1.36e-05	-0.387577	5.22e-06	-0.121158	0.169711
CD69	blue	0.776351	1.98e-27	0.792384	2.96e-29	-0.59447	8.88e-14	-0.480657	7.13e-09	-0.400188	2.39e-06	0.340345	7.43e-05	0.388746	4.86e-06	-0.255467	0.00335192	-0.129055	0.143367	0.0735231	0.405792
TRAF3IP3	blue	0.776091	2.12e-27	0.832396	1.3e-34	-0.607194	1.88e-14	-0.601195	3.94e-14	-0.399895	2.43e-06	0.468748	1.86e-08	0.341316	7.07e-05	-0.538142	4.03e-11	-0.186343	0.0337754	0.282495	0.00112825
ITGA4	blue	0.775659	2.36e-27	0.760344	9.46e-26	-0.545013	2.03e-11	-0.503013	1.07e-09	-0.390916	4.26e-06	0.395429	3.22e-06	0.37988	8.28e-06	-0.434678	2.37e-07	-0.187208	0.0329427	0.203882	0.0199839
AIF1	blue	0.775006	2.78e-27	0.88953	2.25e-45	-0.540989	3.04e-11	-0.717299	8.01e-22	-0.346424	5.4e-05	0.666398	5.01e-18	0.621697	2.94e-15	-0.317177	0.000236131	-0.312166	0.000299597	-0.154324	0.0795867
HLA-DRB1	blue	0.774929	2.83e-27	0.877267	1.27e-42	-0.657045	2.08e-17	-0.604188	2.73e-14	-0.394934	3.32e-06	0.6045	2.63e-14	0.474972	1.13e-08	-0.439017	1.74e-07	-0.280176	0.00124415	0.171002	0.0517453
CYTIP	blue	0.773497	4.04e-27	0.851362	1.13e-37	-0.651396	4.8e-17	-0.627037	1.45e-15	-0.352879	3.82e-05	0.485684	4.71e-09	0.391601	4.08e-06	-0.438937	1.75e-07	-0.269815	0.00190636	0.140133	0.111792
CD68	blue	0.771972	5.89e-27	0.850952	1.33e-37	-0.514527	3.8e-10	-0.740844	7.11e-24	-0.322687	0.000180867	0.702813	1.16e-20	0.428336	3.7e-07	-0.549645	1.27e-11	-0.397311	2.86e-06	0.064617	0.465148
PSMB9	blue	0.77098	7.51e-27	0.805265	7.64e-31	-0.655944	2.45e-17	-0.466991	2.13e-08	-0.320078	0.000205342	0.314926	0.00026292	0.446997	9.75e-08	-0.115885	0.189196	-0.123785	0.160577	-0.0901925	0.30749
ITGB2	blue	0.769007	1.21e-26	0.898973	1.01e-47	-0.590344	1.45e-13	-0.721355	3.68e-22	-0.232733	0.00770729	0.689007	1.29e-19	0.486372	4.45e-09	-0.53369	6.23e-11	-0.416909	8.05e-07	0.071347	0.419866
PRKCQ	blue	0.768059	1.53e-26	0.73036	6.19e-23	-0.592275	1.15e-13	-0.51859	2.61e-10	-0.271888	0.00175266	0.261713	0.00263166	0.13906	0.114592	-0.406078	1.64e-06	-0.192185	0.0284847	0.235816	0.00691424
TRIM22	blue	0.767596	1.71e-26	0.881748	1.36e-43	-0.671801	2.15e-18	-0.560684	4e-12	-0.493997	2.33e-09	0.512985	4.37e-10	0.584164	2.97e-13	-0.307115	0.000379239	-0.313949	0.000275393	0.0784308	0.37509
HLA-DMB	blue	0.767434	1.77e-26	0.875763	2.63e-42	-0.565094	2.49e-12	-0.649953	5.92e-17	-0.412978	1.05e-06	0.714917	1.26e-21	0.491919	2.79e-09	-0.53042	8.55e-11	-0.319389	0.000212295	0.147706	0.0935328
SH2D1A	blue	0.765302	2.95e-26	0.722827	2.76e-22	-0.539245	3.61e-11	-0.401373	2.22e-06	-0.431293	3.01e-07	0.424978	4.66e-07	0.283319	0.0010895	-0.523103	1.72e-10	-0.123056	0.163074	0.393529	3.62e-06
HLA-DPB1	blue	0.764684	3.42e-26	0.840266	7.79e-36	-0.604827	2.52e-14	-0.582647	3.54e-13	-0.364596	2e-05	0.629872	9.9e-16	0.418759	7.11e-07	-0.543601	2.34e-11	-0.291703	0.00075896	0.247786	0.00447782
HLA-DMA	blue	0.76322	4.83e-26	0.864544	4.58e-40	-0.53784	4.15e-11	-0.706081	6.46e-21	-0.334685	9.94e-05	0.713538	1.63e-21	0.441848	1.42e-07	-0.562428	3.32e-12	-0.381196	7.66e-06	0.116094	0.188393
CD74	blue	0.7626	5.59e-26	0.872578	1.2e-41	-0.597798	5.96e-14	-0.640777	2.2e-16	-0.367401	1.71e-05	0.678896	6.9e-19	0.489308	3.48e-09	-0.522547	1.81e-10	-0.280851	0.00120933	0.120603	0.171687
SLA	blue	0.761744	6.83e-26	0.884183	3.89e-44	-0.57006	1.45e-12	-0.772661	4.97e-27	-0.284734	0.00102582	0.63934	2.69e-16	0.453319	6.1e-08	-0.502035	1.16e-09	-0.394348	3.44e-06	0.0558859	0.52769
RARRES3	blue	0.760897	8.32e-26	0.834342	6.56e-35	-0.571308	1.26e-12	-0.610553	1.23e-14	-0.353222	3.75e-05	0.331805	0.00011504	0.318085	0.000226059	-0.204042	0.0198844	-0.224885	0.010101	-0.0114775	0.89688
RASSF2	blue	0.760693	8.73e-26	0.884133	3.99e-44	-0.620814	3.3e-15	-0.710911	2.66e-21	-0.373765	1.19e-05	0.586332	2.31e-13	0.505526	8.55e-10	-0.485279	4.87e-09	-0.341717	6.92e-05	0.100114	0.257086
HLA-F	blue	0.755971	2.58e-25	0.854464	3.24e-38	-0.610739	1.21e-14	-0.536353	4.8e-11	-0.357235	3.02e-05	0.506212	8.04e-10	0.46024	3.6e-08	-0.356546	3.13e-05	-0.196979	0.0246869	0.100892	0.253391
EVI2A	blue	0.755785	2.69e-25	0.898342	1.47e-47	-0.616578	5.72e-15	-0.688073	1.51e-19	-0.417145	7.92e-07	0.676241	1.06e-18	0.569638	1.52e-12	-0.513351	4.23e-10	-0.336198	9.2e-05	0.147291	0.0944666
GZMB	blue	0.753402	4.61e-25	0.825166	1.52e-33	-0.563469	2.97e-12	-0.629323	1.07e-15	-0.373781	1.18e-05	0.468231	1.94e-08	0.445292	1.11e-07	-0.225603	0.00985765	-0.289454	0.000837138	-0.0574015	0.516538
IL15	blue	0.75161	6.88e-25	0.873394	8.14e-42	-0.663147	8.27e-18	-0.533183	6.55e-11	-0.475978	1.04e-08	0.525394	1.38e-10	0.568074	1.8e-12	-0.379781	8.33e-06	-0.202579	0.0208068	0.140745	0.110221
DOCK2	blue	0.750727	8.37e-25	0.886724	1.02e-44	-0.550692	1.14e-11	-0.717365	7.91e-22	-0.283017	0.00110359	0.716446	9.42e-22	0.540084	3.32e-11	-0.530102	8.82e-11	-0.344427	6e-05	0.0119346	0.892797
HLA-DOA	blue	0.750454	8.89e-25	0.812666	8.24e-32	-0.536487	4.74e-11	-0.626691	1.52e-15	-0.337212	8.74e-05	0.648081	7.77e-17	0.379365	8.54e-06	-0.617345	5.18e-15	-0.344777	5.89e-05	0.213916	0.0145328
GBP1	blue	0.749196	1.17e-24	0.81026	1.72e-31	-0.581561	4e-13	-0.515918	3.34e-10	-0.313593	0.000280081	0.315385	0.000257233	0.498975	1.52e-09	-0.0025356	0.977159	-0.208614	0.0172256	-0.243479	0.00524783
BIRC3	blue	0.744727	3.1e-24	0.780796	6.4e-28	-0.610753	1.2e-14	-0.494991	2.14e-09	-0.285962	0.000973323	0.214685	0.0141744	0.288609	0.000868379	-0.193027	0.0277839	-0.208143	0.0174844	0.0644487	0.466315
PSMB10	blue	0.744018	3.61e-24	0.897564	2.33e-47	-0.574522	8.86e-13	-0.660201	1.29e-17	-0.331431	0.000117228	0.467056	2.12e-08	0.492621	2.63e-09	-0.204173	0.0198037	-0.210693	0.0161218	-0.154052	0.0801242
SLC7A7	blue	0.743636	3.92e-24	0.931893	3.2e-58	-0.579221	5.22e-13	-0.788767	7.88e-29	-0.292842	0.000721951	0.732669	3.88e-23	0.634576	5.21e-16	-0.39204	3.97e-06	-0.398646	2.63e-06	-0.136533	0.121395
IKZF1	blue	0.74317	4.33e-24	0.823377	2.74e-33	-0.588111	1.88e-13	-0.490648	3.1e-09	-0.454552	5.56e-08	0.497187	1.77e-09	0.446772	9.92e-08	-0.467802	2e-08	-0.197037	0.0246433	0.317815	0.00022901
HMHA1	blue	0.740674	7.37e-24	0.844397	1.67e-36	-0.631722	7.7e-16	-0.606792	1.98e-14	-0.282354	0.00113501	0.457858	4.32e-08	0.312341	0.000297132	-0.50635	7.94e-10	-0.145009	0.0997429	0.238192	0.0063532
IFI30	blue	0.739902	8.67e-24	0.914358	4.24e-52	-0.542884	2.51e-11	-0.781012	6.06e-28	-0.301665	0.000486821	0.725461	1.65e-22	0.627714	1.32e-15	-0.331675	0.000115795	-0.402891	2.01e-06	-0.173356	0.0485598
RHOH	blue	0.739677	9.09e-24	0.76253	5.68e-26	-0.521546	1.98e-10	-0.590024	1.5e-13	-0.225129	0.0100175	0.269737	0.00191239	0.183099	0.0370553	-0.303745	0.000442806	-0.167571	0.056696	0.0390112	0.659453
PLCL2	blue	0.737231	1.52e-23	0.846032	8.99e-37	-0.612393	9.78e-15	-0.62603	1.66e-15	-0.442342	1.37e-07	0.55273	9.21e-12	0.464842	2.52e-08	-0.547758	1.54e-11	-0.327294	0.000144159	0.23972	0.00601419
NCKAP1L	blue	0.736761	1.67e-23	0.870972	2.53e-41	-0.578346	5.77e-13	-0.736415	1.8e-23	-0.172726	0.049396	0.650929	5.14e-17	0.489011	3.56e-09	-0.55052	1.16e-11	-0.432987	2.67e-07	0.107845	0.221968
FGR	blue	0.736517	1.76e-23	0.918077	2.79e-53	-0.542079	2.72e-11	-0.793935	1.93e-29	-0.300205	0.000520064	0.718943	5.85e-22	0.557496	5.6e-12	-0.427088	4.03e-07	-0.433753	2.53e-07	-0.0688602	0.436292
CD52	blue	0.735578	2.14e-23	0.800687	2.89e-30	-0.564177	2.75e-12	-0.545789	1.88e-11	-0.358451	2.82e-05	0.589182	1.66e-13	0.414298	9.58e-07	-0.60468	2.57e-14	-0.119711	0.174902	0.246984	0.00461315
HLA-A	blue	0.730676	5.81e-23	0.834339	6.57e-35	-0.589002	1.69e-13	-0.636659	3.91e-16	-0.291049	0.000780979	0.624049	2.16e-15	0.433373	2.6e-07	-0.450931	7.29e-08	-0.185948	0.0341608	0.0835146	0.344828
INPP5D	blue	0.730178	6.43e-23	0.856675	1.31e-38	-0.596419	7.03e-14	-0.631811	7.61e-16	-0.334444	0.000100652	0.610656	1.22e-14	0.393218	3.69e-06	-0.602362	3.42e-14	-0.34678	5.3e-05	0.266465	0.00218083
CCL5	blue	0.728488	9.02e-23	0.725109	1.76e-22	-0.570113	1.44e-12	-0.4487	8.6e-08	-0.432651	2.74e-07	0.413861	9.86e-07	0.255489	0.00334903	-0.444143	1.2e-07	-0.228498	0.00892787	0.370312	1.45e-05
IFI27	blue	0.726344	1.38e-22	0.759671	1.11e-25	-0.479788	7.66e-09	-0.528652	1.01e-10	-0.399378	2.51e-06	0.566523	2.13e-12	0.48397	5.43e-09	-0.323116	0.000177115	-0.265172	0.00229604	-0.0431307	0.626086
BTN3A2	blue	0.721015	3.93e-22	0.745318	2.73e-24	-0.573859	9.54e-13	-0.448342	8.83e-08	-0.368483	1.61e-05	0.334593	9.99e-05	0.273618	0.0016331	-0.292952	0.000718468	-0.110594	0.210338	0.176798	0.0441973
UBE2L6	blue	0.720525	4.32e-22	0.78513	2.07e-28	-0.550639	1.14e-11	-0.552582	9.35e-12	-0.100307	0.256169	0.395321	3.24e-06	0.45168	6.89e-08	-0.0941721	0.286547	-0.245509	0.00487133	-0.272559	0.0017054
ITGAX	blue	0.719652	5.11e-22	0.872318	1.35e-41	-0.577464	6.37e-13	-0.651546	4.69e-17	-0.386349	5.62e-06	0.734448	2.7e-23	0.515286	3.54e-10	-0.598831	5.26e-14	-0.368448	1.61e-05	0.222182	0.011065
MAP4K1	blue	0.71956	5.2e-22	0.731427	4.99e-23	-0.589194	1.66e-13	-0.599476	4.86e-14	-0.168744	0.0549618	0.343143	6.42e-05	0.0870627	0.324647	-0.550287	1.19e-11	-0.206664	0.0183193	0.268652	0.00199795
CCRL2	blue	0.718324	6.59e-22	0.889823	1.91e-45	-0.500685	1.31e-09	-0.762719	5.44e-26	-0.312799	0.000290792	0.760004	1.02e-25	0.60696	1.94e-14	-0.410862	1.2e-06	-0.417007	8e-07	-0.103477	0.241369
SPOCK2	blue	0.718307	6.61e-22	0.750061	9.7e-25	-0.619866	3.74e-15	-0.564196	2.74e-12	-0.223569	0.0105608	0.221314	0.0113914	0.152923	0.0823904	-0.318693	0.000219544	-0.215196	0.0139403	0.122651	0.164473
LY9	blue	0.717339	7.95e-22	0.747948	1.54e-24	-0.474397	1.19e-08	-0.58908	1.68e-13	-0.309578	0.000338238	0.588186	1.86e-13	0.262672	0.00253446	-0.643315	1.54e-16	-0.259698	0.00284706	0.290107	0.000813708
CCL4	blue	0.716392	9.52e-22	0.775543	2.43e-27	-0.480991	6.94e-09	-0.590876	1.36e-13	-0.389236	4.72e-06	0.561255	3.76e-12	0.392296	3.91e-06	-0.368708	1.59e-05	-0.353539	3.69e-05	0.136258	0.122153
SLC20A1	blue	0.716314	9.66e-22	0.884006	4.26e-44	-0.640592	2.26e-16	-0.61244	9.72e-15	-0.394097	3.5e-06	0.581011	4.26e-13	0.584388	2.9e-13	-0.419483	6.77e-07	-0.275191	0.00153086	0.0803094	0.363724
SH2B3	blue	0.713319	1.7e-21	0.846836	6.6e-37	-0.494351	2.26e-09	-0.819524	9.56e-33	-0.21916	0.012238	0.690494	1e-19	0.541368	2.92e-11	-0.44624	1.03e-07	-0.515943	3.34e-10	-0.153122	0.0819871
IRF1	blue	0.713191	1.74e-21	0.848026	4.17e-37	-0.602769	3.25e-14	-0.536442	4.76e-11	-0.296789	0.000606192	0.385377	5.96e-06	0.458402	4.15e-08	-0.198123	0.0238475	-0.203834	0.0200134	-0.0261655	0.76761
HLA-DRA	blue	0.712774	1.88e-21	0.776636	1.85e-27	-0.589255	1.64e-13	-0.499534	1.45e-09	-0.454993	5.37e-08	0.564128	2.76e-12	0.451436	7.02e-08	-0.433027	2.67e-07	-0.309686	0.000336538	0.233428	0.00752181
IFITM1	blue	0.711749	2.28e-21	0.74571	2.51e-24	-0.531671	7.58e-11	-0.552557	9.38e-12	-0.262304	0.00257136	0.20918	0.0169186	0.376516	1.01e-05	0.0400526	0.650951	-0.146857	0.0954534	-0.280284	0.00123853
TMSB10	blue	0.710975	2.63e-21	0.892507	4.31e-46	-0.600691	4.19e-14	-0.76642	2.26e-26	-0.215542	0.013784	0.589014	1.69e-13	0.56293	3.14e-12	-0.318691	0.000219566	-0.194248	0.0267933	-0.208816	0.0171154
CD83	blue	0.707108	5.35e-21	0.858755	5.51e-39	-0.524251	1.54e-10	-0.678302	7.6e-19	-0.287594	0.000907327	0.697978	2.74e-20	0.522317	1.85e-10	-0.495963	1.97e-09	-0.345031	5.82e-05	0.0116125	0.895673
LYN	blue	0.705819	6.77e-21	0.926622	3.19e-56	-0.59731	6.32e-14	-0.717606	7.56e-22	-0.371562	1.35e-05	0.716041	1.02e-21	0.713751	1.57e-21	-0.336201	9.2e-05	-0.404186	1.85e-06	-0.11296	0.200683
VOPP1	blue	0.704331	8.86e-21	0.888182	4.67e-45	-0.612838	9.24e-15	-0.616962	5.45e-15	-0.328362	0.000136705	0.709586	3.4e-21	0.601657	3.73e-14	-0.565735	2.32e-12	-0.294683	0.000665648	0.148325	0.0921512
CYBA	blue	0.704271	8.95e-21	0.894525	1.37e-46	-0.503093	1.06e-09	-0.802519	1.7e-30	-0.239578	0.00604503	0.731164	5.27e-23	0.56091	3.9e-12	-0.433095	2.65e-07	-0.371881	1.32e-05	-0.159693	0.0695457
SP110	blue	0.702289	1.28e-20	0.893852	2.01e-46	-0.565045	2.5e-12	-0.686292	2.04e-19	-0.387772	5.16e-06	0.519708	2.36e-10	0.596212	7.21e-14	-0.186847	0.0332878	-0.29502	0.000655779	-0.175182	0.0462023
RGS1	blue	0.702131	1.31e-20	0.811036	1.36e-31	-0.520372	2.21e-10	-0.580868	4.33e-13	-0.328214	0.000137715	0.652985	3.8e-17	0.580525	4.51e-13	-0.366772	1.77e-05	-0.265045	0.00230767	-0.02916	0.741903
NFKBIE	blue	0.701707	1.42e-20	0.902332	1.29e-48	-0.576433	7.15e-13	-0.743935	3.68e-24	-0.236853	0.0066641	0.510848	5.31e-10	0.434164	2.46e-07	-0.322494	0.000182583	-0.298554	0.000560176	-0.0799704	0.365759
TRANK1	blue	0.700433	1.78e-20	0.727794	1.04e-22	-0.498292	1.61e-09	-0.643113	1.58e-16	-0.251337	0.00392086	0.322128	0.000185876	0.212479	0.0152237	-0.293499	0.000701372	-0.263781	0.00242605	-0.00589904	0.946892
KCNAB2	blue	0.697933	2.77e-20	0.80732	4.15e-31	-0.469452	1.76e-08	-0.748918	1.25e-24	-0.279323	0.00128942	0.71781	7.27e-22	0.394955	3.32e-06	-0.56107	3.84e-12	-0.417823	7.57e-07	0.0819188	0.354158
VAV1	blue	0.694304	5.21e-20	0.863458	7.37e-40	-0.525902	1.32e-10	-0.833556	8.65e-35	-0.12761	0.147941	0.639194	2.75e-16	0.407806	1.47e-06	-0.496306	1.91e-09	-0.478931	8.21e-09	-0.0458861	0.604178
LTB	blue	0.689994	1.09e-19	0.702023	1.34e-20	-0.577285	6.5e-13	-0.451319	7.08e-08	-0.211913	0.0155035	0.124136	0.159383	0.189005	0.0312697	-0.223383	0.010627	-0.0215529	0.807699	0.0876031	0.321642
HLA-G	blue	0.684124	2.92e-19	0.805455	7.22e-31	-0.508227	6.72e-10	-0.58482	2.75e-13	-0.354068	3.59e-05	0.623912	2.2e-15	0.442709	1.33e-07	-0.452143	6.66e-08	-0.340089	7.53e-05	0.123086	0.162969
GPR171	blue	0.684094	2.94e-19	0.810399	1.65e-31	-0.67183	2.14e-18	-0.575434	8e-13	-0.368036	1.65e-05	0.380019	8.21e-06	0.371494	1.35e-05	-0.319624	0.000209894	-0.182277	0.0379282	0.161769	0.0659492
STK17B	blue	0.682241	3.99e-19	0.677683	8.4e-19	-0.512629	4.52e-10	-0.452587	6.44e-08	-0.420786	6.2e-07	0.255802	0.00330909	0.33604	9.28e-05	-0.216039	0.0135621	-0.046188	0.601798	0.0649772	0.462659
RFX5	blue	0.6814	4.58e-19	0.844591	1.55e-36	-0.512986	4.37e-10	-0.696808	3.37e-20	-0.343309	6.37e-05	0.633944	5.69e-16	0.479223	8.02e-09	-0.559457	4.55e-12	-0.401599	2.18e-06	0.119374	0.17613
HLA-DQB1	blue	0.680517	5.29e-19	0.816065	2.86e-32	-0.590006	1.51e-13	-0.521998	1.9e-10	-0.357696	2.94e-05	0.561572	3.64e-12	0.522377	1.84e-10	-0.402227	2.1e-06	-0.262226	0.00257924	0.160586	0.0679795
PIK3CG	blue	0.677992	7.99e-19	0.83845	1.51e-35	-0.601802	3.66e-14	-0.527386	1.14e-10	-0.491553	2.87e-09	0.636346	4.08e-16	0.535065	5.45e-11	-0.586906	2.16e-13	-0.22036	0.0117596	0.381462	7.54e-06
TNFRSF10B	blue	0.677204	9.07e-19	0.825288	1.46e-33	-0.596118	7.29e-14	-0.717174	8.21e-22	-0.250201	0.00409191	0.428309	3.71e-07	0.39456	3.4e-06	-0.298213	0.000568813	-0.437963	1.88e-07	-0.0509015	0.565201
UCP2	blue	0.676203	1.07e-18	0.809535	2.14e-31	-0.480948	6.97e-09	-0.731429	4.99e-23	-0.173811	0.0479636	0.678139	7.8e-19	0.485042	4.97e-09	-0.487023	4.21e-09	-0.259383	0.00288211	-0.0687927	0.436744
OAS2	blue	0.674907	1.31e-18	0.869228	5.63e-41	-0.556836	6e-12	-0.698929	2.32e-20	-0.272866	0.00168413	0.568211	1.78e-12	0.578228	5.85e-13	-0.20256	0.0208193	-0.414366	9.53e-07	-0.222215	0.0110527
CHIT1	blue	0.674818	1.33e-18	0.682312	3.94e-19	-0.498386	1.6e-09	-0.472332	1.4e-08	-0.367823	1.67e-05	0.524386	1.52e-10	0.276739	0.00143598	-0.528072	1.07e-10	-0.24257	0.00542479	0.307862	0.000366344
KYNU	blue	0.670292	2.73e-18	0.899757	6.26e-48	-0.544107	2.22e-11	-0.75414	3.91e-25	-0.283753	0.00106962	0.718989	5.8e-22	0.679828	5.93e-19	-0.335996	9.3e-05	-0.385972	5.75e-06	-0.188026	0.0321724
SELPLG	blue	0.670188	2.78e-18	0.88184	1.3e-43	-0.653801	3.37e-17	-0.736051	1.94e-23	-0.296391	0.000617047	0.527108	1.17e-10	0.423959	5e-07	-0.378391	9.04e-06	-0.266084	0.00221424	0.0519031	0.557562
FLI1	blue	0.668789	3.46e-18	0.828116	5.64e-34	-0.564512	2.65e-12	-0.600693	4.19e-14	-0.535088	5.44e-11	0.642628	1.69e-16	0.644774	1.25e-16	-0.557128	5.82e-12	-0.276293	0.00146273	0.201317	0.0216318
CORO1A	blue	0.667705	4.09e-18	0.796449	9.6e-30	-0.567248	1.97e-12	-0.627171	1.42e-15	-0.0649815	0.46263	0.369114	1.55e-05	0.304969	0.00041866	-0.335464	9.56e-05	-0.179855	0.0406012	-0.00526411	0.952601
TNFAIP2	blue	0.667563	4.18e-18	0.834322	6.61e-35	-0.525477	1.37e-10	-0.714465	1.37e-21	-0.221732	0.0112331	0.643866	1.42e-16	0.414084	9.71e-07	-0.470465	1.62e-08	-0.48807	3.86e-09	0.0134606	0.879188
SEL1L3	blue	0.667227	4.41e-18	0.756618	2.23e-25	-0.466794	2.17e-08	-0.581874	3.86e-13	-0.367985	1.65e-05	0.694061	5.43e-20	0.415677	8.74e-07	-0.710841	2.7e-21	-0.299837	0.000528758	0.316542	0.000243416
GPSM3	blue	0.666594	4.86e-18	0.82463	1.81e-33	-0.537411	4.33e-11	-0.813428	6.51e-32	-0.20405	0.0198792	0.543261	2.42e-11	0.311945	0.00030273	-0.487441	4.07e-09	-0.41741	7.78e-07	0.0175923	0.842528
WARS	blue	0.666281	5.11e-18	0.863307	7.87e-40	-0.548933	1.36e-11	-0.630793	8.74e-16	-0.274543	0.00157224	0.498314	1.61e-09	0.563067	3.1e-12	-0.148259	0.0922964	-0.232675	0.00772294	-0.235851	0.00690571
BID	blue	0.664141	7.1e-18	0.896136	5.39e-47	-0.503087	1.06e-09	-0.801822	2.08e-30	-0.257471	0.00310348	0.704608	8.43e-21	0.593154	1.04e-13	-0.394075	3.5e-06	-0.360967	2.45e-05	-0.155917	0.0764931
ICAM3	blue	0.662853	8.65e-18	0.729177	7.86e-23	-0.498401	1.6e-09	-0.533033	6.64e-11	-0.323306	0.000175476	0.265854	0.00223461	0.203817	0.0200242	-0.342628	6.6e-05	-0.00113521	0.989773	0.126597	0.151211
ICAM1	blue	0.662608	8.98e-18	0.863253	8.06e-40	-0.533975	6.06e-11	-0.748733	1.3e-24	-0.183457	0.0366811	0.518235	2.7e-10	0.57893	5.4e-13	-0.102666	0.245095	-0.393464	3.64e-06	-0.364613	2e-05
SERPINA1	blue	0.662352	9.34e-18	0.828901	4.32e-34	-0.509689	5.89e-10	-0.647722	8.18e-17	-0.316583	0.000242945	0.571622	1.22e-12	0.425054	4.64e-07	-0.348543	4.83e-05	-0.378754	8.85e-06	0.0734229	0.406434
JCHAIN	blue	0.661563	1.05e-17	0.608822	1.53e-14	-0.400174	2.39e-06	-0.428394	3.68e-07	-0.328503	0.000135746	0.465617	2.38e-08	0.408268	1.42e-06	-0.26259	0.00254267	-0.215609	0.013754	0.000944905	0.991487
IFI16	blue	0.660032	1.33e-17	0.683434	3.28e-19	-0.479055	8.13e-09	-0.476887	9.7e-09	-0.192729	0.0280299	0.36954	1.51e-05	0.559183	4.69e-12	-0.0600014	0.497692	-0.244952	0.00497214	-0.267346	0.00210544
IL7R	blue	0.659918	1.35e-17	0.673346	1.68e-18	-0.650844	5.2e-17	-0.390129	4.47e-06	-0.317635	0.000231002	0.0479695	0.587842	0.238192	0.00635323	-0.0852113	0.335081	-0.00268936	0.975774	0.101036	0.252711
HLA-E	blue	0.659882	1.36e-17	0.821973	4.33e-33	-0.600694	4.19e-14	-0.542956	2.49e-11	-0.404647	1.8e-06	0.610194	1.29e-14	0.481121	6.87e-09	-0.430122	3.27e-07	-0.175009	0.0464227	0.174218	0.0474353
PLCB2	blue	0.658821	1.59e-17	0.801727	2.14e-30	-0.557216	5.77e-12	-0.747784	1.6e-24	-0.285722	0.000983358	0.604191	2.73e-14	0.286149	0.00096553	-0.574739	8.65e-13	-0.383556	6.65e-06	0.195644	0.0256984
KIF21B	blue	0.658079	1.78e-17	0.678598	7.24e-19	-0.481658	6.57e-09	-0.556313	6.34e-12	-0.105893	0.230497	0.438564	1.8e-07	0.173506	0.0483629	-0.561342	3.73e-12	-0.282841	0.00111184	0.241066	0.00572915
RGS10	blue	0.657261	2.01e-17	0.797936	6.32e-30	-0.542759	2.54e-11	-0.641651	1.95e-16	-0.291377	0.000769846	0.627476	1.37e-15	0.411104	1.18e-06	-0.637287	3.58e-16	-0.31436	0.000270085	0.227332	0.00929266
RTN4	blue	-0.657022	2.09e-17	-0.660809	1.18e-17	0.551037	1.1e-11	0.558893	4.83e-12	0.254847	0.00343226	-0.120613	0.171652	-0.131746	0.135138	0.165044	0.0605857	0.210164	0.0163965	0.00694546	0.937489
ARHGDIB	blue	0.656747	2.18e-17	0.906306	1.03e-49	-0.630503	9.09e-16	-0.65841	1.7e-17	-0.34644	5.4e-05	0.655276	2.71e-17	0.629869	9.9e-16	-0.48617	4.52e-09	-0.213668	0.0146499	0.0826832	0.349669
GPR18	blue	0.655426	2.65e-17	0.74067	7.37e-24	-0.447561	9.36e-08	-0.484623	5.14e-09	-0.430251	3.24e-07	0.442976	1.31e-07	0.339394	7.81e-05	-0.473484	1.28e-08	-0.0796105	0.367927	0.269428	0.0019364
ARHGAP25	blue	0.654869	2.88e-17	0.821115	5.73e-33	-0.482643	6.06e-09	-0.695853	3.98e-20	-0.353838	3.63e-05	0.69035	1.03e-19	0.414015	9.76e-07	-0.666708	4.78e-18	-0.37554	1.07e-05	0.288383	0.00087693
RAB31	blue	0.654291	3.13e-17	0.872676	1.14e-41	-0.605951	2.2e-14	-0.754744	3.41e-25	-0.255861	0.00330162	0.662549	9.06e-18	0.682895	3.58e-19	-0.277518	0.00139028	-0.340643	7.32e-05	-0.236565	0.00673275
TRIM21	blue	0.653714	3.41e-17	0.75228	5.93e-25	-0.482866	5.95e-09	-0.664129	7.11e-18	-0.0612745	0.488598	0.419464	6.78e-07	0.330973	0.000119958	-0.23971	0.00601634	-0.375496	1.07e-05	-0.169044	0.0545248
LAIR1	blue	0.652955	3.82e-17	0.851575	1.04e-37	-0.506579	7.78e-10	-0.798734	5.04e-30	-0.24734	0.00455258	0.656614	2.22e-17	0.562119	3.43e-12	-0.308634	0.000353444	-0.377816	9.36e-06	-0.191961	0.0286735
CPVL	blue	0.652063	4.35e-17	0.79628	1.01e-29	-0.573935	9.46e-13	-0.626828	1.49e-15	-0.288786	0.000861767	0.657327	1.99e-17	0.487707	3.98e-09	-0.565241	2.45e-12	-0.314698	0.00026578	0.139375	0.113762
XAF1	blue	0.650358	5.58e-17	0.696432	3.6e-20	-0.536597	4.69e-11	-0.519345	2.44e-10	-0.271344	0.0017919	0.242294	0.00547957	0.308057	0.000363044	-0.0834309	0.345314	-0.429262	3.47e-07	-0.071429	0.419331
ARID5A	blue	0.64586	1.07e-16	0.83239	1.3e-34	-0.613497	8.5e-15	-0.718434	6.45e-22	-0.20974	0.01662	0.471339	1.51e-08	0.353982	3.6e-05	-0.366152	1.83e-05	-0.285742	0.000982546	-0.0276202	0.755088
HLA-J	blue	0.644299	1.34e-16	0.797556	7.03e-30	-0.512978	4.37e-10	-0.644149	1.37e-16	-0.304485	0.000428057	0.61714	5.32e-15	0.423919	5.01e-07	-0.429702	3.36e-07	-0.398052	2.73e-06	0.0550172	0.534136
NAGA	blue	0.643151	1.57e-16	0.816934	2.18e-32	-0.432203	2.82e-07	-0.809856	1.94e-31	-0.19156	0.0290151	0.700223	1.85e-20	0.493905	2.35e-09	-0.434307	2.44e-07	-0.544915	2.05e-11	-0.158566	0.0715637
IL27RA	blue	0.6395	2.63e-16	0.638449	3.05e-16	-0.454263	5.68e-08	-0.360115	2.57e-05	-0.283736	0.00107037	0.159245	0.0703417	0.240744	0.00579623	-0.182347	0.0378535	-0.0948635	0.283008	0.103308	0.242144
TAP1	blue	0.639238	2.73e-16	0.710089	3.1e-21	-0.549041	1.35e-11	-0.407298	1.51e-06	-0.200157	0.0224152	0.202341	0.0209608	0.298222	0.000568584	-0.026637	0.763545	-0.193676	0.0272531	-0.0943949	0.285403
CD37	blue	0.639197	2.75e-16	0.751772	6.64e-25	-0.464957	2.5e-08	-0.656036	2.42e-17	-0.164279	0.0618048	0.648215	7.62e-17	0.303533	0.000447126	-0.656384	2.3e-17	-0.35033	4.39e-05	0.192183	0.0284866
NMI	blue	0.637039	3.71e-16	0.805869	6.39e-31	-0.534942	5.51e-11	-0.523673	1.63e-10	-0.338262	8.28e-05	0.461143	3.36e-08	0.735185	2.32e-23	-0.000428228	0.996142	-0.216763	0.0132443	-0.289369	0.000840247
E2F3	blue	0.635883	4.35e-16	0.775532	2.44e-27	-0.45216	6.65e-08	-0.695379	4.32e-20	-0.265699	0.00224842	0.534038	6.02e-11	0.504175	9.63e-10	-0.365958	1.85e-05	-0.311793	0.000304898	-0.0506669	0.566997
LGALS9	blue	0.634787	5.06e-16	0.809485	2.17e-31	-0.528787	1e-10	-0.821037	5.87e-33	-0.165797	0.0594052	0.615266	6.78e-15	0.350416	4.37e-05	-0.437004	2.01e-07	-0.435971	2.16e-07	-0.0815717	0.356207
CXCL2	blue	0.633746	5.84e-16	0.75702	2.03e-25	-0.519246	2.46e-10	-0.623405	2.35e-15	-0.256586	0.00321109	0.590659	1.39e-13	0.522256	1.86e-10	-0.295452	0.000643346	-0.400118	2.4e-06	-0.109072	0.216723
SECTM1	blue	0.632893	6.57e-16	0.764739	3.38e-26	-0.51086	5.3e-10	-0.541097	3e-11	-0.308515	0.000355402	0.402337	2.08e-06	0.58011	4.72e-13	0.0539094	0.542413	-0.239897	0.00597611	-0.320344	0.000202709
PTGER4	blue	0.632189	7.23e-16	0.878328	7.52e-43	-0.59777	5.98e-14	-0.617016	5.41e-15	-0.430277	3.23e-07	0.693501	5.98e-20	0.699241	2.2e-20	-0.426628	4.16e-07	-0.340013	7.56e-05	0.0833783	0.345619
BCAT1	blue	0.630594	8.98e-16	0.862048	1.36e-39	-0.591484	1.27e-13	-0.665669	5.61e-18	-0.368521	1.6e-05	0.721984	3.25e-22	0.651885	4.47e-17	-0.499854	1.41e-09	-0.297982	0.00057473	0.0794259	0.369042
CTSC	blue	0.629506	1.04e-15	0.882531	9.11e-44	-0.594779	8.56e-14	-0.661016	1.14e-17	-0.386264	5.65e-06	0.654431	3.07e-17	0.708165	4.41e-21	-0.350381	4.38e-05	-0.287654	0.000904969	-0.0372118	0.674246
BASP1	blue	0.627318	1.4e-15	0.829071	4.08e-34	-0.565066	2.5e-12	-0.785618	1.82e-28	-0.135077	0.125456	0.597129	6.46e-14	0.494018	2.33e-09	-0.359617	2.64e-05	-0.351785	4.06e-05	-0.158913	0.0709371
RGS19	blue	0.626024	1.66e-15	0.861823	1.5e-39	-0.549947	1.23e-11	-0.828374	5.17e-34	-0.236637	0.00671557	0.608488	1.6e-14	0.516691	3.11e-10	-0.385264	6e-06	-0.280888	0.00120746	-0.109771	0.213772
ACTB	blue	0.625255	1.84e-15	0.810064	1.82e-31	-0.551266	1.07e-11	-0.744108	3.54e-24	-0.165447	0.0599515	0.521263	2.04e-10	0.44165	1.44e-07	-0.251677	0.00387098	-0.272625	0.00170079	-0.255627	0.00333147
NKG7	blue	0.624189	2.12e-15	0.682526	3.81e-19	-0.470065	1.68e-08	-0.394765	3.36e-06	-0.415632	8.77e-07	0.516463	3.18e-10	0.414813	9.26e-07	-0.39081	4.28e-06	-0.104982	0.234554	0.260901	0.00271666
PRKCB	blue	0.623792	2.23e-15	0.721547	3.54e-22	-0.517962	2.77e-10	-0.54825	1.46e-11	-0.25466	0.00345678	0.37692	9.86e-06	0.223587	0.0105541	-0.479595	7.78e-09	-0.201074	0.0217944	0.23378	0.0074293
IFI44	blue	0.623285	2.39e-15	0.691679	8.18e-20	-0.434416	2.42e-07	-0.592129	1.17e-13	-0.216759	0.0132458	0.390265	4.43e-06	0.438904	1.76e-07	-0.171845	0.0505858	-0.391615	4.08e-06	-0.200281	0.0223304
PIP4K2A	blue	0.622768	2.55e-15	0.806362	5.52e-31	-0.582174	3.73e-13	-0.64714	8.9e-17	-0.351835	4.05e-05	0.587071	2.12e-13	0.457374	4.49e-08	-0.590671	1.39e-13	-0.237199	0.00658266	0.240707	0.00580402
CLIC2	blue	0.622392	2.68e-15	0.755637	2.79e-25	-0.569055	1.62e-12	-0.566079	2.24e-12	-0.300224	0.000519629	0.441715	1.43e-07	0.332454	0.000111335	-0.421617	5.86e-07	-0.253273	0.0036441	0.166955	0.057624
TST	blue	-0.620565	3.41e-15	-0.736529	1.75e-23	0.804913	8.47e-31	0.584671	2.8e-13	0.301072	0.000500076	-0.428809	3.58e-07	-0.378865	8.79e-06	0.423095	5.3e-07	0.377685	9.43e-06	-0.17564	0.0456265
CD3E	blue	0.62051	3.44e-15	0.665797	5.5e-18	-0.485582	4.75e-09	-0.578368	5.75e-13	-0.159359	0.0701393	0.345265	5.75e-05	0.101689	0.249643	-0.499713	1.42e-09	-0.23518	0.00707159	0.205602	0.0189396
PSMB8	blue	0.620357	3.51e-15	0.768588	1.34e-26	-0.613036	9.01e-15	-0.464438	2.61e-08	-0.261538	0.00264977	0.397281	2.87e-06	0.573139	1.03e-12	-0.0488192	0.581238	-0.165153	0.0604129	-0.191045	0.0294581
MYD88	blue	0.619925	3.71e-15	0.863764	6.45e-40	-0.521882	1.92e-10	-0.780906	6.23e-28	-0.228014	0.00907759	0.666514	4.92e-18	0.596583	6.89e-14	-0.269878	0.00190155	-0.475094	1.12e-08	-0.243261	0.00528985
RFTN1	blue	0.618286	4.59e-15	0.727087	1.19e-22	-0.541091	3.01e-11	-0.549987	1.22e-11	-0.244367	0.00508006	0.317433	0.00023325	0.246392	0.00471524	-0.402403	2.07e-06	-0.201854	0.0212779	0.160458	0.0682018
CD97	blue	0.617646	4.99e-15	0.82614	1.1e-33	-0.577721	6.19e-13	-0.607589	1.79e-14	-0.136951	0.120248	0.441846	1.42e-07	0.411503	1.15e-06	-0.288064	0.000889124	-0.323343	0.00017516	-0.0385282	0.663412
HLA-DOB	blue	0.61627	5.96e-15	0.636887	3.79e-16	-0.51375	4.08e-10	-0.46355	2.79e-08	-0.215391	0.0138522	0.239582	0.00604417	0.0738745	0.403545	-0.424031	4.97e-07	-0.134168	0.128042	0.241048	0.00573277
PGRMC1	blue	-0.616158	6.04e-15	-0.800608	2.95e-30	0.774614	3.06e-27	0.593136	1.04e-13	0.17284	0.0492439	-0.546907	1.67e-11	-0.417554	7.71e-07	0.42071	6.23e-07	0.278939	0.00131031	-0.0925481	0.294976
GLIPR1	blue	0.614931	7.07e-15	0.741329	6.41e-24	-0.52296	1.74e-10	-0.67402	1.51e-18	-0.312189	0.000299272	0.559948	4.32e-12	0.446082	1.04e-07	-0.463748	2.75e-08	-0.266756	0.00215567	0.0114855	0.896809
C1S	blue	0.612332	9.85e-15	0.607475	1.82e-14	-0.598387	5.55e-14	-0.293314	0.000707104	-0.251776	0.0038565	0.213766	0.0146034	0.318644	0.000220055	-0.285818	0.000979352	-0.0225146	0.799296	0.187973	0.0322215
HADH	blue	-0.611095	1.15e-14	-0.748663	1.32e-24	0.759253	1.22e-25	0.642995	1.61e-16	0.0999859	0.2577	-0.278357	0.00134252	-0.265321	0.00228247	0.226829	0.00945381	0.336767	8.94e-05	0.0641757	0.468209
MMP25	blue	0.610968	1.17e-14	0.747459	1.72e-24	-0.660627	1.21e-17	-0.49191	2.79e-09	-0.29488	0.00065988	0.364969	1.96e-05	0.31501	0.000261866	-0.295322	0.000647081	-0.242061	0.00552613	0.164354	0.0616855
DGCR2	blue	-0.610426	1.25e-14	-0.822777	3.33e-33	0.486679	4.33e-09	0.673353	1.68e-18	0.446004	1.05e-07	-0.652303	4.2e-17	-0.759401	1.18e-25	0.271989	0.00174548	0.388285	5e-06	0.178596	0.0420508
CD3G	blue	0.610369	1.26e-14	0.611099	1.15e-14	-0.543541	2.35e-11	-0.325214	0.000159777	-0.404909	1.77e-06	0.236221	0.00681557	0.12711	0.149549	-0.463585	2.78e-08	-0.0961939	0.27628	0.415103	9.08e-07
CD8A	blue	0.609068	1.49e-14	0.688268	1.46e-19	-0.542261	2.67e-11	-0.416424	8.32e-07	-0.464074	2.68e-08	0.497755	1.69e-09	0.361866	2.33e-05	-0.475378	1.1e-08	-0.184147	0.0359681	0.387328	5.3e-06
IFIT3	blue	0.60769	1.77e-14	0.66612	5.23e-18	-0.435817	2.19e-07	-0.496553	1.87e-09	-0.124823	0.15707	0.351111	4.21e-05	0.449617	8.04e-08	-0.0230293	0.794807	-0.305351	0.000411383	-0.330789	0.000121075
TAPBP	blue	0.607345	1.85e-14	0.801021	2.62e-30	-0.603864	2.84e-14	-0.579784	4.9e-13	-0.252745	0.00371787	0.448423	8.78e-08	0.35716	3.03e-05	-0.296633	0.000610439	-0.219137	0.0122474	0.0217303	0.806147
DAG1	blue	-0.605354	2.36e-14	-0.804641	9.17e-31	0.501673	1.2e-09	0.747922	1.55e-24	0.400778	2.3e-06	-0.559339	4.61e-12	-0.511197	5.14e-10	0.343333	6.36e-05	0.401433	2.21e-06	0.0339772	0.70115
ST6GAL1	blue	0.603636	2.92e-14	0.722102	3.18e-22	-0.41178	1.13e-06	-0.608775	1.54e-14	-0.303269	0.000452537	0.591796	1.22e-13	0.296004	0.000627762	-0.710667	2.78e-21	-0.329369	0.000130002	0.345898	5.56e-05
PRKACB	blue	0.603473	2.98e-14	0.670413	2.68e-18	-0.394796	3.35e-06	-0.534157	5.95e-11	-0.375866	1.05e-05	0.677914	8.09e-19	0.373545	1.2e-05	-0.728172	9.61e-23	-0.315234	0.00025909	0.392889	3.77e-06
ARL4C	blue	0.603292	3.05e-14	0.646574	9.65e-17	-0.508927	6.31e-10	-0.420062	6.51e-07	-0.352103	3.99e-05	0.356976	3.06e-05	0.285539	0.000991125	-0.444268	1.19e-07	-0.028596	0.746724	0.254638	0.00345978
CASP1	blue	0.602193	3.49e-14	0.770372	8.72e-27	-0.437295	1.97e-07	-0.665935	5.39e-18	-0.161713	0.0660436	0.523073	1.72e-10	0.598195	5.68e-14	-0.0856685	0.332485	-0.36773	1.68e-05	-0.38053	7.97e-06
PTPRO	blue	0.602039	3.56e-14	0.743884	3.72e-24	-0.521214	2.05e-10	-0.687251	1.73e-19	-0.160059	0.0689006	0.656271	2.34e-17	0.486432	4.42e-09	-0.44561	1.08e-07	-0.329867	0.000126803	-0.0403553	0.648489
PEX3	blue	-0.601387	3.85e-14	-0.782996	3.62e-28	0.691741	8.09e-20	0.715011	1.24e-21	0.160626	0.0679094	-0.519123	2.49e-10	-0.412319	1.09e-06	0.334407	0.000100841	0.415412	8.89e-07	0.105429	0.23256
SELL	blue	0.601178	3.95e-14	0.735787	2.05e-23	-0.498347	1.6e-09	-0.562736	3.21e-12	-0.261476	0.00265627	0.238585	0.00626439	0.372779	1.26e-05	-0.119823	0.174497	-0.145843	0.0977886	-0.0878849	0.320082
ISG20	blue	0.599314	4.96e-14	0.773903	3.66e-27	-0.446257	1.03e-07	-0.630563	9.02e-16	-0.266767	0.0021547	0.419852	6.61e-07	0.375836	1.05e-05	-0.168512	0.0553002	-0.178526	0.042133	-0.146499	0.0962722
BST2	blue	0.598972	5.17e-14	0.795254	1.34e-29	-0.496798	1.83e-09	-0.631295	8.16e-16	-0.0511878	0.563012	0.531016	8.07e-11	0.54454	2.13e-11	-0.237598	0.00648951	-0.261807	0.00262198	-0.213723	0.0146238
VNN2	blue	0.598509	5.47e-14	0.765029	3.15e-26	-0.456498	4.8e-08	-0.616648	5.67e-15	-0.383542	6.66e-06	0.706724	5.74e-21	0.543407	2.38e-11	-0.55291	9.04e-12	-0.34241	6.67e-05	0.146368	0.0965742
ZNF101	blue	0.596189	7.23e-14	0.682081	4.1e-19	-0.532116	7.26e-11	-0.434494	2.4e-07	-0.428291	3.71e-07	0.344261	6.06e-05	0.281677	0.00116797	-0.491102	2.99e-09	-0.0756263	0.392457	0.371117	1.38e-05
MX2	blue	0.595837	7.54e-14	0.790905	4.43e-29	-0.562323	3.36e-12	-0.731723	4.7e-23	-0.172783	0.0493206	0.534001	6.05e-11	0.47948	7.85e-09	-0.276938	0.00142415	-0.490424	3.16e-09	-0.144362	0.101281
CD33	blue	0.595147	8.19e-14	0.820516	6.95e-33	-0.487271	4.12e-09	-0.809133	2.41e-31	-0.193976	0.0270115	0.705968	6.59e-21	0.522165	1.87e-10	-0.430249	3.24e-07	-0.50404	9.75e-10	-0.119893	0.174245
RAB40C	blue	-0.593053	1.05e-13	-0.791873	3.4e-29	0.438811	1.77e-07	0.724694	1.91e-22	0.480719	7.1e-09	-0.551846	1.01e-11	-0.520302	2.23e-10	0.355956	3.23e-05	0.413041	1.04e-06	0.0039859	0.964101
ZNF267	blue	0.590775	1.38e-13	0.823555	2.58e-33	-0.570585	1.37e-12	-0.561599	3.63e-12	-0.40488	1.77e-06	0.475583	1.08e-08	0.609028	1.5e-14	-0.300112	0.000522258	-0.193098	0.0277254	0.0641659	0.468277
PSME1	blue	0.588556	1.79e-13	0.664432	6.79e-18	-0.470206	1.66e-08	-0.351678	4.08e-05	-0.356584	3.13e-05	0.169907	0.0532845	0.384104	6.44e-06	0.109845	0.213462	-0.0218519	0.805084	-0.229639	0.00858317
2023-09-06	blue	0.587703	1.97e-13	0.700719	1.69e-20	-0.501564	1.21e-09	-0.427617	3.89e-07	-0.355556	3.31e-05	0.273368	0.00164991	0.267598	0.00208424	-0.33855	8.16e-05	-0.0845362	0.338939	0.269953	0.00189579
GTF3C1	blue	-0.58567	2.5e-13	-0.663851	7.42e-18	0.527193	1.16e-10	0.352123	3.98e-05	0.643919	1.41e-16	-0.357572	2.96e-05	-0.517718	2.83e-10	0.228323	0.00898177	0.330839	0.000120769	-0.208205	0.0174502
CANX	blue	0.584586	2.83e-13	0.843937	1.99e-36	-0.534005	6.04e-11	-0.710814	2.71e-21	-0.269236	0.00195143	0.723737	2.31e-22	0.735269	2.28e-23	-0.28683	0.000937709	-0.256497	0.0032221	-0.202628	0.0207752
TNFAIP3	blue	0.584223	2.95e-13	0.76454	3.54e-26	-0.666249	5.13e-18	-0.46001	3.67e-08	-0.256442	0.00322885	0.295658	0.000637491	0.517261	2.95e-10	0.00145107	0.986927	-0.114381	0.195044	-0.156829	0.074766
CTSO	blue	0.583925	3.05e-13	0.734217	2.83e-23	-0.592681	1.1e-13	-0.583016	3.39e-13	-0.374147	1.16e-05	0.558774	4.89e-12	0.51343	4.2e-10	-0.469783	1.71e-08	-0.355685	3.28e-05	0.129516	0.141932
SLC2A3	blue	0.583913	3.06e-13	0.807851	3.54e-31	-0.502276	1.14e-09	-0.708176	4.4e-21	-0.192351	0.0283456	0.443182	1.29e-07	0.534261	5.89e-11	-0.0971365	0.27158	-0.317137	0.000236584	-0.310385	0.000325723
RGL1	blue	0.583368	3.26e-13	0.739398	9.64e-24	-0.473109	1.31e-08	-0.661507	1.06e-17	-0.312217	0.000298871	0.662722	8.82e-18	0.496829	1.83e-09	-0.46376	2.75e-08	-0.316841	0.000239965	-0.00478994	0.956866
MAPRE1	blue	0.583295	3.28e-13	0.841195	5.53e-36	-0.541966	2.75e-11	-0.667486	4.23e-18	-0.309477	0.000339833	0.716644	9.08e-22	0.800678	2.89e-30	-0.283682	0.00107282	-0.314304	0.000270803	-0.183256	0.0368913
PAK1	blue	0.58294	3.42e-13	0.82397	2.25e-33	-0.447069	9.7e-08	-0.773525	4.02e-27	-0.216875	0.0131957	0.621586	2.98e-15	0.540818	3.09e-11	-0.387467	5.25e-06	-0.433319	2.61e-07	-0.0956219	0.279159
ST3GAL1	blue	0.582214	3.72e-13	0.854696	2.95e-38	-0.51521	3.57e-10	-0.816789	2.28e-32	-0.178674	0.0419597	0.668355	3.7e-18	0.567634	1.89e-12	-0.4057	1.68e-06	-0.427167	4.01e-07	-0.140959	0.109675
FCN1	blue	0.579792	4.9e-13	0.797221	7.73e-30	-0.553335	8.65e-12	-0.672656	1.88e-18	-0.170414	0.052568	0.415953	8.58e-07	0.56285	3.17e-12	-0.0234429	0.791206	-0.386324	5.63e-06	-0.3292	0.000131108
ATM	blue	0.578923	5.4e-13	0.602101	3.53e-14	-0.331983	0.000114011	-0.55143	1.05e-11	-0.397761	2.78e-06	0.408832	1.37e-06	0.230673	0.00828113	-0.511974	4.79e-10	-0.276797	0.00143254	0.236856	0.00666334
GBP2	blue	0.578817	5.47e-13	0.614195	7.77e-15	-0.551321	1.07e-11	-0.381541	7.5e-06	-0.305363	0.000411148	0.0839602	0.342252	0.183682	0.0364473	0.0622508	0.481684	-0.143037	0.104486	-0.043803	0.62071
SPTSSA	blue	-0.576463	7.13e-13	-0.712404	2.02e-21	0.645566	1.12e-16	0.685577	2.29e-19	0.135962	0.122976	-0.418733	7.12e-07	-0.183292	0.0368536	0.516729	3.1e-10	0.242628	0.0054133	-0.111868	0.2051
TLR2	blue	0.575506	7.94e-13	0.829581	3.43e-34	-0.462665	2.99e-08	-0.74674	2.01e-24	-0.288891	0.000857855	0.595004	8.33e-14	0.613668	8.31e-15	-0.137516	0.118713	-0.455872	5.03e-08	-0.258448	0.00298861
EI24	blue	-0.57444	8.94e-13	-0.757131	1.98e-25	0.674798	1.34e-18	0.700447	1.77e-20	0.235458	0.0070025	-0.488952	3.58e-09	-0.252236	0.00379014	0.536627	4.68e-11	0.396054	3.1e-06	-0.199195	0.0230828
ZDHHC3	blue	-0.573515	9.91e-13	-0.714044	1.48e-21	0.499807	1.41e-09	0.644227	1.35e-16	0.186675	0.0334536	-0.262354	0.00256636	-0.420933	6.14e-07	0.105903	0.230452	0.229546	0.00861079	0.24076	0.00579277
LPIN2	blue	0.573206	1.03e-12	0.785559	1.85e-28	-0.450466	7.55e-08	-0.760238	9.7e-26	-0.198008	0.0239306	0.654681	2.96e-17	0.48776	3.96e-09	-0.57642	7.16e-13	-0.469573	1.74e-08	0.0662762	0.453742
LHFPL2	blue	0.572314	1.13e-12	0.811017	1.36e-31	-0.449051	8.38e-08	-0.840892	6.19e-36	-0.151055	0.086251	0.75113	7.65e-25	0.572368	1.13e-12	-0.425785	4.41e-07	-0.541774	2.81e-11	-0.179956	0.0404863
IFI6	blue	0.571621	1.22e-12	0.710103	3.09e-21	-0.405614	1.69e-06	-0.579584	5.01e-13	-0.172725	0.0493971	0.454803	5.45e-08	0.542805	2.53e-11	-0.0869317	0.325379	-0.317293	0.000234824	-0.336057	9.27e-05
LANCL1	blue	-0.570457	1.39e-12	-0.81554	3.38e-32	0.432232	2.82e-07	0.891542	7.41e-46	0.0981047	0.266808	-0.626078	1.65e-15	-0.422723	5.44e-07	0.378066	9.22e-06	0.480224	7.39e-09	0.227907	0.00911124
TOX	blue	0.567852	1.85e-12	0.469801	1.71e-08	-0.334142	0.000102205	-0.316391	0.000245178	-0.367885	1.66e-05	0.329988	0.000126041	0.0606564	0.493002	-0.609872	1.34e-14	-0.187486	0.0326794	0.441974	1.41e-07
FCGR2A	blue	0.567664	1.89e-12	0.832325	1.33e-34	-0.511513	5e-10	-0.780276	7.32e-28	-0.266157	0.00220782	0.716581	9.18e-22	0.629676	1.02e-15	-0.32019	0.00020423	-0.461319	3.32e-08	-0.157782	0.072995
JAG2	blue	-0.56759	1.9e-12	-0.778948	1.03e-27	0.480719	7.1e-09	0.751456	7.12e-25	0.330305	0.000124051	-0.565553	2.37e-12	-0.469082	1.81e-08	0.430494	3.18e-07	0.468161	1.95e-08	0.0117053	0.894845
RTN1	blue	0.567238	1.97e-12	0.685128	2.47e-19	-0.583633	3.16e-13	-0.432965	2.68e-07	-0.223571	0.01056	0.318014	0.000226829	0.32409	0.000168865	-0.355639	3.29e-05	-0.311394	0.000310665	0.175776	0.0454564
CST3	blue	0.567037	2.02e-12	0.596242	7.18e-14	-0.3745	1.14e-05	-0.441753	1.43e-07	-0.161447	0.0664963	0.432074	2.85e-07	0.125408	0.15512	-0.579864	4.86e-13	-0.181698	0.0385535	0.242664	0.00540628
ARRB2	blue	0.566551	2.13e-12	0.787715	1.04e-28	-0.433027	2.67e-07	-0.826627	9.31e-34	-0.104243	0.237882	0.726214	1.42e-22	0.433087	2.65e-07	-0.492503	2.65e-09	-0.504466	9.39e-10	-0.106733	0.226799
SAP18	blue	-0.565474	2.39e-12	-0.631248	8.22e-16	0.514099	3.95e-10	0.487331	4.1e-09	0.488453	3.74e-09	-0.251287	0.00392835	-0.285457	0.000994599	0.183255	0.0368925	0.31985	0.000207614	-0.12479	0.157181
HEXIM1	blue	-0.563891	2.84e-12	-0.628593	1.18e-15	0.362354	2.27e-05	0.550295	1.18e-11	0.225107	0.0100252	-0.531545	7.67e-11	-0.386613	5.53e-06	0.395385	3.23e-06	0.350263	4.4e-05	-0.0181891	0.837259
TNFAIP8	blue	0.563256	3.04e-12	0.699775	2e-20	-0.475702	1.07e-08	-0.390738	4.3e-06	-0.334978	9.8e-05	0.198063	0.0238905	0.370767	1.41e-05	-0.0454411	0.607693	-0.0633152	0.474207	0.0524321	0.553548
IFI44L	blue	0.562615	3.25e-12	0.682436	3.86e-19	-0.450936	7.29e-08	-0.498872	1.53e-09	-0.299729	0.000531355	0.359617	2.64e-05	0.497336	1.75e-09	-0.0913553	0.30127	-0.363223	2.16e-05	-0.151364	0.0856033
PTPN18	blue	0.562529	3.28e-12	0.752154	6.09e-25	-0.402939	2e-06	-0.771761	6.2e-27	-0.187253	0.0329003	0.649057	6.74e-17	0.43055	3.17e-07	-0.409958	1.27e-06	-0.385346	5.97e-06	-0.121186	0.16961
TCIRG1	blue	0.562088	3.44e-12	0.862624	1.06e-39	-0.504055	9.73e-10	-0.87299	9.85e-42	-0.139189	0.11425	0.637322	3.57e-16	0.432977	2.67e-07	-0.412369	1.09e-06	-0.434464	2.41e-07	-0.10964	0.214324
GPR183	blue	0.561518	3.66e-12	0.699258	2.19e-20	-0.561407	3.7e-12	-0.596008	7.39e-14	-0.308571	0.000354475	0.521889	1.92e-10	0.477385	9.32e-09	-0.32877	0.000133954	-0.312563	0.000294047	0.00142206	0.987189
MEGF9	blue	-0.560658	4.01e-12	-0.817994	1.56e-32	0.606608	2.02e-14	0.726997	1.21e-22	0.23168	0.0079961	-0.536334	4.81e-11	-0.524011	1.57e-10	0.32097	0.000196646	0.249056	0.00427106	0.123941	0.160047
NSDHL	blue	-0.559786	4.4e-12	-0.661833	1.01e-17	0.801029	2.62e-30	0.559578	4.49e-12	0.193443	0.0274427	-0.325864	0.000154735	-0.263469	0.00245612	0.434189	2.46e-07	0.477735	9.05e-09	-0.219176	0.0122314
IRF8	blue	0.559158	4.7e-12	0.747584	1.67e-24	-0.561695	3.59e-12	-0.575055	8.35e-13	-0.266277	0.00219724	0.500246	1.36e-09	0.373917	1.18e-05	-0.524322	1.53e-10	-0.314054	0.00027403	0.174811	0.0466737
FBXO28	blue	-0.558862	4.85e-12	-0.783173	3.46e-28	0.403195	1.97e-06	0.730296	6.28e-23	0.134181	0.128006	-0.5219	1.92e-10	-0.454995	5.37e-08	0.291914	0.000751954	0.342573	6.62e-05	0.188446	0.0317819
SPP1	blue	0.557745	5.45e-12	0.741929	5.65e-24	-0.446533	1.01e-07	-0.749886	1.01e-24	-0.158433	0.071805	0.706122	6.41e-21	0.482367	6.2e-09	-0.469421	1.76e-08	-0.41971	6.67e-07	-0.067261	0.447046
RASSF7	blue	-0.556848	5.99e-12	-0.63371	5.87e-16	0.448032	9.04e-08	0.399141	2.55e-06	0.563952	2.82e-12	-0.390174	4.46e-06	-0.616818	5.55e-15	0.151589	0.0851329	0.351864	4.04e-05	-0.0068841	0.93804
TLR1	blue	0.556598	6.15e-12	0.83913	1.18e-35	-0.579109	5.29e-13	-0.63835	3.09e-16	-0.443525	1.26e-07	0.661388	1.08e-17	0.761252	7.66e-26	-0.268381	0.0020198	-0.389553	4.63e-06	-0.0601828	0.496391
FCHSD2	blue	0.556207	6.41e-12	0.785921	1.68e-28	-0.661977	9.89e-18	-0.540374	3.23e-11	-0.347979	4.98e-05	0.397282	2.87e-06	0.497573	1.72e-09	-0.376369	1.02e-05	-0.139333	0.113873	0.159201	0.0704204
JAK2	blue	0.556188	6.42e-12	0.820928	6.08e-33	-0.576288	7.27e-13	-0.674248	1.46e-18	-0.255793	0.00331034	0.511902	4.82e-10	0.59041	1.44e-13	-0.231066	0.00816906	-0.404799	1.78e-06	-0.113371	0.199042
LST1	blue	0.556105	6.48e-12	0.760899	8.32e-26	-0.531012	8.08e-11	-0.560712	3.98e-12	-0.352312	3.94e-05	0.549662	1.26e-11	0.443333	1.28e-07	-0.325075	0.000160874	-0.179556	0.0409411	0.0809422	0.359943
CXCL10	blue	0.556034	6.53e-12	0.620018	3.66e-15	-0.379486	8.48e-06	-0.383434	6.7e-06	-0.288847	0.000859495	0.370276	1.45e-05	0.370452	1.44e-05	-0.123422	0.161815	-0.147934	0.0930204	-0.0519937	0.556874
TRAP1	blue	-0.555728	6.74e-12	-0.608777	1.54e-14	0.383922	6.51e-06	0.506647	7.73e-10	0.405027	1.75e-06	-0.534274	5.89e-11	-0.428491	3.66e-07	0.437284	1.97e-07	0.370928	1.4e-05	-0.156829	0.0747662
PTPLB	blue	-0.554911	7.34e-12	-0.737113	1.55e-23	0.701541	1.46e-20	0.711329	2.46e-21	0.123948	0.16002	-0.314676	0.000266058	-0.23351	0.00750015	0.201537	0.021486	0.295552	0.000640504	0.114476	0.194669
TNFRSF14	blue	0.553695	8.33e-12	0.837113	2.45e-35	-0.525275	1.4e-10	-0.680029	5.73e-19	-0.329078	0.000131911	0.739523	9.39e-24	0.480083	7.48e-09	-0.540904	3.06e-11	-0.283555	0.00107863	0.132842	0.131891
IFIT2	blue	0.552744	9.2e-12	0.669188	3.25e-18	-0.38647	5.58e-06	-0.53945	3.54e-11	-0.323488	0.000173917	0.523391	1.67e-10	0.442666	1.34e-07	-0.306174	0.000396093	-0.451519	6.98e-08	0.01139	0.897662
VAMP5	blue	0.551732	1.02e-11	0.74768	1.64e-24	-0.507644	7.08e-10	-0.647133	8.91e-17	-0.148592	0.0915588	0.293506	0.00070115	0.449309	8.22e-08	0.0224229	0.800096	-0.254549	0.00347155	-0.354826	3.44e-05
CBLB	blue	0.551162	1.08e-11	0.612013	1.03e-14	-0.482627	6.07e-09	-0.515655	3.43e-10	-0.326028	0.000153489	0.48093	6.98e-09	0.256198	0.00325933	-0.619334	4.01e-15	-0.264392	0.00236818	0.327391	0.000143468
SERPINB1	blue	0.550761	1.13e-11	0.814394	4.83e-32	-0.507199	7.36e-10	-0.650373	5.57e-17	-0.283232	0.00109357	0.552123	9.81e-12	0.709383	3.53e-21	-0.0614282	0.487506	-0.203519	0.0202101	-0.368008	1.65e-05
KLF12	blue	0.550586	1.15e-11	0.539937	3.37e-11	-0.426082	4.32e-07	-0.339655	7.7e-05	-0.402527	2.06e-06	0.257375	0.003115	0.136225	0.122244	-0.551024	1.1e-11	-0.0403314	0.648683	0.490207	3.22e-09
MX1	blue	0.550433	1.17e-11	0.680769	5.08e-19	-0.36779	1.67e-05	-0.641976	1.86e-16	-0.127025	0.149821	0.512334	4.64e-10	0.417765	7.6e-07	-0.180802	0.039538	-0.487687	3.98e-09	-0.283256	0.00109245
EPB41L3	blue	0.548643	1.4e-11	0.782293	4.35e-28	-0.458913	3.99e-08	-0.739276	9.89e-24	-0.25496	0.00341752	0.713021	1.8e-21	0.713686	1.59e-21	-0.318012	0.000226853	-0.503423	1.03e-09	-0.220584	0.0116725
LAT	blue	0.548569	1.41e-11	0.622972	2.49e-15	-0.504172	9.63e-10	-0.466333	2.25e-08	-0.195159	0.026074	0.256359	0.00323919	0.0601688	0.496492	-0.528521	1.03e-10	-0.140912	0.109796	0.394741	3.36e-06
FDFT1	blue	-0.547765	1.53e-11	-0.73523	2.29e-23	0.743679	3.89e-24	0.717831	7.24e-22	0.149694	0.0891523	-0.47641	1.01e-08	-0.377778	9.38e-06	0.436672	2.06e-07	0.465503	2.4e-08	-0.0709758	0.422296
GSTO1	blue	0.546751	1.7e-11	0.83064	2.38e-34	-0.454631	5.52e-08	-0.804648	9.15e-31	-0.227187	0.00933897	0.771304	6.94e-27	0.704618	8.41e-21	-0.320781	0.000198462	-0.328687	0.000134505	-0.298509	0.000561304
PTGS1	blue	-0.546598	1.73e-11	-0.705517	7.15e-21	0.427943	3.8e-07	0.689159	1.26e-19	0.278613	0.00132828	-0.50405	9.74e-10	-0.439747	1.65e-07	0.423985	4.99e-07	0.39155	4.09e-06	0.00649912	0.941499
CKB	blue	-0.546059	1.82e-11	-0.842391	3.55e-36	0.520808	2.13e-10	0.662895	8.59e-18	0.38903	4.78e-06	-0.709961	3.17e-21	-0.734958	2.43e-23	0.390205	4.45e-06	0.32182	0.000188687	-0.034478	0.696959
STAT2	blue	0.545174	2e-11	0.746353	2.18e-24	-0.514047	3.97e-10	-0.540873	3.07e-11	-0.275208	0.00152977	0.488183	3.82e-09	0.505736	8.39e-10	-0.252762	0.0037155	-0.344046	6.13e-05	-0.010576	0.90494
ELMO1	blue	0.544843	2.06e-11	0.727614	1.07e-22	-0.484583	5.16e-09	-0.714281	1.42e-21	-0.228731	0.00885669	0.565581	2.36e-12	0.339627	7.71e-05	-0.542426	2.63e-11	-0.359729	2.63e-05	0.0404229	0.647939
ARPC1B	blue	0.54465	2.1e-11	0.81683	2.25e-32	-0.506998	7.5e-10	-0.647243	8.77e-17	-0.0229556	0.79545	0.681864	4.24e-19	0.647871	8.01e-17	-0.368063	1.65e-05	-0.316152	0.000247997	-0.132444	0.133061
BCL2L2	blue	-0.544529	2.13e-11	-0.783847	2.9e-28	0.471816	1.46e-08	0.648241	7.59e-17	0.423688	5.09e-07	-0.648264	7.56e-17	-0.653742	3.4e-17	0.413829	9.88e-07	0.332149	0.000113063	-0.0130116	0.883188
MSN	blue	0.544241	2.19e-11	0.826114	1.11e-33	-0.591308	1.29e-13	-0.686708	1.9e-19	-0.271664	0.00176873	0.600496	4.29e-14	0.616476	5.8e-15	-0.285752	0.000982116	-0.40866	1.39e-06	-0.141408	0.108537
FCER1G	blue	0.544175	2.21e-11	0.809871	1.93e-31	-0.512886	4.41e-10	-0.761426	7.36e-26	-0.227099	0.00936715	0.650794	5.24e-17	0.450994	7.25e-08	-0.385894	5.78e-06	-0.426339	4.25e-07	-0.0120542	0.891729
SLC25A4	blue	-0.543239	2.42e-11	-0.790928	4.4e-29	0.586188	2.35e-13	0.784919	2.19e-28	0.261021	0.00270389	-0.485812	4.66e-09	-0.429864	3.33e-07	0.264942	0.00231713	0.39091	4.26e-06	0.109695	0.214093
DPYD	blue	0.542145	2.71e-11	0.867221	1.4e-40	-0.534379	5.83e-11	-0.690275	1.04e-19	-0.357195	3.02e-05	0.740474	7.68e-24	0.772911	4.67e-27	-0.386782	5.48e-06	-0.405363	1.72e-06	-0.0105281	0.905368
SLC2A1	blue	-0.541864	2.78e-11	-0.708801	3.93e-21	0.395578	3.19e-06	0.645304	1.16e-16	0.325745	0.000155651	-0.562342	3.35e-12	-0.614243	7.73e-15	0.31854	0.000221167	0.411379	1.16e-06	0.13258	0.13266
ADAR	blue	0.541693	2.83e-11	0.696113	3.8e-20	-0.47161	1.48e-08	-0.527503	1.13e-10	-0.251507	0.00389581	0.382278	7.18e-06	0.324108	0.000168709	-0.224527	0.0102242	-0.166571	0.0582097	-0.0164685	0.852469
CSK	blue	0.540724	3.12e-11	0.7826	4.02e-28	-0.533233	6.51e-11	-0.653275	3.64e-17	-0.0626165	0.479108	0.529825	9.05e-11	0.406827	1.56e-06	-0.471907	1.45e-08	-0.162442	0.064816	0.0147048	0.868118
UBTF	blue	-0.539384	3.56e-11	-0.647332	8.65e-17	0.335476	9.55e-05	0.469491	1.75e-08	0.534108	5.98e-11	-0.529355	9.47e-11	-0.669619	3.03e-18	0.115854	0.189316	0.295447	0.000643494	0.121747	0.167631
CD40	blue	0.539323	3.58e-11	0.777821	1.37e-27	-0.546686	1.71e-11	-0.632761	6.69e-16	0.0121747	0.890653	0.416708	8.16e-07	0.423919	5.01e-07	-0.146268	0.0968046	-0.293993	0.000686257	-0.221071	0.0114841
CCND3	blue	0.538306	3.96e-11	0.712828	1.86e-21	-0.461973	3.15e-08	-0.620719	3.34e-15	-0.312313	0.000297532	0.392052	3.97e-06	0.390159	4.46e-06	-0.245533	0.00486709	-0.212673	0.0151287	-0.107851	0.221943
CD47	blue	0.538222	4e-11	0.803169	1.41e-30	-0.59163	1.24e-13	-0.586793	2.19e-13	-0.289514	0.000834971	0.452936	6.27e-08	0.728327	9.32e-23	0.0244067	0.78283	-0.227812	0.00914085	-0.330855	0.000120674
PLCG2	blue	0.538184	4.01e-11	0.703661	1e-20	-0.383658	6.61e-06	-0.691823	7.98e-20	-0.189145	0.0311424	0.580454	4.54e-13	0.308451	0.000356461	-0.605204	2.41e-14	-0.275996	0.00148084	0.109244	0.215996
SLC2A5	blue	0.537788	4.17e-11	0.767432	1.78e-26	-0.49115	2.97e-09	-0.73708	1.56e-23	-0.234265	0.00730353	0.675063	1.28e-18	0.584027	3.02e-13	-0.337754	8.5e-05	-0.352616	3.88e-05	-0.171142	0.051551
FAM131A	blue	-0.535393	5.28e-11	-0.691324	8.69e-20	0.399141	2.55e-06	0.508608	6.49e-10	0.67473	1.35e-18	-0.438257	1.84e-07	-0.504599	9.28e-10	0.264063	0.00239918	0.164927	0.0607712	-0.0943728	0.285517
ST6GALNAC2	blue	-0.535256	5.35e-11	-0.772316	5.41e-27	0.522979	1.74e-10	0.68831	1.45e-19	0.248703	0.00432761	-0.452758	6.36e-08	-0.522529	1.81e-10	0.250117	0.00410485	0.394448	3.42e-06	0.0999487	0.257879
STK10	blue	0.533891	6.11e-11	0.762936	5.17e-26	-0.505326	8.7e-10	-0.688709	1.36e-19	-0.211069	0.0159291	0.64624	1.01e-16	0.285046	0.00101224	-0.663302	8.08e-18	-0.314016	0.000274516	0.284221	0.00104849
TUBB4B	blue	-0.533387	6.42e-11	-0.684075	2.95e-19	0.461225	3.34e-08	0.668518	3.61e-18	0.411193	1.18e-06	-0.524222	1.54e-10	-0.373192	1.23e-05	0.625899	1.69e-15	0.416135	8.48e-07	-0.29922	0.000543668
TRAF5	blue	0.532359	7.09e-11	0.636877	3.79e-16	-0.474787	1.15e-08	-0.429273	3.47e-07	-0.389734	4.58e-06	0.451301	7.09e-08	0.339594	7.73e-05	-0.608989	1.5e-14	-0.0579657	0.512417	0.443845	1.23e-07
ARL6IP5	blue	0.5298	9.08e-11	0.716977	8.52e-22	-0.491222	2.96e-09	-0.544771	2.08e-11	-0.364598	2e-05	0.570679	1.36e-12	0.560845	3.93e-12	-0.481435	6.69e-09	-0.111786	0.205435	0.0997741	0.258715
SYNGR1	blue	-0.528065	1.07e-10	-0.693889	5.59e-20	0.387691	5.18e-06	0.494496	2.24e-09	0.436595	2.07e-07	-0.415189	9.03e-07	-0.684903	2.57e-19	0.0395872	0.654745	0.154864	0.0785275	0.226879	0.00943776
LRPPRC	blue	-0.526966	1.19e-10	-0.591358	1.28e-13	0.491223	2.96e-09	0.580867	4.33e-13	0.113031	0.200401	-0.28089	0.00120737	-0.143329	0.103774	0.190648	0.0298033	0.308813	0.00035052	0.0845244	0.339006
KIAA1467	blue	-0.526061	1.3e-10	-0.776085	2.12e-27	0.681822	4.27e-19	0.53371	6.22e-11	0.375913	1.05e-05	-0.40156	2.19e-06	-0.554427	7.72e-12	0.231914	0.00793115	0.198512	0.0235673	-0.0440282	0.618913
UNC5B	blue	-0.52566	1.35e-10	-0.617022	5.41e-15	0.708844	3.9e-21	0.297174	0.000595884	0.416815	8.1e-07	-0.441699	1.44e-07	-0.421622	5.86e-07	0.456363	4.85e-08	0.215238	0.0139214	-0.329065	0.000131995
TCN2	blue	0.52533	1.39e-10	0.738034	1.28e-23	-0.364341	2.03e-05	-0.776045	2.14e-27	-0.128674	0.144563	0.732927	3.68e-23	0.429029	3.53e-07	-0.505142	8.84e-10	-0.448774	8.56e-08	-0.071002	0.422123
SORD	blue	-0.525183	1.41e-10	-0.741775	5.83e-24	0.696583	3.5e-20	0.629899	9.86e-16	0.272228	0.00172857	-0.509573	5.95e-10	-0.606766	1.98e-14	0.310092	0.000330217	0.394131	3.49e-06	0.0103915	0.906591
RBM15B	blue	-0.523731	1.62e-10	-0.59827	5.63e-14	0.459854	3.71e-08	0.35748	2.98e-05	0.497375	1.75e-09	-0.331453	0.000117097	-0.415949	8.58e-07	0.273032	0.00167274	0.281755	0.00116412	-0.21461	0.0142091
COBLL1	blue	-0.52363	1.63e-10	-0.792722	2.7e-29	0.452353	6.55e-08	0.749215	1.17e-24	0.0864738	0.327943	-0.646821	9.32e-17	-0.51742	2.91e-10	0.317873	0.00022837	0.297923	0.000576236	0.2247	0.0101643
VAPA	blue	-0.521796	1.94e-10	-0.619267	4.04e-15	0.36715	1.73e-05	0.624435	2.05e-15	0.146755	0.0956852	-0.393917	3.54e-06	-0.311117	0.000314742	0.316077	0.000248882	0.585263	2.62e-13	0.0187695	0.83214
STAT4	blue	0.517165	2.98e-10	0.666916	4.63e-18	-0.499184	1.49e-09	-0.621516	3.01e-15	-0.233024	0.00762908	0.284438	0.00103885	0.189335	0.0309699	-0.288655	0.000866667	-0.232014	0.00790348	0.0933726	0.290676
TBC1D9	blue	0.51588	3.36e-10	0.757968	1.64e-25	-0.404799	1.78e-06	-0.686014	2.13e-19	-0.260977	0.00270856	0.647842	8.04e-17	0.524149	1.55e-10	-0.547316	1.61e-11	-0.498006	1.65e-09	0.13865	0.115674
SLC25A1	blue	-0.51515	3.59e-10	-0.552347	9.58e-12	0.653953	3.29e-17	0.298622	0.000558469	0.520448	2.2e-10	-0.14488	0.100048	-0.23604	0.00685951	0.180016	0.0404183	0.250284	0.00407918	-0.287813	0.000898805
LMNB1	blue	0.515046	3.62e-10	0.689798	1.13e-19	-0.428545	3.65e-07	-0.493683	2.4e-09	-0.263714	0.00243248	0.235797	0.00691886	0.509572	5.95e-10	0.0268566	0.761654	-0.141843	0.107444	-0.20997	0.0164985
PEX7	blue	-0.514934	3.66e-10	-0.773654	3.89e-27	0.614981	7.03e-15	0.635733	4.45e-16	0.223745	0.010498	-0.395554	3.2e-06	-0.468528	1.89e-08	0.174691	0.0468268	0.284081	0.00105477	0.0917996	0.298915
CASP8	blue	0.51492	3.66e-10	0.629323	1.07e-15	-0.542133	2.71e-11	-0.474815	1.15e-08	-0.329556	0.000128793	0.294192	0.00068026	0.212681	0.0151245	-0.424291	4.89e-07	-0.199536	0.0228443	0.340424	7.4e-05
PLSCR1	blue	0.51468	3.75e-10	0.723515	2.41e-22	-0.454442	5.6e-08	-0.646229	1.01e-16	-0.149849	0.0888177	0.425431	4.52e-07	0.615175	6.86e-15	0.0615275	0.486802	-0.352515	3.9e-05	-0.438875	1.76e-07
FAM65B	blue	0.513193	4.29e-10	0.601131	3.97e-14	-0.450963	7.27e-08	-0.375624	1.06e-05	-0.283508	0.0010808	0.0311535	0.724944	0.254699	0.00345168	-0.0685727	0.438215	0.0640552	0.469046	0.0530049	0.549217
HLA-B	blue	0.512585	4.53e-10	0.585182	2.64e-13	-0.441582	1.45e-07	-0.351653	4.09e-05	-0.308098	0.000362354	0.48003	7.51e-09	0.492545	2.64e-09	-0.224998	0.0100622	-0.0620928	0.4828	-0.0146537	0.868571
CDC34	blue	-0.510548	5.45e-10	-0.70061	1.72e-20	0.552753	9.19e-12	0.496067	1.95e-09	0.579029	5.34e-13	-0.478078	8.81e-09	-0.656496	2.26e-17	0.280247	0.00124046	0.359077	2.72e-05	-0.0931032	0.292076
PRDX2	blue	-0.510032	5.71e-10	-0.745131	2.84e-24	0.627667	1.33e-15	0.783356	3.3e-28	0.169817	0.0534126	-0.605304	2.38e-14	-0.414518	9.44e-07	0.563011	3.12e-12	0.558812	4.87e-12	-0.0949211	0.282714
RAB11FIP5	blue	-0.509731	5.87e-10	-0.681755	4.32e-19	0.311832	0.000304344	0.524119	1.56e-10	0.491713	2.84e-09	-0.665285	5.95e-18	-0.578134	5.91e-13	0.437298	1.97e-07	0.395539	3.2e-06	-0.118171	0.180558
APOBEC3C	blue	0.509526	5.98e-10	0.670016	2.85e-18	-0.397545	2.82e-06	-0.70492	7.97e-21	0.0484189	0.584345	0.507953	6.88e-10	0.150077	0.0883293	-0.532061	7.3e-11	-0.383471	6.69e-06	0.0403171	0.648799
MAOA	blue	-0.508078	6.81e-10	-0.757018	2.03e-25	0.534964	5.5e-11	0.706881	5.58e-21	0.107644	0.222836	-0.554949	7.31e-12	-0.430881	3.1e-07	0.440083	1.61e-07	0.326505	0.000149912	0.00226874	0.979562
PPP1R3C	blue	-0.507344	7.27e-10	-0.661522	1.06e-17	0.413648	1e-06	0.642195	1.8e-16	0.0822911	0.351967	-0.485772	4.67e-09	-0.278453	0.00133719	0.422597	5.49e-07	0.32969	0.000127932	-0.00225122	0.97972
CAP1	blue	0.506215	8.04e-10	0.747777	1.6e-24	-0.451224	7.13e-08	-0.620646	3.38e-15	-0.253135	0.00366328	0.598924	5.2e-14	0.469417	1.76e-08	-0.319771	0.000208406	-0.295626	0.000638401	0.00777335	0.930055
ADCY7	blue	0.505996	8.2e-10	0.773375	4.17e-27	-0.532153	7.23e-11	-0.625243	1.84e-15	-0.314256	0.000271415	0.694318	5.19e-20	0.513045	4.35e-10	-0.68165	4.4e-19	-0.394563	3.4e-06	0.319469	0.000211469
PGRMC2	blue	-0.50569	8.42e-10	-0.851177	1.21e-37	0.604238	2.71e-14	0.766617	2.16e-26	0.325294	0.000159154	-0.57854	5.64e-13	-0.583907	3.06e-13	0.302119	0.000476867	0.269083	0.00196356	0.118258	0.180234
NR1H3	blue	0.50546	8.6e-10	0.803306	1.35e-30	-0.420248	6.43e-07	-0.664161	7.08e-18	-0.23628	0.00680119	0.730014	6.64e-23	0.508368	6.63e-10	-0.552593	9.34e-12	-0.315711	0.000253264	0.100329	0.256064
TMEM41B	blue	-0.504776	9.13e-10	-0.510763	5.35e-10	0.548169	1.47e-11	0.404421	1.82e-06	0.0788683	0.372424	-0.184279	0.0358328	-0.215724	0.0137022	0.104825	0.23526	0.236881	0.00665742	0.147087	0.0949298
CS	blue	-0.504199	9.61e-10	-0.661089	1.13e-17	0.622425	2.67e-15	0.533277	6.49e-11	0.214434	0.0142904	-0.47028	1.65e-08	-0.534023	6.03e-11	0.300848	0.000505179	0.3414	7.04e-05	-0.0237839	0.788239
MTHFD2	blue	0.503558	1.02e-09	0.791156	4.13e-29	-0.493542	2.43e-09	-0.586514	2.26e-13	-0.306026	0.000398798	0.510362	5.54e-10	0.721801	3.37e-22	-0.05127	0.562385	-0.322941	0.000178638	-0.271139	0.00180688
GCSH	blue	-0.503558	1.02e-09	-0.70294	1.14e-20	0.675227	1.25e-18	0.543936	2.26e-11	0.105527	0.23212	-0.44509	1.12e-07	-0.287844	0.000897604	0.378759	8.85e-06	0.389797	4.56e-06	-0.13282	0.131956
ARPC2	blue	0.503256	1.04e-09	0.693626	5.85e-20	-0.490016	3.27e-09	-0.502418	1.12e-09	-0.20892	0.0170592	0.509877	5.79e-10	0.476652	9.88e-09	-0.274067	0.00160328	-0.0652079	0.461068	-0.145862	0.0977442
SNAP23	blue	0.503083	1.06e-09	0.823207	2.9e-33	-0.542068	2.73e-11	-0.65966	1.4e-17	-0.279694	0.00126954	0.703956	9.48e-21	0.655473	2.63e-17	-0.509544	5.97e-10	-0.414871	9.22e-07	0.140711	0.110308
APOBEC3B	blue	0.50294	1.07e-09	0.573735	9.67e-13	-0.338569	8.15e-05	-0.506043	8.16e-10	-0.10128	0.251561	0.401072	2.26e-06	0.415425	8.89e-07	-0.0673666	0.446332	-0.357403	2.99e-05	-0.309175	0.000344656
TMED3	blue	-0.50135	1.24e-09	-0.751542	6.98e-25	0.693912	5.57e-20	0.647123	8.92e-17	0.290709	0.000792649	-0.485157	4.92e-09	-0.410928	1.2e-06	0.417886	7.54e-07	0.447748	9.23e-08	-0.198525	0.0235585
MYO1F	blue	0.501302	1.24e-09	0.746578	2.08e-24	-0.52782	1.1e-10	-0.679212	6.55e-19	-0.225983	0.00973067	0.569862	1.48e-12	0.298488	0.000561852	-0.481791	6.5e-09	-0.386059	5.72e-06	0.220297	0.0117844
ETF1	blue	-0.500772	1.3e-09	-0.640561	2.27e-16	0.495795	2e-09	0.546041	1.83e-11	0.192471	0.0282446	-0.403553	1.93e-06	-0.254927	0.00342183	0.536339	4.81e-11	0.284978	0.00101518	-0.235179	0.00707174
RHOG	blue	0.499258	1.48e-09	0.756255	2.42e-25	-0.459206	3.9e-08	-0.756838	2.12e-25	-0.00734288	0.93392	0.536593	4.69e-11	0.499707	1.43e-09	-0.156863	0.0747025	-0.299579	0.000534944	-0.39909	2.56e-06
RYK	blue	-0.499025	1.51e-09	-0.761141	7.86e-26	0.440324	1.59e-07	0.673618	1.61e-18	0.148235	0.0923511	-0.604246	2.71e-14	-0.497299	1.76e-09	0.250544	0.00403964	0.398534	2.65e-06	0.199946	0.0225602
ANKRD46	blue	-0.498765	1.55e-09	-0.650394	5.55e-17	0.539648	3.47e-11	0.602157	3.51e-14	0.104669	0.23596	-0.358563	2.8e-05	-0.248426	0.00437261	0.224516	0.0102279	0.354801	3.45e-05	0.114383	0.195035
ZNF185	blue	-0.498354	1.6e-09	-0.719561	5.2e-22	0.490926	3.03e-09	0.644349	1.33e-16	0.248552	0.00435213	-0.501609	1.21e-09	-0.535694	5.12e-11	0.40996	1.27e-06	0.285848	0.000978087	-0.0566138	0.522318
CASP4	blue	0.497621	1.71e-09	0.624021	2.17e-15	-0.423329	5.22e-07	-0.546881	1.68e-11	-0.154853	0.0785491	0.198699	0.0234339	0.384637	6.24e-06	0.179437	0.0410776	-0.241923	0.00555386	-0.395248	3.26e-06
MPST	blue	-0.497541	1.72e-09	-0.794586	1.61e-29	0.617819	4.88e-15	0.569626	1.52e-12	0.429414	3.43e-07	-0.542933	2.5e-11	-0.715611	1.1e-21	0.312254	0.000298354	0.398466	2.66e-06	-0.0718684	0.416469
RHBDF1	blue	-0.496886	1.82e-09	-0.752393	5.78e-25	0.437284	1.97e-07	0.610844	1.19e-14	0.463379	2.83e-08	-0.538377	3.94e-11	-0.671241	2.35e-18	0.214076	0.0144577	0.257149	0.00314229	0.140101	0.111876
GLUL	blue	0.496622	1.86e-09	0.712712	1.9e-21	-0.399198	2.54e-06	-0.646078	1.04e-16	-0.199376	0.022956	0.636012	4.28e-16	0.729191	7.84e-23	-0.115295	0.191476	-0.184668	0.0354365	-0.378772	8.84e-06
NDUFS1	blue	-0.495828	1.99e-09	-0.608346	1.63e-14	0.651176	4.95e-17	0.446293	1.03e-07	0.274122	0.00159966	-0.322099	0.000186133	-0.490903	3.04e-09	0.2279	0.00911341	0.250198	0.00409237	0.0128748	0.884408
NUP210	blue	0.494887	2.16e-09	0.640431	2.31e-16	-0.389909	4.53e-06	-0.555213	7.11e-12	-0.0295036	0.738971	0.305592	0.00040684	0.14788	0.0931429	-0.341971	6.83e-05	-0.176393	0.0446925	0.0342309	0.699025
MAPK13	blue	-0.494528	2.23e-09	-0.681663	4.39e-19	0.454437	5.6e-08	0.482533	6.11e-09	0.607611	1.79e-14	-0.382401	7.13e-06	-0.566567	2.12e-12	0.291805	0.000755576	0.284533	0.00103465	-0.146014	0.0973904
RSAD2	blue	0.494025	2.33e-09	0.659982	1.34e-17	-0.36535	1.92e-05	-0.554783	7.44e-12	-0.224897	0.0100968	0.4548	5.45e-08	0.566054	2.25e-12	-0.0453377	0.608511	-0.397802	2.78e-06	-0.323265	0.000175833
TRIM38	blue	0.493696	2.4e-09	0.720889	4.02e-22	-0.457511	4.44e-08	-0.569485	1.55e-12	-0.428695	3.61e-07	0.545519	1.93e-11	0.432597	2.75e-07	-0.427713	3.86e-07	-0.275521	0.00151018	0.191913	0.0287147
MUT	blue	-0.493461	2.44e-09	-0.668884	3.4e-18	0.535379	5.28e-11	0.531025	8.07e-11	0.202215	0.0210422	-0.353916	3.61e-05	-0.428799	3.58e-07	0.209082	0.0169714	0.265192	0.00229422	0.126793	0.150574
P2RX5	blue	0.492631	2.62e-09	0.613451	8.55e-15	-0.423319	5.22e-07	-0.450891	7.31e-08	-0.188313	0.0319053	0.221059	0.0114889	0.215256	0.0139131	-0.205308	0.0191147	-0.0890204	0.313845	0.0264562	0.765103
SAMHD1	blue	0.492312	2.7e-09	0.784644	2.36e-28	-0.4999	1.4e-09	-0.708812	3.92e-21	-0.192789	0.0279802	0.640599	2.26e-16	0.558141	5.23e-12	-0.342462	6.66e-05	-0.40033	2.37e-06	-0.0490075	0.579779
CELF2	blue	0.492116	2.74e-09	0.752332	5.86e-25	-0.588527	1.79e-13	-0.568159	1.79e-12	-0.450169	7.71e-08	0.613595	8.39e-15	0.631372	8.08e-16	-0.500729	1.3e-09	-0.386669	5.52e-06	0.22459	0.0102022
FBXO21	blue	-0.491637	2.85e-09	-0.808078	3.31e-31	0.46477	2.54e-08	0.804032	1.1e-30	0.176472	0.0445959	-0.688089	1.5e-19	-0.597809	5.95e-14	0.354802	3.44e-05	0.406895	1.55e-06	0.17452	0.0470456
RNF167	blue	-0.488874	3.61e-09	-0.536212	4.87e-11	0.507884	6.93e-10	0.268113	0.00204169	0.528072	1.07e-10	-0.298732	0.000555716	-0.564619	2.62e-12	0.0972254	0.271139	0.227206	0.00933288	-0.0837858	0.343259
FZD6	blue	-0.488546	3.71e-09	-0.79287	2.59e-29	0.460569	3.51e-08	0.813889	5.65e-32	0.160132	0.0687714	-0.659861	1.36e-17	-0.467306	2.08e-08	0.459482	3.82e-08	0.414655	9.35e-07	0.0703442	0.426447
PAIP1	blue	-0.488272	3.79e-09	-0.682341	3.92e-19	0.436253	2.12e-07	0.637281	3.59e-16	0.0906269	0.305157	-0.524017	1.57e-10	-0.473045	1.32e-08	0.275563	0.00150756	0.395345	3.24e-06	0.175981	0.0452018
RAB27A	blue	0.486959	4.23e-09	0.769845	9.91e-27	-0.483414	5.69e-09	-0.595669	7.69e-14	-0.302152	0.000476159	0.58753	2.01e-13	0.615706	6.4e-15	-0.295354	0.000646158	-0.189082	0.0311999	0.0288567	0.744494
GAS6	blue	-0.486541	4.38e-09	-0.49841	1.6e-09	0.308079	0.000362683	0.145816	0.0978516	0.673078	1.76e-18	-0.287667	0.000904464	-0.514528	3.8e-10	0.0345119	0.696675	0.0453633	0.608308	-0.109932	0.213101
BLMH	blue	-0.486113	4.54e-09	-0.764332	3.72e-26	0.460809	3.45e-08	0.676066	1.09e-18	0.409739	1.29e-06	-0.541237	2.96e-11	-0.636076	4.24e-16	0.262151	0.00258682	0.271087	0.00181072	0.101563	0.250233
TRAF3	blue	0.483685	5.56e-09	0.742358	5.15e-24	-0.50739	7.24e-10	-0.61345	8.55e-15	-0.23279	0.00769205	0.634215	5.48e-16	0.502875	1.08e-09	-0.55301	8.95e-12	-0.308183	0.000360926	0.179231	0.041314
ATP1B3	blue	-0.483555	5.62e-09	-0.586377	2.3e-13	0.411922	1.12e-06	0.609957	1.33e-14	0.074766	0.397879	-0.245618	0.00485189	-0.199229	0.0230591	0.369576	1.51e-05	0.312022	0.000301634	0.00390885	0.964795
RAB5A	blue	-0.483097	5.84e-09	-0.525726	1.34e-10	0.38641	5.6e-06	0.32123	0.000194177	0.626539	1.55e-15	-0.184522	0.0355851	-0.256684	0.00319895	0.161211	0.066901	0.127426	0.148528	-0.110152	0.212177
HSPA6	blue	0.482472	6.15e-09	0.703763	9.81e-21	-0.469392	1.77e-08	-0.723748	2.31e-22	-0.289664	0.000829542	0.59781	5.95e-14	0.41062	1.22e-06	-0.405363	1.72e-06	-0.499336	1.47e-09	0.03937	0.656519
LPCAT1	blue	0.482149	6.31e-09	0.65644	2.28e-17	-0.306814	0.00038456	-0.637407	3.53e-16	-0.0200686	0.820711	0.660439	1.25e-17	0.544037	2.24e-11	-0.421473	5.92e-07	-0.331922	0.000114362	-0.192413	0.0282932
ZEB2	blue	0.481828	6.48e-09	0.687128	1.77e-19	-0.506158	8.08e-10	-0.503673	1.01e-09	-0.439365	1.7e-07	0.633363	6.16e-16	0.602084	3.54e-14	-0.457074	4.59e-08	-0.43877	1.77e-07	0.232171	0.00786016
NCF4	blue	0.48179	6.5e-09	0.770817	7.82e-27	-0.48588	4.63e-09	-0.742231	5.29e-24	-0.181403	0.0388752	0.684705	2.65e-19	0.530586	8.42e-11	-0.393523	3.62e-06	-0.505428	8.62e-10	-0.0658399	0.456726
C5orf30	blue	-0.480799	7.05e-09	-0.712222	2.09e-21	0.598389	5.55e-14	0.607391	1.84e-14	0.203713	0.0200889	-0.412872	1.05e-06	-0.380716	7.88e-06	0.304612	0.000425574	0.416699	8.16e-07	-0.0152222	0.863521
EDIL3	blue	-0.479533	7.82e-09	-0.694591	4.95e-20	0.512626	4.52e-10	0.585556	2.53e-13	0.178579	0.0420713	-0.426646	4.16e-07	-0.461191	3.35e-08	0.161969	0.0656105	0.289755	0.000826263	0.205388	0.0190671
TSPYL4	blue	-0.479333	7.95e-09	-0.646577	9.65e-17	0.250433	0.00405641	0.602231	3.47e-14	0.114657	0.193962	-0.537291	4.38e-11	-0.525278	1.4e-10	0.0860667	0.330235	0.289573	0.000832834	0.403839	1.89e-06
IL6R	blue	0.478989	8.18e-09	0.743086	4.41e-24	-0.544572	2.12e-11	-0.519373	2.43e-10	-0.415609	8.78e-07	0.54175	2.81e-11	0.512583	4.53e-10	-0.383118	6.83e-06	-0.338095	8.35e-05	0.246804	0.00464388
OAS1	blue	0.478878	8.25e-09	0.691619	8.26e-20	-0.309836	0.000334186	-0.705935	6.63e-21	-0.0189502	0.830548	0.650374	5.57e-17	0.485777	4.67e-09	-0.265819	0.00223771	-0.534836	5.57e-11	-0.309686	0.000336534
PVRL1	blue	-0.478383	8.59e-09	-0.722003	3.24e-22	0.425482	4.5e-07	0.608308	1.64e-14	0.257483	0.00310213	-0.66335	8.02e-18	-0.65911	1.53e-17	0.461894	3.17e-08	0.446513	1.01e-07	-0.0264471	0.765182
EMP3	blue	0.476286	1.02e-08	0.675473	1.2e-18	-0.393476	3.64e-06	-0.697757	2.85e-20	0.00617217	0.944437	0.575429	8e-13	0.414028	9.75e-07	-0.340046	7.55e-05	-0.315081	0.000260983	-0.249671	0.004174
SCO2	blue	0.475735	1.06e-08	0.665315	5.93e-18	-0.520521	2.18e-10	-0.461833	3.19e-08	-0.23331	0.00755299	0.200546	0.02215	0.392997	3.74e-06	0.0857988	0.331748	-0.14002	0.112086	-0.252968	0.00368661
LILRB3	blue	0.47488	1.14e-08	0.749423	1.12e-24	-0.439024	1.74e-07	-0.679081	6.69e-19	-0.289975	0.000818402	0.609751	1.37e-14	0.429568	3.4e-07	-0.346301	5.44e-05	-0.396816	2.95e-06	0.0572807	0.517422
IRF7	blue	0.474563	1.17e-08	0.701198	1.55e-20	-0.422134	5.66e-07	-0.693214	6.28e-20	-0.0281166	0.75083	0.351826	4.05e-05	0.343873	6.18e-05	-0.0593802	0.502162	-0.370522	1.43e-05	-0.308109	0.000362172
ACACA	blue	-0.474091	1.22e-08	-0.763715	4.3e-26	0.677281	8.96e-19	0.662814	8.7e-18	0.232365	0.0078072	-0.537682	4.21e-11	-0.530012	8.89e-11	0.396602	2.99e-06	0.372172	1.3e-05	-0.0136712	0.877312
CTSH	blue	0.473142	1.31e-08	0.755457	2.9e-25	-0.514761	3.72e-10	-0.622042	2.81e-15	-0.183182	0.0369685	0.572119	1.16e-12	0.375115	1.1e-05	-0.450489	7.53e-08	-0.162874	0.0640987	0.128671	0.144571
FZD2	blue	0.472281	1.4e-08	0.679075	6.7e-19	-0.387573	5.22e-06	-0.707994	4.55e-21	-0.0381142	0.666811	0.429963	3.3e-07	0.449626	8.03e-08	-0.145997	0.0974309	-0.293767	0.00069314	-0.311519	0.000308851
DNAJA3	blue	-0.472029	1.43e-08	-0.62763	1.34e-15	0.578822	5.47e-13	0.383648	6.62e-06	0.598813	5.27e-14	-0.527386	1.14e-10	-0.536652	4.66e-11	0.381189	7.66e-06	0.130449	0.139058	-0.186508	0.0336154
TCF7	blue	0.471533	1.49e-08	0.456358	4.85e-08	-0.470652	1.6e-08	-0.26765	0.00207995	-0.216571	0.013328	-0.113846	0.197152	0.00871884	0.921574	-0.122482	0.165058	0.144764	0.100323	0.193377	0.0274967
NISCH	blue	-0.471515	1.49e-08	-0.601198	3.94e-14	0.280036	0.00125147	0.426728	4.13e-07	0.375641	1.06e-05	-0.478518	8.5e-09	-0.620877	3.28e-15	0.114746	0.193613	0.168163	0.0558155	0.240915	0.00576048
GCA	blue	0.471311	1.52e-08	0.766384	2.28e-26	-0.491368	2.92e-09	-0.714167	1.45e-21	-0.263946	0.0024103	0.578818	5.47e-13	0.683177	3.42e-19	-0.200982	0.021856	-0.416696	8.17e-07	-0.185557	0.0345466
SIK2	blue	-0.470883	1.57e-08	-0.609793	1.36e-14	0.300271	0.000518513	0.412711	1.06e-06	0.174573	0.0469785	-0.463738	2.75e-08	-0.474841	1.14e-08	0.219746	0.0120023	0.247548	0.00451757	0.0658807	0.456447
CD14	blue	0.469904	1.7e-08	0.738985	1.05e-23	-0.418574	7.2e-07	-0.73197	4.47e-23	-0.288403	0.000876159	0.696926	3.3e-20	0.48689	4.26e-09	-0.416535	8.25e-07	-0.421736	5.82e-07	0.0135761	0.878159
PTPRJ	blue	0.469802	1.71e-08	0.77873	1.09e-27	-0.494498	2.24e-09	-0.61517	6.86e-15	-0.202166	0.0210743	0.704892	8.01e-21	0.639957	2.47e-16	-0.525514	1.37e-10	-0.440993	1.51e-07	0.102059	0.247915
FKBP9	blue	-0.469644	1.73e-08	-0.703808	9.73e-21	0.315937	0.00025056	0.675686	1.16e-18	0.137199	0.119571	-0.546894	1.68e-11	-0.495481	2.06e-09	0.14182	0.1075	0.33037	0.000123646	0.262656	0.002536
ADAM19	blue	0.469231	1.79e-08	0.522723	1.78e-10	-0.462309	3.07e-08	-0.44843	8.78e-08	-0.0468594	0.596521	-0.0851166	0.335621	-0.0128258	0.884845	-0.0636436	0.471913	-0.110146	0.212205	-0.0106762	0.904044
OAT	blue	-0.468917	1.83e-08	-0.640326	2.34e-16	0.488067	3.86e-09	0.583183	3.33e-13	0.099263	0.261175	-0.225623	0.00985068	-0.188557	0.0316795	0.127685	0.147699	0.32159	0.000190803	0.0793883	0.36927
ISG15	blue	0.468386	1.91e-08	0.64767	8.24e-17	-0.359904	2.6e-05	-0.597111	6.47e-14	-0.110488	0.210781	0.461151	3.36e-08	0.462384	3.06e-08	-0.122458	0.165141	-0.34503	5.82e-05	-0.318812	0.000218284
CTDSPL	blue	-0.467772	2.01e-08	-0.785589	1.84e-28	0.546308	1.78e-11	0.71628	9.73e-22	0.0913126	0.301497	-0.429692	3.37e-07	-0.599553	4.82e-14	0.0500098	0.572043	0.269235	0.00195156	0.352391	3.93e-05
IL4R	blue	0.467593	2.04e-08	0.670615	2.6e-18	-0.500027	1.39e-09	-0.708734	3.98e-21	0.032272	0.715486	0.221526	0.0113109	0.271441	0.00178486	0.0389227	0.660178	-0.317583	0.000231581	-0.369843	1.49e-05
TCEB3	blue	-0.467084	2.12e-08	-0.618696	4.35e-15	0.447641	9.3e-08	0.420975	6.12e-07	0.318858	0.000217807	-0.306762	0.000385483	-0.366036	1.85e-05	0.328239	0.000137546	0.215773	0.0136803	-0.159018	0.070748
IFIT5	blue	0.466342	2.25e-08	0.716281	9.72e-22	-0.524811	1.46e-10	-0.47567	1.07e-08	-0.276919	0.00142527	0.495305	2.09e-09	0.670814	2.51e-18	-0.118292	0.180109	-0.232256	0.00783693	-0.130226	0.13974
DHRS1	blue	-0.465151	2.46e-08	-0.682078	4.1e-19	0.431802	2.91e-07	0.593189	1.03e-13	0.35497	3.41e-05	-0.45459	5.54e-08	-0.50034	1.35e-09	0.369617	1.51e-05	0.280518	0.00122639	-0.0663208	0.453438
NSL1	blue	0.464936	2.51e-08	0.607009	1.92e-14	-0.348493	4.84e-05	-0.530431	8.54e-11	-0.25099	0.00397241	0.537328	4.36e-11	0.514096	3.95e-10	-0.355944	3.24e-05	-0.31886	0.000217785	-0.0143271	0.871476
HNRNPA0	blue	-0.464837	2.53e-08	-0.548685	1.4e-11	0.387263	5.32e-06	0.520572	2.17e-10	-0.0391106	0.65864	-0.306002	0.000399242	-0.0136069	0.877884	0.300436	0.00051466	0.288076	0.000888641	0.00722354	0.934991
PTPN2	blue	0.464516	2.59e-08	0.647258	8.75e-17	-0.407593	1.49e-06	-0.603466	2.99e-14	-0.27875	0.00132072	0.325941	0.000154149	0.438877	1.76e-07	-0.0616626	0.485843	-0.375347	1.08e-05	-0.123833	0.160411
IFNAR2	blue	0.464357	2.62e-08	0.707531	4.96e-21	-0.390468	4.38e-06	-0.750453	8.89e-25	-0.239661	0.00602698	0.567241	1.97e-12	0.456422	4.82e-08	-0.323665	0.000172417	-0.301693	0.000486188	-0.0920494	0.297597
IL16	blue	0.464132	2.67e-08	0.581704	3.94e-13	-0.425034	4.64e-07	-0.56903	1.62e-12	-0.138691	0.115564	0.449978	7.82e-08	0.0759784	0.390251	-0.675452	1.2e-18	-0.25174	0.00386178	0.37039	1.44e-05
MBOAT2	blue	-0.462935	2.93e-08	-0.81455	4.6e-32	0.549696	1.26e-11	0.70581	6.78e-21	0.275267	0.00152609	-0.711301	2.48e-21	-0.751027	7.83e-25	0.359963	2.59e-05	0.357253	3.01e-05	0.125699	0.154154
PON2	blue	-0.462608	3e-08	-0.737462	1.45e-23	0.454554	5.56e-08	0.729521	7.33e-23	0.1678	0.0563535	-0.669099	3.29e-18	-0.381151	7.68e-06	0.578539	5.64e-13	0.420508	6.32e-07	-0.0711902	0.420892
CARD10	blue	-0.462512	3.03e-08	-0.744418	3.32e-24	0.428659	3.62e-07	0.650542	5.43e-17	0.318527	0.000221302	-0.637365	3.55e-16	-0.62187	2.88e-15	0.378071	9.22e-06	0.292098	0.000745922	0.0795761	0.368135
CAV2	blue	-0.46245	3.04e-08	-0.735049	2.38e-23	0.386972	5.42e-06	0.72611	1.45e-22	0.108481	0.219236	-0.691747	8.08e-20	-0.380553	7.96e-06	0.559644	4.46e-12	0.362297	2.28e-05	-0.0763887	0.387689
RASGRP1	blue	0.460917	3.42e-08	0.553345	8.64e-12	-0.574146	9.24e-13	-0.243842	0.00517865	-0.270016	0.00189101	0.148971	0.0907269	0.176324	0.0447778	-0.285235	0.00100407	0.0170123	0.847656	0.36495	1.96e-05
ALDH7A1	blue	-0.460617	3.5e-08	-0.751503	7.05e-25	0.481277	6.78e-09	0.655999	2.43e-17	0.37666	1e-05	-0.532815	6.78e-11	-0.549378	1.3e-11	0.242751	0.00538915	0.225324	0.00995158	0.0661421	0.454658
MAP3K3	blue	0.460372	3.57e-08	0.588819	1.73e-13	-0.368474	1.61e-05	-0.568844	1.66e-12	-0.185304	0.0347979	0.517968	2.77e-10	0.291902	0.000752352	-0.471168	1.53e-08	-0.174658	0.04687	0.00809258	0.927191
DENND5A	blue	0.459975	3.68e-08	0.777238	1.59e-27	-0.533446	6.38e-11	-0.639184	2.75e-16	-0.256619	0.003207	0.58176	3.91e-13	0.722699	2.83e-22	-0.211467	0.0157271	-0.221888	0.0111746	-0.240385	0.00587182
AR	blue	-0.459969	3.68e-08	-0.685692	2.25e-19	0.473933	1.23e-08	0.602937	3.19e-14	0.196919	0.0247311	-0.589418	1.61e-13	-0.597722	6.01e-14	0.181042	0.0392719	0.373947	1.17e-05	0.251647	0.00387534
ATP9A	blue	-0.458938	3.98e-08	-0.743552	3.99e-24	0.53259	6.93e-11	0.702115	1.32e-20	0.118361	0.179852	-0.504515	9.35e-10	-0.39594	3.12e-06	0.30934	0.000342005	0.319148	0.000214777	0.0861686	0.32966
GRHPR	blue	-0.458846	4.01e-08	-0.607365	1.84e-14	0.463427	2.82e-08	0.362118	2.3e-05	0.503371	1.03e-09	-0.301943	0.000480703	-0.514083	3.96e-10	0.192555	0.0281751	0.302745	0.000463492	-0.170357	0.0526481
ARPC5	blue	0.458162	4.23e-08	0.695816	4e-20	-0.469843	1.7e-08	-0.43987	1.64e-07	-0.351906	4.03e-05	0.692171	7.51e-20	0.638591	2.99e-16	-0.442289	1.38e-07	-0.351525	4.11e-05	0.229631	0.00858562
IRS1	blue	-0.458075	4.25e-08	-0.701523	1.47e-20	0.438075	1.86e-07	0.736702	1.69e-23	0.149	0.0906638	-0.560251	4.18e-12	-0.388359	4.98e-06	0.228388	0.00896164	0.374779	1.12e-05	0.206718	0.0182883
IDO1	blue	0.458023	4.27e-08	0.646845	9.28e-17	-0.558489	5.04e-12	-0.403327	1.96e-06	-0.315312	0.000258132	0.183299	0.0368463	0.330854	0.000120683	0.0245565	0.781531	-0.216839	0.0132113	-0.00896012	0.91941
LYRM1	blue	-0.456656	4.74e-08	-0.551195	1.08e-11	0.387077	5.38e-06	0.536813	4.59e-11	0.15019	0.0880863	-0.595292	8.05e-14	-0.279138	0.00129945	0.610255	1.28e-14	0.522099	1.88e-10	-0.259026	0.00292236
ARL3	blue	-0.456569	4.77e-08	-0.607136	1.89e-14	0.407407	1.5e-06	0.470274	1.65e-08	0.186024	0.0340869	-0.330833	0.000120809	-0.541481	2.89e-11	-0.0160991	0.855742	0.40138	2.21e-06	0.209247	0.0168829
ZNF200	blue	0.456084	4.95e-08	0.658803	1.6e-17	-0.485902	4.62e-09	-0.541031	3.02e-11	-0.386349	5.62e-06	0.565647	2.35e-12	0.55089	1.11e-11	-0.414832	9.24e-07	-0.272919	0.00168048	0.13298	0.131487
KIAA0368	blue	-0.456009	4.98e-08	-0.49879	1.54e-09	0.332465	0.000111272	0.545552	1.92e-11	0.122453	0.165161	-0.226267	0.00963715	-0.171997	0.0503789	0.0550203	0.534112	0.205066	0.0192599	0.230265	0.00839916
HMGN4	blue	0.45524	5.27e-08	0.58968	1.56e-13	-0.396322	3.05e-06	-0.346377	5.42e-05	-0.309582	0.000338173	0.287601	0.000907076	0.573457	9.97e-13	-0.0131428	0.882019	0.1045	0.236723	-0.220773	0.0115992
CYHR1	blue	-0.45473	5.48e-08	-0.701639	1.44e-20	0.545037	2.02e-11	0.468204	1.94e-08	0.394211	3.47e-06	-0.385708	5.85e-06	-0.604453	2.64e-14	0.185227	0.0348753	0.363762	2.1e-05	-0.0455132	0.607123
ARL4A	blue	-0.453871	5.85e-08	-0.708484	4.16e-21	0.515856	3.36e-10	0.662574	9.03e-18	0.313115	0.000286478	-0.599066	5.11e-14	-0.490319	3.19e-09	0.547508	1.57e-11	0.387048	5.39e-06	-0.104032	0.23884
ACADVL	blue	-0.453747	5.9e-08	-0.620078	3.64e-15	0.592472	1.13e-13	0.548974	1.36e-11	0.309212	0.000344058	-0.523031	1.73e-10	-0.478547	8.48e-09	0.458748	4.04e-08	0.427795	3.84e-07	-0.146089	0.0972189
ATP8B1	blue	-0.453677	5.93e-08	-0.727969	1e-22	0.425914	4.37e-07	0.69617	3.76e-20	0.263487	0.00245436	-0.654912	2.86e-17	-0.50127	1.24e-09	0.504087	9.71e-10	0.424378	4.86e-07	0.0142301	0.872338
CBX3	blue	0.453643	5.95e-08	0.634724	5.11e-16	-0.446372	1.02e-07	-0.426589	4.17e-07	-0.298009	0.000574038	0.393242	3.69e-06	0.746154	2.28e-24	0.0510047	0.564411	-0.0596067	0.50053	-0.322802	0.000179854
ROCK1	blue	0.45318	6.16e-08	0.606531	2.04e-14	-0.423449	5.18e-07	-0.348471	4.85e-05	-0.571826	1.19e-12	0.532559	6.95e-11	0.499869	1.41e-09	-0.498065	1.64e-09	-0.28986	0.000822494	0.47912	8.09e-09
DDAH2	blue	-0.452987	6.25e-08	-0.518059	2.74e-10	0.428916	3.55e-07	0.335367	9.6e-05	0.522472	1.82e-10	-0.0564692	0.523383	-0.255331	0.00336939	-0.010808	0.902864	0.214644	0.0141933	-0.0865125	0.327726
BTN2A1	blue	0.452826	6.33e-08	0.496422	1.9e-09	-0.370899	1.4e-05	-0.376084	1.04e-05	-0.242004	0.00553762	0.155762	0.0767892	0.00286414	0.9742	-0.309598	0.000337929	-0.305458	0.000409368	0.329051	0.00013209
SLC7A1	blue	-0.452653	6.41e-08	-0.643032	1.6e-16	0.369389	1.53e-05	0.593722	9.71e-14	0.185445	0.0346573	-0.483764	5.52e-09	-0.328677	0.000134578	0.482783	5.99e-09	0.36994	1.48e-05	-0.137097	0.11985
GLO1	blue	-0.452289	6.59e-08	-0.554173	7.93e-12	0.405853	1.66e-06	0.468993	1.82e-08	0.120134	0.173374	-0.275309	0.00152339	-0.127583	0.148028	0.400314	2.37e-06	0.272275	0.00172525	-0.213691	0.014639
NAAA	blue	0.451962	6.75e-08	0.645904	1.06e-16	-0.498618	1.57e-09	-0.459964	3.68e-08	-0.283964	0.00106006	0.529009	9.79e-11	0.398379	2.68e-06	-0.548518	1.42e-11	-0.294687	0.000665521	0.273325	0.00165284
EIF2B4	blue	-0.451677	6.89e-08	-0.640325	2.35e-16	0.434713	2.37e-07	0.354575	3.49e-05	0.570782	1.34e-12	-0.429104	3.51e-07	-0.497328	1.75e-09	0.387958	5.1e-06	0.0750147	0.396307	-0.306051	0.000398339
HDAC5	blue	-0.451222	7.13e-08	-0.679278	6.48e-19	0.329797	0.000127248	0.531722	7.54e-11	0.341047	7.17e-05	-0.50411	9.69e-10	-0.788584	8.28e-29	0.0450694	0.610636	0.278838	0.00131583	0.338704	8.09e-05
PGM1	blue	-0.450195	7.7e-08	-0.628623	1.17e-15	0.612403	9.77e-15	0.58601	2.4e-13	0.234317	0.00729029	-0.399083	2.56e-06	-0.232724	0.00770984	0.4639	2.72e-08	0.500036	1.39e-09	-0.244679	0.00502232
AATK	blue	-0.44984	7.91e-08	-0.411664	1.14e-06	0.341308	7.07e-05	0.157898	0.0727823	0.285565	0.000990025	-0.385897	5.78e-06	-0.314935	0.000262802	0.306219	0.000395275	0.212524	0.0152015	-0.174964	0.0464796
RUNX3	blue	0.4489	8.48e-08	0.520398	2.21e-10	-0.404144	1.86e-06	-0.392163	3.94e-06	-0.065327	0.460248	0.171461	0.051111	-0.0667108	0.45078	-0.358181	2.86e-05	-0.0281452	0.750584	0.233123	0.00760265
HSD17B8	blue	-0.448094	9e-08	-0.758767	1.36e-25	0.593957	9.44e-14	0.612619	9.5e-15	0.382609	7.04e-06	-0.500829	1.29e-09	-0.68315	3.43e-19	0.24629	0.00473303	0.398201	2.71e-06	0.00929084	0.916446
SRC	blue	0.448034	9.04e-08	0.663481	7.86e-18	-0.378514	8.98e-06	-0.625886	1.69e-15	-0.307047	0.000380441	0.518247	2.7e-10	0.352194	3.97e-05	-0.353199	3.76e-05	-0.431202	3.03e-07	-0.0281127	0.750863
PDE4B	blue	0.447765	9.22e-08	0.726506	1.34e-22	-0.515393	3.51e-10	-0.537969	4.1e-11	-0.221686	0.0112506	0.328529	0.000135573	0.542991	2.49e-11	0.0219267	0.80443	-0.14225	0.106428	-0.25896	0.00292986
ARHGEF7	blue	-0.446816	9.88e-08	-0.601779	3.67e-14	0.253913	0.00355664	0.628572	1.18e-15	0.0514734	0.560833	-0.36238	2.27e-05	-0.321654	0.000190213	0.0346311	0.69568	0.394664	3.38e-06	0.35447	3.51e-05
GATM	blue	-0.446378	1.02e-07	-0.616587	5.72e-15	0.411778	1.13e-06	0.575392	8.04e-13	0.167749	0.0564299	-0.17339	0.0485155	-0.387099	5.37e-06	-0.0412118	0.641541	0.148431	0.0919162	0.287311	0.000918475
CYB5R3	blue	-0.445634	1.08e-07	-0.420347	6.39e-07	0.221689	0.0112495	0.189783	0.0305675	0.309898	0.000333224	-0.29406	0.000684234	-0.426479	4.21e-07	0.0731023	0.408492	0.0513111	0.562071	0.00682047	0.938611
AKAP1	blue	-0.445013	1.13e-07	-0.791798	3.47e-29	0.646389	9.91e-17	0.564138	2.76e-12	0.329964	0.00012619	-0.575375	8.05e-13	-0.794779	1.53e-29	0.195308	0.0259585	0.237927	0.00641376	0.113281	0.199401
RRAGA	blue	-0.444385	1.18e-07	-0.635156	4.81e-16	0.521384	2.01e-10	0.416122	8.48e-07	0.269573	0.00192516	-0.486701	4.33e-09	-0.441244	1.48e-07	0.476531	9.98e-09	0.273361	0.00165039	-0.272444	0.00171336
CSF1R	blue	0.444244	1.19e-07	0.696227	3.73e-20	-0.532804	6.79e-11	-0.635773	4.42e-16	-0.240287	0.00589261	0.481148	6.85e-09	0.341572	6.97e-05	-0.400506	2.34e-06	-0.361597	2.37e-05	0.178968	0.0416185
TRIM2	blue	-0.443454	1.26e-07	-0.739113	1.02e-23	0.538699	3.81e-11	0.603128	3.11e-14	0.166107	0.0589232	-0.588714	1.75e-13	-0.647547	8.39e-17	0.14016	0.111724	0.324484	0.000165627	0.256686	0.00319878
NLRP3	blue	0.442078	1.4e-07	0.711145	2.55e-21	-0.55109	1.09e-11	-0.596081	7.32e-14	-0.25054	0.00404015	0.43795	1.88e-07	0.514103	3.95e-10	-0.202662	0.0207538	-0.364969	1.96e-05	-0.132835	0.13191
IL15RA	blue	0.441898	1.42e-07	0.68539	2.37e-19	-0.514288	3.88e-10	-0.615743	6.37e-15	-0.0966744	0.273877	0.203009	0.020532	0.310915	0.000317726	0.0344679	0.697043	-0.278536	0.00133257	-0.232151	0.00786582
SS18L1	blue	-0.441882	1.42e-07	-0.652071	4.35e-17	0.421086	6.08e-07	0.498171	1.63e-09	0.210269	0.0163421	-0.335507	9.53e-05	-0.410203	1.25e-06	0.0840337	0.341828	0.216226	0.0134791	0.188557	0.0316795
NDC80	blue	0.440242	1.59e-07	0.5017	1.2e-09	-0.31603	0.000249443	-0.367148	1.73e-05	-0.297673	0.000582735	0.156201	0.0759516	0.21776	0.0128173	-0.199617	0.0227881	-0.225176	0.0100015	0.109046	0.216832
PEX19	blue	-0.439684	1.66e-07	-0.505355	8.68e-10	0.62985	9.93e-16	0.397353	2.86e-06	0.0939597	0.28764	-0.0343138	0.698332	-0.123475	0.161635	-0.0320068	0.717725	0.224873	0.0101051	0.0512885	0.562244
SRSF8	blue	-0.439579	1.67e-07	-0.606787	1.98e-14	0.434403	2.42e-07	0.566339	2.18e-12	0.144711	0.100448	-0.389369	4.68e-06	-0.400938	2.28e-06	0.0995692	0.259699	0.416423	8.32e-07	0.22347	0.0105959
MMS19	blue	-0.4391	1.73e-07	-0.624825	1.95e-15	0.393544	3.62e-06	0.566151	2.22e-12	0.213012	0.0149642	-0.358461	2.82e-05	-0.541749	2.81e-11	0.100786	0.25389	0.338789	8.06e-05	0.243372	0.00526844
DOCK10	blue	0.438933	1.75e-07	0.741026	6.84e-24	-0.636592	3.95e-16	-0.529854	9.03e-11	-0.384626	6.24e-06	0.499549	1.45e-09	0.488063	3.86e-09	-0.531436	7.75e-11	-0.36273	2.22e-05	0.30392	0.00043928
GYG1	blue	0.43802	1.87e-07	0.760737	8.64e-26	-0.475639	1.07e-08	-0.582156	3.74e-13	-0.260706	0.00273743	0.604874	2.51e-14	0.641412	2.01e-16	-0.276712	0.00143756	-0.0710064	0.422095	-0.118585	0.179025
ILVBL	blue	-0.43791	1.89e-07	-0.620098	3.63e-15	0.540244	3.27e-11	0.413631	1e-06	0.648894	6.91e-17	-0.353873	3.62e-05	-0.602443	3.38e-14	0.240821	0.00578016	0.200266	0.0223408	-0.122652	0.164468
ARHGEF6	blue	0.437418	1.95e-07	0.663837	7.44e-18	-0.500324	1.35e-09	-0.60918	1.47e-14	-0.267204	0.00211742	0.429845	3.33e-07	0.384897	6.14e-06	-0.496383	1.9e-09	-0.270097	0.00188481	0.147521	0.0939475
RGS16	blue	0.437329	1.97e-07	0.553652	8.37e-12	-0.428072	3.77e-07	-0.544309	2.18e-11	0.0313676	0.72313	0.0899013	0.309061	0.282324	0.00113646	0.163039	0.0638249	-0.203481	0.0202338	-0.456202	4.9e-08
PPP1R16B	blue	0.437273	1.97e-07	0.579813	4.89e-13	-0.451755	6.85e-08	-0.456875	4.66e-08	-0.221251	0.0114154	0.329587	0.000128597	0.132698	0.132314	-0.533463	6.37e-11	-0.142574	0.105625	0.393653	3.6e-06
TPP2	blue	0.437008	2.01e-07	0.45892	3.99e-08	-0.23696	0.00663882	-0.464951	2.5e-08	-0.0747166	0.398192	0.272003	0.00174449	0.136986	0.120152	-0.300875	0.000504555	-0.208499	0.0172882	0.0329897	0.709439
UBE2G1	blue	-0.436699	2.06e-07	-0.482976	5.89e-09	0.408675	1.39e-06	0.504823	9.1e-10	0.16355	0.0629866	-0.223181	0.0106996	-0.183644	0.0364862	0.229807	0.00853368	0.208554	0.0172581	0.0914136	0.30096
MYL12A	blue	0.436623	2.07e-07	0.746757	2e-24	-0.514828	3.69e-10	-0.547398	1.59e-11	-0.272146	0.00173432	0.594468	8.88e-14	0.789438	6.58e-29	-0.200562	0.0221391	-0.171236	0.0514212	-0.187538	0.0326305
ICAM2	blue	0.436162	2.14e-07	0.57361	9.8e-13	-0.515509	3.47e-10	-0.423487	5.16e-07	-0.278852	0.00131511	0.101674	0.249709	0.298567	0.000559843	-0.0188985	0.831004	0.0923039	0.296257	-0.103463	0.241432
FOXC1	blue	-0.436028	2.16e-07	-0.717019	8.45e-22	0.607728	1.76e-14	0.543405	2.38e-11	0.419039	6.98e-07	-0.636069	4.24e-16	-0.619632	3.85e-15	0.406684	1.58e-06	0.29678	0.000606442	-0.082492	0.350789
FAM49A	blue	0.436024	2.16e-07	0.777755	1.39e-27	-0.498623	1.57e-09	-0.659649	1.41e-17	-0.295802	0.000633421	0.666277	5.11e-18	0.715747	1.08e-21	-0.282061	0.00114915	-0.295139	0.000652349	-0.135999	0.122872
SMAGP	blue	-0.435508	2.24e-07	-0.765402	2.88e-26	0.601508	3.8e-14	0.621588	2.98e-15	0.350979	4.24e-05	-0.704619	8.41e-21	-0.640502	2.29e-16	0.609773	1.36e-14	0.413767	9.92e-07	-0.243029	0.00533475
SLC25A11	blue	-0.435409	2.25e-07	-0.314827	0.00026416	0.495496	2.05e-09	0.167138	0.057348	0.608266	1.65e-14	0.0552454	0.532438	-0.024806	0.779368	0.106782	0.226583	0.239398	0.00608433	-0.306186	0.000395862
PAPD7	blue	-0.435048	2.31e-07	-0.638409	3.07e-16	0.466643	2.19e-08	0.543004	2.48e-11	0.255971	0.00328775	-0.503998	9.78e-10	-0.526862	1.2e-10	0.107552	0.223233	0.2305	0.0083312	0.237935	0.00641188
MRS2	blue	-0.434901	2.34e-07	-0.452381	6.54e-08	0.351307	4.16e-05	0.261633	0.00263993	0.103315	0.242111	-0.090718	0.304669	-0.259393	0.00288105	-0.068555	0.438334	0.0207721	0.814537	0.163209	0.0635452
ALAD	blue	-0.434399	2.42e-07	-0.637584	3.44e-16	0.458479	4.12e-08	0.396432	3.02e-06	0.629833	9.95e-16	-0.311928	0.000302965	-0.488938	3.59e-09	0.0864361	0.328155	0.0847092	0.337947	-0.0103046	0.907368
EEF2	blue	-0.434183	2.46e-07	-0.486052	4.57e-09	0.410798	1.21e-06	0.477959	8.89e-09	0.123145	0.162766	-0.356679	3.11e-05	-0.223035	0.0107524	0.320127	0.000204847	0.411853	1.13e-06	-0.0360681	0.683714
CBY1	blue	-0.432396	2.79e-07	-0.722855	2.75e-22	0.552857	9.09e-12	0.490323	3.19e-09	0.474669	1.16e-08	-0.603562	2.95e-14	-0.543715	2.31e-11	0.407028	1.54e-06	0.293717	0.000694662	-0.237291	0.00656101
HHEX	blue	0.432115	2.84e-07	0.551915	1e-11	-0.38691	5.44e-06	-0.561076	3.83e-12	-0.170421	0.0525583	0.389187	4.73e-06	0.469443	1.76e-08	-0.281182	0.00119261	-0.347334	5.15e-05	-0.12603	0.153065
ID2	blue	0.431998	2.87e-07	0.440359	1.58e-07	-0.333534	0.000105413	-0.156834	0.0747566	-0.226916	0.00942587	0.314237	0.00027166	0.158263	0.0721135	-0.429018	3.53e-07	0.0462404	0.601385	0.365555	1.9e-05
HOXC6	blue	-0.43159	2.95e-07	-0.572134	1.15e-12	0.33321	0.000107154	0.504436	9.41e-10	0.193723	0.0272151	-0.444062	1.21e-07	-0.482581	6.09e-09	0.068741	0.437089	0.192176	0.0284919	0.298019	0.000573783
SLC6A8	blue	-0.431458	2.98e-07	-0.705165	7.62e-21	0.442975	1.31e-07	0.626668	1.52e-15	0.264515	0.00235662	-0.517585	2.87e-10	-0.493553	2.42e-09	0.444055	1.21e-07	0.418242	7.36e-07	-0.0861636	0.329688
GIPC1	blue	-0.43122	3.03e-07	-0.684578	2.71e-19	0.445237	1.11e-07	0.545026	2.03e-11	0.342924	6.5e-05	-0.643712	1.45e-16	-0.66922	3.23e-18	0.570332	1.41e-12	0.257658	0.00308126	-0.183578	0.0365551
FNBP1	blue	0.430947	3.08e-07	0.530824	8.22e-11	-0.548524	1.42e-11	-0.29441	0.000673727	-0.311585	0.000307892	0.251413	0.00390971	0.0960252	0.277127	-0.509753	5.86e-10	-0.20313	0.0204554	0.578091	5.94e-13
CD5	blue	0.430725	3.13e-07	0.569353	1.57e-12	-0.529909	8.98e-11	-0.439403	1.69e-07	-0.194383	0.026686	0.103148	0.242877	0.06247	0.480139	-0.289157	0.000848	-0.11705	0.184757	0.208803	0.0171223
APOL1	blue	0.430285	3.23e-07	0.692762	6.79e-20	-0.485405	4.82e-09	-0.624435	2.05e-15	-0.0180295	0.838666	0.299411	0.000539006	0.360656	2.5e-05	-0.0705386	0.425167	-0.326714	0.000148367	-0.237538	0.00650338
MICB	blue	0.430108	3.27e-07	0.744883	3e-24	-0.428389	3.69e-07	-0.711985	2.18e-21	-0.1178	0.181939	0.597785	5.97e-14	0.420652	6.26e-07	-0.412486	1.08e-06	-0.404474	1.82e-06	0.0412274	0.641414
ALOX5	blue	0.429941	3.31e-07	0.743802	3.78e-24	-0.524755	1.47e-10	-0.766352	2.3e-26	-0.144117	0.101867	0.469245	1.79e-08	0.444449	1.18e-07	-0.235941	0.00688369	-0.350344	4.38e-05	-0.158628	0.0714518
RECQL	blue	0.429627	3.38e-07	0.633361	6.16e-16	-0.527543	1.13e-10	-0.39327	3.68e-06	-0.306037	0.000398597	0.466746	2.18e-08	0.560311	4.16e-12	-0.326324	0.000151256	-0.179907	0.0405411	0.189111	0.0311736
IFI35	blue	0.427928	3.8e-07	0.620167	3.59e-15	-0.355523	3.31e-05	-0.666789	4.72e-18	0.155103	0.0780615	0.339069	7.94e-05	0.358658	2.79e-05	0.0352863	0.690215	-0.404137	1.86e-06	-0.544564	2.12e-11
SMCHD1	blue	0.427356	3.96e-07	0.520538	2.18e-10	-0.43865	1.79e-07	-0.268199	0.00203458	-0.266003	0.0022214	0.227478	0.00924631	0.221666	0.0112582	-0.37675	9.96e-06	-0.213465	0.0147464	0.463936	2.71e-08
GAS2L1	blue	-0.427302	3.97e-07	-0.662724	8.82e-18	0.377075	9.77e-06	0.430275	3.23e-07	0.535069	5.45e-11	-0.546908	1.67e-11	-0.633054	6.42e-16	0.379579	8.43e-06	0.183428	0.036711	-0.192836	0.0279414
DVL3	blue	-0.427259	3.98e-07	-0.577265	6.51e-13	0.285863	0.000977431	0.417399	7.79e-07	0.237891	0.00642204	-0.35276	3.85e-05	-0.485278	4.87e-09	0.0364064	0.680909	0.195831	0.0255544	0.161028	0.0672144
ITGB5	blue	-0.426662	4.15e-07	-0.534775	5.61e-11	0.304794	0.000422041	0.363879	2.08e-05	0.410396	1.24e-06	-0.102094	0.247749	-0.271264	0.00179769	-0.148559	0.0916336	0.0778348	0.378741	0.177851	0.042929
PPP3CC	blue	0.426491	4.2e-07	0.578527	5.65e-13	-0.413246	1.03e-06	-0.442148	1.39e-07	-0.35307	3.78e-05	0.472643	1.36e-08	0.3527	3.86e-05	-0.458374	4.16e-08	-0.100479	0.255349	0.193675	0.0272541
TARP	blue	0.426191	4.29e-07	0.514625	3.76e-10	-0.372377	1.28e-05	-0.345597	5.65e-05	-0.304735	0.000423184	0.410391	1.24e-06	0.198383	0.0236598	-0.508186	6.74e-10	-0.0477844	0.589285	0.392857	3.78e-06
2023-09-09	blue	0.426138	4.31e-07	0.519652	2.37e-10	-0.378728	8.87e-06	-0.357961	2.9e-05	-0.269793	0.0019081	0.313125	0.000286342	0.0970395	0.272061	-0.389441	4.66e-06	-0.115601	0.190289	0.288957	0.000855382
ACVR2A	blue	-0.425866	4.39e-07	-0.702705	1.19e-20	0.352711	3.86e-05	0.697725	2.87e-20	0.0822687	0.352099	-0.612862	9.21e-15	-0.486996	4.22e-09	0.353168	3.76e-05	0.363593	2.12e-05	0.101454	0.250742
ACAP1	blue	0.425773	4.41e-07	0.606492	2.05e-14	-0.474516	1.17e-08	-0.529425	9.41e-11	-0.175397	0.0459316	0.253022	0.00367901	0.116823	0.185616	-0.370519	1.43e-05	-0.239597	0.00604083	0.161642	0.0661648
LASP1	blue	0.425621	4.46e-07	0.669018	3.33e-18	-0.457354	4.49e-08	-0.630733	8.81e-16	0.002888	0.973985	0.602537	3.35e-14	0.430742	3.13e-07	-0.547054	1.65e-11	-0.286104	0.000967376	0.0134397	0.879374
ARHGAP26	blue	0.42537	4.54e-07	0.620113	3.62e-15	-0.325867	0.000154712	-0.528567	1.02e-10	-0.416697	8.16e-07	0.605866	2.22e-14	0.546705	1.71e-11	-0.313932	0.00027562	-0.292963	0.000718123	-0.0419295	0.635742
IFRD1	blue	-0.424961	4.67e-07	-0.59731	6.32e-14	0.525332	1.39e-10	0.51651	3.17e-10	0.238886	0.00619711	-0.401646	2.18e-06	-0.243944	0.00515935	0.284052	0.00105606	0.221918	0.0111634	-0.0163642	0.853393
TMSB4X	blue	0.424808	4.72e-07	0.554938	7.32e-12	-0.421632	5.86e-07	-0.448234	8.9e-08	0.223035	0.0107524	0.526649	1.23e-10	0.384822	6.17e-06	-0.480735	7.09e-09	-0.158042	0.0725182	0.0482516	0.585646
CARD8	blue	0.42389	5.02e-07	0.692178	7.51e-20	-0.460072	3.65e-08	-0.522578	1.8e-10	-0.449347	8.2e-08	0.488156	3.83e-09	0.551044	1.1e-11	-0.389123	4.75e-06	-0.283374	0.00108698	0.264637	0.00234527
CCL2	blue	0.423723	5.08e-07	0.571421	1.25e-12	-0.345216	5.76e-05	-0.536029	4.96e-11	-0.0725637	0.411963	0.340927	7.21e-05	0.496989	1.8e-09	0.11075	0.209694	-0.329649	0.000128195	-0.501469	1.22e-09
R3HDM2	blue	-0.420233	6.44e-07	-0.549758	1.25e-11	0.195591	0.0257388	0.617186	5.29e-15	0.266863	0.00214647	-0.433147	2.64e-07	-0.511255	5.11e-10	0.0702291	0.427206	0.453123	6.19e-08	0.322965	0.000178432
ENTPD4	blue	0.419827	6.62e-07	0.593018	1.06e-13	-0.428389	3.69e-07	-0.512408	4.61e-10	-0.251538	0.00389131	0.383241	6.78e-06	0.33354	0.000105377	-0.392747	3.8e-06	-0.356686	3.11e-05	0.255996	0.00328468
DOPEY1	blue	-0.419521	6.76e-07	-0.644036	1.39e-16	0.341115	7.14e-05	0.541047	3.02e-11	0.23281	0.00768647	-0.412155	1.1e-06	-0.544668	2.1e-11	-0.00908086	0.918328	0.279168	0.00129782	0.358237	2.85e-05
PINK1	blue	-0.419356	6.83e-07	-0.605759	2.25e-14	0.511663	4.93e-10	0.409971	1.27e-06	0.491823	2.81e-09	-0.129313	0.14256	-0.459413	3.84e-08	-0.145738	0.0980335	0.136574	0.121282	0.140643	0.110482
SMARCA5	blue	0.419235	6.89e-07	0.602744	3.26e-14	-0.297146	0.000596616	-0.426835	4.1e-07	-0.380478	7.99e-06	0.463108	2.89e-08	0.659884	1.36e-17	-0.196968	0.0246948	-0.193319	0.0275443	-0.0761691	0.389059
FZD7	blue	-0.418942	7.02e-07	-0.692041	7.68e-20	0.443098	1.3e-07	0.63054	9.04e-16	0.120977	0.170352	-0.456469	4.81e-08	-0.519245	2.46e-10	-0.00354319	0.968086	0.230381	0.00836563	0.367676	1.68e-05
NCF1	blue	0.418929	7.03e-07	0.804127	1.07e-30	-0.435845	2.18e-07	-0.784516	2.44e-28	-0.166561	0.0582247	0.67987	5.89e-19	0.458195	4.22e-08	-0.435693	2.21e-07	-0.469086	1.81e-08	-0.0573025	0.517262
CHN2	blue	0.418905	7.04e-07	0.577208	6.56e-13	-0.475763	1.06e-08	-0.294329	0.000676141	-0.513628	4.12e-10	0.528701	1.01e-10	0.460738	3.47e-08	-0.474513	1.17e-08	-0.262604	0.0025412	0.455747	5.08e-08
RPL10A	blue	-0.418264	7.35e-07	-0.676679	9.88e-19	0.414074	9.72e-07	0.599218	5.02e-14	0.258555	0.00297623	-0.691662	8.2e-20	-0.612691	9.41e-15	0.487839	3.93e-09	0.719122	5.65e-22	-0.0901872	0.307519
NUAK1	blue	-0.417917	7.53e-07	-0.722176	3.13e-22	0.320952	0.000196822	0.71679	8.83e-22	0.10347	0.2414	-0.555256	7.08e-12	-0.466876	2.15e-08	0.207203	0.0180113	0.439266	1.71e-07	0.289099	0.000850165
SH3GLB1	blue	-0.417823	7.57e-07	-0.573962	9.43e-13	0.254515	0.00347595	0.571086	1.3e-12	-0.0508723	0.565424	-0.302143	0.000476364	-0.213354	0.0147997	0.0489836	0.579964	0.416074	8.51e-07	0.283842	0.00106558
TCEAL4	blue	-0.417439	7.77e-07	-0.698975	2.3e-20	0.445255	1.11e-07	0.731897	4.54e-23	0.0799298	0.366003	-0.350925	4.25e-05	-0.362292	2.28e-05	0.0713792	0.419656	0.30467	0.000424451	0.332549	0.000110799
ACTR2	blue	0.416047	8.53e-07	0.723532	2.41e-22	-0.52249	1.82e-10	-0.477982	8.87e-09	-0.327208	0.000144778	0.568345	1.75e-12	0.606974	1.93e-14	-0.307286	0.000376261	-0.177165	0.0437513	0.127426	0.14853
NHP2L1	blue	-0.415734	8.71e-07	-0.650984	5.09e-17	0.423006	5.34e-07	0.548042	1.49e-11	0.400501	2.34e-06	-0.567916	1.83e-12	-0.494165	2.3e-09	0.359602	2.65e-05	0.361702	2.35e-05	-0.127814	0.147288
TYMP	blue	0.415551	8.81e-07	0.623233	2.4e-15	-0.417371	7.81e-07	-0.611981	1.03e-14	-0.0289472	0.743721	0.387156	5.36e-06	0.357201	3.02e-05	-0.094464	0.285049	-0.417775	7.6e-07	-0.266859	0.00214686
FAIM3	blue	0.414807	9.26e-07	0.562164	3.41e-12	-0.334144	0.000102199	-0.572505	1.11e-12	-0.241408	0.00565857	0.398317	2.69e-06	0.176946	0.0440165	-0.510034	5.71e-10	-0.237753	0.00645371	0.131223	0.136707
FBP1	blue	0.412534	1.08e-06	0.666993	4.57e-18	-0.351602	4.1e-05	-0.567732	1.87e-12	-0.209662	0.0166611	0.592204	1.16e-13	0.367925	1.66e-05	-0.502633	1.1e-09	-0.341797	6.89e-05	0.130874	0.137764
RAB4A	blue	-0.411944	1.12e-06	-0.608432	1.61e-14	0.489523	3.41e-09	0.53175	7.52e-11	0.107536	0.223301	-0.207981	0.0175739	-0.324759	0.000163403	-0.0661198	0.454811	0.29121	0.000775504	0.258915	0.00293492
TTLL12	blue	-0.411773	1.13e-06	-0.6609	1.16e-17	0.48029	7.35e-09	0.537446	4.31e-11	0.390694	4.32e-06	-0.467936	1.98e-08	-0.505996	8.2e-10	0.419396	6.81e-07	0.42897	3.54e-07	-0.170884	0.0519099
CTNNA1	blue	-0.411758	1.13e-06	-0.499188	1.49e-09	0.307227	0.000377282	0.49917	1.49e-09	0.153576	0.081073	-0.0631934	0.475059	-0.0748959	0.397058	0.11545	0.190873	0.120433	0.172297	0.0193332	0.827177
BCL2L11	blue	0.411593	1.14e-06	0.564947	2.53e-12	-0.410245	1.25e-06	-0.280382	0.00123345	-0.337483	8.62e-05	0.271268	0.00179743	0.238535	0.00627565	-0.361247	2.42e-05	-0.00650899	0.94141	0.387925	5.11e-06
GPR107	blue	-0.411053	1.19e-06	-0.547062	1.65e-11	0.419285	6.86e-07	0.367805	1.67e-05	0.311538	0.000308578	-0.163996	0.0622612	-0.409399	1.32e-06	-0.0816824	0.355553	0.060387	0.494928	0.14508	0.0995752
STAT5A	blue	0.410924	1.2e-06	0.739422	9.59e-24	-0.52695	1.19e-10	-0.666338	5.06e-18	-0.0465201	0.599185	0.623223	2.41e-15	0.480996	6.94e-09	-0.427662	3.88e-07	-0.360862	2.47e-05	0.0366195	0.679143
GCH1	blue	0.410464	1.23e-06	0.706718	5.75e-21	-0.420123	6.49e-07	-0.551081	1.09e-11	-0.171684	0.050805	0.372708	1.26e-05	0.608465	1.6e-14	0.118728	0.178498	-0.229713	0.00856151	-0.405409	1.71e-06
MPRIP	blue	-0.410414	1.24e-06	-0.512329	4.64e-10	0.259964	0.00281776	0.443678	1.24e-07	0.159425	0.0700214	-0.549768	1.25e-11	-0.455003	5.37e-08	0.436528	2.08e-07	0.262186	0.00258328	0.00331204	0.970167
ATG9A	blue	-0.409995	1.27e-06	-0.398224	2.7e-06	0.271655	0.00176937	0.16605	0.0590114	0.50263	1.1e-09	-0.0894858	0.311311	-0.265574	0.00225966	0.0496064	0.57515	0.0264704	0.764981	-0.131894	0.134696
TNFSF10	blue	0.40997	1.27e-06	0.553934	8.13e-12	-0.439306	1.71e-07	-0.294465	0.000672106	-0.392359	3.9e-06	0.0812312	0.358225	0.329708	0.000127818	0.163921	0.0623837	-0.111835	0.205236	-0.0851964	0.335166
DOCK1	blue	-0.409882	1.28e-06	-0.71037	2.94e-21	0.452366	6.55e-08	0.577662	6.23e-13	0.248843	0.00430514	-0.455315	5.25e-08	-0.596645	6.84e-14	0.144342	0.101327	0.188609	0.0316321	0.142539	0.105712
GNA11	blue	-0.409321	1.33e-06	-0.686472	1.97e-19	0.385648	5.87e-06	0.499977	1.39e-09	0.288333	0.000878811	-0.64034	2.34e-16	-0.65612	2.39e-17	0.35533	3.35e-05	0.16702	0.0575258	-0.07038	0.426211
AIP	blue	0.409257	1.33e-06	0.623115	2.44e-15	-0.327571	0.000142194	-0.473577	1.27e-08	-0.126147	0.152679	0.466653	2.19e-08	0.366162	1.83e-05	-0.406508	1.59e-06	0.0983147	0.26578	0.0172458	0.84559
ECM1	blue	-0.406809	1.56e-06	-0.53323	6.52e-11	0.271058	0.00181279	0.367695	1.68e-05	0.293807	0.00069192	-0.342025	6.81e-05	-0.50851	6.55e-10	0.0523287	0.554332	0.127663	0.147771	0.0946585	0.284054
DCUN1D4	blue	-0.406677	1.58e-06	-0.43203	2.86e-07	0.30228	0.000473391	0.338085	8.35e-05	-0.0568665	0.52046	-0.133621	0.129619	0.0979468	0.267582	0.136202	0.122309	0.104333	0.237479	0.0775367	0.380575
WIPI2	blue	-0.406609	1.58e-06	-0.400808	2.3e-06	0.44687	9.85e-08	0.255817	0.00330724	0.253518	0.00361042	0.0667919	0.450229	-0.280027	0.00125193	-0.207335	0.0179361	0.113334	0.199188	0.170117	0.0529866
PIK3R2	blue	-0.406555	1.59e-06	-0.681886	4.23e-19	0.365788	1.87e-05	0.579226	5.22e-13	0.276946	0.00142371	-0.664975	6.25e-18	-0.628764	1.15e-15	0.474603	1.17e-08	0.424967	4.67e-07	-0.0505826	0.567643
FZD1	blue	-0.406159	1.63e-06	-0.616614	5.7e-15	0.472008	1.44e-08	0.363299	2.15e-05	0.210594	0.0161732	-0.381039	7.73e-06	-0.319722	0.000208899	0.232863	0.00767227	0.101494	0.250554	-0.0631278	0.475519
ICMT	blue	-0.406154	1.63e-06	-0.39476	3.36e-06	0.360834	2.47e-05	0.188434	0.0317935	0.236193	0.00682242	-0.0883107	0.317734	-0.0556944	0.529107	0.237712	0.00646322	0.0563475	0.52428	-0.281282	0.00118759
RSU1	blue	0.405889	1.66e-06	0.519483	2.41e-10	-0.179693	0.0407845	-0.458747	4.04e-08	-0.0839426	0.342353	0.354803	3.44e-05	0.446309	1.03e-07	0.0159632	0.856947	-0.214	0.0144934	-0.470428	1.63e-08
ARF5	blue	-0.405334	1.72e-06	-0.620451	3.46e-15	0.441125	1.5e-07	0.56501	2.51e-12	0.479412	7.9e-09	-0.514616	3.77e-10	-0.490061	3.26e-09	0.367323	1.72e-05	0.374936	1.11e-05	-0.0600965	0.49701
SMARCC2	blue	-0.405157	1.74e-06	-0.513489	4.18e-10	0.229324	0.00867722	0.337479	8.62e-05	0.40159	2.18e-06	-0.374042	1.17e-05	-0.694282	5.22e-20	-0.0923209	0.296168	0.0583705	0.509471	0.323969	0.000169868
CIRBP	blue	-0.404187	1.85e-06	-0.394171	3.48e-06	0.212967	0.0149858	0.318268	0.000224084	0.331231	0.000118414	-0.114169	0.195878	-0.318421	0.000222432	-0.121657	0.167945	0.291592	0.000762633	0.278529	0.00133292
RGL2	blue	-0.40399	1.87e-06	-0.605908	2.21e-14	0.422606	5.48e-07	0.355038	3.4e-05	0.442932	1.31e-07	-0.389676	4.59e-06	-0.630844	8.68e-16	0.133082	0.131188	0.180078	0.0403479	0.0596283	0.500374
CHD1	blue	0.40388	1.89e-06	0.417021	7.99e-07	-0.415821	8.66e-07	-0.21589	0.0136285	-0.165264	0.0602391	-0.037347	0.67313	0.193824	0.0271342	-0.0236267	0.789607	-0.0153442	0.862438	0.127952	0.146847
BNIP3	blue	-0.402816	2.02e-06	-0.507504	7.16e-10	0.399045	2.57e-06	0.533367	6.43e-11	0.0486171	0.582805	-0.294085	0.000683469	-0.00421997	0.961995	0.47841	8.57e-09	0.330377	0.000123604	-0.214293	0.0143562
IFITM3	blue	0.402523	2.06e-06	0.540125	3.31e-11	-0.384969	6.11e-06	-0.430187	3.25e-07	-0.0840908	0.341499	0.141899	0.107303	0.474145	1.21e-08	0.325578	0.000156937	-0.0975532	0.269519	-0.564376	2.69e-12
POLR2A	blue	-0.402065	2.12e-06	-0.362736	2.22e-05	0.117809	0.181907	0.274494	0.00157544	0.224182	0.0103441	-0.265768	0.00224227	-0.395606	3.18e-06	0.0887846	0.315133	0.20747	0.0178602	0.111385	0.207075
MTMR3	blue	-0.402044	2.12e-06	-0.341075	7.16e-05	0.185837	0.0342697	0.287601	0.000907056	-0.0599314	0.498195	-0.0929185	0.293039	-0.156789	0.0748409	-0.0722314	0.414112	0.0193587	0.826953	0.340627	7.32e-05
PRKCI	blue	-0.401964	2.13e-06	-0.685576	2.29e-19	0.372489	1.28e-05	0.640707	2.22e-16	0.201913	0.0212389	-0.674337	1.44e-18	-0.521789	1.94e-10	0.434178	2.46e-07	0.264413	0.00236618	0.0491381	0.578768
LAPTM4A	blue	-0.401815	2.15e-06	-0.391796	4.03e-06	0.198851	0.0233258	0.337916	8.43e-05	0.405912	1.66e-06	-0.0782222	0.376365	0.0723573	0.413297	0.191506	0.0290608	0.227781	0.00915072	-0.13708	0.119897
AGPAT2	blue	-0.401476	2.2e-06	-0.366186	1.83e-05	0.342512	6.64e-05	0.0868501	0.325835	0.293418	0.000703902	-0.00384018	0.965413	-0.13908	0.114538	0.0781098	0.377054	0.125423	0.155068	-0.264646	0.00234446
TRIM13	blue	-0.401296	2.23e-06	-0.51882	2.56e-10	0.45601	4.98e-08	0.374569	1.13e-05	0.300572	0.000511512	-0.319818	0.000207932	-0.295398	0.000644889	0.191824	0.0287895	0.181761	0.0384854	-0.0243025	0.783735
CAT	blue	-0.401284	2.23e-06	-0.592939	1.07e-13	0.463229	2.86e-08	0.493319	2.47e-09	0.176287	0.0448226	-0.264591	0.00234951	-0.421893	5.75e-07	-0.0199642	0.821629	0.206987	0.0181338	0.276194	0.00146872
STXBP1	blue	-0.401134	2.25e-06	-0.541838	2.79e-11	0.392147	3.95e-06	0.417169	7.91e-07	0.462278	3.08e-08	-0.445222	1.11e-07	-0.328848	0.000133431	0.433651	2.55e-07	0.203215	0.0204017	-0.289335	0.000841496
CYTH1	blue	0.400826	2.29e-06	0.731337	5.08e-23	-0.475883	1.05e-08	-0.555233	7.1e-12	-0.217033	0.0131276	0.641517	1.98e-16	0.4397	1.66e-07	-0.614308	7.66e-15	-0.237406	0.00653408	0.286794	0.00093916
FKBP5	blue	0.400624	2.32e-06	0.442518	1.35e-07	-0.237306	0.0065576	-0.234546	0.00723167	-0.20577	0.0188408	0.366651	1.78e-05	0.330592	0.000122277	-0.177586	0.0432456	-0.0346679	0.695372	-0.0107634	0.903263
TMEM87A	blue	-0.400508	2.34e-06	-0.705079	7.74e-21	0.516002	3.32e-10	0.617664	4.98e-15	0.116843	0.185539	-0.520955	2.1e-10	-0.529152	9.66e-11	0.275205	0.00152998	0.318099	0.000225911	0.132208	0.133761
PYGB	blue	-0.400382	2.36e-06	-0.600827	4.12e-14	0.525804	1.33e-10	0.439178	1.72e-07	0.389077	4.76e-06	-0.358891	2.75e-05	-0.551252	1.07e-11	0.115994	0.188778	0.125184	0.155863	0.024446	0.782489
C9orf16	blue	-0.399599	2.48e-06	-0.552218	9.71e-12	0.649254	6.55e-17	0.188629	0.0316139	0.472324	1.4e-08	-0.251603	0.00388184	-0.531002	8.08e-11	0.0366143	0.679186	0.315688	0.000253551	-0.218624	0.0124567
C1R	blue	0.399545	2.49e-06	0.442222	1.38e-07	-0.438167	1.85e-07	-0.315415	0.000256873	0.0180407	0.838568	-0.0548363	0.535483	0.0503981	0.569058	0.0383837	0.664598	-0.148198	0.0924335	-0.0617717	0.48507
CASP3	blue	0.398557	2.65e-06	0.623017	2.47e-15	-0.336351	9.13e-05	-0.530208	8.73e-11	-0.379313	8.57e-06	0.636766	3.85e-16	0.447092	9.69e-08	-0.526713	1.22e-10	-0.371964	1.32e-05	0.262285	0.00257327
CFLAR	blue	0.398227	2.7e-06	0.7023	1.28e-20	-0.418855	7.07e-07	-0.596876	6.66e-14	-0.143733	0.102793	0.485107	4.94e-09	0.445024	1.13e-07	-0.215804	0.0136664	-0.40708	1.54e-06	-0.0537312	0.54375
ARL1	blue	-0.398112	2.72e-06	-0.656052	2.41e-17	0.460064	3.65e-08	0.583955	3.04e-13	0.11892	0.177791	-0.467225	2.1e-08	-0.48585	4.64e-09	0.107265	0.224477	0.374579	1.13e-05	0.238442	0.00629663
PNPLA4	blue	-0.398108	2.72e-06	-0.573106	1.04e-12	0.400771	2.3e-06	0.38305	6.86e-06	0.268444	0.00201467	-0.398431	2.67e-06	-0.446475	1.01e-07	0.17652	0.0445368	0.261392	0.00266496	-0.0149186	0.866218
FH	blue	-0.398054	2.73e-06	-0.606169	2.14e-14	0.61806	4.73e-15	0.399355	2.52e-06	0.281651	0.00116923	-0.408676	1.39e-06	-0.366967	1.75e-05	0.400263	2.38e-06	0.163805	0.0625712	-0.270518	0.00185291
ATP7A	blue	-0.397773	2.78e-06	-0.607969	1.71e-14	0.33795	8.41e-05	0.596187	7.23e-14	0.151624	0.0850598	-0.362096	2.3e-05	-0.51483	3.69e-10	0.0254995	0.773363	0.264616	0.00234725	0.436127	2.14e-07
MMP14	blue	0.397304	2.86e-06	0.319542	0.000210731	-0.184203	0.0359109	-0.358587	2.8e-05	-0.32039	0.000202258	0.0635783	0.472369	-0.0364057	0.680914	-0.0674854	0.445529	-0.0685429	0.438414	-0.0345254	0.696563
MOB1A	blue	0.397161	2.89e-06	0.625972	1.67e-15	-0.467177	2.1e-08	-0.34558	5.65e-05	-0.466538	2.21e-08	0.561373	3.71e-12	0.542622	2.58e-11	-0.418561	7.21e-07	-0.26087	0.00271994	0.361306	2.41e-05
WIPF1	blue	0.397057	2.91e-06	0.721209	3.78e-22	-0.502868	1.08e-09	-0.6126	9.52e-15	-0.383152	6.82e-06	0.566785	2.07e-12	0.426948	4.07e-07	-0.598829	5.26e-14	-0.425139	4.61e-07	0.327628	0.000141787
BARD1	blue	-0.396894	2.94e-06	-0.526478	1.25e-10	0.147175	0.0947305	0.566284	2.19e-12	-0.0568869	0.52031	-0.361406	2.39e-05	-0.303546	0.000446862	0.123637	0.16108	0.257437	0.00310761	0.266472	0.00218022
CKS2	blue	0.396635	2.99e-06	0.541077	3.01e-11	-0.191958	0.0286766	-0.45987	3.71e-08	-0.223466	0.0105973	0.23196	0.00791839	0.382947	6.9e-06	0.0613377	0.488149	-0.0288035	0.744949	-0.296477	0.000614675
ALDOC	blue	-0.395949	3.12e-06	-0.631755	7.67e-16	0.418719	7.13e-07	0.501698	1.2e-09	0.364	2.07e-05	-0.483418	5.68e-09	-0.650738	5.28e-17	0.234072	0.00735354	0.386875	5.45e-06	0.00676594	0.939101
ATIC	blue	0.395783	3.15e-06	0.467358	2.07e-08	-0.253527	0.00360922	-0.319581	0.000210329	-0.212874	0.0150309	0.420665	6.25e-07	0.51425	3.9e-10	-0.110543	0.21055	-0.0805557	0.36225	-0.237013	0.00662619
RUSC1	blue	-0.395093	3.29e-06	-0.638904	2.86e-16	0.445863	1.06e-07	0.400821	2.29e-06	0.671534	2.24e-18	-0.522648	1.79e-10	-0.596023	7.37e-14	0.399986	2.42e-06	0.227425	0.009263	-0.314236	0.000271679
RNASE4	blue	-0.394921	3.32e-06	-0.694253	5.25e-20	0.328645	0.00013479	0.680902	4.97e-19	0.122886	0.163658	-0.562233	3.39e-12	-0.487931	3.9e-09	0.159001	0.0707794	0.296868	0.000604068	0.215421	0.0138388
NADK	blue	0.394485	3.41e-06	0.371086	1.38e-05	-0.0922154	0.296722	-0.215981	0.0135876	-0.122083	0.166449	0.342493	6.65e-05	0.215097	0.0139855	-0.14341	0.103577	-0.0675757	0.444918	-0.0900333	0.308349
SP100	blue	0.394427	3.43e-06	0.526896	1.2e-10	-0.415759	8.69e-07	-0.351691	4.08e-05	-0.183523	0.0366123	0.227065	0.00937806	0.320649	0.00019973	-0.181323	0.0389627	-0.0558964	0.527612	0.0927877	0.293722
VRK2	blue	0.394377	3.44e-06	0.671813	2.15e-18	-0.399985	2.42e-06	-0.427	4.06e-07	-0.375577	1.07e-05	0.411557	1.15e-06	0.655821	2.5e-17	-0.0107957	0.902974	-0.110394	0.211172	-0.207303	0.0179544
RB1	blue	0.393717	3.58e-06	0.611437	1.1e-14	-0.443851	1.23e-07	-0.569545	1.54e-12	-0.311268	0.000312513	0.507735	7.02e-10	0.654049	3.25e-17	-0.1631	0.0637249	-0.26589	0.00223145	-0.119628	0.175205
SOX9	blue	-0.393567	3.61e-06	-0.696967	3.28e-20	0.565736	2.32e-12	0.600137	4.49e-14	0.238168	0.00635867	-0.608473	1.6e-14	-0.557444	5.63e-12	0.374548	1.13e-05	0.304201	0.000433665	-0.0285415	0.747191
SLC8A1	blue	0.39308	3.73e-06	0.622241	2.74e-15	-0.448161	8.95e-08	-0.516919	3.05e-10	-0.287374	0.000915975	0.355199	3.37e-05	0.438419	1.82e-07	-0.113387	0.198976	-0.440864	1.53e-07	-0.00998626	0.910218
MSL3	blue	0.392959	3.75e-06	0.56457	2.64e-12	-0.421218	6.02e-07	-0.350653	4.31e-05	-0.352637	3.87e-05	0.353995	3.6e-05	0.520452	2.2e-10	-0.310448	0.000324754	-0.0186071	0.833572	0.133818	0.129049
PTP4A2	blue	0.392607	3.84e-06	0.588527	1.79e-13	-0.399686	2.47e-06	-0.478945	8.21e-09	-0.244227	0.00510627	0.402739	2.03e-06	0.385896	5.78e-06	-0.35892	2.75e-05	0.0102993	0.907415	0.000938792	0.991542
EIF3B	blue	-0.392543	3.85e-06	-0.601403	3.84e-14	0.425625	4.46e-07	0.621023	3.21e-15	0.24428	0.00509638	-0.523392	1.67e-10	-0.45334	6.09e-08	0.491051	3e-09	0.441895	1.42e-07	-0.150496	0.0874338
MRPL49	blue	-0.391294	4.16e-06	-0.557608	5.53e-12	0.534307	5.87e-11	0.515633	3.43e-10	0.333364	0.000106324	-0.410533	1.23e-06	-0.483973	5.43e-09	0.263141	0.00248811	0.639693	2.56e-16	-0.0452537	0.609175
PCGF3	blue	-0.391216	4.18e-06	-0.578393	5.74e-13	0.323565	0.000173266	0.466993	2.13e-08	0.195095	0.026124	-0.326644	0.000148879	-0.400865	2.29e-06	-0.00244763	0.977951	0.135553	0.124117	0.277288	0.00140361
UBE4B	blue	-0.389861	4.54e-06	-0.597675	6.05e-14	0.381025	7.74e-06	0.42325	5.25e-07	0.229994	0.00847848	-0.194723	0.0264163	-0.566233	2.2e-12	-0.156254	0.0758515	0.124396	0.158503	0.357409	2.99e-05
UNC13B	blue	-0.389002	4.79e-06	-0.615279	6.76e-15	0.437724	1.91e-07	0.45912	3.93e-08	0.248682	0.00433106	-0.265501	0.00226618	-0.529519	9.32e-11	0.0582898	0.510058	0.0395092	0.655382	0.192164	0.0285028
NFYB	blue	-0.38883	4.84e-06	-0.572702	1.08e-12	0.360641	2.5e-05	0.454764	5.47e-08	0.122752	0.164123	-0.407523	1.49e-06	-0.28748	0.000911803	0.161953	0.0656386	0.405655	1.68e-06	0.109875	0.213339
ZFAND5	blue	0.388617	4.9e-06	0.582235	3.71e-13	-0.362733	2.22e-05	-0.359524	2.66e-05	-0.495766	2.01e-09	0.584159	2.97e-13	0.504493	9.36e-10	-0.432809	2.71e-07	-0.289233	0.000845229	0.343008	6.47e-05
TMEM47	blue	-0.388218	5.02e-06	-0.620175	3.59e-15	0.323604	0.000172933	0.484422	5.23e-09	0.104065	0.238692	-0.582431	3.63e-13	-0.379843	8.3e-06	0.259583	0.00285987	0.227481	0.00924535	0.0820743	0.353241
RDX	blue	0.387027	5.4e-06	0.527518	1.13e-10	-0.334289	0.000101448	-0.336426	9.1e-05	-0.319814	0.000207973	0.449959	7.84e-08	0.441464	1.46e-07	-0.367632	1.69e-05	-0.151957	0.0843681	0.168809	0.0548659
RBPJ	blue	0.38549	5.92e-06	0.5352	5.38e-11	-0.555286	7.06e-12	-0.323605	0.000172927	-0.251837	0.00384762	0.275671	0.00150083	0.299636	0.000533583	-0.35394	3.61e-05	-0.0615654	0.486532	0.289446	0.000837455
C2	blue	0.384923	6.13e-06	0.634751	5.09e-16	-0.422723	5.44e-07	-0.624564	2.02e-15	-0.155511	0.077272	0.512802	4.44e-10	0.234493	0.00724513	-0.39703	2.91e-06	-0.402987	2e-06	0.149795	0.0889362
CYP27B1	blue	0.384919	6.13e-06	0.493227	2.49e-09	-0.440035	1.62e-07	-0.354718	3.46e-05	-0.101058	0.252609	-0.0145049	0.869894	0.142085	0.106838	0.0240289	0.786111	-0.107365	0.224044	-0.075189	0.395208
RNF114	blue	0.384882	6.14e-06	0.656768	2.17e-17	-0.357298	3.01e-05	-0.504925	9.01e-10	-0.0743579	0.400467	0.598534	5.45e-14	0.603689	2.9e-14	-0.343402	6.34e-05	-0.207548	0.0178164	-0.100569	0.25492
VAPB	blue	-0.384536	6.27e-06	-0.498959	1.52e-09	0.329695	0.000127902	0.472165	1.42e-08	0.156723	0.0749649	-0.385319	5.98e-06	-0.510103	5.67e-10	0.106245	0.228944	0.190623	0.0298247	0.400463	2.35e-06
HDDC2	blue	-0.384483	6.29e-06	-0.515262	3.55e-10	0.488054	3.86e-09	0.400679	2.32e-06	0.291162	0.000777115	-0.228699	0.00886635	-0.148996	0.0906723	0.24198	0.00554229	0.325238	0.000159589	-0.129942	0.140613
KPNA6	blue	-0.384372	6.34e-06	-0.634343	5.38e-16	0.462471	3.04e-08	0.602178	3.5e-14	0.194217	0.026818	-0.542798	2.53e-11	-0.563009	3.12e-12	0.426303	4.26e-07	0.38813	5.05e-06	0.0333585	0.706339
PPP2R5A	blue	-0.384062	6.45e-06	-0.48221	6.28e-09	0.354296	3.54e-05	0.390606	4.34e-06	0.0658616	0.456578	-0.182436	0.0377585	-0.225915	0.00975325	-0.00943633	0.915143	0.40276	2.03e-06	0.111362	0.20717
BET1	blue	-0.383971	6.49e-06	-0.517515	2.89e-10	0.367587	1.69e-05	0.439319	1.7e-07	0.0796918	0.367436	-0.341183	7.12e-05	-0.406683	1.58e-06	-0.0234167	0.791434	0.357465	2.98e-05	0.349434	4.6e-05
NDUFC1	blue	-0.383693	6.6e-06	-0.652698	3.96e-17	0.529747	9.12e-11	0.622658	2.59e-15	0.0309467	0.726697	-0.357198	3.02e-05	-0.348911	4.73e-05	0.242416	0.00545516	0.353403	3.72e-05	0.124404	0.158477
LGALS2	blue	0.383436	6.7e-06	0.448622	8.65e-08	-0.519138	2.48e-10	-0.155626	0.0770512	-0.274393	0.00158199	0.121105	0.169897	0.0908524	0.30395	-0.270366	0.00186442	-0.0421118	0.634272	0.408352	1.41e-06
SLC12A2	blue	-0.382633	7.03e-06	-0.644437	1.31e-16	0.465023	2.49e-08	0.616436	5.83e-15	0.128238	0.145937	-0.402678	2.04e-06	-0.457839	4.33e-08	0.0977651	0.268475	0.263196	0.00248275	0.245103	0.00494467
OCRL	blue	-0.382629	7.03e-06	-0.670461	2.66e-18	0.559582	4.49e-12	0.457498	4.45e-08	0.307414	0.000374036	-0.264425	0.00236502	-0.400458	2.35e-06	0.126442	0.151715	0.0850087	0.336236	0.00373057	0.9664
FST	blue	-0.382289	7.18e-06	-0.568406	1.74e-12	0.355611	3.3e-05	0.428934	3.55e-07	0.298819	0.000553563	-0.500074	1.38e-09	-0.500907	1.28e-09	0.285671	0.00098554	0.144585	0.100748	0.000768684	0.993075
ST3GAL5	blue	0.381584	7.49e-06	0.683018	3.51e-19	-0.353415	3.71e-05	-0.584379	2.9e-13	-0.248284	0.00439566	0.605642	2.28e-14	0.424799	4.72e-07	-0.568451	1.73e-12	-0.336653	8.99e-05	0.257101	0.00314808
MAP3K13	blue	-0.381324	7.6e-06	-0.574568	8.81e-13	0.336975	8.84e-05	0.467545	2.04e-08	0.267494	0.00209297	-0.539302	3.59e-11	-0.575794	7.68e-13	0.331025	0.000119648	0.293768	0.000693122	-0.0143964	0.870859
ADK	blue	-0.381208	7.66e-06	-0.669324	3.18e-18	0.487919	3.91e-09	0.586667	2.22e-13	0.188544	0.0316922	-0.513056	4.34e-10	-0.40138	2.21e-06	0.451362	7.06e-08	0.42216	5.65e-07	-0.186394	0.0337251
VASH1	blue	0.381073	7.72e-06	0.753896	4.13e-25	-0.521477	2e-10	-0.702803	1.17e-20	-0.106089	0.22963	0.581077	4.23e-13	0.52514	1.42e-10	-0.393912	3.54e-06	-0.333825	0.000103868	0.00970317	0.912753
GPAA1	blue	-0.380656	7.91e-06	-0.32283	0.000179611	0.37484	1.11e-05	0.0229895	0.795155	0.292625	0.00072888	0.0114956	0.896718	-0.33255	0.000110796	-0.112515	0.202476	-0.0656377	0.458113	0.0154546	0.861458
KIAA0922	blue	0.380101	8.17e-06	0.444046	1.21e-07	-0.33185	0.000114781	-0.300409	0.000515292	-0.209748	0.0166156	-0.0131365	0.882076	0.0124563	0.888141	-0.178444	0.0422294	-0.111562	0.20635	0.179343	0.0411853
CALCOCO1	blue	-0.37964	8.4e-06	-0.585447	2.56e-13	0.365891	1.86e-05	0.370817	1.41e-05	0.429283	3.46e-07	-0.345674	5.62e-05	-0.685481	2.33e-19	0.0398671	0.652463	0.164981	0.0606859	0.142865	0.104909
PFN2	blue	-0.379281	8.58e-06	-0.682205	4.01e-19	0.481844	6.47e-09	0.435957	2.17e-07	0.241902	0.00555807	-0.661199	1.11e-17	-0.499609	1.44e-09	0.444804	1.15e-07	0.309111	0.00034568	-0.260546	0.00275461
PLA2G4C	blue	0.379225	8.61e-06	0.629434	1.05e-15	-0.486876	4.26e-09	-0.48503	4.97e-09	-0.310922	0.00031763	0.571541	1.23e-12	0.403357	1.95e-06	-0.500764	1.3e-09	-0.285589	0.000988969	0.294704	0.000665018
NBN	blue	0.37912	8.66e-06	0.573829	9.57e-13	-0.225527	0.00988319	-0.515723	3.4e-10	-0.126961	0.150028	0.481866	6.46e-09	0.573019	1.05e-12	-0.221382	0.0113657	-0.296025	0.00062717	-0.262518	0.00254981
CLDND1	blue	-0.377826	9.35e-06	-0.487395	4.08e-09	0.265781	0.00224116	0.389368	4.68e-06	0.32683	0.000147517	-0.432731	2.72e-07	-0.482765	6e-09	0.12657	0.151299	0.458688	4.06e-08	0.143035	0.104493
POLD2	blue	-0.377393	9.59e-06	-0.495309	2.09e-09	0.408678	1.39e-06	0.429146	3.5e-07	0.515921	3.34e-10	-0.459742	3.74e-08	-0.265573	0.00225973	0.569022	1.63e-12	0.402142	2.11e-06	-0.467056	2.12e-08
PIK3C2A	blue	-0.377276	9.66e-06	-0.436556	2.08e-07	0.250031	0.00411812	0.381706	7.43e-06	-0.0285051	0.747503	-0.0865469	0.327533	-0.0637478	0.471187	0.0120706	0.891583	0.126674	0.150959	0.327664	0.000141538
RHOBTB3	blue	-0.376894	9.88e-06	-0.571389	1.25e-12	0.40645	1.6e-06	0.421157	6.05e-07	0.0870596	0.324665	-0.391114	4.21e-06	-0.200892	0.0219161	0.288122	0.000886863	0.132087	0.134119	-0.0222076	0.801976
ITGA7	blue	-0.376537	1.01e-05	-0.437024	2.01e-07	0.266541	0.0021743	0.173595	0.0482459	0.22134	0.0113815	-0.451606	6.93e-08	-0.337882	8.44e-05	0.36499	1.96e-05	0.0482021	0.586031	-0.208226	0.0174383
BAG1	blue	-0.376476	1.01e-05	-0.51276	4.46e-10	0.46799	1.97e-08	0.42426	4.9e-07	0.126121	0.152766	-0.0676195	0.444623	-0.219726	0.0120103	0.032405	0.714364	0.265743	0.00224455	0.0219706	0.804046
ATP5S	blue	-0.376459	1.01e-05	-0.5364	4.78e-11	0.374983	1.1e-05	0.461673	3.23e-08	-0.00458882	0.958676	-0.31993	0.000206817	-0.351253	4.18e-05	0.14663	0.0959717	0.304128	0.000435131	0.142887	0.104855
DYNLT1	blue	0.376196	1.03e-05	0.701512	1.47e-20	-0.46251	3.03e-08	-0.606477	2.06e-14	-0.237727	0.00645979	0.494967	2.15e-09	0.497559	1.72e-09	-0.221681	0.0112523	-0.18146	0.0388133	-0.117271	0.183924
HIST1H2AC	blue	-0.375531	1.07e-05	-0.463587	2.78e-08	0.418821	7.08e-07	0.489352	3.46e-09	0.216484	0.0133661	-0.46313	2.88e-08	-0.19098	0.0295141	0.653185	3.69e-17	0.212144	0.0153888	-0.30914	0.00034521
GRAMD4	blue	-0.375171	1.09e-05	-0.36306	2.18e-05	0.326353	0.00015104	0.287138	0.000925357	0.208096	0.0175105	0.152249	0.0837663	-0.029017	0.743124	-0.14748	0.0940413	0.155681	0.0769449	0.120453	0.172226
RPA1	blue	-0.374852	1.11e-05	-0.444064	1.21e-07	0.364216	2.05e-05	0.434264	2.44e-07	0.114452	0.194764	-0.191497	0.0290689	-0.290285	0.000807424	-0.127463	0.148412	0.292452	0.000734432	0.313511	0.00028117
RNF187	blue	-0.374766	1.12e-05	-0.446077	1.04e-07	0.33612	9.24e-05	0.425394	4.53e-07	0.3554	3.33e-05	-0.186415	0.0337053	-0.304863	0.000420704	0.143137	0.104242	0.323895	0.000170484	-0.0181743	0.837389
TLE2	blue	-0.373815	1.18e-05	-0.650451	5.51e-17	0.494872	2.17e-09	0.40198	2.13e-06	0.319055	0.00021574	-0.530433	8.54e-11	-0.702207	1.3e-20	0.254602	0.00346445	0.253529	0.00360897	-0.0389608	0.659866
ANKRD17	blue	-0.373276	1.22e-05	-0.50722	7.35e-10	0.309104	0.000345797	0.48055	7.2e-09	-0.00939698	0.915495	-0.290686	0.000793435	-0.281962	0.00115397	0.142436	0.105967	0.25825	0.00301157	0.271142	0.00180661
ERICH1	blue	0.372871	1.25e-05	0.636648	3.92e-16	-0.475134	1.12e-08	-0.494969	2.15e-09	-0.146702	0.0958074	0.367342	1.71e-05	0.44541	1.1e-07	-0.161244	0.0668449	-0.393968	3.53e-06	-0.106227	0.229023
ITPR2	blue	-0.372785	1.25e-05	-0.330067	0.000125544	0.144657	0.100576	0.276215	0.00146749	0.150935	0.0865038	-0.287064	0.000928304	-0.249071	0.0042687	0.163817	0.0625525	-0.0261716	0.767558	0.222929	0.0107908
CRY1	blue	-0.372314	1.29e-05	-0.333544	0.000105358	0.137599	0.118487	0.284503	0.00103599	0.0626374	0.478961	-0.198573	0.0235242	0.135971	0.122949	0.280906	0.00120657	0.0698175	0.429926	-0.134673	0.126599
RAE1	blue	-0.372156	1.3e-05	-0.508473	6.57e-10	0.401628	2.18e-06	0.38891	4.81e-06	0.123654	0.161022	-0.488415	3.75e-09	-0.436768	2.05e-07	0.460638	3.5e-08	0.418708	7.14e-07	-0.178191	0.0425268
CDKN1C	blue	-0.371828	1.33e-05	-0.62705	1.45e-15	0.359691	2.63e-05	0.424653	4.77e-07	0.288232	0.000882673	-0.549367	1.3e-11	-0.543921	2.26e-11	0.137692	0.118236	0.199465	0.0228938	0.139567	0.113261
ATP5G1	blue	-0.371215	1.37e-05	-0.545035	2.02e-11	0.392515	3.86e-06	0.414893	9.21e-07	0.344235	6.07e-05	-0.522383	1.84e-10	-0.404755	1.78e-06	0.536601	4.69e-11	0.40722	1.52e-06	-0.312722	0.000291847
ACTN4	blue	-0.370677	1.42e-05	-0.473899	1.23e-08	0.318769	0.00021874	0.406667	1.58e-06	0.163175	0.0636017	-0.474662	1.16e-08	-0.4705	1.62e-08	0.316044	0.000249273	0.202056	0.0211456	-0.0519617	0.557117
MBD1	blue	-0.370529	1.43e-05	-0.529553	9.29e-11	0.193356	0.0275135	0.574366	9.01e-13	0.0993721	0.260648	-0.486877	4.26e-09	-0.402753	2.03e-06	0.300604	0.000510781	0.36636	1.81e-05	0.124514	0.158107
MTFR1	blue	-0.369793	1.49e-05	-0.55616	6.44e-12	0.565705	2.33e-12	0.397796	2.78e-06	0.287948	0.000893584	-0.407251	1.52e-06	-0.210455	0.0162448	0.512776	4.46e-10	0.29943	0.000538541	-0.387697	5.18e-06
DPYSL2	blue	0.369729	1.5e-05	0.494781	2.18e-09	-0.395636	3.18e-06	-0.348726	4.78e-05	-0.169154	0.0543652	0.458274	4.19e-08	0.568528	1.72e-12	-0.300769	0.000506974	-0.270509	0.00185361	-0.0861807	0.329592
PHB	blue	-0.369702	1.5e-05	-0.50342	1.03e-09	0.622716	2.57e-15	0.345688	5.62e-05	0.463373	2.83e-08	-0.205044	0.0192732	-0.355114	3.39e-05	0.227027	0.00939025	0.222523	0.0109392	-0.262638	0.00253785
APOOL	blue	-0.369178	1.54e-05	-0.432833	2.7e-07	0.330224	0.000124556	0.386151	5.69e-06	0.193542	0.0273623	-0.251407	0.00391049	-0.218829	0.0123728	0.285439	0.000995371	0.141833	0.10747	0.00974155	0.912409
DCTN3	blue	-0.368935	1.57e-05	-0.626	1.66e-15	0.428884	3.56e-07	0.448539	8.71e-08	0.573163	1.03e-12	-0.475789	1.06e-08	-0.523824	1.6e-10	0.296535	0.000613111	0.300836	0.00050544	-0.239562	0.00604851
DCK	blue	0.367975	1.65e-05	0.619237	4.06e-15	-0.400401	2.36e-06	-0.388245	5.01e-06	-0.33824	8.29e-05	0.457528	4.43e-08	0.629699	1.01e-15	-0.328647	0.000134778	-0.0880848	0.318978	0.0578987	0.512906
CIR1	blue	0.367826	1.67e-05	0.460453	3.55e-08	-0.388578	4.91e-06	-0.37772	9.41e-06	-0.171653	0.0508482	0.394088	3.5e-06	0.202079	0.0211305	-0.503407	1.03e-09	-0.190338	0.0300757	0.222724	0.0108654
PARP4	blue	0.36781	1.67e-05	0.587018	2.14e-13	-0.403698	1.91e-06	-0.534231	5.91e-11	-0.333968	0.000103113	0.581418	4.07e-13	0.332359	0.00011187	-0.604729	2.55e-14	-0.49603	1.96e-09	0.399783	2.45e-06
MRPL19	blue	-0.367668	1.68e-05	-0.570185	1.43e-12	0.353499	3.7e-05	0.590234	1.47e-13	0.0628516	0.477456	-0.474596	1.17e-08	-0.291587	0.000762802	0.306111	0.000397231	0.239501	0.00606182	0.117221	0.184111
EMP1	blue	-0.367628	1.69e-05	-0.4151	9.08e-07	0.166037	0.0590317	0.436854	2.03e-07	0.00377756	0.965977	-0.236926	0.00664692	0.0654057	0.459707	0.497592	1.71e-09	0.0772864	0.382119	-0.262845	0.00251728
PSMB5	blue	-0.367411	1.71e-05	-0.490344	3.18e-09	0.544592	2.12e-11	0.342233	6.74e-05	0.354269	3.55e-05	-0.301114	0.000499128	-0.100064	0.257327	0.604553	2.61e-14	0.173645	0.0481805	-0.573442	9.99e-13
MYO18A	blue	-0.367209	1.73e-05	-0.425365	4.54e-07	0.239208	0.00612594	0.330096	0.000125361	0.532617	6.92e-11	-0.237818	0.00643877	-0.505944	8.23e-10	-0.0600435	0.49739	0.168259	0.0556727	0.142358	0.106161
NSFL1C	blue	-0.366739	1.77e-05	-0.568217	1.78e-12	0.38063	7.92e-06	0.480559	7.19e-09	0.194598	0.0265152	-0.423286	5.23e-07	-0.491777	2.82e-09	0.325483	0.000157675	0.411646	1.14e-06	-0.127525	0.148212
WIPF2	blue	-0.366645	1.78e-05	-0.646722	9.45e-17	0.263213	0.00248103	0.601713	3.7e-14	0.375573	1.07e-05	-0.508471	6.57e-10	-0.642306	1.77e-16	0.0683429	0.439755	0.238569	0.006268	0.281752	0.00116429
TMOD1	blue	-0.36656	1.79e-05	-0.519586	2.38e-10	0.378078	9.21e-06	0.394526	3.41e-06	0.157486	0.0735412	-0.312187	0.0002993	-0.340302	7.45e-05	-0.00403322	0.963675	0.1408	0.11008	0.215727	0.0137012
PURA	blue	-0.364908	1.97e-05	-0.523655	1.63e-10	0.245848	0.00481087	0.532566	6.95e-11	-0.0723564	0.413303	-0.489819	3.33e-09	-0.417925	7.52e-07	0.0589543	0.505238	0.290387	0.000803838	0.494119	2.31e-09
BLCAP	blue	-0.364501	2.01e-05	-0.361326	2.4e-05	0.298808	0.000553838	0.310883	0.000318215	0.0344303	0.697358	0.00835923	0.924799	-0.0833389	0.345848	0.0217563	0.805919	0.0987038	0.263884	0.0577099	0.514283
ADAM15	blue	-0.364415	2.02e-05	-0.485315	4.86e-09	0.354815	3.44e-05	0.30408	0.000436081	0.0519456	0.557239	-0.443342	1.27e-07	-0.542135	2.71e-11	0.302923	0.000459748	0.178023	0.0427252	0.02042	0.817626
GNL1	blue	-0.364176	2.05e-05	-0.565195	2.46e-12	0.291358	0.000770481	0.445011	1.13e-07	0.274402	0.00158135	-0.479457	7.87e-09	-0.653529	3.51e-17	0.0383794	0.664632	0.402044	2.12e-06	0.252593	0.00373932
RAB3GAP1	blue	-0.363987	2.07e-05	-0.478525	8.49e-09	0.275958	0.00148317	0.315549	0.000255228	0.248711	0.00432639	-0.371989	1.31e-05	-0.393447	3.64e-06	0.185532	0.0345709	0.281656	0.00116902	0.0243715	0.783135
GCN1L1	blue	-0.363712	2.1e-05	-0.522767	1.77e-10	0.33375	0.000104263	0.436237	2.12e-07	0.124074	0.159593	-0.419641	6.7e-07	-0.457011	4.61e-08	0.14781	0.0932995	0.284902	0.00101849	0.154099	0.0800319
CSF3R	blue	0.363008	2.19e-05	0.627144	1.43e-15	-0.412915	1.05e-06	-0.735506	2.17e-23	-0.146892	0.0953727	0.509802	5.83e-10	0.334763	9.9e-05	-0.279823	0.00126272	-0.451295	7.09e-08	-0.0597672	0.499375
ARIH1	blue	-0.362917	2.2e-05	-0.552924	9.03e-12	0.355491	3.32e-05	0.570771	1.34e-12	0.225418	0.00991968	-0.344059	6.12e-05	-0.449894	7.87e-08	0.0277184	0.754246	0.139016	0.114706	0.392734	3.81e-06
SEMA4D	blue	0.362803	2.21e-05	0.593861	9.55e-14	-0.445927	1.06e-07	-0.513405	4.21e-10	-0.118458	0.179494	0.286466	0.000952492	0.110483	0.2108	-0.350762	4.29e-05	-0.19552	0.0257934	0.212152	0.0153849
EIF4H	blue	-0.362539	2.25e-05	-0.366981	1.75e-05	0.235747	0.00693098	0.355282	3.36e-05	0.325389	0.000158409	-0.138527	0.116	-0.267576	0.00208614	0.160385	0.0683286	0.0931302	0.291936	0.0418242	0.636591
CYFIP2	blue	0.361426	2.39e-05	0.500646	1.31e-09	-0.464412	2.61e-08	-0.321397	0.000192608	-0.263928	0.00241205	0.135123	0.125327	0.0877022	0.321093	-0.403537	1.93e-06	0.0889995	0.313959	0.314332	0.000270435
CYB5B	blue	-0.360489	2.52e-05	-0.465958	2.31e-08	0.451079	7.21e-08	0.354355	3.53e-05	0.220416	0.011738	-0.316251	0.000246826	-0.293869	0.000690021	0.123282	0.162294	0.240131	0.00592578	0.0374723	0.672097
MCF2L	blue	-0.360445	2.53e-05	-0.611423	1.11e-14	0.28956	0.00083329	0.455327	5.24e-08	0.296985	0.000600921	-0.500326	1.35e-09	-0.65075	5.27e-17	0.136283	0.122086	0.196142	0.0253166	0.200804	0.0219752
BCL3	blue	0.360413	2.53e-05	0.589883	1.53e-13	-0.442762	1.33e-07	-0.460875	3.43e-08	-0.0415594	0.638729	0.180534	0.0398359	0.4293	3.46e-07	0.211354	0.0157843	-0.117561	0.182832	-0.42328	5.24e-07
RBBP6	blue	-0.35995	2.6e-05	-0.444094	1.21e-07	0.173091	0.0489105	0.446685	9.98e-08	0.0696837	0.430813	-0.428566	3.64e-07	-0.334377	0.000100996	0.288793	0.00086149	0.245759	0.00482676	0.201145	0.0217466
IL13RA1	blue	0.359872	2.61e-05	0.620351	3.51e-15	-0.373963	1.17e-05	-0.50742	7.22e-10	-0.205514	0.0189921	0.535961	4.99e-11	0.664948	6.27e-18	-0.236188	0.00682358	-0.245571	0.00486019	-0.0797664	0.366987
FAM120A	blue	0.359442	2.67e-05	0.411849	1.13e-06	-0.310223	0.00032819	-0.14781	0.0932979	-0.411989	1.12e-06	0.220476	0.0117143	0.312002	0.00030191	-0.112022	0.204473	-0.101789	0.249175	0.233498	0.00750344
UBE3A	blue	-0.358895	2.75e-05	-0.30304	0.000457306	0.232276	0.00783164	0.279999	0.00125343	0.0140188	0.874218	0.0849179	0.336754	0.104852	0.235138	0.0567738	0.521142	0.2322	0.00785229	0.0811858	0.358495
ASXL1	blue	0.358755	2.77e-05	0.400397	2.36e-06	-0.180048	0.0403821	-0.323932	0.000170179	-0.0217255	0.806189	0.208439	0.0173213	0.273297	0.00165469	-0.0539204	0.542331	-0.143743	0.102767	-0.121893	0.167117
LRMP	blue	0.358452	2.82e-05	0.518109	2.73e-10	-0.376091	1.04e-05	-0.391331	4.15e-06	-0.320269	0.000203445	0.528121	1.07e-10	0.353189	3.76e-05	-0.577999	6e-13	-0.0986944	0.26393	0.348072	4.95e-05
SF3A3	blue	0.35822	2.86e-05	0.516363	3.21e-10	-0.35811	2.87e-05	-0.42516	4.6e-07	-0.0699058	0.429342	0.283267	0.00109192	0.498746	1.55e-09	0.0532126	0.547651	-0.0227424	0.797309	-0.340532	7.36e-05
ATXN7L3B	blue	-0.358196	2.86e-05	-0.535197	5.38e-11	0.340494	7.38e-05	0.442725	1.33e-07	0.590291	1.46e-13	-0.427247	3.99e-07	-0.551824	1.01e-11	0.110894	0.209099	0.291711	0.000758691	0.0967018	0.273741
LILRB2	blue	0.358102	2.88e-05	0.62715	1.43e-15	-0.386091	5.71e-06	-0.502613	1.11e-09	-0.364374	2.03e-05	0.52367	1.63e-10	0.46339	2.83e-08	-0.235697	0.00694348	-0.276858	0.00142891	0.107175	0.224872
ELF4	blue	0.357948	2.9e-05	0.724778	1.88e-22	-0.541462	2.9e-11	-0.576277	7.28e-13	-0.123289	0.162271	0.415237	9e-07	0.522018	1.9e-10	-0.162151	0.0653039	-0.309776	0.00033513	-0.122134	0.166271
FXR2	blue	-0.357878	2.91e-05	-0.450707	7.41e-08	0.353012	3.8e-05	0.0859223	0.331049	0.692886	6.65e-20	-0.29028	0.000807615	-0.496241	1.93e-09	0.180801	0.0395385	0.13282	0.131955	-0.334044	0.000102718
TRAK1	blue	-0.356637	3.12e-05	-0.497236	1.77e-09	0.165645	0.0596407	0.517	3.03e-10	0.199704	0.0227278	-0.21666	0.0132892	-0.413599	1e-06	-0.0566837	0.521804	0.282269	0.00113909	0.362858	2.21e-05
PIK3CD	blue	0.356374	3.16e-05	0.733975	2.97e-23	-0.495505	2.05e-09	-0.606449	2.06e-14	-0.147504	0.093986	0.665541	5.72e-18	0.557	5.9e-12	-0.53135	7.82e-11	-0.233631	0.0074685	0.129736	0.14125
VPS13A	blue	-0.355442	3.33e-05	-0.659105	1.53e-17	0.360221	2.56e-05	0.655614	2.58e-17	0.114905	0.19299	-0.517384	2.92e-10	-0.626672	1.52e-15	0.0488961	0.580642	0.31534	0.000257785	0.480123	7.45e-09
CD79A	blue	0.355069	3.4e-05	0.301003	0.000501632	-0.118946	0.177696	-0.324822	0.000162894	-0.0876576	0.32134	0.127393	0.148635	-0.207092	0.0180742	-0.377236	9.68e-06	0.112515	0.202477	0.204135	0.0198269
OBSL1	blue	-0.354315	3.54e-05	-0.628434	1.2e-15	0.468692	1.87e-08	0.390508	4.37e-06	0.559838	4.37e-12	-0.50593	8.24e-10	-0.672202	2.02e-18	0.181689	0.0385635	0.267159	0.00212123	0.0198303	0.822806
IL1RN	blue	-0.353652	3.67e-05	-0.410213	1.25e-06	0.239828	0.00599085	0.404806	1.78e-06	0.122109	0.166361	-0.461628	3.24e-08	-0.182043	0.03818	0.741166	6.64e-24	0.192423	0.0282851	-0.389884	4.54e-06
RALGAPA1	blue	-0.353485	3.7e-05	-0.713192	1.74e-21	0.32276	0.000180229	0.737208	1.52e-23	0.108165	0.22059	-0.622173	2.76e-15	-0.623868	2.21e-15	0.156902	0.0746292	0.292566	0.000730779	0.373933	1.17e-05
PTS	blue	-0.352365	3.93e-05	-0.531346	7.82e-11	0.370388	1.44e-05	0.440956	1.51e-07	0.143474	0.103421	-0.407144	1.53e-06	-0.129749	0.141209	0.620516	3.43e-15	0.30714	0.000378799	-0.357994	2.89e-05
FAM172A	blue	-0.351493	4.12e-05	-0.535032	5.47e-11	0.316934	0.000238897	0.517674	2.84e-10	0.136253	0.122169	-0.34437	6.02e-05	-0.44539	1.1e-07	-0.0574743	0.516005	0.378468	9e-06	0.445218	1.11e-07
C6orf62	blue	0.351457	4.13e-05	0.597287	6.33e-14	-0.287021	0.000930029	-0.531466	7.73e-11	-0.163253	0.0634722	0.582208	3.72e-13	0.59721	6.39e-14	-0.36028	2.55e-05	-0.257663	0.00308065	0.0232104	0.79323
EDEM1	blue	0.35111	4.21e-05	0.49383	2.37e-09	-0.323089	0.000177352	-0.290544	0.000798388	-0.149269	0.0900755	0.323094	0.000177307	0.539885	3.39e-11	-0.0720332	0.415398	-0.0799013	0.366175	-0.171325	0.0512989
TDRD7	blue	0.350041	4.46e-05	0.501455	1.22e-09	-0.2688	0.00198609	-0.441371	1.47e-07	-0.0754067	0.393837	0.347268	5.17e-05	0.45291	6.29e-08	-0.0507084	0.566679	-0.278774	0.00131936	-0.280903	0.00120669
VPS52	blue	-0.349607	4.56e-05	-0.531977	7.36e-11	0.368011	1.65e-05	0.250376	0.00406515	0.52211	1.88e-10	-0.303857	0.00044055	-0.613401	8.6e-15	0.0196004	0.824826	0.294113	0.000682623	-0.0613089	0.488354
SERPINB9	blue	0.349097	4.69e-05	0.669778	2.96e-18	-0.510767	5.34e-10	-0.512416	4.6e-10	-0.200116	0.0224432	0.25784	0.00305968	0.495046	2.13e-09	-0.0276862	0.754522	-0.121071	0.170018	-0.115705	0.189891
CREBBP	blue	-0.34909	4.69e-05	-0.404916	1.77e-06	0.157996	0.0726012	0.422588	5.49e-07	0.105349	0.232916	-0.263861	0.00241841	-0.32831	0.000137057	-0.135417	0.124499	0.205948	0.0187358	0.499423	1.46e-09
PTPRE	blue	0.348776	4.77e-05	0.712129	2.12e-21	-0.427735	3.86e-07	-0.617552	5.05e-15	-0.299845	0.00052858	0.616535	5.76e-15	0.670788	2.53e-18	-0.325841	0.000154914	-0.445936	1.05e-07	0.016623	0.851101
NFIC	blue	-0.347209	5.18e-05	-0.541434	2.91e-11	0.326596	0.000149234	0.499752	1.42e-09	0.211018	0.0159554	-0.472883	1.34e-08	-0.561714	3.58e-12	0.17585	0.0453652	0.26668	0.00216222	0.192801	0.0279706
CITED2	blue	-0.346864	5.28e-05	-0.411216	1.17e-06	0.296775	0.000606568	0.41294	1.05e-06	0.109279	0.215846	-0.0427566	0.629087	-0.295174	0.000651328	-0.17905	0.0415234	0.16278	0.0642533	0.339433	7.79e-05
LPGAT1	blue	0.346771	5.31e-05	0.524363	1.52e-10	-0.504416	9.43e-10	-0.283002	0.00110429	-0.341844	6.87e-05	0.250965	0.00397612	0.432676	2.73e-07	-0.198984	0.0232316	-0.210644	0.0161472	0.30815	0.000361485
DCTN2	blue	-0.346142	5.49e-05	-0.648273	7.56e-17	0.497571	1.72e-09	0.435045	2.31e-07	0.400439	2.35e-06	-0.369139	1.55e-05	-0.605657	2.28e-14	0.182406	0.0377903	0.345259	5.75e-05	-0.13128	0.136535
CYB5R1	blue	-0.345441	5.69e-05	-0.486103	4.55e-09	0.45812	4.24e-08	0.460668	3.49e-08	0.21477	0.0141352	-0.0037125	0.966562	-0.275644	0.00150251	-0.0278845	0.752821	0.204394	0.0196678	0.059006	0.504864
PHYH	blue	-0.345003	5.83e-05	-0.482673	6.04e-09	0.448202	8.92e-08	0.275654	0.0015019	0.117605	0.18267	0.082815	0.348899	-0.172827	0.0492613	-0.265503	0.00226606	0.0726845	0.411183	0.127584	0.148024
FOXJ2	blue	-0.344924	5.85e-05	-0.496489	1.88e-09	0.295105	0.000653334	0.4163	8.38e-07	0.181587	0.0386744	-0.35971	2.63e-05	-0.406975	1.55e-06	0.0542277	0.540028	0.238509	0.00628154	0.108803	0.217866
INPP4A	blue	0.344696	5.92e-05	0.65827	1.73e-17	-0.42826	3.72e-07	-0.634391	5.35e-16	-0.185626	0.0344786	0.581492	4.04e-13	0.483206	5.78e-09	-0.519093	2.49e-10	-0.389775	4.57e-06	0.110696	0.209917
TGFBR3	blue	-0.344672	5.93e-05	-0.550904	1.11e-11	0.194522	0.0265755	0.588055	1.89e-13	0.0351283	0.691531	-0.520188	2.25e-10	-0.426567	4.18e-07	0.102712	0.244885	0.176429	0.0446487	0.3771	9.76e-06
AMIGO2	blue	0.344329	6.04e-05	0.464603	2.57e-08	-0.283816	0.00106674	-0.303743	0.000442848	-0.386695	5.51e-06	0.506082	8.13e-10	0.357566	2.96e-05	-0.658918	1.57e-17	-0.0593814	0.502154	0.495765	2.01e-09
RAB8A	blue	0.344035	6.13e-05	0.652814	3.9e-17	-0.436802	2.04e-07	-0.571131	1.29e-12	-0.172671	0.0494701	0.571526	1.23e-12	0.527717	1.11e-10	-0.244216	0.00510824	-0.307006	0.000381156	-0.169059	0.0545026
IGF2	blue	-0.343611	6.27e-05	-0.393288	3.68e-06	0.172968	0.0490732	0.1244	0.158492	0.254928	0.00342159	-0.21281	0.015062	-0.320646	0.000199763	0.0767521	0.385429	0.135489	0.124298	-0.0400324	0.651116
SS18	blue	-0.342792	6.54e-05	-0.471566	1.49e-08	0.296802	0.000605851	0.379557	8.44e-06	0.285323	0.0010003	-0.425184	4.6e-07	-0.432518	2.76e-07	0.36776	1.67e-05	0.20253	0.0208384	-0.00297652	0.973188
RAD23A	blue	-0.342749	6.56e-05	-0.394537	3.4e-06	0.288294	0.000880323	0.161033	0.0672071	0.345556	5.66e-05	-0.281076	0.00119792	-0.476875	9.71e-09	0.196926	0.0247261	0.00960268	0.913653	-0.163634	0.0628502
CYTH3	blue	-0.342165	6.76e-05	-0.56929	1.58e-12	0.323516	0.000173685	0.545613	1.91e-11	0.00797716	0.928226	-0.228298	0.00898942	-0.369875	1.48e-05	-0.0665165	0.452103	0.280175	0.00124419	0.350734	4.29e-05
ELL2	blue	-0.342144	6.77e-05	-0.510597	5.43e-10	0.371937	1.32e-05	0.480051	7.5e-09	0.038362	0.664776	-0.136672	0.121013	-0.0855898	0.332931	0.190455	0.0299721	0.323722	0.000171938	0.0316238	0.720961
NR4A3	blue	0.341074	7.16e-05	0.453918	5.83e-08	-0.282455	0.00113015	-0.471933	1.44e-08	-0.00899682	0.919081	0.180288	0.0401111	0.310927	0.000317549	0.0495748	0.575394	-0.154928	0.0784016	-0.347631	5.07e-05
FUT8	blue	0.340522	7.36e-05	0.375658	1.06e-05	-0.329316	0.000130351	-0.250303	0.00407627	-0.252626	0.00373462	0.19381	0.0271451	0.317198	0.00023589	-0.197546	0.0242673	0.0602257	0.496084	0.0128648	0.884497
BTAF1	blue	-0.340461	7.39e-05	-0.35944	2.67e-05	0.121087	0.169961	0.363276	2.16e-05	0.0205529	0.81646	-0.155849	0.0766235	-0.259626	0.00285505	-0.164957	0.0607238	0.199831	0.0226401	0.491264	2.95e-09
KIF2A	blue	0.340241	7.47e-05	0.552465	9.47e-12	-0.270799	0.00183194	-0.290079	0.000814726	-0.180437	0.039945	0.330947	0.00012012	0.499513	1.45e-09	-0.207331	0.0179387	-0.044703	0.613543	0.0507601	0.566283
LDHB	blue	0.338463	8.19e-05	0.477214	9.45e-09	-0.280662	0.00121901	-0.304668	0.000424489	-0.311548	0.000308436	0.258417	0.00299214	0.479439	7.88e-09	-0.108609	0.218691	0.198559	0.023534	-0.0924979	0.295239
PSMC3	blue	-0.338276	8.27e-05	-0.391045	4.22e-06	0.354926	3.42e-05	0.327471	0.0001429	0.512637	4.51e-10	-0.228626	0.00888865	-0.132468	0.132993	0.411961	1.12e-06	0.122495	0.165014	-0.394518	3.41e-06
FAM105A	blue	0.338021	8.38e-05	0.688696	1.36e-19	-0.499299	1.48e-09	-0.650156	5.75e-17	-0.219599	0.0120612	0.601358	3.87e-14	0.559236	4.66e-12	-0.471319	1.52e-08	-0.458006	4.28e-08	0.037515	0.671745
SUCLA2	blue	-0.336982	8.84e-05	-0.463029	2.91e-08	0.494716	2.19e-09	0.344282	6.05e-05	0.0566881	0.521772	-0.0838099	0.34312	0.0467804	0.59714	0.220978	0.0115201	0.0864978	0.327809	-0.27993	0.00125705
LETMD1	blue	-0.336076	9.26e-05	-0.559321	4.62e-12	0.432883	2.69e-07	0.464631	2.57e-08	0.183749	0.0363776	-0.353732	3.65e-05	-0.460645	3.49e-08	-0.0251706	0.77621	0.316893	0.000239367	0.252275	0.00378456
PMP22	blue	-0.335931	9.33e-05	-0.343925	6.17e-05	0.0224568	0.7998	0.244343	0.00508455	0.0819538	0.353951	-0.204041	0.0198852	-0.0916155	0.299889	0.141819	0.107504	0.0838616	0.342821	0.00205131	0.981521
STOM	blue	0.335853	9.37e-05	0.666502	4.93e-18	-0.496865	1.82e-09	-0.527232	1.16e-10	-0.233552	0.00748912	0.411516	1.15e-06	0.683835	3.07e-19	0.0745731	0.399102	-0.0842295	0.3407	-0.318877	0.000217607
ZC3H14	blue	-0.335779	9.4e-05	-0.513587	4.14e-10	0.311483	0.000309371	0.528042	1.07e-10	-0.133699	0.129394	-0.24962	0.00418201	-0.269636	0.00192027	0.0525031	0.55301	0.223736	0.0105011	0.344545	5.97e-05
SLC26A2	blue	-0.335587	9.5e-05	-0.503677	1.01e-09	0.498059	1.65e-09	0.303623	0.000445284	0.218457	0.0125258	-0.368877	1.57e-05	-0.333365	0.00010632	0.281918	0.00115611	0.164174	0.0619738	-0.118145	0.180652
PLD1	blue	-0.335569	9.5e-05	-0.436295	2.12e-07	0.281161	0.00119365	0.344764	5.9e-05	0.134327	0.127587	-0.148297	0.092213	-0.185139	0.0349626	0.143088	0.104361	0.0039107	0.964778	0.0390541	0.659102
ATP1A1	blue	-0.335394	9.59e-05	-0.449799	7.93e-08	0.36372	2.1e-05	0.402659	2.04e-06	0.444554	1.17e-07	-0.338456	8.2e-05	-0.276831	0.00143051	0.386252	5.66e-06	0.196886	0.0247563	-0.222795	0.0108395
FAF2	blue	-0.334304	0.00010137	-0.54182	2.8e-11	0.440388	1.58e-07	0.530475	8.51e-11	0.113064	0.200267	-0.370147	1.46e-05	-0.196228	0.0252513	0.263774	0.00242671	0.314366	0.000269998	0.0293436	0.740336
ELK3	blue	0.332936	0.000108652	0.567492	1.92e-12	-0.510772	5.34e-10	-0.379873	8.29e-06	-0.316419	0.00024485	0.209777	0.0166005	0.61994	3.7e-15	0.104064	0.238695	-0.0372744	0.673729	-0.217877	0.0127678
TULP3	blue	-0.332289	0.000112268	-0.661541	1.06e-17	0.372931	1.24e-05	0.577108	6.63e-13	0.341439	7.02e-05	-0.642532	1.72e-16	-0.656417	2.28e-17	0.351113	4.21e-05	0.352742	3.85e-05	0.0308564	0.727463
NACC2	blue	0.331847	0.000114798	0.508725	6.42e-10	-0.332173	0.000112924	-0.477668	9.1e-09	-0.208353	0.0173683	0.366545	1.79e-05	0.582402	3.64e-13	0.0457053	0.605605	-0.308291	0.000359127	-0.347271	5.17e-05
SIGMAR1	blue	-0.331308	0.000117959	-0.556001	6.55e-12	0.463396	2.83e-08	0.290736	0.000791708	0.475348	1.1e-08	-0.500877	1.29e-09	-0.65085	5.2e-17	0.350976	4.24e-05	0.214404	0.0143042	-0.178892	0.0417064
2023-03-06	blue	-0.330733	0.000121418	-0.572112	1.16e-12	0.315739	0.000252933	0.586437	2.28e-13	-0.0868633	0.325761	-0.411483	1.15e-06	-0.467699	2.02e-08	-0.0794368	0.368977	0.267687	0.00207681	0.605819	2.23e-14
TAP2	blue	0.33071	0.000121554	0.448002	9.06e-08	-0.448219	8.91e-08	-0.212087	0.0154167	-0.321892	0.000188024	0.0116434	0.895398	0.198815	0.0233516	-0.00439384	0.96043	-0.0948379	0.283138	0.0647254	0.464399
MVP	blue	0.330575	0.000122385	0.681596	4.44e-19	-0.497706	1.7e-09	-0.651755	4.55e-17	0.0509554	0.564788	0.46402	2.69e-08	0.391298	4.16e-06	-0.166879	0.0577402	-0.42702	4.05e-07	-0.21215	0.0153855
IFITM2	blue	0.329978	0.0001261	0.46167	3.23e-08	-0.385806	5.81e-06	-0.396436	3.02e-06	-0.0130446	0.882895	0.0638868	0.470218	0.402543	2.06e-06	0.350729	4.29e-05	-0.0560227	0.526678	-0.548612	1.41e-11
ETS1	blue	0.329823	0.000127086	0.557325	5.7e-12	-0.514008	3.98e-10	-0.31477	0.000264871	-0.336717	8.96e-05	0.157513	0.0734905	0.380244	8.11e-06	-0.204156	0.0198143	0.00645484	0.941896	0.147003	0.0951204
RGP1	blue	-0.329814	0.000127143	-0.489231	3.5e-09	0.35847	2.82e-05	0.291103	0.000779126	0.659301	1.48e-17	-0.441124	1.5e-07	-0.538411	3.92e-11	0.161794	0.0659071	0.145536	0.0985034	-0.0898701	0.30923
RNF4	blue	0.32977	0.000127425	0.438208	1.85e-07	-0.29943	0.000538564	-0.276442	0.00145375	-0.380425	8.02e-06	0.213696	0.0146369	0.22967	0.00857396	-0.345122	5.79e-05	-0.0950642	0.281986	0.270224	0.00187513
GSK3B	blue	-0.3293	0.000130457	-0.510416	5.52e-10	0.289115	0.000849542	0.492681	2.61e-09	0.371084	1.38e-05	-0.235103	0.00709085	-0.362788	2.22e-05	-0.0603642	0.495092	-0.00440683	0.960313	0.294143	0.000681733
SEMA5A	blue	-0.32924	0.000130843	-0.356631	3.12e-05	0.187735	0.032445	0.330577	0.000122371	0.0492792	0.577677	-0.0637922	0.470877	-0.0864621	0.32801	-0.219218	0.0122143	0.330646	0.000121948	0.384342	6.35e-06
H2AFV	blue	0.329065	0.000131992	0.492071	2.75e-09	-0.366337	1.81e-05	-0.306251	0.000394679	-0.216533	0.0133446	0.355719	3.28e-05	0.51604	3.31e-10	-0.286567	0.000948368	-0.165325	0.060142	0.145435	0.0987413
CAMSAP2	blue	-0.328556	0.000135386	-0.621472	3.03e-15	0.311225	0.000313142	0.639512	2.63e-16	0.136047	0.12274	-0.525807	1.33e-10	-0.435681	2.21e-07	0.28585	0.000978007	0.158269	0.0721024	0.229755	0.00854905
HSP90B1	blue	0.327787	0.000140673	0.516559	3.15e-10	-0.20461	0.0195358	-0.450439	7.56e-08	-0.152377	0.0835041	0.468434	1.91e-08	0.605728	2.26e-14	-0.061619	0.486152	-0.272431	0.00171432	-0.333338	0.000106466
C5orf15	blue	0.327019	0.000146143	0.64138	2.02e-16	-0.50036	1.35e-09	-0.413441	1.01e-06	-0.318265	0.00022411	0.348257	4.9e-05	0.603392	3.01e-14	-0.0736712	0.404844	-0.150654	0.0870986	-0.0206231	0.815844
ACVRL1	blue	0.326961	0.000146563	0.566249	2.2e-12	-0.347846	5.01e-05	-0.533025	6.65e-11	-0.0805469	0.362302	0.331037	0.000119578	0.439786	1.65e-07	-0.0821598	0.352739	-0.266924	0.00214122	-0.19978	0.0226752
PUF60	blue	-0.325835	0.000154958	-0.495229	2.1e-09	0.446704	9.97e-08	0.452451	6.51e-08	0.458371	4.16e-08	-0.407845	1.46e-06	-0.388644	4.89e-06	0.444393	1.18e-07	0.408497	1.4e-06	-0.331399	0.000117416
FAN1	blue	-0.325095	0.000160723	-0.601133	3.97e-14	0.395896	3.13e-06	0.500277	1.36e-09	0.162109	0.0653754	-0.518529	2.63e-10	-0.614852	7.15e-15	0.0967835	0.273333	0.283122	0.00109866	0.325646	0.000156409
QKI	blue	0.324248	0.000167559	0.416715	8.16e-07	-0.350843	4.27e-05	-0.161217	0.0668912	-0.300478	0.000513702	0.349498	4.59e-05	0.407904	1.46e-06	-0.162509	0.0647043	-0.226375	0.00960162	0.255339	0.00336833
MGST2	blue	-0.323983	0.000169747	-0.443961	1.22e-07	0.47236	1.4e-08	0.36299	2.19e-05	0.0523703	0.554016	0.032723	0.711684	-0.0724916	0.412428	0.0993424	0.260791	0.178965	0.0416219	-0.017105	0.846836
SGMS1	blue	-0.323239	0.000176055	-0.395332	3.24e-06	0.282655	0.00112064	0.340604	7.33e-05	0.0939165	0.287863	-0.0264835	0.764868	-0.0588018	0.506343	0.0736289	0.405115	-0.0442334	0.617278	0.082489	0.350806
MAGED2	blue	-0.323084	0.000177394	-0.332318	0.000112103	0.232185	0.00785656	-0.058424	0.509083	0.417976	7.5e-07	-0.212676	0.0151272	-0.310697	0.000321001	0.155151	0.0779678	-0.0272293	0.758448	-0.288546	0.000870757
PRDX6	blue	-0.322128	0.000185872	-0.512394	4.61e-10	0.347484	5.11e-05	0.497896	1.67e-09	-0.00106001	0.99045	-0.471795	1.46e-08	-0.268961	0.00197323	0.591648	1.24e-13	0.451001	7.25e-08	-0.243271	0.00528792
TMEM147	blue	-0.321658	0.000190181	-0.476567	9.95e-09	0.430924	3.09e-07	0.270137	0.00188174	0.404	1.87e-06	-0.186922	0.0332166	-0.306862	0.000383703	0.372559	1.27e-05	0.127617	0.147917	-0.347795	5.02e-05
TTC37	blue	-0.320844	0.000197853	-0.532907	6.72e-11	0.450852	7.33e-08	0.530451	8.53e-11	0.0707974	0.423465	-0.22739	0.00927404	-0.239904	0.0059745	0.0499878	0.572212	0.229841	0.00852351	0.229195	0.00871597
PEBP1	blue	-0.320447	0.000201704	-0.507502	7.17e-10	0.564207	2.74e-12	0.470769	1.58e-08	0.106344	0.228504	0.0379273	0.668349	-0.223658	0.0105291	-0.24461	0.00503494	0.254433	0.00348689	0.272582	0.0017038
WDR43	blue	-0.320148	0.000204645	-0.327718	0.000141157	0.262607	0.0025409	0.179515	0.0409883	0.136459	0.121599	-0.138504	0.116062	-0.110409	0.211109	0.155234	0.0778079	0.265459	0.00227004	-0.0502885	0.5699
CSRP1	blue	-0.3198	0.000208116	-0.520353	2.22e-10	0.528888	9.91e-11	0.263137	0.00248848	0.227281	0.0093089	-0.440854	1.53e-07	-0.529545	9.3e-11	0.254333	0.0035002	0.168395	0.0554729	-0.151264	0.0858121
POLR2I	blue	-0.318689	0.000219584	-0.611594	1.08e-14	0.469524	1.75e-08	0.564907	2.54e-12	0.166331	0.0585777	-0.528899	9.9e-11	-0.466621	2.2e-08	0.457905	4.31e-08	0.649005	6.8e-17	-0.189864	0.0304958
HCP5	blue	0.318287	0.000223872	0.523476	1.66e-10	-0.449286	8.24e-08	-0.227238	0.00932257	-0.326972	0.000146483	0.363738	2.1e-05	0.388621	4.9e-06	-0.27223	0.00172839	-0.0881562	0.318584	0.268253	0.0020302
CTSF	blue	-0.318228	0.000224514	-0.506197	8.05e-10	0.324472	0.000165725	0.320242	0.00020371	0.257852	0.0030582	-0.120898	0.170635	-0.577207	6.56e-13	-0.35507	3.39e-05	0.136295	0.122052	0.43252	2.76e-07
CXCR3	blue	0.318182	0.000225008	0.463597	2.78e-08	-0.481792	6.5e-09	-0.399171	2.55e-06	-0.28963	0.000830781	0.165088	0.0605165	0.0011889	0.989289	-0.356061	3.22e-05	-0.241305	0.00567974	0.410268	1.25e-06
HMG20B	blue	-0.317955	0.000227474	-0.509642	5.91e-10	0.427421	3.94e-07	0.392703	3.81e-06	0.292235	0.000741453	-0.193954	0.0270288	-0.541306	2.94e-11	-0.0929619	0.292813	0.391363	4.14e-06	0.185069	0.0350334
S100A4	blue	0.316467	0.000244293	0.482999	5.88e-09	-0.5151	3.6e-10	-0.306526	0.000389706	-0.248766	0.00431756	0.241835	0.00557157	0.345543	5.66e-05	-0.250747	0.00400882	-0.0960786	0.276859	0.0961015	0.276744
BRAF	blue	-0.315658	0.000253911	-0.565555	2.37e-12	0.39731	2.86e-06	0.520144	2.26e-10	0.142007	0.107034	-0.382143	7.24e-06	-0.513362	4.22e-10	0.105224	0.233473	0.122743	0.164156	0.337046	8.81e-05
CCDC88C	blue	0.315547	0.000255261	0.519448	2.41e-10	-0.392597	3.84e-06	-0.446202	1.03e-07	-0.156568	0.0752574	0.320488	0.000201295	0.0860125	0.33054	-0.498217	1.62e-09	-0.12841	0.145395	0.348245	4.91e-05
DAZAP2	blue	0.315543	0.000255307	0.589082	1.68e-13	-0.499953	1.4e-09	-0.37963	8.41e-06	-0.347715	5.05e-05	0.510606	5.42e-10	0.608891	1.52e-14	-0.253411	0.0036251	0.0777478	0.379276	0.00098355	0.991139
MDN1	blue	-0.314819	0.000264254	-0.367772	1.67e-05	0.223398	0.0106216	0.310029	0.000331187	0.0153131	0.862714	-0.290681	0.000793627	-0.262015	0.00260068	0.166914	0.0576865	0.0907369	0.304568	0.186232	0.0338829
IL6ST	blue	0.314582	0.000267253	0.422085	5.68e-07	-0.452629	6.42e-08	-0.10606	0.229757	-0.444865	1.14e-07	0.16443	0.061564	0.482479	6.14e-09	-0.168402	0.0554628	-0.00785447	0.929327	0.306022	0.000398865
PRPSAP1	blue	-0.314568	0.00026743	-0.460479	3.54e-08	0.432034	2.86e-07	0.331817	0.00011497	0.197354	0.024409	-0.17424	0.047407	-0.317152	0.000236415	0.0286528	0.746238	-0.00703275	0.936705	0.148038	0.0927898
ATP2C1	blue	-0.313529	0.000280933	-0.400005	2.42e-06	0.308475	0.000356063	0.349238	4.65e-05	0.152649	0.082947	-0.142676	0.105375	0.102673	0.245065	0.246732	0.00465625	0.176538	0.0445151	-0.178691	0.04194
CCL19	blue	0.312361	0.000296857	0.457053	4.6e-08	-0.427311	3.97e-07	-0.205886	0.0187719	-0.401925	2.14e-06	0.0440518	0.618725	0.161567	0.0662928	0.0132167	0.881361	0.0378581	0.668919	0.2038	0.0200346
TRADD	blue	0.312205	0.000299051	0.550662	1.14e-11	-0.472563	1.37e-08	-0.464314	2.63e-08	-0.0425252	0.630946	0.213259	0.0148453	0.190762	0.0297037	-0.127446	0.148465	-0.0573157	0.517166	-0.0392744	0.6573
EIF4G1	blue	-0.312152	0.000299789	-0.404331	1.83e-06	0.349186	4.66e-05	0.339055	7.95e-05	0.545785	1.88e-11	-0.221213	0.0114301	-0.205691	0.0188873	0.364363	2.03e-05	0.0434578	0.623467	-0.341418	7.03e-05
NRD1	blue	-0.3121	0.000300525	-0.590981	1.34e-13	0.419323	6.85e-07	0.55438	7.76e-12	0.226455	0.00957531	-0.312711	0.000291993	-0.447653	9.29e-08	0.173883	0.0478693	0.277257	0.0014054	0.0404337	0.647852
FAS	blue	0.3119	0.000303363	0.505692	8.42e-10	-0.567436	1.93e-12	-0.352667	3.87e-05	-0.127122	0.149509	0.0428244	0.628542	0.315597	0.00025465	0.181078	0.0392321	-0.165673	0.0595976	-0.190786	0.0296824
IL2RB	blue	0.31123	0.000313077	0.596752	6.76e-14	-0.504799	9.11e-10	-0.496714	1.85e-09	-0.295192	0.000650796	0.411201	1.17e-06	0.258886	0.00293824	-0.465389	2.42e-08	-0.323712	0.000172019	0.365718	1.88e-05
IPO4	blue	-0.310701	0.000320941	-0.414599	9.39e-07	0.3935	3.63e-06	0.370469	1.43e-05	0.239107	0.0061483	-0.335924	9.33e-05	-0.104928	0.234796	0.518231	2.7e-10	0.134472	0.127174	-0.368575	1.6e-05
STRAP	blue	-0.310388	0.000325675	-0.443613	1.25e-07	0.377667	9.44e-06	0.405968	1.65e-06	0.0107377	0.903493	-0.271839	0.00175616	-0.0415681	0.638659	0.423494	5.16e-07	0.237332	0.00655144	-0.202162	0.0210765
LSP1	blue	0.310136	0.000329531	0.553689	8.34e-12	-0.369962	1.48e-05	-0.555252	7.08e-12	-0.000116679	0.998949	0.603653	2.92e-14	0.20208	0.0211299	-0.656282	2.33e-17	-0.272217	0.00172933	0.240574	0.00583194
TESK2	blue	-0.310007	0.000331527	-0.482228	6.27e-09	0.271575	0.00177515	0.333302	0.000106658	0.241758	0.00558717	-0.230863	0.00822679	-0.515528	3.47e-10	0.0470516	0.595014	0.0776852	0.379661	0.154007	0.0802137
NFKBIA	blue	0.309617	0.000337624	0.533874	6.12e-11	-0.516321	3.22e-10	-0.269209	0.00195363	-0.23482	0.00716214	0.128682	0.144535	0.33317	0.000107372	0.134877	0.126021	0.0375101	0.671785	-0.119333	0.176279
EIF4EBP2	blue	-0.309482	0.000339757	-0.518549	2.62e-10	0.327384	0.000143517	0.508002	6.85e-10	0.000257029	0.997684	-0.391225	4.18e-06	-0.391783	4.04e-06	0.0972671	0.270933	0.336076	9.26e-05	0.340272	7.46e-05
IFIH1	blue	0.309332	0.000342145	0.583984	3.03e-13	-0.394809	3.35e-06	-0.434255	2.44e-07	-0.110317	0.211492	0.32546	0.000157853	0.427268	3.98e-07	-0.0809199	0.360076	-0.382331	7.16e-06	-0.101922	0.248552
NMT2	blue	-0.30914	0.000345211	-0.414744	9.3e-07	0.24824	0.00440299	0.244597	0.00503741	-0.000829935	0.992523	-0.107252	0.224536	-0.176256	0.0448609	-0.115999	0.188759	0.10914	0.216436	0.202614	0.0207848
SPTAN1	blue	-0.308406	0.000357214	-0.339744	7.67e-05	0.152546	0.0831575	0.319124	0.000215031	0.0566806	0.521827	-0.228701	0.00886573	-0.377849	9.34e-06	-0.146249	0.0968472	0.199103	0.0231476	0.387336	5.3e-06
HLA-DRB4	blue	0.308012	0.000363807	0.572544	1.1e-12	-0.384832	6.16e-06	-0.522615	1.8e-10	-0.157786	0.072988	0.545714	1.89e-11	0.320921	0.000197118	-0.415813	8.66e-07	-0.338013	8.38e-05	0.142419	0.10601
CTSK	blue	0.306483	0.000390491	0.481951	6.41e-09	-0.434663	2.38e-07	-0.310629	0.000322023	-0.346247	5.45e-05	0.446538	1.01e-07	0.359766	2.62e-05	-0.497786	1.68e-09	-0.148977	0.0907133	0.388716	4.87e-06
LARP1	blue	-0.306321	0.000393418	-0.399142	2.55e-06	0.209695	0.0166436	0.407854	1.46e-06	0.280612	0.00122155	-0.242631	0.00541271	-0.341981	6.83e-05	0.0130847	0.882537	-0.0172362	0.845676	0.274141	0.00159843
PIP4K2B	blue	-0.305851	0.000402031	-0.393879	3.55e-06	0.211467	0.0157272	0.214821	0.0141119	0.163403	0.0632271	-0.257805	0.00306383	-0.541845	2.79e-11	-0.151798	0.0846974	0.0642854	0.467447	0.339735	7.67e-05
PARVA	blue	-0.30581	0.000402782	-0.400264	2.38e-06	0.219518	0.0120934	0.167516	0.0567784	0.291969	0.000750148	-0.434611	2.38e-07	-0.1655	0.0598679	0.389498	4.64e-06	0.119316	0.17634	-0.275875	0.00148822
MTA1	blue	-0.305795	0.00040307	-0.390028	4.5e-06	0.175998	0.0451802	0.394171	3.48e-06	0.0278618	0.753015	-0.340235	7.47e-05	-0.378947	8.75e-06	-0.0016634	0.985015	0.322176	0.000185436	0.291319	0.000771813
ITPR1	blue	0.30459	0.000426005	0.53713	4.45e-11	-0.368845	1.57e-05	-0.521339	2.02e-10	-0.218006	0.0127139	0.387438	5.26e-06	0.297064	0.000598805	-0.471606	1.48e-08	-0.368497	1.61e-05	0.240829	0.00577843
HOXB2	blue	-0.304056	0.000436565	-0.306587	0.000388615	0.208001	0.017563	0.16047	0.0681815	0.254063	0.00353635	-0.31007	0.000330546	-0.360967	2.45e-05	-0.042824	0.628545	0.133748	0.129251	0.157755	0.0730443
DYRK2	blue	0.30393	0.000439086	0.554778	7.44e-12	-0.443867	1.23e-07	-0.293886	0.000689504	-0.450431	7.57e-08	0.57871	5.54e-13	0.560552	4.05e-12	-0.619765	3.79e-15	-0.0613137	0.488319	0.490952	3.03e-09
TSC1	blue	-0.303541	0.000446963	-0.456369	4.84e-08	0.293432	0.000703454	0.298033	0.000573406	0.0553706	0.531509	-0.130317	0.139461	-0.417382	7.8e-07	-0.195144	0.0260861	0.118072	0.180925	0.385729	5.84e-06
HSPA8	blue	0.303474	0.00044834	0.478446	8.55e-09	-0.213625	0.0146702	-0.335204	9.68e-05	-0.214218	0.0143908	0.418609	7.18e-07	0.43333	2.61e-07	-0.117917	0.181502	0.005577	0.949787	-0.147867	0.0931717
PCF11	blue	-0.302725	0.000463912	-0.41784	7.56e-07	0.175707	0.0455431	0.413824	9.88e-07	0.0212795	0.810092	-0.351398	4.14e-05	-0.373703	1.19e-05	0.0411371	0.642145	0.378509	8.98e-06	0.313661	0.000279172
GTF3A	blue	0.302697	0.000464493	0.417262	7.86e-07	-0.248807	0.00431083	-0.295008	0.000656126	-0.209794	0.0165913	0.440351	1.58e-07	0.406556	1.59e-06	-0.365153	1.94e-05	0.286404	0.000955037	-0.0245267	0.781789
PTTG1IP	blue	0.302694	0.000464562	0.494451	2.25e-09	-0.240564	0.00583395	-0.353766	3.64e-05	-0.205541	0.0189758	0.443208	1.29e-07	0.390113	4.47e-06	-0.171444	0.0511344	-0.295674	0.000637034	0.0871766	0.324012
CASP7	blue	0.302649	0.00046552	0.401933	2.14e-06	-0.27888	0.00131353	-0.133168	0.130936	-0.253938	0.00355323	0.132823	0.131947	0.554077	8.01e-12	0.315911	0.000250869	-0.00645298	0.941913	-0.328803	0.000133732
MAP4	blue	-0.30248	0.000469112	-0.333943	0.000103247	0.0955784	0.279379	0.316834	0.00024004	0.122062	0.166523	-0.240708	0.00580369	-0.346808	5.29e-05	0.0535174	0.545357	-0.0490035	0.57981	0.334934	9.82e-05
GADD45B	blue	0.302408	0.000470648	0.608935	1.51e-14	-0.341672	6.94e-05	-0.58416	2.97e-13	-0.160624	0.0679142	0.433587	2.56e-07	0.534564	5.72e-11	0.0395501	0.655048	-0.249633	0.00417991	-0.396139	3.08e-06
GCC2	blue	0.301167	0.000497932	0.405781	1.67e-06	-0.332357	0.000111883	-0.247128	0.00458854	-0.27295	0.00167837	0.305692	0.000404979	0.149899	0.0887112	-0.54276	2.54e-11	-0.209091	0.0169663	0.620792	3.31e-15
KIAA0247	blue	0.301027	0.000501082	0.671293	2.33e-18	-0.527369	1.15e-10	-0.481287	6.77e-09	-0.22879	0.00883844	0.52118	2.05e-10	0.537696	4.21e-11	-0.213369	0.0147925	-0.330862	0.000120632	0.0390136	0.659433
SOCS1	blue	0.300634	0.000510081	0.616375	5.88e-15	-0.45266	6.41e-08	-0.601685	3.71e-14	-0.0421225	0.634186	0.179372	0.0411525	0.356891	3.07e-05	0.0724836	0.41248	-0.335876	9.36e-05	-0.332826	0.000109262
MYH10	blue	-0.300447	0.000514405	-0.615272	6.77e-15	0.374462	1.14e-05	0.485681	4.71e-09	0.213791	0.0145918	-0.514238	3.9e-10	-0.414871	9.22e-07	0.208414	0.0173351	0.309828	0.000334314	0.0356545	0.68715
ST14	blue	-0.300293	0.000517992	-0.422506	5.52e-07	0.415512	8.84e-07	0.33781	8.47e-05	0.382077	7.27e-06	-0.399147	2.55e-06	-0.277764	0.00137613	0.652548	4.05e-17	0.168101	0.055907	-0.452579	6.44e-08
TMCC1	blue	-0.300073	0.000523165	-0.356814	3.09e-05	0.28021	0.00124238	0.2087	0.0171786	-0.0070849	0.936236	0.178797	0.0418164	-0.171576	0.0509538	-0.342721	6.57e-05	0.0629682	0.476638	0.335428	9.57e-05
CYC1	blue	-0.29889	0.000551791	-0.313689	0.000278804	0.401404	2.21e-06	0.309362	0.000341668	0.375784	1.05e-05	-0.0554542	0.530888	-0.0130712	0.882658	0.230447	0.00834633	0.242208	0.00549658	-0.281888	0.00115758
CBR4	blue	-0.298754	0.00055517	-0.539791	3.42e-11	0.367517	1.7e-05	0.448172	8.94e-08	0.121947	0.166928	-0.333652	0.000104782	-0.521944	1.91e-10	0.013441	0.879362	0.192922	0.0278706	0.322412	0.000183316
SYNM	blue	-0.298694	0.000556658	-0.533521	6.33e-11	0.397181	2.89e-06	0.508372	6.63e-10	0.0342151	0.699157	-0.51388	4.03e-10	-0.454326	5.65e-08	0.203631	0.0201398	0.1552	0.0778732	0.193147	0.0276847
ETHE1	blue	0.298629	0.000558296	0.453631	5.96e-08	-0.171717	0.0507604	-0.335766	9.41e-05	0.0242401	0.784277	0.118481	0.17941	0.428268	3.72e-07	0.310407	0.000325377	0.0218461	0.805135	-0.567	2.03e-12
ADA	blue	0.298565	0.000559892	0.492002	2.77e-09	-0.209969	0.0164993	-0.412414	1.08e-06	-0.19148	0.0290828	0.218279	0.0125998	0.30727	0.00037654	-0.167692	0.0565152	-0.131057	0.137207	-0.00898259	0.919209
PRMT3	blue	-0.298391	0.000564288	-0.332611	0.000110456	0.162431	0.0648354	0.158029	0.0725404	0.22589	0.00976169	-0.302758	0.000463209	-0.107702	0.222587	0.283031	0.00110292	0.046342	0.600586	-0.198358	0.0236781
NDUFS6	blue	-0.298278	0.000567154	-0.350413	4.37e-05	0.423323	5.22e-07	0.312392	0.000296419	0.385826	5.8e-06	-0.162311	0.0650366	0.00300765	0.972908	0.33446	0.000100571	0.283477	0.00108222	-0.355986	3.23e-05
ZFX	blue	0.297101	0.00059781	0.379758	8.34e-06	-0.244554	0.00504534	-0.325759	0.000155543	-0.234803	0.00716639	0.339531	7.75e-05	0.299179	0.000544677	-0.264816	0.00232867	-0.210865	0.0160333	0.138006	0.117392
NPAT	blue	0.296949	0.000601892	0.476965	9.64e-09	-0.378448	9.01e-06	-0.373455	1.21e-05	-0.294598	0.000668166	0.382718	7e-06	0.258217	0.00301543	-0.55452	7.65e-12	-0.124472	0.158249	0.405951	1.65e-06
SLC25A13	blue	-0.296548	0.000612742	-0.347854	5.01e-05	0.239301	0.00610557	0.211317	0.0158029	0.0179943	0.838977	-0.0347177	0.694956	-0.000484208	0.995638	0.231042	0.00817572	0.0317611	0.719801	-0.188911	0.0313554
RCOR1	blue	-0.296312	0.000619224	-0.328077	0.000138656	0.310018	0.000331351	0.282832	0.00111225	0.050901	0.565205	0.00947371	0.914808	-0.0222145	0.801915	0.135014	0.125633	-0.0848707	0.337024	0.0501157	0.571228
ZNF592	blue	-0.296193	0.000622507	-0.329502	0.000129142	0.143127	0.104266	0.152065	0.0841449	0.204602	0.0195407	-0.192277	0.0284077	-0.327816	0.000140471	-0.106663	0.227106	0.130346	0.139371	0.223106	0.0107268
LRRC41	blue	-0.295675	0.000637019	-0.528291	1.05e-10	0.405089	1.75e-06	0.372474	1.28e-05	0.57232	1.13e-12	-0.448071	9.01e-08	-0.427417	3.94e-07	0.468312	1.92e-08	0.193414	0.0274667	-0.449453	8.14e-08
SNX17	blue	0.29538	0.000645398	0.619482	3.93e-15	-0.271998	0.00174483	-0.656925	2.12e-17	-0.114897	0.193022	0.627252	1.41e-15	0.483936	5.44e-09	-0.309668	0.000336814	-0.263813	0.00242303	-0.292768	0.000724324
ACTR3	blue	0.295055	0.000654771	0.537953	4.1e-11	-0.355282	3.36e-05	-0.390356	4.41e-06	-0.0519103	0.557507	0.361352	2.4e-05	0.4784	8.58e-09	0.00648418	0.941633	-0.0260846	0.768309	-0.247083	0.00459618
CRLF3	blue	0.294308	0.000676775	0.612161	1.01e-14	-0.4711	1.54e-08	-0.352964	3.81e-05	-0.408043	1.44e-06	0.480295	7.35e-09	0.57855	5.64e-13	-0.384284	6.37e-06	-0.152259	0.0837462	0.339582	7.73e-05
FNBP1L	blue	-0.294004	0.000685917	-0.68145	4.54e-19	0.478652	8.4e-09	0.706603	5.87e-21	0.12632	0.152115	-0.615957	6.2e-15	-0.421021	6.11e-07	0.471618	1.48e-08	0.294759	0.000663404	0.0220435	0.80341
PSMD8	blue	-0.292728	0.000725598	-0.412144	1.1e-06	0.448439	8.77e-08	0.331893	0.00011453	0.495744	2.01e-09	-0.17192	0.0504837	-0.13893	0.114934	0.410188	1.26e-06	0.202489	0.0208652	-0.501925	1.17e-09
SMURF1	blue	-0.292454	0.000734378	-0.475311	1.1e-08	0.330476	0.00012299	0.370389	1.44e-05	0.142669	0.105391	-0.337673	8.53e-05	-0.425301	4.56e-07	0.102683	0.245019	0.187172	0.0329772	0.0908753	0.303828
ATP5D	blue	-0.291921	0.000751735	-0.457082	4.59e-08	0.551517	1.04e-11	0.205531	0.0189823	0.386671	5.51e-06	-0.406626	1.58e-06	-0.525511	1.37e-10	0.346603	5.35e-05	0.214614	0.0142072	-0.361531	2.38e-05
NUP50	blue	0.290962	0.00078393	0.320137	0.00020475	-0.165796	0.0594054	-0.244432	0.00506799	-0.285753	0.000982049	0.118372	0.179813	0.228217	0.00901451	-0.0911208	0.302518	0.0387167	0.661866	0.0637487	0.47118
KDM3B	blue	-0.29049	0.000800245	-0.447852	9.16e-08	0.210894	0.0160188	0.442655	1.34e-07	0.128131	0.146278	-0.211518	0.0157012	-0.386646	5.52e-06	-0.178866	0.0417367	0.298332	0.000565775	0.340566	7.35e-05
PTGR2	blue	-0.289384	0.000839711	-0.348724	4.78e-05	0.331292	0.000118053	0.328211	0.000137736	0.202039	0.0211564	-0.0314021	0.722838	-0.0413737	0.640231	0.126168	0.152613	0.349383	4.62e-05	-0.135829	0.123344
HLA-DQA1	blue	0.289203	0.000846323	0.421022	6.1e-07	-0.33311	0.000107703	-0.328717	0.000134308	-0.257046	0.00315471	0.339051	7.95e-05	0.239902	0.00597487	-0.325149	0.000160291	-0.230008	0.00847436	0.257437	0.00310763
ERGIC3	blue	-0.288704	0.000864848	-0.402939	2e-06	0.410194	1.25e-06	0.28007	0.00124968	0.544367	2.16e-11	-0.104407	0.237141	-0.19288	0.0279047	0.0915314	0.300335	0.19958	0.0228136	-0.210911	0.01601
SFT2D2	blue	0.28859	0.000869096	0.522084	1.89e-10	-0.427904	3.81e-07	-0.30538	0.000410843	-0.266368	0.0021893	0.41453	9.43e-07	0.620833	3.29e-15	-0.0666245	0.451368	-0.266486	0.00217899	-0.0113931	0.897634
FBLN1	blue	-0.288519	0.000871801	-0.532592	6.93e-11	0.220166	0.0118358	0.570455	1.39e-12	0.0591228	0.50402	-0.525559	1.36e-10	-0.453615	5.96e-08	0.0931427	0.291871	0.311401	0.000310564	0.304954	0.000418948
NFX1	blue	-0.288516	0.000871898	-0.409828	1.29e-06	0.245412	0.00488872	0.345415	5.7e-05	0.28545	0.00099487	-0.175291	0.0460653	-0.467818	2e-08	-0.12916	0.143037	-0.0138974	0.875299	0.386456	5.59e-06
MCM6	blue	0.285354	0.000998977	0.448138	8.97e-08	-0.207499	0.0178438	-0.332421	0.00011152	-0.247114	0.00459092	0.289281	0.000843461	0.431075	3.06e-07	-0.113408	0.198895	-0.133871	0.128898	-0.09444	0.285172
TRAFD1	blue	0.284652	0.00102943	0.445575	1.08e-07	-0.335114	9.73e-05	-0.312768	0.000291211	-0.0802613	0.364012	0.0249579	0.778052	0.066295	0.453614	-0.0403837	0.648258	-0.0645258	0.46578	0.0272399	0.758356
EIF2AK2	blue	0.28464	0.00102991	0.31662	0.000242511	-0.2527	0.00372418	-0.0516512	0.559478	-0.194257	0.026786	0.165512	0.0598496	0.325761	0.000155524	-0.067744	0.443783	-0.121785	0.167496	0.116699	0.186086
TMEM106C	blue	-0.284279	0.00104594	-0.631086	8.4e-16	0.450239	7.67e-08	0.552496	9.44e-12	0.236245	0.00680965	-0.577244	6.53e-13	-0.629341	1.06e-15	0.231765	0.00797241	0.381503	7.52e-06	0.0885105	0.316636
AOC3	blue	-0.283999	0.00105845	-0.403103	1.98e-06	0.162666	0.0644426	0.2351	0.00709158	0.2548	0.00343846	-0.418678	7.15e-07	-0.260262	0.00278522	0.279886	0.00125939	0.103359	0.241909	-0.168124	0.0558728
SH3PXD2A	blue	-0.283336	0.00108873	-0.347875	5e-05	0.147638	0.0936855	0.321633	0.000190411	0.0195712	0.825083	-0.363652	2.11e-05	-0.223955	0.010424	0.274828	0.0015539	0.174573	0.0469781	0.0440337	0.618869
MLF2	blue	-0.283281	0.00109128	-0.520979	2.09e-10	0.510275	5.59e-10	0.294438	0.000672894	0.540489	3.19e-11	-0.395858	3.14e-06	-0.563337	3.01e-12	0.276995	0.00142077	0.248349	0.00438507	-0.278039	0.00136045
CETN2	blue	-0.283147	0.00109752	-0.371341	1.36e-05	0.458328	4.17e-08	0.25995	0.00281929	0.0870913	0.324488	-0.295189	0.000650898	-0.00464556	0.958165	0.481564	6.62e-09	0.328714	0.000134327	-0.414552	9.42e-07
PFN1	blue	0.282904	0.00110889	0.511507	5e-10	-0.248401	0.00437665	-0.370514	1.43e-05	0.0144012	0.870816	0.319334	0.000212859	0.416328	8.37e-07	-0.105977	0.230124	0.0159065	0.85745	-0.275062	0.00153901
EXTL2	blue	-0.282862	0.00111087	-0.326244	0.000151862	0.327075	0.000145739	0.101834	0.248964	0.119987	0.173905	0.138798	0.115283	-0.0109514	0.901582	-0.278687	0.0013242	0.134721	0.126465	0.0989492	0.262693
SREBF1	blue	-0.282524	0.00112688	-0.40861	1.39e-06	0.490701	3.09e-09	0.167764	0.056407	0.154379	0.0794792	-0.0743495	0.40052	-0.43026	3.24e-07	-0.0294583	0.739358	-0.132028	0.134297	0.0449889	0.611274
NIPSNAP1	blue	-0.282276	0.00113878	-0.348137	4.93e-05	0.342813	6.54e-05	0.388609	4.9e-06	0.0869466	0.325296	-0.324733	0.000163611	-0.27831	0.00134519	0.233962	0.00738201	0.529788	9.09e-11	-0.0185482	0.834091
CFB	blue	0.282075	0.0011485	0.464747	2.54e-08	-0.435793	2.19e-07	-0.389647	4.6e-06	-0.170354	0.0526518	0.00664575	0.940181	0.366469	1.8e-05	0.294938	0.000658166	-0.313569	0.000280398	-0.368763	1.58e-05
AGTPBP1	blue	0.281827	0.00116059	0.447559	9.36e-08	-0.354333	3.53e-05	-0.282966	0.00110596	-0.369851	1.49e-05	0.431649	2.94e-07	0.412164	1.1e-06	-0.301289	0.000495174	-0.285651	0.000986355	0.266233	0.00220109
ATR	blue	0.281318	0.00118578	0.383355	6.73e-06	-0.309667	0.000336842	-0.284882	0.00101935	-0.312274	0.00029808	0.124148	0.159343	0.146589	0.0960663	-0.234647	0.00720594	-0.28865	0.000866837	0.379954	8.25e-06
CAPN7	blue	-0.281076	0.00119794	-0.336084	9.26e-05	0.210086	0.0164373	0.296977	0.000601129	0.0337655	0.702924	-0.098799	0.263421	-0.136378	0.121822	-0.0918759	0.298512	0.0371691	0.674599	0.313493	0.000281405
SMC4	blue	0.281018	0.00120085	0.423433	5.18e-07	-0.26465	0.00234406	-0.173131	0.048858	-0.434973	2.32e-07	0.177167	0.0437496	0.401038	2.26e-06	-0.161542	0.066335	0.0230646	0.7945	0.267602	0.00208396
LHX2	blue	-0.28091	0.00120633	-0.458481	4.12e-08	0.446265	1.03e-07	0.384823	6.17e-06	0.08488	0.336971	-0.316744	0.000241072	-0.345181	5.77e-05	0.0858901	0.331231	0.145562	0.0984425	0.135923	0.123083
PARK7	blue	0.280523	0.00122613	0.44845	8.76e-08	-0.189227	0.0310677	-0.332157	0.000113015	-0.164691	0.0611463	0.331711	0.000115588	0.553004	8.95e-12	0.00474023	0.957313	0.17699	0.0439631	-0.350511	4.35e-05
UBR2	blue	0.279992	0.00125381	0.380139	8.16e-06	-0.393134	3.71e-06	-0.040358	0.648467	-0.436571	2.07e-07	0.210429	0.0162583	0.324993	0.000161529	-0.273483	0.00164214	-0.0668087	0.450115	0.470268	1.65e-08
IGFBP7	blue	0.279953	0.00125586	0.371645	1.34e-05	-0.392655	3.82e-06	-0.288474	0.000873502	-0.205663	0.0189037	0.143474	0.103422	0.284316	0.00104429	-0.0793535	0.36948	0.10918	0.216263	0.0251181	0.776664
OSBP	blue	-0.279654	0.00127167	-0.595157	8.18e-14	0.503723	1e-09	0.447842	9.17e-08	0.362778	2.22e-05	-0.423131	5.29e-07	-0.460213	3.61e-08	0.265814	0.0022382	0.237998	0.00639746	-0.140696	0.110347
FTO	blue	-0.279275	0.001292	-0.501259	1.24e-09	0.278555	0.00133147	0.457785	4.35e-08	0.166396	0.0584789	-0.382699	7e-06	-0.397029	2.91e-06	0.0566193	0.522278	0.312163	0.000299642	0.102418	0.246243
TNIP1	blue	0.278504	0.00133431	0.603367	3.02e-14	-0.409804	1.29e-06	-0.5109	5.28e-10	-0.0344771	0.696966	0.237981	0.00640146	0.376545	1.01e-05	0.041492	0.639274	-0.169716	0.0535568	-0.303938	0.000438914
NCOA6	blue	-0.278202	0.00135122	-0.577763	6.16e-13	0.411462	1.15e-06	0.518826	2.56e-10	0.150295	0.0878631	-0.354711	3.46e-05	-0.560355	4.14e-12	-0.0521438	0.555734	0.153983	0.0802628	0.362356	2.27e-05
SPRY1	blue	-0.277416	0.00139619	-0.577735	6.18e-13	0.330568	0.000122424	0.433079	2.66e-07	0.194765	0.026383	-0.402624	2.05e-06	-0.557649	5.51e-12	0.0770679	0.38347	0.0423386	0.632446	0.184383	0.0357266
KPNA2	blue	0.277372	0.00139872	0.554845	7.39e-12	-0.317263	0.000235163	-0.413229	1.03e-06	-0.179422	0.0410948	0.351385	4.15e-05	0.578179	5.88e-13	0.0305329	0.73021	-0.193299	0.0275601	-0.229309	0.00868158
KDM4A	blue	-0.277002	0.00142036	-0.349078	4.69e-05	0.210283	0.0163348	0.312451	0.000295604	0.163396	0.0632385	-0.242676	0.00540387	-0.278274	0.00134719	-0.00701861	0.936832	0.271868	0.00175412	0.215948	0.0136025
TCF3	blue	-0.276987	0.00142127	-0.381687	7.44e-06	0.137609	0.118462	0.460424	3.55e-08	0.0678487	0.443077	-0.33737	8.67e-05	-0.419313	6.85e-07	-0.13892	0.114961	0.373247	1.22e-05	0.492139	2.73e-09
PDIA4	blue	0.276702	0.00143816	0.32676	0.000148028	-0.12861	0.144762	-0.377291	9.65e-06	0.171435	0.0511473	0.0477698	0.589399	0.190029	0.0303489	0.210574	0.0161835	-0.0534943	0.545531	-0.566407	2.16e-12
GOLGA8A	blue	-0.276467	0.00145223	-0.403333	1.96e-06	0.100515	0.25518	0.341656	6.94e-05	0.0328525	0.710594	-0.320223	0.000203901	-0.423312	5.22e-07	-0.0899591	0.308749	0.128787	0.144206	0.463786	2.74e-08
RCAN2	blue	-0.275391	0.00151829	-0.544872	2.06e-11	0.36109	2.44e-05	0.440814	1.53e-07	0.17184	0.0505927	-0.330673	0.00012178	-0.527701	1.11e-10	-0.154208	0.079816	0.148661	0.0914081	0.390662	4.32e-06
STK39	blue	-0.275363	0.00152005	-0.390821	4.28e-06	0.416346	8.36e-07	0.339728	7.67e-05	0.0282828	0.749406	-0.325122	0.000160503	-0.3231	0.000177251	-0.00978218	0.912045	0.210089	0.0164363	0.246393	0.00471502
IL18RAP	blue	0.275168	0.00153232	0.547714	1.54e-11	-0.552136	9.79e-12	-0.479325	7.96e-09	-0.216965	0.0131569	0.114471	0.194689	0.246179	0.00475247	-0.105631	0.231658	-0.168862	0.0547896	0.0505902	0.567584
NFKB1	blue	0.272496	0.00170974	0.323478	0.000174002	-0.262096	0.00259248	-0.380686	7.9e-06	0.196596	0.0249736	-0.0518436	0.558015	0.0741266	0.401938	0.223706	0.010512	-0.196755	0.0248537	-0.46116	3.36e-08
RAF1	blue	-0.272182	0.00173179	-0.436556	2.08e-07	0.353724	3.65e-05	0.271805	0.00175859	0.340509	7.37e-05	-0.116417	0.187161	-0.430451	3.19e-07	-0.0977451	0.268574	0.103443	0.241522	0.0690618	0.434947
ZNF148	blue	-0.271973	0.00174664	-0.342538	6.63e-05	0.10953	0.214788	0.30576	0.000403723	0.0810462	0.359324	-0.345834	5.58e-05	-0.399563	2.48e-06	-0.0331875	0.707776	0.215894	0.0136265	0.406111	1.64e-06
GIGYF2	blue	-0.271925	0.00175006	-0.528943	9.85e-11	0.412863	1.05e-06	0.375257	1.09e-05	0.327006	0.000146234	-0.359651	2.64e-05	-0.578005	5.99e-13	0.0962467	0.276015	0.221255	0.0114141	0.120011	0.173818
MAPK1	blue	0.271696	0.00176645	0.4713	1.52e-08	-0.358962	2.74e-05	-0.381541	7.5e-06	-0.14277	0.105141	0.460551	3.52e-08	0.504731	9.17e-10	-0.32757	0.000142198	-0.309171	0.000344711	0.115017	0.192556
DEXI	blue	-0.271653	0.00176953	-0.40019	2.39e-06	0.315765	0.000252621	0.164186	0.0619547	0.543376	2.39e-11	0.0362212	0.682444	-0.322718	0.000180597	-0.282176	0.00114358	0.109937	0.213076	0.0752724	0.394682
GSTM1	blue	-0.271274	0.001797	-0.442236	1.38e-07	0.34354	6.29e-05	0.236519	0.00674382	0.297876	0.000577461	-0.322098	0.000186144	-0.491594	2.86e-09	0.0391222	0.658545	0.160301	0.0684769	0.0560893	0.526186
XYLT1	blue	-0.27114	0.00180677	-0.375482	1.07e-05	0.0648971	0.463212	0.313523	0.000281003	0.232271	0.00783285	-0.307593	0.000370936	-0.111417	0.206943	0.204855	0.0193875	0.0579031	0.512873	0.0130685	0.882681
PTOV1	blue	-0.270611	0.00184597	-0.518935	2.53e-10	0.368135	1.64e-05	0.324206	0.000167904	0.377327	9.63e-06	-0.443322	1.28e-07	-0.598817	5.27e-14	0.208124	0.0174949	0.180814	0.0395248	-0.0950682	0.281966
TNKS	blue	-0.269922	0.00189819	-0.499732	1.42e-09	0.149289	0.0900316	0.459081	3.94e-08	-0.0110144	0.901019	-0.424055	4.97e-07	-0.428298	3.71e-07	-0.0313348	0.723408	0.253708	0.00358441	0.390964	4.24e-06
AKR7A2	blue	-0.26973	0.00191293	-0.443858	1.23e-07	0.542527	2.6e-11	0.245915	0.00479906	0.324508	0.000165431	-0.124723	0.157404	-0.376475	1.01e-05	-0.0981628	0.266523	0.162808	0.0642072	-0.00692917	0.937635
NEDD4L	blue	-0.269104	0.00196187	-0.49374	2.39e-09	0.477401	9.3e-09	0.381244	7.64e-06	0.216526	0.0133474	-0.257462	0.00310465	-0.429599	3.39e-07	0.105967	0.230169	0.189787	0.0305644	0.0216332	0.806996
ADIPOR2	blue	-0.268989	0.00197097	-0.544889	2.05e-11	0.433606	2.56e-07	0.38157	7.49e-06	0.290056	0.000815526	-0.347765	5.03e-05	-0.411503	1.15e-06	0.340621	7.33e-05	0.278423	0.00133886	-0.257479	0.00310261
NUP62	blue	0.268576	0.00200404	0.669286	3.2e-18	-0.497087	1.79e-09	-0.510252	5.6e-10	-0.180959	0.0393636	0.554204	7.9e-12	0.611933	1.04e-14	-0.239778	0.0060017	-0.262786	0.00252315	-0.0339566	0.701322
SERPINF1	blue	0.268438	0.00201521	0.374588	1.13e-05	-0.174774	0.0467218	-0.42477	4.73e-07	-0.244398	0.00507428	0.386077	5.72e-06	0.108822	0.217785	-0.460814	3.45e-08	-0.244745	0.0050102	0.277203	0.00140855
CDC42BPA	blue	-0.267793	0.00206806	-0.516675	3.12e-10	0.238582	0.00626516	0.402254	2.09e-06	0.202494	0.0208615	-0.397193	2.88e-06	-0.32714	0.000145266	0.153273	0.0816817	0.247843	0.00446841	0.0186756	0.832969
NFRKB	blue	-0.267386	0.00210203	-0.368516	1.6e-05	0.251557	0.00388851	0.115273	0.191561	0.497806	1.68e-09	-0.288793	0.000861492	-0.45391	5.83e-08	0.039066	0.659005	0.0809567	0.359857	-0.0554109	0.531209
TGFA	blue	0.266995	0.00213515	0.309865	0.000333739	-0.298133	0.000570861	-0.16887	0.0547772	-0.0179181	0.83965	0.24651	0.0046948	0.221404	0.0113573	-0.13936	0.113802	-0.1506	0.0872132	-0.00569357	0.948739
IDH3B	blue	-0.266971	0.00213727	-0.298927	0.000550883	0.309979	0.000331963	0.266633	0.00216625	0.456959	4.63e-08	-0.0173139	0.844988	-0.0351025	0.691746	0.0913346	0.30138	0.284822	0.00102197	-0.245509	0.00487142
KRR1	blue	-0.26692	0.00214158	-0.306822	0.000384416	0.285445	0.000995086	0.140553	0.110713	0.263984	0.00240671	-0.267521	0.00209071	-0.143811	0.102603	0.298831	0.000553256	0.171418	0.0511703	-0.257794	0.00306509
PSMD4	blue	-0.26522	0.00229169	-0.435588	2.22e-07	0.348699	4.79e-05	0.336005	9.29e-05	0.429629	3.38e-07	-0.365628	1.89e-05	-0.392347	3.9e-06	0.338668	8.11e-05	0.437688	1.92e-07	-0.277605	0.00138523
FEN1	blue	0.264531	0.00235516	0.386716	5.5e-06	-0.116713	0.186034	-0.331156	0.000118864	-0.0979696	0.267471	0.118727	0.1785	0.322582	0.000181799	0.0787427	0.373188	-0.0172891	0.845208	-0.270671	0.00184149
GOT2	blue	-0.263589	0.00244453	-0.555794	6.69e-12	0.500478	1.33e-09	0.44138	1.47e-07	0.318991	0.000216414	-0.416828	8.09e-07	-0.545775	1.88e-11	0.321212	0.000194352	0.27378	0.0016223	-0.13319	0.130873
CD8B	blue	0.262587	0.00254291	0.457265	4.52e-08	-0.372973	1.24e-05	-0.336703	8.97e-05	-0.302475	0.000469218	0.414322	9.56e-07	0.258	0.00304077	-0.412963	1.05e-06	-0.128452	0.145262	0.411743	1.13e-06
MAML1	blue	-0.26224	0.00257784	-0.329942	0.000126333	0.158463	0.0717506	0.135999	0.122872	0.136963	0.120215	-0.238853	0.00620452	-0.418251	7.36e-07	0.046433	0.59987	-0.0787862	0.372923	0.139224	0.11416
POSTN	blue	-0.261487	0.00265504	-0.3141	0.000273428	0.144794	0.100251	0.166054	0.0590053	0.118681	0.17867	-0.0485111	0.583629	-0.0244996	0.782024	-0.023927	0.786996	0.0805921	0.362032	0.0482413	0.585726
PTAFR	blue	0.261424	0.00266166	0.689671	1.15e-19	-0.491787	2.82e-09	-0.66622	5.15e-18	-0.168421	0.0554341	0.6671	4.5e-18	0.567455	1.93e-12	-0.348196	4.92e-05	-0.47968	7.73e-09	0.00612818	0.944832
WTAP	blue	0.261367	0.00266763	0.400875	2.29e-06	-0.384738	6.2e-06	-0.118534	0.179214	-0.418059	7.45e-07	0.164545	0.0613789	0.343662	6.25e-05	0.0798153	0.366692	-0.0335337	0.704868	0.145115	0.0994934
AUH	blue	-0.261102	0.00269544	-0.374249	1.15e-05	0.560024	4.29e-12	0.189276	0.0310235	0.139844	0.112541	0.0659295	0.456113	-0.234063	0.00735572	-0.290106	0.000813744	-0.0447991	0.61278	0.262322	0.00256953
FOXN2	blue	0.261084	0.00269734	0.530895	8.17e-11	-0.498911	1.53e-09	-0.415239	9e-07	-0.237606	0.00648779	0.316265	0.000246662	0.286595	0.000947229	-0.318761	0.000218824	-0.375584	1.07e-05	0.27106	0.00181266
OLFML2A	blue	-0.260165	0.00279582	-0.451234	7.13e-08	0.229599	0.0085951	0.430356	3.21e-07	0.100673	0.254428	-0.165618	0.0596832	-0.493763	2.38e-09	-0.371149	1.38e-05	0.121041	0.170126	0.572305	1.13e-12
FPR1	blue	0.257639	0.00308347	0.544233	2.19e-11	-0.331652	0.000115928	-0.599378	4.92e-14	-0.0480341	0.587338	0.356237	3.19e-05	0.424584	4.79e-07	0.00535369	0.951795	-0.401524	2.19e-06	-0.286472	0.000952251
PSMA5	blue	0.256946	0.00316693	0.540423	3.21e-11	-0.132442	0.133068	-0.494232	2.29e-09	-0.0930563	0.29232	0.352613	3.88e-05	0.520378	2.21e-10	0.132394	0.133209	-0.20662	0.0183445	-0.472043	1.43e-08
GADD45A	blue	-0.256543	0.00321633	-0.49449	2.24e-09	0.271653	0.00176954	0.411336	1.16e-06	0.263692	0.00243457	-0.511613	4.95e-10	-0.409463	1.32e-06	0.419564	6.74e-07	0.213751	0.0146107	-0.175428	0.045893
SPRED2	blue	-0.256279	0.00324919	-0.330289	0.000124154	0.223759	0.0104933	0.0851766	0.335279	0.306763	0.000385466	-0.259869	0.00282824	-0.275387	0.00151852	0.087303	0.323309	-0.0112437	0.898969	-0.192525	0.0281998
CCT4	blue	-0.255701	0.00332201	-0.334509	0.000100318	0.293216	0.000710165	0.392435	3.88e-06	0.0509141	0.565104	-0.178386	0.0422972	0.0952377	0.281105	0.430618	3.16e-07	0.172608	0.0495537	-0.196045	0.0253908
PSMA4	blue	0.255637	0.00333007	0.395627	3.18e-06	-0.109631	0.214362	-0.208706	0.0171755	0.0297874	0.736552	0.134191	0.127978	0.49951	1.45e-09	0.267411	0.00209997	0.0534847	0.545603	-0.434389	2.42e-07
MCM5	blue	0.25514	0.003394	0.550989	1.1e-11	-0.38903	4.78e-06	-0.444268	1.19e-07	0.000110662	0.999003	0.49976	1.42e-09	0.369394	1.52e-05	-0.392033	3.97e-06	-0.00506692	0.954375	0.00069315	0.993755
CDV3	blue	0.254151	0.00352451	0.438863	1.76e-07	-0.176531	0.0445236	-0.247442	0.00453545	-0.356712	3.1e-05	0.434115	2.47e-07	0.375159	1.09e-05	-0.277194	0.00140909	-0.287573	0.000908163	0.313717	0.000278444
UMPS	blue	-0.253675	0.003589	-0.370967	1.39e-05	0.387036	5.39e-06	0.241833	0.00557201	0.149088	0.0904699	-0.308839	0.000350084	-0.086576	0.32737	0.529748	9.12e-11	0.177941	0.0428228	-0.439671	1.66e-07
AHCYL1	blue	-0.253262	0.0036457	-0.404716	1.79e-06	0.502267	1.14e-09	0.329679	0.000128007	0.220168	0.0118351	-0.145391	0.0988429	-0.258593	0.00297182	0.0280178	0.751677	0.0219208	0.804481	-0.0206848	0.815303
NEDD9	blue	0.253261	0.00364583	0.338376	8.23e-05	-0.345044	5.81e-05	-0.328835	0.000133521	-0.183945	0.0361753	0.163055	0.0637988	0.144134	0.101828	-0.36253	2.25e-05	-0.0870088	0.324949	0.188386	0.031838
CEP68	blue	-0.252971	0.00368612	-0.5364	4.78e-11	0.263825	0.00242182	0.58075	4.39e-13	-0.0673483	0.446456	-0.534559	5.73e-11	-0.426072	4.33e-07	0.063296	0.474342	0.29872	0.000556019	0.361753	2.35e-05
EZH1	blue	-0.250245	0.00408521	-0.347548	5.09e-05	0.137276	0.119362	0.188219	0.0319928	0.264809	0.00232932	-0.107829	0.222035	-0.52352	1.65e-10	-0.461922	3.17e-08	0.0441314	0.618091	0.545046	2.02e-11
TSPAN9	blue	-0.250032	0.00411785	-0.496601	1.87e-09	0.203612	0.0201518	0.395595	3.19e-06	0.321242	0.000194063	-0.483104	5.83e-09	-0.463088	2.89e-08	0.346029	5.52e-05	0.172101	0.0502379	-0.132217	0.133733
RPL37A	blue	-0.249689	0.00417112	-0.476057	1.04e-08	0.297535	0.000586329	0.42615	4.3e-07	0.181039	0.0392752	-0.396386	3.03e-06	-0.396311	3.05e-06	0.269398	0.00193875	0.704021	9.37e-21	-0.100465	0.255413
C1QB	blue	0.249591	0.00418655	0.512795	4.45e-10	-0.2894	0.000839133	-0.386961	5.42e-06	-0.329293	0.000130502	0.473256	1.3e-08	0.266855	0.00214715	-0.335227	9.67e-05	-0.194797	0.0263583	0.290529	0.0007989
GOLGA3	blue	-0.249057	0.00427093	-0.477751	9.04e-09	0.306622	0.000387985	0.325915	0.000154349	0.321161	0.000194827	-0.300657	0.000509543	-0.46257	3.01e-08	-0.000159542	0.998563	0.185009	0.0350932	0.0717978	0.416928
LGALS3BP	blue	0.24891	0.00429438	0.331262	0.00011823	-0.0638976	0.470143	-0.344147	6.09e-05	0.369347	1.53e-05	0.324503	0.000165473	0.156245	0.0758687	-0.11701	0.184909	-0.223783	0.0104847	-0.297359	0.000590964
SSR4	blue	0.248827	0.00430774	0.343404	6.34e-05	-0.0613374	0.488151	-0.378495	8.99e-06	-0.100824	0.253714	0.380818	7.83e-06	0.234507	0.00724164	-0.16676	0.0579213	0.0573823	0.516678	-0.165191	0.0603541
IFIT1	blue	0.248317	0.0043903	0.316987	0.000238286	-0.0900518	0.308249	-0.341233	7.1e-05	-0.0365195	0.679971	0.46196	3.16e-08	0.240732	0.00579871	-0.39014	4.46e-06	-0.363208	2.16e-05	-0.00497166	0.955231
SLC35A3	blue	-0.247941	0.00445224	-0.397163	2.89e-06	0.272916	0.00168069	0.300297	0.00051791	0.150658	0.0870887	-0.282243	0.00114034	-0.205587	0.018949	0.203993	0.0199145	0.0761603	0.389114	-0.0264174	0.765438
TTC3	blue	-0.247462	0.00453202	-0.441257	1.48e-07	0.340769	7.27e-05	0.409444	1.32e-06	-0.0171005	0.846875	-0.0484316	0.584246	-0.27222	0.00172912	-0.298441	0.000563027	0.195188	0.0260516	0.470286	1.65e-08
CPE	blue	-0.247201	0.00457623	-0.442024	1.4e-07	0.205752	0.0188512	0.400819	2.29e-06	-0.0297081	0.737228	-0.33227	0.000112372	-0.342268	6.72e-05	-0.141595	0.108066	0.201194	0.0217143	0.394321	3.45e-06
EED	blue	0.246758	0.00465179	0.442583	1.35e-07	-0.366466	1.8e-05	-0.180936	0.0393889	-0.312916	0.000289182	0.202742	0.0207027	0.312198	0.000299137	-0.295791	0.000633724	0.036189	0.682711	0.351682	4.08e-05
POLR2K	blue	-0.246126	0.00476185	-0.427646	3.88e-07	0.302907	0.000460081	0.349088	4.69e-05	-0.0334596	0.705491	-0.161687	0.0660889	-0.176436	0.0446398	-0.0343464	0.698059	0.361408	2.39e-05	0.0953346	0.280613
COPS5	blue	-0.245255	0.00491707	-0.356692	3.11e-05	0.429264	3.47e-07	0.309923	0.000332839	0.140791	0.110104	-0.152158	0.083954	0.0729902	0.409213	0.449203	8.29e-08	0.0729313	0.409592	-0.373671	1.19e-05
RIPK2	blue	0.244877	0.0049859	0.515675	3.42e-10	-0.283767	0.00106896	-0.499372	1.47e-09	-0.0245052	0.781975	0.507928	6.9e-10	0.407564	1.49e-06	-0.206186	0.0185962	-0.328198	0.000137824	-0.189972	0.0303993
DNAJA1	blue	0.243899	0.00516793	0.444292	1.19e-07	-0.115688	0.189956	-0.346037	5.52e-05	-0.0843424	0.340051	0.329641	0.000128245	0.559488	4.54e-12	0.106682	0.227024	-0.13748	0.11881	-0.392983	3.75e-06
CAPZA1	blue	0.243163	0.0053087	0.612912	9.15e-15	-0.410624	1.22e-06	-0.488656	3.67e-09	-0.18304	0.0371179	0.618146	4.67e-15	0.696698	3.43e-20	-0.186136	0.0339771	-0.0994102	0.260464	-0.114625	0.194084
TSR1	blue	-0.242972	0.00534584	-0.405413	1.71e-06	0.250861	0.00399179	0.371853	1.32e-05	0.152465	0.0833236	-0.454228	5.69e-08	-0.136125	0.122524	0.565392	2.41e-12	0.280771	0.00121341	-0.362593	2.24e-05
CYLD	blue	0.24236	0.00546638	0.413901	9.83e-07	-0.355346	3.34e-05	-0.194714	0.0264237	-0.239746	0.00600869	0.125357	0.15529	0.172632	0.049522	-0.158727	0.0712716	0.0892633	0.312521	0.180556	0.0398118
DCTN6	blue	-0.242339	0.0054706	-0.423126	5.29e-07	0.324717	0.000163738	0.263966	0.00240835	0.0838764	0.342735	-0.187752	0.0324281	-0.0737504	0.404338	0.218142	0.0126567	0.152601	0.0830462	-0.190017	0.0303593
B4GALT4	blue	-0.241925	0.00555337	-0.391601	4.08e-06	0.233014	0.00763175	0.143288	0.103873	0.541233	2.96e-11	-0.253051	0.00367493	-0.332489	0.000111135	0.0931248	0.291964	0.0669525	0.449138	-0.140637	0.110496
SNRPG	blue	0.240839	0.00577638	0.396696	2.98e-06	-0.140583	0.110636	-0.308065	0.000362919	-0.223014	0.0107602	0.190998	0.0294988	0.516417	3.19e-10	0.213601	0.0146819	0.182825	0.0373451	-0.44015	1.61e-07
PARP2	blue	-0.240631	0.00581996	-0.542921	2.5e-11	0.35399	3.6e-05	0.39858	2.64e-06	0.152669	0.0829074	-0.428962	3.54e-07	-0.578736	5.52e-13	0.0340049	0.700917	0.228145	0.00903699	0.192578	0.0281561
TRIB2	blue	0.238365	0.00631413	0.356706	3.1e-05	-0.344008	6.14e-05	-0.212553	0.0151872	-0.051479	0.560791	0.119766	0.174702	0.155167	0.0779369	-0.20316	0.0204366	-0.228059	0.00906355	0.33342	0.000106022
MRPL23	blue	-0.238116	0.00637063	-0.5105	5.47e-10	0.423654	5.1e-07	0.382534	7.07e-06	0.241374	0.0056655	-0.422933	5.36e-07	-0.499932	1.4e-09	0.305534	0.000407941	0.502239	1.14e-09	-0.251692	0.00386883
USP46	blue	-0.237993	0.00639862	-0.482516	6.12e-09	0.287594	0.000907332	0.4403	1.59e-07	-0.0480058	0.587559	-0.289068	0.000851282	-0.285884	0.000976562	0.092986	0.292687	0.116185	0.188047	0.148588	0.0915686
NAMPT	blue	0.237836	0.00643465	0.404379	1.83e-06	-0.228708	0.00886361	-0.292962	0.000718171	-0.199111	0.0231424	0.251792	0.00385423	0.63387	5.74e-16	0.393876	3.55e-06	-0.0869274	0.325403	-0.58501	2.7e-13
METTL7A	blue	-0.236821	0.00667184	-0.320369	0.000202465	0.398927	2.59e-06	0.306577	0.00038879	-0.0394065	0.656221	0.0672294	0.447261	0.00406485	0.963391	-0.178623	0.0420195	0.111477	0.206697	0.231473	0.00805393
RABGAP1L	blue	-0.236404	0.00677135	-0.382355	7.15e-06	0.156315	0.0757347	0.479858	7.62e-09	-0.0282979	0.749277	-0.0868111	0.326053	-0.304037	0.000436945	-0.35912	2.72e-05	0.231645	0.00800585	0.683467	3.26e-19
MAPK9	blue	0.235413	0.00701357	0.516018	3.31e-10	-0.442432	1.36e-07	-0.312642	0.000292953	-0.297397	0.000589969	0.446272	1.03e-07	0.442125	1.39e-07	-0.410902	1.2e-06	-0.131464	0.135981	0.313415	0.000282444
C2CD2	blue	-0.234951	0.0071291	-0.573367	1.01e-12	0.411322	1.17e-06	0.460709	3.48e-08	0.135972	0.122947	-0.516923	3.05e-10	-0.609287	1.45e-14	0.164248	0.0618561	0.196589	0.0249782	0.120241	0.172986
TEP1	blue	0.23372	0.00744516	0.609166	1.47e-14	-0.483936	5.44e-09	-0.526967	1.19e-10	-0.313971	0.000275113	0.463072	2.9e-08	0.570917	1.32e-12	-0.236212	0.00681774	-0.402802	2.02e-06	0.0392134	0.657799
MRPL33	blue	-0.233397	0.00753002	-0.427583	3.9e-07	0.589693	1.56e-13	0.205159	0.0192044	0.225862	0.00977114	-0.363378	2.14e-05	-0.275644	0.00150254	0.338865	8.02e-05	0.355541	3.31e-05	-0.313941	0.000275501
CX3CR1	blue	0.232965	0.00764506	0.406854	1.56e-06	-0.469013	1.82e-08	-0.264362	0.00237099	-0.254325	0.00350123	0.133211	0.130811	0.417571	7.7e-07	-0.0243718	0.783133	-0.201977	0.0211974	0.0522061	0.555262
FOLR2	blue	0.232827	0.00768207	0.431637	2.94e-07	-0.263287	0.00247379	-0.463251	2.86e-08	-0.245332	0.00490324	0.49448	2.24e-09	0.214603	0.0142123	-0.49186	2.8e-09	-0.374262	1.15e-05	0.326855	0.000147336
LAMP3	blue	0.232714	0.00771251	0.336613	9.01e-05	-0.383244	6.78e-06	-0.0460067	0.603226	-0.150509	0.087405	-0.239045	0.00616197	0.223318	0.0106504	0.359903	2.6e-05	0.154521	0.0791983	-0.16927	0.0541975
ARHGAP35	blue	-0.232024	0.00790072	-0.388429	4.96e-06	0.176076	0.0450839	0.391131	4.2e-06	0.339808	7.64e-05	-0.278572	0.00133057	-0.391107	4.21e-06	-0.139035	0.114656	0.0306793	0.728967	0.427758	3.85e-07
FKBP1A	blue	0.232017	0.00790276	0.372829	1.25e-05	-0.193444	0.0274423	-0.288093	0.000887979	-0.392196	3.93e-06	0.109454	0.215107	0.320313	0.000203015	0.199596	0.0228024	0.0380815	0.667081	-0.24454	0.00504786
TNFAIP6	blue	0.230903	0.00821521	0.489499	3.42e-09	-0.448752	8.57e-08	-0.467685	2.02e-08	-0.0905592	0.30552	0.089485	0.311316	0.388359	4.98e-06	0.257433	0.00310803	-0.279143	0.00129916	-0.392629	3.83e-06
SLC7A5	blue	-0.229804	0.00853431	-0.312783	0.000291005	0.470803	1.58e-08	0.110738	0.209744	0.468863	1.84e-08	-0.289054	0.000851824	-0.332515	0.000110994	0.407787	1.47e-06	0.225025	0.010053	-0.491169	2.97e-09
RPA3	blue	0.229052	0.00875903	0.306424	0.000391541	-0.00701635	0.936852	-0.303033	0.000457446	-0.185621	0.0344828	0.199592	0.0228051	0.327543	0.000142386	0.0519848	0.556941	0.075576	0.392773	-0.282848	0.00111151
NPM1	blue	0.22692	0.00942438	0.337062	8.8e-05	-0.089978	0.308647	-0.291652	0.00076066	-0.184611	0.0354945	0.223028	0.010755	0.431932	2.88e-07	0.0763166	0.388139	0.235201	0.00706643	-0.38139	7.57e-06
SLC39A8	blue	0.224751	0.0101469	0.469177	1.8e-08	-0.236589	0.00672699	-0.39651	3.01e-06	-0.164905	0.0608055	0.0899751	0.308663	0.547589	1.56e-11	0.430908	3.09e-07	-0.121417	0.168793	-0.552015	9.92e-12
PREP	blue	-0.224512	0.0102293	-0.504948	9e-10	0.419848	6.61e-07	0.451691	6.89e-08	0.170503	0.0524424	-0.353417	3.71e-05	-0.349121	4.68e-05	0.301179	0.000497656	0.228773	0.00884371	-0.162517	0.0646921
ANPEP	blue	0.224365	0.0102805	0.45823	4.2e-08	-0.403039	1.99e-06	-0.401805	2.16e-06	-0.0187958	0.831909	0.0945612	0.284551	0.383912	6.51e-06	0.16985	0.0533659	-0.257868	0.0030563	-0.368626	1.59e-05
TUBA3C	blue	-0.224121	0.0103656	-0.367762	1.67e-05	0.397572	2.82e-06	0.218139	0.0126581	0.233459	0.00751376	-0.207708	0.0177262	-0.324028	0.000169372	0.109776	0.213754	0.303517	0.00044745	-0.155864	0.0765939
FLRT2	blue	-0.223094	0.0107311	-0.360361	2.54e-05	0.222931	0.0107903	0.304757	0.000422761	0.0518857	0.557695	-0.219885	0.0119471	-0.0542985	0.539498	0.104317	0.237548	0.208205	0.0174499	0.0504188	0.568899
SERPING1	blue	0.2223	0.0110214	0.441713	1.43e-07	-0.405734	1.68e-06	-0.157409	0.073683	-0.447572	9.35e-08	0.292079	0.000746558	0.32349	0.000173902	-0.15373	0.0807667	-0.0567843	0.521064	0.342404	6.68e-05
SLC25A36	blue	-0.221866	0.0111827	-0.362263	2.28e-05	0.208749	0.0171517	0.315449	0.000256446	-0.0262549	0.76684	-0.0559419	0.527276	-0.299865	0.000528097	-0.374883	1.11e-05	0.249972	0.00412724	0.552025	9.91e-12
PHTF2	blue	0.221602	0.0112823	0.49361	2.41e-09	-0.431241	3.02e-07	-0.437229	1.98e-07	-0.392177	3.94e-06	0.441654	1.44e-07	0.33007	0.000125522	-0.594335	9.02e-14	-0.205316	0.0191101	0.418486	7.24e-07
MARCO	blue	0.219644	0.012043	0.496353	1.91e-09	-0.324264	0.000167425	-0.371441	1.36e-05	-0.346117	5.49e-05	0.612876	9.2e-15	0.473311	1.29e-08	-0.442488	1.36e-07	-0.366822	1.77e-05	0.320629	0.000199924
ING3	blue	0.218632	0.0124536	0.372762	1.26e-05	-0.268728	0.00199181	-0.348754	4.77e-05	-0.331711	0.000115585	0.199352	0.0229732	0.225141	0.0100136	-0.204145	0.0198208	-0.00818829	0.926332	0.0858878	0.331244
SCGB2A2	blue	-0.216628	0.013303	-0.452517	6.47e-08	0.345579	5.65e-05	0.505402	8.64e-10	0.00827234	0.925578	-0.361707	2.35e-05	-0.434062	2.48e-07	0.0348227	0.69408	0.162334	0.0649968	0.271353	0.00179122
MCM3AP	blue	0.215815	0.0136616	0.334722	9.92e-05	-0.215294	0.0138958	-0.315667	0.000253799	-0.1708	0.0520269	0.262801	0.00252167	0.039844	0.652651	-0.436276	2.12e-07	-0.232308	0.00782272	0.293423	0.000703721
SNX1	blue	-0.215463	0.0138197	-0.380098	8.18e-06	0.285996	0.000971877	0.29805	0.000572983	0.0997847	0.258664	-0.11333	0.199206	-0.439691	1.66e-07	-0.266869	0.00214594	0.0839875	0.342094	0.436378	2.1e-07
CBX7	blue	-0.213221	0.0148632	-0.322223	0.000185014	0.0779194	0.378222	0.319757	0.000208551	0.157074	0.074307	-0.189572	0.0307568	-0.504467	9.39e-10	-0.459174	3.91e-08	0.138221	0.116815	0.706144	6.38e-21
INTS10	blue	-0.213097	0.0149232	-0.390308	4.42e-06	0.114348	0.195171	0.352374	3.93e-05	0.0420626	0.634669	-0.318954	0.000216795	-0.207931	0.017602	0.260427	0.00276736	0.280078	0.00124926	0.019845	0.822676
ERCC1	blue	-0.21147	0.0157255	-0.363737	2.1e-05	0.510746	5.35e-10	0.0413388	0.640513	0.245889	0.00480365	-0.297035	0.00059957	-0.382873	6.93e-06	0.273345	0.00165143	0.131576	0.135646	-0.336438	9.09e-05
GRIN2C	blue	-0.209294	0.0168576	-0.410398	1.24e-06	0.397611	2.81e-06	0.158015	0.072567	0.379106	8.67e-06	-0.367576	1.69e-05	-0.445463	1.09e-07	0.217087	0.013104	0.163877	0.0624547	-0.284407	0.00104024
PPFIBP1	blue	-0.208004	0.0175615	-0.58781	1.95e-13	0.317745	0.000229786	0.524263	1.54e-10	0.12237	0.16545	-0.578462	5.69e-13	-0.594534	8.81e-14	0.32382	0.000171114	0.322149	0.000185684	0.0808481	0.360504
SLC19A2	blue	-0.207815	0.0176667	-0.490042	3.27e-09	0.387322	5.3e-06	0.440531	1.56e-07	0.181693	0.0385585	-0.107004	0.225614	-0.261365	0.00266777	0.13143	0.136083	0.199511	0.0228615	-0.0289356	0.743821
REL	blue	0.206467	0.018433	0.299696	0.000532147	-0.32798	0.000139326	-0.142772	0.105137	-0.297418	0.000589412	0.19131	0.0292294	0.23237	0.00780584	-0.0800574	0.365236	-0.123419	0.161827	0.155312	0.077656
ATP8A1	blue	0.205811	0.0188166	0.299199	0.00054418	-0.150032	0.0884246	-0.184515	0.0355925	-0.306803	0.000384759	0.411666	1.14e-06	0.138317	0.116559	-0.675525	1.19e-18	0.0401174	0.650424	0.612474	9.68e-15
EIF3C	blue	-0.205073	0.0192555	-0.334643	9.96e-05	0.251051	0.0039633	0.276803	0.00143219	0.298671	0.000557251	-0.217486	0.0129331	-0.327235	0.000144581	0.208893	0.0170735	0.0564658	0.523408	-0.106592	0.227419
CCL18	blue	0.204469	0.0196219	0.40382	1.9e-06	-0.228126	0.00904284	-0.34967	4.55e-05	-0.316284	0.000246442	0.424633	4.77e-07	0.286184	0.000964064	-0.263941	0.0024108	-0.166696	0.0580183	0.22261	0.0109073
N4BP2L1	blue	0.202762	0.0206894	0.467019	2.13e-08	-0.404133	1.86e-06	-0.239523	0.00605693	-0.377259	9.67e-06	0.365446	1.91e-05	0.345892	5.56e-05	-0.323236	0.000176083	-0.240674	0.00581089	0.386468	5.58e-06
CEACAM6	blue	-0.201042	0.0218154	-0.431819	2.9e-07	0.280055	0.00125047	0.466671	2.19e-08	0.0142094	0.872523	-0.468169	1.95e-08	-0.474119	1.21e-08	0.204081	0.0198607	0.137194	0.119585	0.166141	0.0588715
CLOCK	blue	-0.200633	0.0220909	-0.358485	2.81e-05	0.281099	0.00119677	0.328231	0.000137599	0.115808	0.189494	-0.264481	0.00235982	0.0134684	0.879118	0.211134	0.0158961	0.18901	0.0312649	-0.119176	0.176851
PNP	blue	0.20056	0.0221404	0.308741	0.000351682	-0.11029	0.211604	-0.378795	8.83e-06	0.0776183	0.380072	-0.0656949	0.457721	0.229261	0.00869617	0.503987	9.79e-10	-0.0507992	0.565983	-0.698142	2.67e-20
STK4	blue	0.200548	0.0221483	0.454707	5.49e-08	-0.474963	1.13e-08	-0.373455	1.21e-05	0.0137176	0.876899	0.209054	0.0169867	0.117781	0.182009	-0.354503	3.5e-05	-0.143009	0.104555	0.314634	0.000266587
TMPRSS2	blue	-0.198812	0.0233539	-0.402567	2.05e-06	0.33544	9.57e-05	0.267677	0.00207764	0.246478	0.00470029	-0.333609	0.00010501	-0.45017	7.71e-08	0.141224	0.109002	0.0731236	0.408355	0.0344136	0.697497
RNF115	blue	0.197893	0.0240139	0.343179	6.41e-05	-0.338048	8.37e-05	-0.247942	0.00445193	-0.182436	0.0377586	0.273756	0.0016239	0.244067	0.00513613	-0.324807	0.000163015	-0.227651	0.00919145	0.259199	0.00290278
HSPB11	blue	0.195944	0.0254674	0.428853	3.57e-07	-0.22922	0.00870847	-0.248983	0.00428268	-0.350808	4.28e-05	0.380574	7.95e-06	0.477147	9.5e-09	-0.211572	0.0156742	0.208713	0.0171714	0.0818827	0.35437
METTL1	blue	0.192995	0.02781	0.37952	8.46e-06	-0.151828	0.0846352	-0.419794	6.63e-07	0.019329	0.827214	0.291876	0.000753227	0.407854	1.46e-06	0.123182	0.16264	-0.0508048	0.565941	-0.525659	1.35e-10
INHBB	blue	-0.192887	0.027899	-0.503364	1.03e-09	0.282786	0.00111443	0.452593	6.44e-08	0.148166	0.0925032	-0.523394	1.67e-10	-0.411285	1.17e-06	0.299559	0.000535436	0.0453561	0.608365	0.0282891	0.749352
TBCC	blue	0.192319	0.028372	0.444289	1.19e-07	-0.320911	0.000197209	-0.376586	1.01e-05	-0.171	0.0517482	0.353322	3.73e-05	0.380112	8.17e-06	-0.199113	0.0231408	-0.0223285	0.80092	-0.0357513	0.686345
DNAJC3	blue	0.192244	0.028435	0.488381	3.76e-09	-0.285129	0.00100865	-0.260311	0.00277994	-0.351311	4.16e-05	0.455276	5.26e-08	0.641103	2.1e-16	-0.119217	0.176701	-0.257279	0.00312655	0.116556	0.186631
UBL4A	blue	-0.191458	0.0291023	-0.383054	6.86e-06	0.462917	2.93e-08	0.206179	0.0186004	0.352315	3.94e-05	-0.216771	0.0132406	-0.42175	5.81e-07	0.0728238	0.410284	0.181469	0.0388026	-0.157339	0.0738136
RB1CC1	blue	-0.190685	0.0297704	-0.441454	1.46e-07	0.235333	0.00703333	0.480568	7.19e-09	0.0676817	0.444203	-0.200115	0.022444	-0.305399	0.000410486	-0.146694	0.0958263	0.299062	0.000547534	0.441165	1.49e-07
SOCS3	blue	0.188848	0.0314128	0.365109	1.95e-05	-0.265969	0.00222442	-0.411813	1.13e-06	0.226606	0.00952622	0.0460711	0.602719	0.327271	0.000144323	0.30971	0.000336154	-0.259711	0.00284566	-0.570058	1.45e-12
COQ9	blue	-0.188752	0.031501	-0.47236	1.4e-08	0.643039	1.6e-16	0.200137	0.0224287	0.328962	0.000132674	-0.281518	0.0011758	-0.529811	9.07e-11	0.132481	0.132954	0.0793134	0.369723	-0.189013	0.0312621
TSC22D2	blue	-0.188566	0.0316711	-0.343655	6.25e-05	0.122912	0.163571	0.273839	0.00161837	0.077866	0.378549	-0.369314	1.53e-05	-0.205589	0.0189473	0.268257	0.00202991	0.173946	0.0477874	-0.106032	0.229883
DRG1	blue	-0.188475	0.0317554	-0.357696	2.94e-05	0.306023	0.000398862	0.362349	2.27e-05	0.100717	0.25422	-0.235961	0.00687871	0.0469799	0.595576	0.532305	7.13e-11	0.232199	0.00785256	-0.450794	7.36e-08
B3GNT1	blue	-0.185735	0.034371	-0.541851	2.79e-11	0.324341	0.000166791	0.394388	3.44e-06	0.0512128	0.562821	-0.489674	3.37e-09	-0.617898	4.83e-15	0.051754	0.558696	0.237768	0.00645025	0.176497	0.0445651
AKAP13	blue	0.183313	0.0368314	0.471834	1.46e-08	-0.382195	7.22e-06	-0.389005	4.79e-06	-0.162335	0.0649958	0.423492	5.16e-07	0.237006	0.00662789	-0.375609	1.06e-05	-0.0493918	0.576807	0.200262	0.0223436
TSPAN8	blue	-0.183235	0.0369133	-0.481673	6.56e-09	0.271148	0.00180624	0.570545	1.38e-12	-0.00218069	0.980355	-0.510013	5.72e-10	-0.521285	2.03e-10	0.051836	0.558073	0.236686	0.00670382	0.327522	0.000142535
DBT	blue	-0.182571	0.0376149	-0.370545	1.43e-05	0.293103	0.000713714	0.369559	1.51e-05	0.0472114	0.593763	-0.306489	0.00039038	-0.376743	9.96e-06	0.0745039	0.39954	0.359014	2.73e-05	0.222921	0.0107938
DNM1	blue	-0.181639	0.0386171	-0.353664	3.66e-05	0.0133485	0.880187	0.298461	0.000562526	0.0100765	0.90941	-0.307185	0.000378018	-0.408883	1.37e-06	0.0274286	0.756734	0.0579362	0.512632	0.302034	0.000478728
ZW10	blue	-0.181347	0.0389365	-0.484972	5e-09	0.229849	0.00852124	0.348869	4.74e-05	0.469309	1.78e-08	-0.462012	3.14e-08	-0.430244	3.24e-07	0.332397	0.000111654	0.0386152	0.662698	-0.251797	0.00385351
PEMT	blue	-0.180923	0.0394038	-0.406238	1.62e-06	0.305006	0.000417951	0.218263	0.0126065	0.334691	9.94e-05	-0.345684	5.62e-05	-0.297725	0.000581382	0.358562	2.8e-05	0.143206	0.104074	-0.416958	8.02e-07
PROSC	blue	0.178235	0.0424752	0.382755	6.98e-06	-0.122977	0.163344	-0.374026	1.17e-05	-0.129122	0.143156	0.360706	2.49e-05	0.377407	9.58e-06	-0.0980346	0.267151	-0.253625	0.00359574	-0.162084	0.0654177
ALDH6A1	blue	-0.177641	0.04318	-0.417976	7.5e-07	0.551796	1.01e-11	0.388492	4.94e-06	-0.0149699	0.865762	-0.0119118	0.893001	-0.225287	0.00996381	-0.175476	0.045833	0.112391	0.202977	0.309906	0.000333099
PDIA6	blue	0.177547	0.0432922	0.317458	0.000232968	-0.150183	0.0881011	-0.333585	0.000105139	0.139774	0.112722	0.325747	0.000155637	0.427959	3.8e-07	0.0948077	0.283292	-0.109021	0.21694	-0.475572	1.08e-08
PSMD11	blue	-0.176889	0.0440856	-0.417245	7.87e-07	0.356721	3.1e-05	0.322967	0.000178413	0.416702	8.16e-07	-0.375557	1.07e-05	-0.338807	8.05e-05	0.445625	1.08e-07	0.10494	0.234745	-0.425702	4.44e-07
PRKAB2	blue	-0.176608	0.0444284	-0.570058	1.45e-12	0.291029	0.000781663	0.52913	9.68e-11	0.0454364	0.60773	-0.430757	3.13e-07	-0.445724	1.07e-07	0.102359	0.24652	0.236378	0.00677774	0.294969	0.000657281
ETV6	blue	0.176212	0.0449155	0.412044	1.11e-06	-0.47154	1.49e-08	-0.236246	0.00680955	-0.142536	0.105718	0.165068	0.0605482	0.353281	3.74e-05	-0.0336469	0.703918	-0.128783	0.14422	0.0972883	0.270828
KLHDC10	blue	-0.17531	0.0460407	-0.336674	8.98e-05	0.237058	0.00661567	0.339003	7.97e-05	0.00497015	0.955245	-0.256409	0.00323303	-0.120514	0.172008	0.216007	0.0135761	0.330032	0.000125763	0.0236378	0.78951
LRP6	blue	-0.173866	0.0478917	-0.607961	1.71e-14	0.32669	0.000148545	0.64098	2.14e-16	0.0443739	0.616159	-0.630565	9.01e-16	-0.581631	3.97e-13	0.203721	0.020084	0.30927	0.000343132	0.291827	0.000754846
SORBS2	blue	-0.172618	0.0495405	-0.516885	3.06e-10	0.382616	7.04e-06	0.56124	3.77e-12	-0.0269325	0.761001	-0.419757	6.65e-07	-0.452886	6.3e-08	0.0601418	0.496685	0.237166	0.00659039	0.297965	0.000575169
EFHD1	blue	-0.172023	0.0503432	-0.403112	1.98e-06	0.278889	0.00131304	0.271099	0.00180977	0.162334	0.0649973	-0.341767	6.9e-05	-0.436525	2.08e-07	0.0540119	0.541644	0.284487	0.00103668	0.0728113	0.410365
MCL1	blue	0.168857	0.0547968	0.456998	4.62e-08	-0.324866	0.000162541	-0.331028	0.000119633	0.113024	0.20043	0.229621	0.00858876	0.338306	8.26e-05	-0.026576	0.764071	-0.111287	0.207476	-0.0484337	0.584229
SEMA3C	blue	-0.163196	0.0635662	-0.305736	0.00040417	0.149463	0.0896527	0.266488	0.00217882	0.0163962	0.85311	-0.253722	0.00358248	-0.142413	0.106024	-0.0934443	0.290304	-0.0010555	0.990491	0.23323	0.00757418
MFI2	blue	-0.163143	0.0636537	-0.446561	1.01e-07	0.394729	3.36e-06	0.362311	2.28e-05	0.216044	0.0135599	-0.367776	1.67e-05	-0.510845	5.31e-10	0.0648515	0.463527	0.215494	0.0138057	0.0738505	0.403699
DDAH1	blue	-0.160162	0.0687198	-0.320725	0.000198995	0.337637	8.55e-05	0.133563	0.129787	0.1753	0.0460535	-0.35673	3.1e-05	-0.0727596	0.410698	0.534758	5.61e-11	0.0860417	0.330375	-0.460312	3.58e-08
EPB41	blue	-0.154002	0.080224	-0.332543	0.000110836	0.194711	0.0264259	0.371467	1.35e-05	-0.0660813	0.455074	-0.307972	0.000364483	-0.379575	8.43e-06	0.0386143	0.662705	0.250245	0.00408522	0.339011	7.96e-05
PSMB1	blue	0.148303	0.0921987	0.318615	0.000220372	-0.14368	0.102921	-0.336169	9.22e-05	-0.0805	0.362582	0.296819	0.000605376	0.397954	2.75e-06	0.138989	0.114777	0.0719191	0.416139	-0.48357	5.61e-09
ITGBL1	blue	-0.147744	0.0934473	-0.304876	0.000420462	0.0676316	0.444541	0.327106	0.000145513	0.0349334	0.693156	-0.0966568	0.273965	-0.282552	0.00112555	-0.380213	8.12e-06	0.0892681	0.312495	0.542147	2.71e-11
TYROBP	blue	0.147326	0.094387	0.448967	8.43e-08	-0.265498	0.00226651	-0.366776	1.77e-05	-0.292557	0.00073106	0.545582	1.91e-11	0.326601	0.000149203	-0.351565	4.11e-05	-0.171718	0.0507591	0.251586	0.00388426
ARID4B	blue	0.142166	0.106637	0.316633	0.000242359	-0.354141	3.57e-05	-0.1161	0.188373	-0.320437	0.000201798	0.269072	0.00196438	0.316082	0.000248828	-0.428081	3.76e-07	-0.0869769	0.325126	0.5506	1.15e-11
TMPO	blue	0.135791	0.12345	0.375548	1.07e-05	-0.314873	0.000263577	-0.241372	0.0056659	-0.306001	0.000399252	0.175977	0.0452072	0.190501	0.029932	-0.253992	0.003546	-0.265507	0.00226564	0.41417	9.66e-07
SHB	blue	-0.134571	0.126892	-0.343786	6.21e-05	0.318891	0.000217457	0.21625	0.0134686	0.226541	0.00954751	-0.321275	0.000193751	-0.246923	0.00462345	0.451095	7.2e-08	0.127504	0.148279	-0.43952	1.68e-07
PPARA	blue	-0.132637	0.132494	-0.361645	2.36e-05	0.463547	2.79e-08	0.377019	9.8e-06	0.0189701	0.830374	-0.101592	0.250095	-0.239962	0.00596207	-0.0844117	0.339653	0.109455	0.215105	0.194608	0.0265068
DDX42	blue	-0.130329	0.139425	-0.419447	6.79e-07	0.168287	0.0556313	0.397452	2.84e-06	0.215016	0.0140226	-0.401637	2.18e-06	-0.483286	5.75e-09	-0.0110911	0.900334	0.172705	0.0494244	0.241773	0.00558416
SCGB1D2	blue	-0.121513	0.168453	-0.360347	2.54e-05	0.256607	0.00320849	0.418691	7.14e-07	-0.0333302	0.706577	-0.317746	0.00022977	-0.442129	1.39e-07	-0.0168685	0.848928	0.130268	0.139611	0.295908	0.000630445
RALGAPB	blue	-0.121448	0.168685	-0.394536	3.4e-06	0.192565	0.0281665	0.417585	7.69e-07	0.01914	0.828877	-0.256645	0.00320378	-0.353354	3.73e-05	-0.102359	0.246518	0.239872	0.00598137	0.393842	3.55e-06
PSMB4	blue	0.114989	0.192665	0.342493	6.65e-05	-0.197175	0.0245415	-0.175421	0.0459014	-0.379694	8.37e-06	0.26619	0.00220493	0.531959	7.37e-11	0.172563	0.0496148	0.252826	0.00370642	-0.282497	0.00112815
POLR2J	blue	-0.111205	0.207814	-0.350413	4.37e-05	0.305523	0.000408135	0.17695	0.0440125	0.21167	0.0156248	-0.330989	0.000119862	-0.42232	5.59e-07	0.157807	0.0729489	0.0932241	0.291447	-0.0850677	0.335899
PCGF2	blue	-0.110802	0.209478	-0.326654	0.000148808	0.225619	0.00985226	0.30011	0.000522289	0.283358	0.00108769	-0.201026	0.0218265	-0.170276	0.0527621	0.151825	0.0846423	0.365208	1.93e-05	-0.154073	0.0800828
ARNT	blue	-0.109291	0.215796	-0.357765	2.93e-05	0.173344	0.0485764	0.276902	0.00142627	0.334775	9.9e-05	-0.226943	0.00941703	-0.316813	0.00024028	-0.0814491	0.356933	0.148708	0.0913031	0.112992	0.200557
NUDT4	blue	-0.10916	0.216351	-0.427747	3.85e-07	0.434242	2.45e-07	0.300169	0.000520898	0.142862	0.104917	-0.372441	1.28e-05	-0.414543	9.42e-07	0.153142	0.0819466	0.265222	0.00229144	-0.0858277	0.331584
PFKP	blue	0.106714	0.226882	0.335821	9.38e-05	-0.301524	0.000489945	-0.118708	0.178573	-0.0665368	0.451965	0.194523	0.0265746	0.193533	0.0273698	-0.148909	0.0908626	-0.0598935	0.498467	0.117849	0.181758
APOE	blue	0.104603	0.236257	0.34013	7.52e-05	-0.0799141	0.366098	-0.393552	3.62e-06	-0.221992	0.0111357	0.603907	2.83e-14	0.1839	0.0362219	-0.538513	3.88e-11	-0.186569	0.0335557	0.321232	0.000194156
CHI3L1	blue	0.0910976	0.302641	0.343572	6.28e-05	-0.167943	0.0561411	-0.183486	0.0366505	-0.218147	0.0126547	0.252424	0.0037633	0.200229	0.0223659	-0.186313	0.0338044	0.0102559	0.907804	0.250019	0.00411996
DFFA	blue	-0.0903369	0.306713	-0.349875	4.5e-05	0.348566	4.82e-05	0.147709	0.093526	0.251019	0.00396808	-0.329084	0.000131871	-0.383871	6.53e-06	0.171516	0.051035	0.237507	0.00651054	-0.159816	0.0693278
XPNPEP1	blue	0.0797986	0.366793	0.364787	1.98e-05	-0.341346	7.06e-05	-0.202452	0.020889	-0.161301	0.0667462	0.277526	0.00138982	0.444841	1.14e-07	-0.0756256	0.392461	0.0179704	0.839189	-0.108701	0.2183
MYO10	blue	-0.00300269	0.972953	-0.353381	3.72e-05	0.339552	7.74e-05	0.269763	0.00191041	0.25691	0.00317137	-0.282271	0.00113901	-0.276282	0.00146339	0.263554	0.00244789	0.0734773	0.406085	-0.250524	0.00404256
LY96	brown	0.687179	1.75e-19	0.860432	2.71e-39	-0.490988	3.02e-09	-0.723073	2.63e-22	-0.354091	3.58e-05	0.800809	2.79e-30	0.666064	5.28e-18	-0.490157	3.24e-09	-0.331182	0.000118707	-0.0448923	0.61204
AP1S2	brown	0.68686	1.85e-19	0.857878	7.95e-39	-0.514527	3.8e-10	-0.74124	6.53e-24	-0.339425	7.8e-05	0.773729	3.82e-27	0.662844	8.66e-18	-0.475038	1.13e-08	-0.408607	1.39e-06	-0.0607067	0.492643
CTSZ	brown	0.676046	1.09e-18	0.730539	5.97e-23	-0.429709	3.36e-07	-0.597176	6.42e-14	-0.475174	1.11e-08	0.665938	5.38e-18	0.423962	5e-07	-0.531435	7.75e-11	-0.429683	3.37e-07	0.115836	0.189384
LIPA	brown	0.658982	1.56e-17	0.729166	7.88e-23	-0.405969	1.65e-06	-0.582625	3.55e-13	-0.35003	4.46e-05	0.830785	2.27e-34	0.51668	3.12e-10	-0.665428	5.82e-18	-0.315892	0.000251091	0.187347	0.0328105
FTH1	brown	0.657327	1.99e-17	0.871858	1.67e-41	-0.544821	2.07e-11	-0.706084	6.45e-21	-0.312434	0.000295837	0.799394	4.18e-30	0.672645	1.88e-18	-0.447304	9.54e-08	-0.308831	0.000350212	-0.0793418	0.369551
PLEKHO2	brown	0.648571	7.24e-17	0.876681	1.68e-42	-0.499042	1.51e-09	-0.832985	1.06e-34	-0.207942	0.017596	0.78831	8.91e-29	0.576164	7.37e-13	-0.49675	1.84e-09	-0.406929	1.55e-06	-0.109408	0.2153
FTL	brown	0.633722	5.86e-16	0.768585	1.34e-26	-0.457081	4.59e-08	-0.730196	6.4e-23	-0.192563	0.0281683	0.771735	6.24e-27	0.507373	7.25e-10	-0.50183	1.18e-09	-0.291041	0.000781255	-0.0646841	0.464684
LY86	brown	0.628373	1.21e-15	0.810078	1.81e-31	-0.518441	2.65e-10	-0.652768	3.92e-17	-0.381924	7.34e-06	0.826092	1.11e-33	0.590827	1.37e-13	-0.576391	7.19e-13	-0.354982	3.41e-05	0.137639	0.118381
SDCBP	brown	0.621281	3.11e-15	0.793731	2.04e-29	-0.468035	1.97e-08	-0.748363	1.41e-24	-0.265604	0.00225697	0.804633	9.19e-31	0.621236	3.12e-15	-0.480323	7.33e-09	-0.360427	2.53e-05	-0.103472	0.241393
KCNMA1	brown	0.617127	5.33e-15	0.752239	5.98e-25	-0.474073	1.22e-08	-0.579098	5.3e-13	-0.335126	9.72e-05	0.740266	8.03e-24	0.517674	2.84e-10	-0.60374	2.89e-14	-0.331893	0.000114534	0.206888	0.0181907
SYK	brown	0.614134	7.83e-15	0.863817	6.3e-40	-0.525464	1.37e-10	-0.748814	1.28e-24	-0.335162	9.7e-05	0.825711	1.26e-33	0.598154	5.71e-14	-0.613916	8.05e-15	-0.478809	8.3e-09	0.110555	0.210502
SAT1	brown	0.591381	1.28e-13	0.802917	1.52e-30	-0.437541	1.94e-07	-0.707119	5.34e-21	-0.238977	0.00617713	0.817321	1.93e-32	0.668566	3.58e-18	-0.394813	3.35e-06	-0.30521	0.000414051	-0.140346	0.111244
SLCO2B1	brown	0.590328	1.45e-13	0.810202	1.75e-31	-0.491158	2.97e-09	-0.710246	3.01e-21	-0.343234	6.39e-05	0.789875	5.85e-29	0.616953	5.45e-15	-0.568694	1.68e-12	-0.455188	5.3e-08	0.108849	0.217669
GNS	brown	0.587434	2.03e-13	0.83403	7.32e-35	-0.511774	4.88e-10	-0.698382	2.56e-20	-0.378572	8.95e-06	0.822787	3.32e-33	0.643322	1.54e-16	-0.541904	2.77e-11	-0.328413	0.000136358	0.0798988	0.36619
PPT1	brown	0.585971	2.41e-13	0.822761	3.35e-33	-0.506636	7.74e-10	-0.702944	1.14e-20	-0.239394	0.00608511	0.822845	3.26e-33	0.608103	1.68e-14	-0.560091	4.26e-12	-0.320089	0.00020523	0.0104207	0.906329
MPP1	brown	0.569728	1.5e-12	0.760837	8.44e-26	-0.394871	3.33e-06	-0.723465	2.44e-22	-0.266446	0.00218252	0.876955	1.47e-42	0.613387	8.62e-15	-0.581173	4.19e-13	-0.4616	3.25e-08	-0.00715403	0.935616
SLC1A3	brown	0.568793	1.67e-12	0.807152	4.37e-31	-0.423475	5.17e-07	-0.675322	1.23e-18	-0.342867	6.52e-05	0.869113	5.94e-41	0.671555	2.24e-18	-0.526435	1.25e-10	-0.376788	9.94e-06	0.0206179	0.81589
ACP5	brown	0.566603	2.12e-12	0.690034	1.08e-19	-0.360216	2.56e-05	-0.59675	6.76e-14	-0.203558	0.0201857	0.83345	8.98e-35	0.438573	1.8e-07	-0.712318	2.05e-21	-0.351993	4.01e-05	0.174066	0.0476314
PSAP	brown	0.554472	7.69e-12	0.714076	1.47e-21	-0.438408	1.82e-07	-0.721918	3.3e-22	0.00208984	0.981173	0.736039	1.94e-23	0.359526	2.66e-05	-0.588727	1.75e-13	-0.317147	0.000236469	0.0114582	0.897052
ANGEL1	brown	0.544365	2.17e-11	0.738828	1.09e-23	-0.405683	1.68e-06	-0.663946	7.32e-18	-0.169288	0.0541715	0.830422	2.57e-34	0.554015	8.06e-12	-0.667034	4.54e-18	-0.367808	1.67e-05	0.0810939	0.359041
TRIM14	brown	0.542263	2.67e-11	0.753668	4.34e-25	-0.43043	3.2e-07	-0.592617	1.11e-13	-0.364066	2.06e-05	0.802253	1.84e-30	0.581419	4.07e-13	-0.625906	1.69e-15	-0.404946	1.76e-06	0.207251	0.0179841
TPP1	brown	0.535794	5.07e-11	0.819465	9.74e-33	-0.486293	4.48e-09	-0.71508	1.22e-21	-0.293378	0.000705123	0.856701	1.3e-38	0.651259	4.89e-17	-0.541054	3.02e-11	-0.444165	1.2e-07	0.011161	0.899709
NPC2	brown	0.530952	8.12e-11	0.737431	1.45e-23	-0.384428	6.31e-06	-0.70596	6.6e-21	-0.236722	0.00669524	0.887238	7.76e-45	0.610003	1.32e-14	-0.578154	5.89e-13	-0.341837	6.88e-05	-0.00876875	0.921126
GPX1	brown	0.528697	1.01e-10	0.831234	1.94e-34	-0.441345	1.47e-07	-0.796618	9.15e-30	-0.251119	0.00395326	0.884956	2.6e-44	0.689435	1.2e-19	-0.491963	2.78e-09	-0.363521	2.13e-05	-0.132667	0.132405
P2RX4	brown	0.527171	1.17e-10	0.730213	6.38e-23	-0.364484	2.01e-05	-0.753554	4.46e-25	-0.168523	0.0552843	0.828646	4.71e-34	0.48694	4.24e-09	-0.568609	1.7e-12	-0.521359	2.02e-10	-0.0477932	0.589216
LITAF	brown	0.519888	2.32e-10	0.806174	5.84e-31	-0.427569	3.9e-07	-0.666539	4.91e-18	-0.317542	0.000232037	0.787579	1.08e-28	0.621146	3.16e-15	-0.427244	3.99e-07	-0.331593	0.000116273	-0.0416445	0.638042
AKR1B1	brown	0.511333	5.08e-10	0.711352	2.45e-21	-0.329403	0.000129782	-0.726188	1.43e-22	-0.150043	0.0884007	0.845648	1.04e-36	0.611997	1.03e-14	-0.474255	1.2e-08	-0.430797	3.12e-07	-0.157774	0.0730095
CTTN	brown	-0.509719	5.87e-10	-0.795055	1.42e-29	0.337203	8.74e-05	0.766635	2.15e-26	0.287206	0.000922655	-0.79771	6.73e-30	-0.639411	2.67e-16	0.531551	7.67e-11	0.365346	1.92e-05	0.0656155	0.458266
RAB32	brown	0.507126	7.41e-10	0.723289	2.52e-22	-0.437229	1.98e-07	-0.782095	4.58e-28	-0.176856	0.0441268	0.746652	2.05e-24	0.549852	1.24e-11	-0.470306	1.64e-08	-0.337722	8.51e-05	-0.172581	0.0495898
CD63	brown	0.498661	1.56e-09	0.731486	4.93e-23	-0.396684	2.98e-06	-0.781147	5.85e-28	-0.058108	0.51138	0.834272	6.73e-35	0.568364	1.75e-12	-0.540936	3.05e-11	-0.433274	2.62e-07	-0.153581	0.081063
SAMD4A	brown	0.492813	2.58e-09	0.615306	6.74e-15	-0.385138	6.05e-06	-0.573408	1e-12	-0.220032	0.0118887	0.631044	8.45e-16	0.506216	8.04e-10	-0.485552	4.76e-09	-0.417146	7.92e-07	0.0138968	0.875304
ME2	brown	0.491221	2.96e-09	0.751553	6.97e-25	-0.352173	3.97e-05	-0.732544	3.98e-23	-0.127551	0.148129	0.804491	9.58e-31	0.716058	1.01e-21	-0.404522	1.81e-06	-0.485847	4.65e-09	-0.197935	0.0239838
SLC35D2	brown	0.478555	8.47e-09	0.685415	2.36e-19	-0.396897	2.94e-06	-0.529037	9.77e-11	-0.247897	0.00445953	0.704746	8.22e-21	0.728182	9.59e-23	-0.378566	8.95e-06	-0.307544	0.000371794	-0.114777	0.193491
DFNA5	brown	0.477862	8.96e-09	0.683031	3.5e-19	-0.331435	0.000117204	-0.716895	8.65e-22	-0.22217	0.0110696	0.89287	3.51e-46	0.549446	1.29e-11	-0.652161	4.29e-17	-0.480652	7.14e-09	0.0246749	0.780504
AMOTL2	brown	-0.470984	1.56e-08	-0.675783	1.14e-18	0.298368	0.000564868	0.614918	7.09e-15	0.256191	0.00326021	-0.765202	3.02e-26	-0.503814	9.94e-10	0.599949	4.59e-14	0.356644	3.11e-05	-0.131496	0.135887
PLEKHB2	brown	0.46783	2e-08	0.788748	7.92e-29	-0.381107	7.7e-06	-0.686819	1.86e-19	-0.268661	0.00199723	0.90967	1.1e-50	0.757201	1.95e-25	-0.516062	3.3e-10	-0.397872	2.76e-06	-0.0577977	0.513642
MR1	brown	0.464929	2.51e-08	0.742506	4.99e-24	-0.431408	2.99e-07	-0.60577	2.25e-14	-0.297601	0.000584609	0.802643	1.64e-30	0.764827	3.31e-26	-0.466023	2.3e-08	-0.375375	1.08e-05	0.00610752	0.945018
PIK3C2B	brown	-0.462302	3.08e-08	-0.731795	4.63e-23	0.396102	3.09e-06	0.754837	3.34e-25	0.315094	0.000260822	-0.766787	2.07e-26	-0.623432	2.34e-15	0.425459	4.51e-07	0.379666	8.39e-06	0.15287	0.0824977
FEZ2	brown	0.460153	3.63e-08	0.637106	3.68e-16	-0.329433	0.000129591	-0.556578	6.17e-12	-0.29007	0.000815022	0.722999	2.67e-22	0.582357	3.66e-13	-0.450713	7.41e-08	-0.282345	0.00113546	0.057182	0.518145
IFNGR1	brown	0.450853	7.33e-08	0.68596	2.15e-19	-0.404101	1.86e-06	-0.516648	3.13e-10	-0.30993	0.000332727	0.833543	8.69e-35	0.654481	3.05e-17	-0.574838	8.55e-13	-0.298338	0.000565638	0.179514	0.0409887
FUCA1	brown	0.449721	7.98e-08	0.606544	2.04e-14	-0.24468	0.00502216	-0.553805	8.24e-12	-0.226386	0.00959793	0.863938	5.98e-40	0.539075	3.67e-11	-0.683298	3.35e-19	-0.283967	0.00105991	0.150193	0.0880794
CTSB	brown	0.444332	1.19e-07	0.752636	5.47e-25	-0.445335	1.1e-07	-0.70517	7.61e-21	-0.247084	0.00459598	0.800253	3.27e-30	0.60267	3.29e-14	-0.462082	3.13e-08	-0.360253	2.55e-05	-0.0246189	0.780989
DUSP10	brown	0.442006	1.4e-07	0.659999	1.33e-17	-0.412654	1.07e-06	-0.601174	3.95e-14	-0.0917962	0.298933	0.686233	2.06e-19	0.500536	1.33e-09	-0.429373	3.44e-07	-0.392722	3.81e-06	-0.0861543	0.329741
DAB2	brown	0.440434	1.57e-07	0.544075	2.23e-11	-0.311507	0.000309032	-0.54463	2.11e-11	-0.265721	0.00224643	0.735282	2.27e-23	0.432019	2.86e-07	-0.740027	8.44e-24	-0.399197	2.54e-06	0.224441	0.0102539
TFRC	brown	0.439927	1.63e-07	0.72772	1.05e-22	-0.34669	5.33e-05	-0.655633	2.57e-17	-0.176333	0.0447669	0.801995	1.98e-30	0.597271	6.35e-14	-0.505525	8.55e-10	-0.299569	0.0005352	-0.0430106	0.627049
BMP2K	brown	0.437236	1.98e-07	0.663765	7.52e-18	-0.412944	1.05e-06	-0.60671	2e-14	-0.272519	0.00170813	0.773699	3.85e-27	0.564085	2.78e-12	-0.652218	4.25e-17	-0.453529	6e-08	0.240354	0.00587837
HEXB	brown	0.436698	2.06e-07	0.675563	1.18e-18	-0.370247	1.45e-05	-0.598206	5.67e-14	-0.297647	0.000583397	0.896784	3.69e-47	0.646874	9.25e-17	-0.71065	2.79e-21	-0.40362	1.92e-06	0.14875	0.0912119
MANBA	brown	0.436459	2.09e-07	0.677059	9.29e-19	-0.402467	2.07e-06	-0.74732	1.77e-24	-0.157707	0.073133	0.713165	1.75e-21	0.452998	6.24e-08	-0.581359	4.1e-13	-0.563095	3.09e-12	0.0528326	0.550518
GRN	brown	0.435871	2.18e-07	0.725917	1.5e-22	-0.358706	2.78e-05	-0.716562	9.22e-22	-0.19179	0.0288185	0.898705	1.18e-47	0.559498	4.53e-12	-0.64699	9.09e-17	-0.563743	2.88e-12	0.0597778	0.499299
M6PR	brown	0.434822	2.35e-07	0.710588	2.82e-21	-0.295806	0.000633299	-0.719301	5.46e-22	-0.0665179	0.452094	0.789367	6.71e-29	0.541636	2.85e-11	-0.513204	4.28e-10	-0.482103	6.33e-09	-0.100761	0.254012
C3AR1	brown	0.432272	2.81e-07	0.756919	2.08e-25	-0.459321	3.87e-08	-0.653096	3.74e-17	-0.318876	0.000217616	0.81154	1.16e-31	0.738232	1.23e-23	-0.386441	5.59e-06	-0.444993	1.13e-07	-0.0535288	0.545271
SH3BGRL	brown	0.431225	3.02e-07	0.655699	2.54e-17	-0.434562	2.39e-07	-0.45113	7.18e-08	-0.368126	1.64e-05	0.79447	1.66e-29	0.60549	2.32e-14	-0.71507	1.22e-21	-0.217827	0.0127891	0.354208	3.56e-05
SLC6A6	brown	0.43063	3.15e-07	0.601717	3.7e-14	-0.486262	4.49e-09	-0.397249	2.87e-06	-0.394719	3.37e-06	0.682507	3.82e-19	0.548401	1.44e-11	-0.590417	1.44e-13	-0.250254	0.00408377	0.266781	0.00215354
ARPC3	brown	0.426855	4.1e-07	0.69352	5.96e-20	-0.373856	1.18e-05	-0.609226	1.46e-14	-0.0560347	0.526589	0.728502	9e-23	0.651859	4.48e-17	-0.427391	3.95e-07	-0.358019	2.89e-05	-0.107337	0.224166
PAICS	brown	-0.425894	4.38e-07	-0.564628	2.62e-12	0.352722	3.86e-05	0.535161	5.4e-11	0.0669473	0.449174	-0.642193	1.8e-16	-0.321156	0.000194882	0.66481	6.41e-18	0.346666	5.33e-05	-0.186048	0.0340631
ASS1	brown	-0.425117	4.62e-07	-0.657354	1.99e-17	0.440297	1.59e-07	0.594708	8.63e-14	0.296501	0.000614029	-0.716955	8.55e-22	-0.44698	9.77e-08	0.731821	4.61e-23	0.400814	2.3e-06	-0.312398	0.000296339
CAPG	brown	0.424533	4.81e-07	0.674214	1.47e-18	-0.32112	0.000195217	-0.644048	1.39e-16	-0.171811	0.0506325	0.86947	5.04e-41	0.469416	1.76e-08	-0.659578	1.42e-17	-0.383705	6.59e-06	0.100488	0.255304
TRAM1	brown	0.422712	5.44e-07	0.700579	1.73e-20	-0.44718	9.62e-08	-0.595962	7.43e-14	-0.366203	1.83e-05	0.734721	2.55e-23	0.693177	6.32e-20	-0.556871	5.98e-12	-0.121245	0.169402	0.109475	0.215019
LMNA	brown	-0.422588	5.49e-07	-0.680303	5.48e-19	0.315496	0.00025588	0.598622	5.39e-14	0.38443	6.31e-06	-0.684638	2.68e-19	-0.682932	3.56e-19	0.397774	2.78e-06	0.223361	0.0106349	-0.0305913	0.729713
SGK1	brown	0.421689	5.83e-07	0.628614	1.17e-15	-0.237863	0.00642847	-0.565422	2.4e-12	-0.213916	0.0145328	0.874967	3.85e-42	0.604711	2.56e-14	-0.51387	4.03e-10	-0.353225	3.75e-05	-0.0248885	0.778653
GNPDA1	brown	0.421561	5.89e-07	0.615606	6.49e-15	-0.266712	0.00215945	-0.702086	1.33e-20	0.11429	0.195399	0.7618	6.74e-26	0.452833	6.32e-08	-0.545168	2e-11	-0.44809	9e-08	-0.119298	0.176408
MKNK1	brown	0.419837	6.61e-07	0.67388	1.55e-18	-0.338585	8.14e-05	-0.743706	3.86e-24	-0.17137	0.0512371	0.820441	7.12e-33	0.523216	1.7e-10	-0.628068	1.26e-15	-0.566925	2.04e-12	0.000261735	0.997642
DOCK4	brown	0.419784	6.64e-07	0.76432	3.73e-26	-0.41356	1.01e-06	-0.761234	7.69e-26	-0.263938	0.00241101	0.819734	8.94e-33	0.665162	6.07e-18	-0.530185	8.75e-11	-0.488186	3.82e-09	0.0201813	0.819722
LGMN	brown	0.418116	7.43e-07	0.582048	3.79e-13	-0.25476	0.00344363	-0.573338	1.01e-12	-0.195073	0.0261411	0.828702	4.62e-34	0.537139	4.45e-11	-0.582229	3.71e-13	-0.347745	5.04e-05	0.0473444	0.592722
RAP1A	brown	0.414147	9.67e-07	0.70854	4.12e-21	-0.344969	5.84e-05	-0.646765	9.39e-17	-0.300087	0.000522839	0.769364	1.11e-26	0.605397	2.35e-14	-0.652631	4e-17	-0.406768	1.57e-06	0.225737	0.00981262
GAA	brown	0.412945	1.05e-06	0.644741	1.26e-16	-0.351512	4.12e-05	-0.746392	2.16e-24	-0.0797991	0.36679	0.77944	9.07e-28	0.331427	0.000117252	-0.674342	1.44e-18	-0.492594	2.63e-09	0.0784995	0.37467
CDS2	brown	0.412911	1.05e-06	0.717519	7.68e-22	-0.351554	4.11e-05	-0.635547	4.56e-16	-0.25995	0.00281933	0.933476	7.47e-59	0.693117	6.39e-20	-0.644268	1.34e-16	-0.366017	1.85e-05	0.080094	0.365016
ATOX1	brown	0.412649	1.07e-06	0.719422	5.34e-22	-0.303022	0.000457682	-0.667566	4.18e-18	-0.0642289	0.467839	0.777393	1.53e-27	0.54218	2.7e-11	-0.457811	4.34e-08	-0.283493	0.0010815	-0.119796	0.174593
YES1	brown	-0.406472	1.6e-06	-0.727639	1.07e-22	0.389744	4.57e-06	0.733487	3.28e-23	0.131665	0.13538	-0.800229	3.29e-30	-0.415263	8.98e-07	0.664095	7.15e-18	0.40304	1.99e-06	-0.107677	0.222691
FLNB	brown	-0.405152	1.74e-06	-0.760111	9.99e-26	0.463266	2.85e-08	0.712637	1.93e-21	0.402679	2.04e-06	-0.766674	2.13e-26	-0.637722	3.37e-16	0.481578	6.61e-09	0.349277	4.64e-05	-0.0427816	0.628886
GLA	brown	0.404133	1.86e-06	0.732152	4.31e-23	-0.332802	0.00010939	-0.703874	9.62e-21	-0.253321	0.00363751	0.916558	8.61e-53	0.659181	1.51e-17	-0.574346	9.03e-13	-0.424803	4.72e-07	0.00702498	0.936775
KCTD12	brown	0.403531	1.93e-06	0.619552	3.89e-15	-0.468542	1.89e-08	-0.432338	2.8e-07	-0.431763	2.91e-07	0.645078	1.2e-16	0.704554	8.51e-21	-0.348181	4.92e-05	-0.220866	0.0115631	0.111895	0.204989
FCGR2B	brown	0.401164	2.24e-06	0.589009	1.69e-13	-0.327603	0.000141962	-0.652444	4.11e-17	-0.234759	0.00717746	0.723085	2.62e-22	0.445083	1.12e-07	-0.517482	2.89e-10	-0.397874	2.76e-06	0.027449	0.756559
UBE2J1	brown	0.400791	2.3e-06	0.62241	2.68e-15	-0.310462	0.00032454	-0.472261	1.41e-08	-0.42151	5.91e-07	0.771497	6.62e-27	0.59205	1.18e-13	-0.559909	4.34e-12	-0.22058	0.0116741	0.185711	0.0343939
FKBP15	brown	0.400031	2.41e-06	0.690153	1.06e-19	-0.315318	0.000258052	-0.796183	1.03e-29	-0.109271	0.215881	0.863304	7.88e-40	0.475571	1.08e-08	-0.64533	1.15e-16	-0.583161	3.33e-13	0.0132914	0.880695
VDR	brown	-0.399652	2.47e-06	-0.504827	9.09e-10	0.431324	3e-07	0.35685	3.08e-05	0.302096	0.000477373	-0.674643	1.37e-18	-0.366024	1.85e-05	0.707669	4.83e-21	0.135466	0.12436	-0.354383	3.52e-05
SLC36A1	brown	0.3985	2.66e-06	0.610626	1.22e-14	-0.301746	0.00048503	-0.649033	6.77e-17	-0.191772	0.0288341	0.839039	1.22e-35	0.584656	2.81e-13	-0.584258	2.94e-13	-0.492136	2.74e-09	0.0182118	0.837058
TLE1	brown	-0.397309	2.86e-06	-0.748032	1.51e-24	0.422593	5.49e-07	0.709955	3.18e-21	0.237236	0.00657381	-0.779543	8.83e-28	-0.687966	1.54e-19	0.379109	8.67e-06	0.293003	0.00071685	0.180464	0.0399138
PDE4DIP	brown	0.394951	3.32e-06	0.617686	4.96e-15	-0.305793	0.000403106	-0.607533	1.8e-14	-0.226324	0.00961848	0.674723	1.35e-18	0.478637	8.41e-09	-0.404959	1.76e-06	-0.394426	3.43e-06	-0.0484636	0.583998
AUTS2	brown	-0.390319	4.42e-06	-0.68122	4.72e-19	0.279595	0.00127481	0.765971	2.52e-26	0.189631	0.0307034	-0.796028	1.08e-29	-0.620963	3.24e-15	0.429717	3.36e-07	0.343167	6.42e-05	0.243285	0.00528517
CYP27A1	brown	0.387367	5.29e-06	0.634051	5.6e-16	-0.270529	0.00185209	-0.633996	5.65e-16	-0.216927	0.0131731	0.865149	3.51e-40	0.418045	7.46e-07	-0.761188	7.78e-26	-0.331762	0.000115292	0.252559	0.00374406
IQSEC1	brown	0.387247	5.33e-06	0.656799	2.16e-17	-0.418194	7.39e-07	-0.653062	3.76e-17	-0.157906	0.0727668	0.785516	1.87e-28	0.442613	1.34e-07	-0.758748	1.37e-25	-0.390745	4.3e-06	0.227074	0.00937501
RCBTB2	brown	0.384006	6.48e-06	0.649188	6.62e-17	-0.442265	1.38e-07	-0.502206	1.15e-09	-0.470883	1.57e-08	0.739321	9.8e-24	0.729061	8.04e-23	-0.508298	6.67e-10	-0.240057	0.00594163	0.165487	0.0598883
ATP6AP2	brown	0.380956	7.77e-06	0.605882	2.21e-14	-0.392787	3.79e-06	-0.502334	1.13e-09	-0.376693	9.99e-06	0.786007	1.64e-28	0.617559	5.04e-15	-0.530673	8.35e-11	-0.240316	0.00588643	0.114839	0.193248
OAZ1	brown	0.380708	7.89e-06	0.66286	8.64e-18	-0.311941	0.000302782	-0.754486	3.61e-25	0.0206765	0.815376	0.76155	7.15e-26	0.518228	2.7e-10	-0.434218	2.45e-07	-0.23437	0.00727663	-0.238752	0.00622703
SNX2	brown	0.379684	8.38e-06	0.580099	4.73e-13	-0.35087	4.26e-05	-0.598545	5.44e-14	-0.187929	0.032263	0.81195	1.03e-31	0.584836	2.75e-13	-0.602421	3.39e-14	-0.342962	6.48e-05	0.0448075	0.612714
HNMT	brown	0.37964	8.4e-06	0.648277	7.55e-17	-0.3295	0.000129155	-0.632989	6.48e-16	-0.255334	0.00336903	0.840856	6.27e-36	0.711407	2.43e-21	-0.549118	1.34e-11	-0.379202	8.62e-06	-0.0336763	0.703672
HERPUD1	brown	0.378335	9.07e-06	0.559848	4.37e-12	-0.226851	0.00944693	-0.475466	1.09e-08	-0.29579	0.000633774	0.754884	3.3e-25	0.454268	5.68e-08	-0.617714	4.94e-15	-0.304011	0.00043746	0.232634	0.00773421
DNASE1L1	brown	0.3754	1.08e-05	0.653015	3.78e-17	-0.276536	0.0014481	-0.771897	6e-27	-0.094456	0.28509	0.82397	2.25e-33	0.427988	3.79e-07	-0.608612	1.58e-14	-0.558253	5.17e-12	0.0202206	0.819377
ATP6V1B2	brown	0.371826	1.33e-05	0.703931	9.52e-21	-0.353559	3.69e-05	-0.667815	4.02e-18	-0.1878	0.0323831	0.873688	7.08e-42	0.672651	1.88e-18	-0.497157	1.78e-09	-0.519565	2.39e-10	-0.064553	0.465592
NRP2	brown	0.37122	1.37e-05	0.604996	2.47e-14	-0.257195	0.00313673	-0.731256	5.17e-23	0.024149	0.785067	0.745451	2.65e-24	0.461858	3.18e-08	-0.470114	1.67e-08	-0.550574	1.15e-11	-0.166331	0.0585783
SERPINB6	brown	0.370696	1.42e-05	0.557506	5.59e-12	-0.218698	0.0124266	-0.616261	5.96e-15	-0.0951284	0.28166	0.775267	2.6e-27	0.446633	1e-07	-0.534725	5.63e-11	-0.305072	0.000416683	-0.132833	0.131916
FAT1	brown	-0.369787	1.49e-05	-0.684086	2.94e-19	0.284899	0.00101859	0.635429	4.64e-16	0.283582	0.00107741	-0.713274	1.71e-21	-0.562596	3.26e-12	0.412839	1.05e-06	0.307316	0.000375738	0.0690235	0.435203
MARCKS	brown	0.368769	1.58e-05	0.653223	3.67e-17	-0.323326	0.000175305	-0.539154	3.64e-11	-0.303243	0.000453077	0.866634	1.82e-40	0.797743	6.67e-30	-0.453722	5.91e-08	-0.36242	2.26e-05	-0.0337948	0.702678
RRAS2	brown	-0.367312	1.72e-05	-0.590234	1.47e-13	0.299424	0.000538704	0.573868	9.53e-13	0.0785582	0.374313	-0.755677	2.76e-25	-0.39832	2.69e-06	0.517801	2.81e-10	0.4219	5.75e-07	-0.0185119	0.834411
SEPHS2	brown	0.364593	2e-05	0.624946	1.92e-15	-0.144576	0.100769	-0.601225	3.93e-14	-0.211797	0.0155613	0.851901	9.09e-38	0.611878	1.04e-14	-0.551394	1.06e-11	-0.377994	9.26e-06	-0.0142588	0.872083
ASAH1	brown	0.364102	2.06e-05	0.594415	8.94e-14	-0.317968	0.000227334	-0.541205	2.97e-11	-0.263131	0.0024891	0.881691	1.4e-43	0.5707	1.35e-12	-0.621496	3.02e-15	-0.206725	0.0182842	0.129855	0.140882
GM2A	brown	0.360551	2.51e-05	0.65031	5.62e-17	-0.242693	0.00540046	-0.619467	3.94e-15	-0.121416	0.168796	0.877878	9.39e-43	0.526765	1.21e-10	-0.608264	1.65e-14	-0.387088	5.38e-06	0.0448135	0.612666
ATP6V0E1	brown	0.360551	2.51e-05	0.646941	9.16e-17	-0.314534	0.000267856	-0.640931	2.15e-16	-0.139869	0.112475	0.700937	1.63e-20	0.641246	2.06e-16	-0.299446	0.000538153	-0.111643	0.20602	-0.248006	0.00444135
PHLDA2	brown	-0.356599	3.12e-05	-0.429826	3.34e-07	0.431651	2.94e-07	0.339838	7.63e-05	0.328674	0.000134595	-0.577137	6.61e-13	-0.264818	0.00232855	0.795109	1.39e-29	0.172548	0.0496349	-0.548107	1.48e-11
SVIL	brown	-0.356323	3.17e-05	-0.665428	5.82e-18	0.333199	0.000107214	0.643332	1.53e-16	0.210517	0.0162129	-0.785441	1.91e-28	-0.63644	4.03e-16	0.503702	1e-09	0.323869	0.000170701	0.00848166	0.9237
HPS1	brown	0.352558	3.89e-05	0.561208	3.78e-12	-0.290156	0.000811979	-0.609753	1.37e-14	-0.0725207	0.41224	0.710965	2.63e-21	0.197752	0.0241167	-0.688743	1.35e-19	-0.371089	1.38e-05	0.210156	0.0164007
TACC1	brown	0.352455	3.91e-05	0.576636	6.99e-13	-0.458657	4.07e-08	-0.477463	9.26e-09	-0.305457	0.00040939	0.630738	8.8e-16	0.560898	3.91e-12	-0.567813	1.86e-12	-0.312897	0.000289446	0.218432	0.0125364
BCR	brown	-0.350724	4.3e-05	-0.539332	3.58e-11	0.277026	0.00141897	0.566995	2.03e-12	0.176768	0.044233	-0.632513	6.92e-16	-0.511337	5.08e-10	0.436468	2.09e-07	0.465854	2.33e-08	0.0112727	0.89871
TNPO2	brown	-0.350157	4.43e-05	-0.6834	3.29e-19	0.378096	9.2e-06	0.608047	1.69e-14	0.29947	0.000537589	-0.70173	1.41e-20	-0.659387	1.46e-17	0.316387	0.000245227	0.395523	3.2e-06	0.0977882	0.268362
HPS5	brown	0.348303	4.89e-05	0.72623	1.41e-22	-0.3275	0.000142695	-0.618891	4.24e-15	-0.224522	0.010226	0.754939	3.26e-25	0.689203	1.25e-19	-0.461633	3.24e-08	-0.393269	3.68e-06	0.078914	0.372146
MEF2C	brown	0.34752	5.1e-05	0.495611	2.03e-09	-0.340029	7.56e-05	-0.416799	8.11e-07	-0.329721	0.000127733	0.550852	1.12e-11	0.555227	7.1e-12	-0.431972	2.87e-07	-0.15058	0.0872544	0.0980851	0.266904
MICAL2	brown	0.347324	5.15e-05	0.398116	2.72e-06	-0.243157	0.00531	-0.382701	7e-06	-0.138589	0.115837	0.542161	2.7e-11	0.241167	0.0057081	-0.519571	2.39e-10	-0.264012	0.00240398	0.143864	0.102476
GNAS	brown	0.347219	5.18e-05	0.54048	3.19e-11	-0.276412	0.00145555	-0.457096	4.58e-08	-0.217982	0.0127239	0.748397	1.4e-24	0.417114	7.94e-07	-0.675886	1.12e-18	-0.244023	0.00514456	0.251805	0.00385236
LRIG1	brown	-0.34662	5.35e-05	-0.625791	1.71e-15	0.300583	0.000511251	0.591433	1.27e-13	0.125296	0.155491	-0.730357	6.2e-23	-0.492049	2.76e-09	0.373304	1.22e-05	0.274554	0.00157155	0.110938	0.208915
HSD17B10	brown	-0.346311	5.44e-05	-0.599598	4.79e-14	0.424483	4.82e-07	0.571518	1.24e-12	0.252623	0.00373498	-0.709563	3.41e-21	-0.504773	9.14e-10	0.739957	8.57e-24	0.428504	3.66e-07	-0.350632	4.32e-05
GPNMB	brown	0.342287	6.72e-05	0.417309	7.84e-07	-0.224464	0.010246	-0.338145	8.33e-05	-0.234404	0.00726799	0.773818	3.73e-27	0.367957	1.66e-05	-0.722311	3.05e-22	-0.126282	0.152239	0.313196	0.000285384
RPN1	brown	0.341778	6.9e-05	0.52665	1.23e-10	-0.161174	0.0669641	-0.503797	9.96e-10	-0.0719743	0.41578	0.602488	3.37e-14	0.604091	2.76e-14	-0.168832	0.0548334	-0.199148	0.0231164	-0.401054	2.26e-06
PPP2R2A	brown	-0.34131	7.07e-05	-0.594189	9.18e-14	0.41165	1.14e-06	0.550542	1.15e-11	0.270116	0.00188334	-0.630648	8.91e-16	-0.493829	2.37e-09	0.573465	9.96e-13	0.351807	4.05e-05	-0.212354	0.015285
RHOQ	brown	0.338958	7.99e-05	0.663832	7.45e-18	-0.42679	4.12e-07	-0.574465	8.91e-13	-0.306592	0.000388518	0.674046	1.51e-18	0.594357	9e-14	-0.346509	5.38e-05	-0.404991	1.76e-06	0.0224843	0.79956
TSPAN4	brown	0.33793	8.42e-05	0.501767	1.19e-09	-0.241102	0.00572155	-0.589989	1.51e-13	0.0725416	0.412105	0.676632	9.95e-19	0.267475	0.00209457	-0.59744	6.22e-14	-0.250436	0.00405601	-0.0195294	0.82545
KAT6A	brown	-0.337923	8.42e-05	-0.465161	2.46e-08	0.128	0.146695	0.559202	4.68e-12	0.158614	0.0714765	-0.516494	3.17e-10	-0.463605	2.78e-08	0.130171	0.139908	0.227932	0.00910316	0.475846	1.06e-08
AKR1C1	brown	-0.33766	8.54e-05	-0.654258	3.15e-17	0.330835	0.000120797	0.65571	2.54e-17	0.0947146	0.283767	-0.723827	2.27e-22	-0.518129	2.73e-10	0.402175	2.11e-06	0.364461	2.02e-05	0.031917	0.718483
SETX	brown	0.337579	8.57e-05	0.622207	2.75e-15	-0.355409	3.33e-05	-0.491911	2.79e-09	-0.367771	1.67e-05	0.667302	4.36e-18	0.656535	2.25e-17	-0.477098	9.53e-09	-0.276743	0.00143574	0.15529	0.0776986
SEC22B	brown	0.337174	8.75e-05	0.585193	2.64e-13	-0.180524	0.0398476	-0.519926	2.31e-10	-0.118073	0.180921	0.686073	2.11e-19	0.690973	9.22e-20	-0.309609	0.00033775	-0.22165	0.011264	-0.209883	0.0165442
CASK	brown	-0.335891	9.35e-05	-0.534291	5.88e-11	0.323088	0.000177358	0.546941	1.67e-11	0.105327	0.233014	-0.589161	1.66e-13	-0.438725	1.78e-07	0.203452	0.0202524	0.514519	3.8e-10	0.253246	0.00364787
ALDH1A1	brown	0.335829	9.38e-05	0.551483	1.05e-11	-0.173867	0.0478904	-0.490559	3.13e-09	-0.256608	0.00320841	0.861974	1.4e-39	0.502596	1.11e-09	-0.715627	1.1e-21	-0.39393	3.53e-06	0.236613	0.0067214
DGKA	brown	-0.333982	0.000103041	-0.482072	6.35e-09	0.225222	0.00998603	0.39907	2.56e-06	0.276609	0.00144374	-0.544185	2.2e-11	-0.683704	3.13e-19	0.0706309	0.424559	0.298922	0.000551001	0.29265	0.00072807
CREBL2	brown	0.332771	0.000109563	0.599168	5.05e-14	-0.285623	0.000987533	-0.471363	1.51e-08	-0.297088	0.000598158	0.779524	8.87e-28	0.656144	2.38e-17	-0.58013	4.71e-13	-0.238988	0.00617458	0.15237	0.0835188
ADARB1	brown	-0.331595	0.000116262	-0.495024	2.14e-09	0.0927031	0.294164	0.559265	4.65e-12	0.0380234	0.667558	-0.572371	1.12e-12	-0.457236	4.53e-08	0.094298	0.2859	0.306056	0.00039824	0.409256	1.33e-06
GRB2	brown	0.330536	0.000122625	0.729065	8.04e-23	-0.434059	2.48e-07	-0.671352	2.31e-18	-0.0595823	0.500705	0.801352	2.39e-30	0.750779	8.27e-25	-0.399864	2.44e-06	-0.336712	8.96e-05	-0.177582	0.0432506
CHKA	brown	0.330084	0.000125436	0.382959	6.9e-06	-0.0911579	0.30232	-0.494401	2.25e-09	-0.0797527	0.367069	0.637455	3.5e-16	0.132098	0.134087	-0.674328	1.44e-18	-0.369987	1.47e-05	0.158369	0.0719209
SKAP2	brown	0.329212	0.000131026	0.616254	5.97e-15	-0.283113	0.00109906	-0.498574	1.57e-09	-0.32462	0.000164525	0.762092	6.3e-26	0.765116	3.09e-26	-0.341688	6.93e-05	-0.374898	1.11e-05	-0.0811095	0.358948
TUBA1B	brown	0.327894	0.000139923	0.535388	5.28e-11	-0.279649	0.00127195	-0.603147	3.1e-14	0.169045	0.0545241	0.600647	4.22e-14	0.471109	1.54e-08	-0.164678	0.061167	-0.278171	0.00135297	-0.438417	1.82e-07
DBN1	brown	-0.327595	0.000142019	-0.49366	2.4e-09	0.233135	0.00759952	0.400021	2.41e-06	0.243319	0.00527861	-0.536311	4.82e-11	-0.456924	4.64e-08	0.249994	0.00412379	0.308856	0.000349806	0.00917045	0.917525
SELENBP1	brown	-0.326576	0.000149385	-0.617484	5.09e-15	0.358119	2.87e-05	0.534851	5.56e-11	0.200251	0.0223512	-0.705833	6.75e-21	-0.702935	1.14e-20	0.284837	0.00102132	0.338889	8.01e-05	0.126062	0.152961
PLD2	brown	-0.326337	0.000151163	-0.421142	6.06e-07	0.107504	0.223441	0.249638	0.00417917	0.272774	0.00169046	-0.471978	1.44e-08	-0.415157	9.05e-07	0.45213	6.66e-08	0.160959	0.0673332	-0.182765	0.0374088
ZFYVE16	brown	0.326182	0.000152328	0.618559	4.43e-15	-0.317276	0.000235014	-0.644128	1.37e-16	-0.224644	0.0101836	0.864875	3.96e-40	0.548973	1.36e-11	-0.72003	4.75e-22	-0.415379	8.91e-07	0.187546	0.0326227
VIM	brown	0.324761	0.000163381	0.575685	7.78e-13	-0.454397	5.62e-08	-0.487667	3.99e-09	-0.0797065	0.367348	0.670609	2.6e-18	0.521974	1.91e-10	-0.514992	3.64e-10	-0.316264	0.000246673	0.0759422	0.390477
PRCP	brown	0.324157	0.000168304	0.63157	7.86e-16	-0.3535	3.7e-05	-0.511276	5.1e-10	-0.29893	0.000550807	0.851429	1.1e-37	0.684688	2.66e-19	-0.550441	1.17e-11	-0.349388	4.61e-05	0.142366	0.10614
COL16A1	brown	-0.323416	0.000174531	-0.542066	2.73e-11	0.166732	0.057964	0.447896	9.13e-08	0.199929	0.0225718	-0.670486	2.65e-18	-0.571795	1.2e-12	0.359135	2.72e-05	0.329482	0.00012927	0.0720314	0.41541
GSR	brown	0.32266	0.000181109	0.552617	9.32e-12	-0.161722	0.0660298	-0.629632	1.02e-15	-0.15795	0.0726867	0.732205	4.26e-23	0.47592	1.05e-08	-0.525987	1.31e-10	-0.403618	1.92e-06	0.011365	0.897885
FCGRT	brown	0.322475	0.00018275	0.551057	1.09e-11	-0.253749	0.00357892	-0.669824	2.94e-18	-0.125892	0.15352	0.727512	1.1e-22	0.381199	7.66e-06	-0.559855	4.36e-12	-0.453663	5.94e-08	0.0161188	0.855567
CTSD	brown	0.321884	0.000188096	0.590416	1.44e-13	-0.193513	0.0273857	-0.687162	1.76e-19	-0.00730561	0.934254	0.905456	1.78e-49	0.462827	2.95e-08	-0.65386	3.34e-17	-0.441325	1.48e-07	-0.0234398	0.791233
EPB41L2	brown	0.320281	0.000203328	0.574007	9.38e-13	-0.325234	0.000159621	-0.568182	1.78e-12	-0.16923	0.0542554	0.783778	2.96e-28	0.572042	1.17e-12	-0.68743	1.68e-19	-0.408659	1.39e-06	0.202237	0.0210278
ANXA5	brown	0.319284	0.000213367	0.652079	4.34e-17	-0.350124	4.44e-05	-0.593462	1e-13	-0.132752	0.132153	0.776295	2.01e-27	0.707248	5.22e-21	-0.457648	4.39e-08	-0.418224	7.37e-07	-0.0652564	0.460734
COCH	brown	-0.31695	0.000238713	-0.535163	5.4e-11	0.463214	2.87e-08	0.452405	6.53e-08	0.193712	0.027224	-0.572167	1.15e-12	-0.46366	2.77e-08	0.313723	0.000278359	0.271465	0.00178306	-0.000768434	0.993077
KIAA1033	brown	0.316936	0.000238872	0.605847	2.22e-14	-0.316192	0.000247526	-0.564839	2.56e-12	-0.337194	8.75e-05	0.822669	3.45e-33	0.697014	3.25e-20	-0.525953	1.31e-10	-0.373159	1.23e-05	0.111429	0.206896
SLC46A3	brown	0.316634	0.000242345	0.528766	1e-10	-0.18888	0.0313839	-0.469675	1.73e-08	-0.318353	0.000223161	0.769686	1.03e-26	0.493202	2.5e-09	-0.709809	3.26e-21	-0.342268	6.72e-05	0.364657	2e-05
WDR7	brown	0.316382	0.000245291	0.551339	1.06e-11	-0.242798	0.00537988	-0.65516	2.75e-17	-0.144278	0.10148	0.811902	1.04e-31	0.437978	1.88e-07	-0.700426	1.78e-20	-0.547544	1.57e-11	0.144961	0.0998573
MGAT1	brown	0.316129	0.000248267	0.677483	8.67e-19	-0.292898	0.000720193	-0.680498	5.31e-19	-0.02137	0.809299	0.880073	3.16e-43	0.62846	1.2e-15	-0.513121	4.32e-10	-0.357089	3.04e-05	-0.108163	0.220598
G0S2	brown	-0.312942	0.000288827	-0.22709	0.00936993	0.170829	0.0519865	0.0918558	0.298618	0.101832	0.248973	-0.405311	1.72e-06	-0.0614949	0.487033	0.548204	1.47e-11	0.240042	0.00594493	-0.457844	4.33e-08
C9orf91	brown	0.311514	0.000308918	0.655881	2.48e-17	-0.270415	0.00186065	-0.642693	1.68e-16	-0.221038	0.011497	0.774402	3.23e-27	0.603351	3.03e-14	-0.549139	1.33e-11	-0.369446	1.52e-05	0.0895812	0.310794
SQSTM1	brown	0.309928	0.000332755	0.547484	1.58e-11	-0.22676	0.0094763	-0.616844	5.53e-15	-0.038777	0.661372	0.776362	1.98e-27	0.366898	1.76e-05	-0.662772	8.76e-18	-0.372307	1.29e-05	0.0818908	0.354323
GLB1	brown	0.309592	0.000338018	0.662604	8.99e-18	-0.303606	0.00044563	-0.658128	1.77e-17	-0.154604	0.079035	0.874184	5.6e-42	0.65409	3.23e-17	-0.58071	4.41e-13	-0.49106	3e-09	-0.0177241	0.841364
PKP4	brown	-0.30909	0.00034602	-0.608807	1.54e-14	0.343019	6.47e-05	0.567522	1.91e-12	0.311613	0.000307495	-0.693647	5.83e-20	-0.552649	9.29e-12	0.479909	7.58e-09	0.26955	0.00192695	0.00161181	0.985479
CDK2	brown	-0.30873	0.000351861	-0.488854	3.61e-09	0.311787	0.000304984	0.3766	1e-05	0.433895	2.51e-07	-0.584629	2.82e-13	-0.462712	2.98e-08	0.514756	3.72e-10	0.273686	0.00162853	-0.304317	0.000431378
UBB	brown	0.306669	0.000387137	0.609507	1.41e-14	-0.289481	0.000836152	-0.575887	7.6e-13	-0.0898073	0.309569	0.6897	1.15e-19	0.543595	2.34e-11	-0.353029	3.79e-05	-0.15858	0.0715378	-0.15962	0.0696747
H2AFY	brown	0.305262	0.000413072	0.518759	2.57e-10	-0.22666	0.00950856	-0.485254	4.88e-09	-0.0474026	0.592267	0.851635	1.01e-37	0.476952	9.65e-09	-0.64734	8.64e-17	-0.382441	7.11e-06	0.164814	0.0609509
GPR137B	brown	0.305155	0.000415101	0.619224	4.06e-15	-0.235574	0.0069738	-0.650412	5.54e-17	-0.141413	0.108524	0.874432	4.97e-42	0.63518	4.8e-16	-0.512662	4.5e-10	-0.470076	1.67e-08	-0.0801646	0.364592
CHST3	brown	-0.302364	0.000471595	-0.492466	2.66e-09	0.344713	5.91e-05	0.322535	0.000182213	0.313504	0.000281264	-0.601404	3.84e-14	-0.302247	0.000474111	0.678915	6.88e-19	0.183299	0.0368457	-0.449461	8.13e-08
MYO5A	brown	0.301437	0.000491868	0.44222	1.38e-07	-0.287774	0.000900332	-0.302776	0.00046284	-0.368462	1.61e-05	0.672811	1.83e-18	0.476471	1e-08	-0.563587	2.93e-12	-0.31248	0.000295195	0.419102	6.95e-07
MAPKBP1	brown	-0.300089	0.000522787	-0.598382	5.55e-14	0.209934	0.0165175	0.521674	1.96e-10	0.373942	1.17e-05	-0.622003	2.83e-15	-0.688094	1.5e-19	0.331335	0.000117799	0.252025	0.00382047	0.100906	0.253323
HEXA	brown	0.299929	0.000526575	0.549626	1.27e-11	-0.252889	0.00369761	-0.543056	2.47e-11	-0.0206929	0.815232	0.85976	3.6e-39	0.511332	5.08e-10	-0.661005	1.15e-17	-0.309092	0.000345996	0.0975107	0.269728
FOXO1	brown	-0.299832	0.000528881	-0.296364	0.000617774	-0.00742826	0.933153	0.327694	0.000141323	-0.0975274	0.269646	-0.326925	0.000146824	-0.211063	0.0159323	-0.0387347	0.661718	0.188322	0.031897	0.418629	7.17e-07
GNG5	brown	0.299812	0.000529363	0.582989	3.4e-13	-0.217192	0.0130588	-0.608183	1.66e-14	-0.0416585	0.637928	0.677224	9.04e-19	0.60046	4.31e-14	-0.189021	0.0312553	-0.247249	0.00456797	-0.363625	2.11e-05
RBPMS	brown	-0.299798	0.000529704	-0.360257	2.55e-05	0.173792	0.0479878	0.170886	0.0519071	0.172966	0.0490758	-0.504875	9.05e-10	-0.226361	0.00960624	0.471823	1.46e-08	0.230005	0.00847522	-0.297463	0.000588237
PRDX1	brown	0.297449	0.000588592	0.648668	7.14e-17	-0.283832	0.001066	-0.570348	1.41e-12	-0.193391	0.0274849	0.890071	1.67e-45	0.681412	4.57e-19	-0.513432	4.2e-10	-0.269789	0.00190839	-0.0549133	0.534909
MBP	brown	0.290939	0.000784744	0.46285	2.95e-08	-0.323423	0.000174477	-0.24818	0.00441274	-0.272654	0.00169875	0.584173	2.97e-13	0.413522	1.01e-06	-0.548148	1.48e-11	-0.13651	0.121458	0.337214	8.74e-05
NOP16	brown	-0.290875	0.000786923	-0.43597	2.16e-07	0.470675	1.6e-08	0.282292	0.00113799	0.274875	0.00155089	-0.573049	1.04e-12	-0.316128	0.000248282	0.76957	1.06e-26	0.269367	0.00194116	-0.592893	1.07e-13
TUG1	brown	-0.289499	0.000835533	-0.508749	6.41e-10	0.235299	0.00704197	0.568625	1.7e-12	0.0278174	0.753396	-0.537622	4.24e-11	-0.437908	1.89e-07	0.242436	0.00545128	0.333003	0.000108288	0.355197	3.37e-05
KCND3	brown	-0.287974	0.000892553	-0.211211	0.0158567	-0.0423733	0.632167	0.23824	0.00634237	0.0281554	0.750497	-0.437406	1.95e-07	-0.0531129	0.548403	0.536151	4.9e-11	0.0662888	0.453656	-0.131483	0.135926
NCOA4	brown	0.285739	0.000982673	0.617159	5.31e-15	-0.342947	6.49e-05	-0.499164	1.49e-09	-0.275554	0.00150808	0.836329	3.24e-35	0.623142	2.43e-15	-0.537545	4.27e-11	-0.178342	0.0423483	0.151628	0.0850505
PLEKHG3	brown	-0.284197	0.00104956	-0.247682	0.00449519	0.113216	0.19966	0.166395	0.0584802	0.356833	3.08e-05	-0.444963	1.13e-07	-0.450642	7.45e-08	0.30603	0.000398727	0.172325	0.0499347	-0.04568	0.605805
CDK16	brown	-0.282871	0.00111045	-0.554434	7.72e-12	0.305385	0.000410735	0.397263	2.87e-06	0.420124	6.49e-07	-0.663316	8.06e-18	-0.671288	2.33e-18	0.404536	1.81e-06	0.307532	0.000371998	-0.105317	0.233058
DCAF7	brown	0.282619	0.00112236	0.629464	1.05e-15	-0.274956	0.00154574	-0.619962	3.69e-15	-0.180704	0.0396466	0.791952	3.33e-29	0.518484	2.64e-10	-0.672008	2.08e-18	-0.441091	1.5e-07	0.182178	0.0380349
EBNA1BP2	brown	-0.281679	0.00116787	-0.468119	1.95e-08	0.346761	5.31e-05	0.47953	7.82e-09	0.126845	0.150405	-0.544038	2.24e-11	-0.182887	0.0372788	0.670911	2.48e-18	0.354463	3.51e-05	-0.336578	9.03e-05
FAM102A	brown	-0.277543	0.00138884	-0.475495	1.09e-08	0.182642	0.0375387	0.433831	2.52e-07	0.257445	0.00310664	-0.707144	5.32e-21	-0.709251	3.62e-21	0.265759	0.00224305	0.384399	6.33e-06	0.1787	0.0419298
FERMT2	brown	-0.276519	0.00144911	-0.386156	5.69e-06	0.129104	0.143213	0.302038	0.000478638	0.0115642	0.896105	-0.527259	1.16e-10	-0.0936527	0.289225	0.546464	1.75e-11	0.148097	0.0926574	-0.292295	0.000739517
RARRES1	brown	0.27622	0.00146713	0.505015	8.94e-10	-0.103588	0.240861	-0.468291	1.93e-08	-0.284292	0.00104533	0.788453	8.58e-29	0.623063	2.46e-15	-0.454839	5.44e-08	-0.320155	0.00020457	-0.00580123	0.947771
SUMO3	brown	0.27608	0.0014757	0.594036	9.35e-14	-0.394761	3.36e-06	-0.54957	1.28e-11	-0.245229	0.00492177	0.66977	2.96e-18	0.600485	4.3e-14	-0.430857	3.1e-07	-0.123974	0.159934	0.000582621	0.994751
LGALS1	brown	0.27398	0.00160903	0.539771	3.43e-11	-0.220633	0.0116532	-0.599625	4.77e-14	-0.113411	0.198882	0.843846	2.06e-36	0.617564	5.04e-15	-0.471291	1.52e-08	-0.311186	0.000313725	-0.168888	0.0547516
VCL	brown	-0.271226	0.00180046	-0.396379	3.03e-06	0.125536	0.154695	0.288799	0.000861286	0.179823	0.0406365	-0.505102	8.87e-10	-0.225538	0.00987945	0.518878	2.54e-10	0.0648595	0.463472	-0.286758	0.0009406
TXNRD1	brown	0.270864	0.00182711	0.592852	1.08e-13	-0.261722	0.00263076	-0.557395	5.66e-12	-0.244747	0.00500981	0.844582	1.56e-36	0.605601	2.29e-14	-0.587796	1.95e-13	-0.404978	1.76e-06	0.12646	0.151657
FAM91A1	brown	0.268431	0.00201571	0.499966	1.39e-09	-0.336431	9.09e-05	-0.399565	2.48e-06	-0.376618	1e-05	0.567369	1.95e-12	0.475572	1.08e-08	-0.409798	1.29e-06	-0.386152	5.69e-06	0.311395	0.00031066
CYB561	brown	-0.265592	0.00225806	-0.419446	6.79e-07	0.24768	0.00449557	0.427216	4e-07	0.225911	0.00975472	-0.446815	9.89e-08	-0.462962	2.92e-08	0.290608	0.000796142	0.319498	0.000211178	0.0855936	0.332909
TGOLN2	brown	0.26409	0.00239656	0.543757	2.3e-11	-0.37561	1.06e-05	-0.344472	5.99e-05	-0.466204	2.27e-08	0.581825	3.89e-13	0.48969	3.37e-09	-0.475441	1.09e-08	-0.343935	6.16e-05	0.427503	3.92e-07
GALC	brown	0.263839	0.00242048	0.504532	9.33e-10	-0.221256	0.0114136	-0.533229	6.52e-11	-0.226689	0.00949924	0.769545	1.07e-26	0.626887	1.48e-15	-0.453837	5.86e-08	-0.311862	0.000303913	-0.0112701	0.898733
LAMP2	brown	-0.262939	0.00250799	-0.107333	0.224182	0.242015	0.00553526	0.0732413	0.407599	0.0317706	0.71972	0.455183	5.3e-08	0.204181	0.0197989	-0.298518	0.000561089	0.0751203	0.395641	0.151047	0.0862666
ARAP1	brown	0.262846	0.00251716	0.565823	2.3e-12	-0.242855	0.00536875	-0.77658	1.87e-27	0.0968763	0.272872	0.750349	9.1e-25	0.295458	0.000643163	-0.598536	5.45e-14	-0.529613	9.24e-11	-0.0666934	0.450899
ID1	brown	-0.261332	0.00267128	-0.46901	1.82e-08	0.441597	1.45e-07	0.398084	2.73e-06	0.149476	0.089625	-0.582136	3.75e-13	-0.278119	0.00135595	0.713235	1.73e-21	0.253613	0.00359741	-0.473317	1.29e-08
STX7	brown	0.2607	0.00273803	0.443056	1.3e-07	-0.230396	0.00836124	-0.492958	2.55e-09	-0.121899	0.167097	0.799435	4.13e-30	0.487865	3.92e-09	-0.539801	3.42e-11	-0.337452	8.63e-05	0.00563762	0.949242
APOC1	brown	0.2594	0.0028803	0.513618	4.13e-10	-0.0938005	0.288461	-0.589946	1.52e-13	-0.131472	0.135958	0.841463	5.01e-36	0.421105	6.07e-07	-0.673954	1.53e-18	-0.254908	0.00342424	0.126725	0.150794
AMPD3	brown	0.25867	0.00296294	0.565097	2.49e-12	-0.423474	5.17e-07	-0.585495	2.55e-13	-0.0964559	0.274968	0.618882	4.25e-15	0.444434	1.18e-07	-0.485476	4.79e-09	-0.304403	0.000429682	0.082038	0.353455
TMED5	brown	0.257196	0.0031366	0.583514	3.2e-13	-0.127389	0.148649	-0.547099	1.64e-11	-0.213425	0.0147655	0.762569	5.63e-26	0.754113	3.93e-25	-0.309123	0.000345488	-0.43874	1.78e-07	-0.124709	0.157452
BLNK	brown	0.255289	0.00337476	0.422533	5.51e-07	-0.00483079	0.956499	-0.341671	6.94e-05	-0.286167	0.000964769	0.648619	7.19e-17	0.506427	7.89e-10	-0.370834	1.4e-05	-0.16458	0.061323	0.00366847	0.966959
IQGAP2	brown	0.254977	0.0034153	0.525669	1.35e-10	-0.168025	0.0560186	-0.577806	6.13e-13	-0.170495	0.0524541	0.845635	1.05e-36	0.503121	1.06e-09	-0.721906	3.3e-22	-0.419395	6.81e-07	0.199518	0.0228567
RGS14	brown	-0.254253	0.00351082	-0.269562	0.00192599	-0.0277015	0.754391	0.262694	0.00253221	0.297274	0.000593222	-0.471981	1.44e-08	-0.254454	0.00348404	0.471147	1.54e-08	0.290896	0.000786208	-0.221745	0.0112282
FAM50A	brown	0.253273	0.00364416	0.516621	3.13e-10	-0.175779	0.0454526	-0.590338	1.45e-13	-0.134187	0.127987	0.700953	1.62e-20	0.538252	3.98e-11	-0.31263	0.00029312	-0.231335	0.00809272	-0.309883	0.000333454
PECAM1	brown	0.251876	0.00384208	0.419772	6.64e-07	-0.217076	0.0131086	-0.473558	1.27e-08	-0.267528	0.00209015	0.577452	6.38e-13	0.354241	3.55e-05	-0.456108	4.94e-08	-0.248752	0.0043197	0.175363	0.0459745
OSBPL1A	brown	-0.251201	0.00394095	-0.236611	0.00672181	0.258498	0.0029828	0.11717	0.184306	-0.0407646	0.645164	0.393115	3.72e-06	0.0164896	0.852282	-0.519932	2.31e-10	-0.136924	0.120323	0.399428	2.51e-06
MDM2	brown	0.250789	0.00400263	0.419	7e-07	-0.26046	0.00276383	-0.473293	1.3e-08	-0.080734	0.361185	0.611854	1.05e-14	0.236837	0.00666794	-0.585492	2.55e-13	-0.442299	1.37e-07	0.227251	0.00931834
COMT	brown	-0.249087	0.00426611	-0.0415162	0.639079	0.268105	0.0020423	-0.100058	0.257357	0.390267	4.43e-06	0.441964	1.41e-07	0.24681	0.00464285	-0.154204	0.0798237	0.00689832	0.937912	-0.228829	0.00882674
ARL4D	brown	-0.248418	0.0043738	-0.513146	4.31e-10	0.275631	0.00150329	0.486182	4.52e-09	0.293586	0.000698703	-0.581715	3.93e-13	-0.432228	2.82e-07	0.603852	2.85e-14	0.294779	0.000662813	-0.255977	0.00328701
RNF13	brown	0.247841	0.00446881	0.504886	9.04e-10	-0.234675	0.00719882	-0.476846	9.73e-09	-0.342246	6.73e-05	0.876707	1.66e-42	0.604794	2.53e-14	-0.615678	6.43e-15	-0.327024	0.000146103	0.13579	0.123455
MAP3K5	brown	0.24751	0.00452404	0.58977	1.55e-13	-0.33716	8.76e-05	-0.520143	2.26e-10	-0.323055	0.000177642	0.639758	2.54e-16	0.62146	3.03e-15	-0.442639	1.34e-07	-0.369822	1.49e-05	0.173482	0.0483942
TUBG1	brown	-0.246762	0.00465111	-0.496313	1.91e-09	0.434425	2.42e-07	0.280798	0.00121203	0.402716	2.03e-06	-0.515318	3.53e-10	-0.526659	1.23e-10	0.529038	9.76e-11	0.204189	0.0197935	-0.434434	2.41e-07
ADCY9	brown	-0.24618	0.00475225	-0.548038	1.49e-11	0.228537	0.0089159	0.501404	1.23e-09	0.138648	0.115679	-0.586898	2.17e-13	-0.581519	4.02e-13	0.181931	0.0383006	0.166158	0.0588449	0.220873	0.0115604
STARD7	brown	0.244926	0.00497685	0.516475	3.18e-10	-0.196812	0.024811	-0.375647	1.06e-05	-0.373715	1.19e-05	0.71412	1.46e-21	0.625439	1.79e-15	-0.518318	2.68e-10	-0.104834	0.235217	0.183935	0.0361852
HPCAL1	brown	0.243661	0.00521303	0.467033	2.13e-08	-0.181789	0.0384545	-0.644957	1.22e-16	0.150368	0.087706	0.724997	1.8e-22	0.264706	0.0023389	-0.606673	2.01e-14	-0.422761	5.42e-07	-0.0141541	0.873014
RASGRP3	brown	0.242251	0.00548808	0.500626	1.32e-09	-0.236182	0.00682491	-0.611945	1.04e-14	-0.207512	0.0178362	0.789132	7.15e-29	0.418761	7.11e-07	-0.718181	6.77e-22	-0.450526	7.51e-08	0.171893	0.0505199
DSCR3	brown	0.240681	0.00580934	0.507905	6.91e-10	-0.156565	0.0752629	-0.470781	1.58e-08	-0.243923	0.00516344	0.753997	4.03e-25	0.544377	2.16e-11	-0.506205	8.04e-10	-0.371906	1.32e-05	0.0324928	0.713624
ZMIZ1	brown	-0.24032	0.00588565	-0.121924	0.167009	0.167689	0.0565197	-0.0214926	0.808227	0.0560823	0.526238	0.465441	2.41e-08	0.0765306	0.386805	-0.475379	1.1e-08	-0.183806	0.0363191	0.22492	0.010089
CD58	brown	0.240187	0.00591383	0.559468	4.55e-12	-0.336317	9.15e-05	-0.434317	2.43e-07	-0.211579	0.0156708	0.677549	8.58e-19	0.661992	9.86e-18	-0.397756	2.78e-06	-0.248291	0.00439461	-0.00892996	0.919681
SORBS1	brown	-0.238065	0.0063822	-0.46528	2.44e-08	0.265572	0.00225984	0.396452	3.02e-06	0.0152978	0.86285	-0.545176	1.99e-11	-0.321969	0.000187323	0.42523	4.58e-07	0.217352	0.0129905	-0.131977	0.134449
GUSB	brown	0.237164	0.00659076	0.461484	3.28e-08	-0.152976	0.082283	-0.531208	7.93e-11	-0.164677	0.061169	0.85282	6.3e-38	0.374048	1.17e-05	-0.810736	1.49e-31	-0.358505	2.81e-05	0.260671	0.00274118
MDFIC	brown	0.236392	0.00677427	0.531852	7.45e-11	-0.418537	7.22e-07	-0.365527	1.9e-05	-0.487652	3.99e-09	0.658158	1.76e-17	0.706021	6.53e-21	-0.501998	1.17e-09	-0.0955559	0.279493	0.269658	0.00191855
DHRS7	brown	0.236336	0.00678769	0.444104	1.21e-07	-0.259566	0.0028617	-0.566639	2.11e-12	-0.118031	0.181077	0.650054	5.84e-17	0.433687	2.54e-07	-0.480661	7.13e-09	-0.459545	3.8e-08	-0.0490825	0.579198
DNAJB9	brown	0.236029	0.00686226	0.475249	1.11e-08	-0.125061	0.156275	-0.541358	2.93e-11	-0.0960792	0.276856	0.585212	2.63e-13	0.507491	7.17e-10	-0.252313	0.00377905	-0.205117	0.0192293	-0.192922	0.0278705
ECHS1	brown	-0.235333	0.00703353	-0.1053	0.233131	0.37829	9.1e-06	0.0311649	0.724847	0.0669546	0.449123	0.330937	0.000120179	0.167668	0.0565506	-0.153859	0.0805089	0.089383	0.31187	-0.152919	0.0823992
FAM114A1	brown	-0.234994	0.00711826	-0.37446	1.14e-05	0.0322326	0.715818	0.285593	0.000988833	0.0196565	0.824333	-0.457636	4.4e-08	-0.242296	0.00547916	0.243091	0.00532279	0.00537359	0.951616	0.0515669	0.560121
MEST	brown	-0.234828	0.00715999	-0.449275	8.24e-08	0.319803	0.000208084	0.285869	0.000977193	0.171906	0.0505019	-0.509343	6.08e-10	-0.325916	0.000154342	0.421526	5.9e-07	0.286862	0.000936386	-0.302281	0.000473389
FIG4	brown	0.234489	0.00724617	0.527778	1.1e-10	-0.211492	0.0157146	-0.734867	2.47e-23	-0.0458649	0.604345	0.781348	5.56e-28	0.375884	1.05e-05	-0.626672	1.52e-15	-0.552639	9.3e-12	0.0144651	0.870248
ATP6V1A	brown	0.234193	0.00732226	0.54697	1.66e-11	-0.206882	0.0181943	-0.492754	2.6e-09	-0.141852	0.10742	0.816851	2.24e-32	0.594689	8.65e-14	-0.538948	3.72e-11	-0.350515	4.34e-05	0.100861	0.253539
HDAC4	brown	-0.233109	0.0076064	-0.309939	0.000332586	0.103411	0.241673	0.254249	0.00351148	0.0486463	0.582579	-0.376261	1.02e-05	-0.23094	0.00820464	0.275425	0.00151617	0.192097	0.0285585	-0.0536965	0.544011
ATF2	brown	0.23284	0.0076785	0.38527	6e-06	-0.175268	0.0460939	-0.246319	0.00472793	-0.29154	0.000764398	0.432784	2.71e-07	0.373437	1.21e-05	-0.385809	5.81e-06	-0.135901	0.123145	0.283652	0.00107422
HRAS	brown	-0.232545	0.00775821	-0.579604	5e-13	0.322335	0.000184006	0.579878	4.85e-13	0.398548	2.65e-06	-0.638532	3.01e-16	-0.466488	2.22e-08	0.590411	1.44e-13	0.313967	0.000275158	-0.280626	0.00122083
DHX30	brown	-0.232095	0.00788127	-0.350183	4.42e-05	0.283391	0.00108618	0.249645	0.00417795	0.065172	0.461316	-0.392771	3.8e-06	-0.466798	2.17e-08	0.24886	0.00430233	0.248196	0.00441006	-0.115883	0.189205
SLC38A6	brown	0.231873	0.00794236	0.460166	3.62e-08	-0.150016	0.0884605	-0.496928	1.81e-09	-0.153717	0.0807919	0.861295	1.88e-39	0.402689	2.04e-06	-0.786218	1.56e-28	-0.355395	3.34e-05	0.289466	0.000836697
ATP6V0B	brown	0.231355	0.00808722	0.582874	3.45e-13	-0.0820192	0.353566	-0.673658	1.6e-18	-0.0626342	0.478984	0.804396	9.85e-31	0.602157	3.51e-14	-0.324359	0.000166645	-0.339368	7.82e-05	-0.315878	0.000251261
WSB2	brown	0.229742	0.00855276	0.406915	1.55e-06	-0.0894373	0.311575	-0.443831	1.23e-07	-0.110752	0.209685	0.550183	1.2e-11	0.547282	1.61e-11	-0.155947	0.0764364	-0.224477	0.0102416	-0.292834	0.000722227
LAMC2	brown	-0.229011	0.00877154	-0.493059	2.53e-09	0.162077	0.0654285	0.4614	3.3e-08	0.399306	2.53e-06	-0.630072	9.64e-16	-0.526789	1.21e-10	0.455967	4.99e-08	0.273227	0.00165942	-0.131006	0.137364
ALAS1	brown	0.228472	0.00893601	0.566363	2.17e-12	-0.154087	0.0800555	-0.507101	7.43e-10	-0.0785514	0.374354	0.588764	1.74e-13	0.483036	5.87e-09	-0.3429	6.51e-05	-0.334047	0.000102703	-0.088491	0.316743
GATA2	brown	-0.227902	0.00911253	-0.412291	1.09e-06	0.14244	0.105957	0.285248	0.00100352	0.117045	0.184776	-0.549659	1.26e-11	-0.501535	1.22e-09	0.192088	0.0285661	0.184105	0.0360105	0.1087	0.218303
C16orf62	brown	0.227718	0.00917048	0.475245	1.11e-08	-0.129416	0.14224	-0.522199	1.87e-10	-0.137729	0.118136	0.637247	3.6e-16	0.4854	4.82e-09	-0.239591	0.00604224	-0.266897	0.00214355	-0.234266	0.0073033
HMGXB4	brown	-0.22609	0.00969551	-0.401624	2.18e-06	0.225829	0.009782	0.323248	0.000175977	0.297397	0.000589964	-0.481324	6.75e-09	-0.336719	8.96e-05	0.469853	1.7e-08	0.281475	0.00117794	-0.322007	0.000186973
DNASE2	brown	0.224817	0.0101241	0.501689	1.2e-09	-0.189531	0.0307932	-0.610691	1.21e-14	0.128675	0.14456	0.779734	8.41e-28	0.43609	2.15e-07	-0.53274	6.83e-11	-0.315575	0.000254913	-0.0421098	0.634288
ATP6V1C1	brown	0.224746	0.0101487	0.43836	1.83e-07	-0.208482	0.0172978	-0.382967	6.89e-06	-0.333023	0.000108175	0.824214	2.08e-33	0.620218	3.57e-15	-0.611934	1.04e-14	-0.250929	0.00398153	0.177336	0.043546
DDX49	brown	-0.224739	0.010151	-0.276764	0.00143445	0.252918	0.00369361	0.134083	0.128286	0.27286	0.00168452	-0.359653	2.64e-05	-0.224747	0.0101483	0.531954	7.37e-11	0.382131	7.25e-06	-0.545529	1.93e-11
SLC16A6	brown	0.224221	0.0103307	0.414514	9.44e-07	-0.238695	0.00623985	-0.320163	0.00020449	-0.179647	0.0408378	0.535192	5.38e-11	0.498172	1.63e-09	-0.262983	0.00250366	-0.190299	0.0301098	0.0112865	0.898587
P2RX7	brown	0.223383	0.0106273	0.578741	5.52e-13	-0.394896	3.33e-06	-0.403803	1.9e-06	-0.215674	0.0137247	0.72286	2.74e-22	0.563259	3.04e-12	-0.550331	1.18e-11	-0.36588	1.86e-05	0.272249	0.00172708
RBFOX2	brown	-0.222243	0.0110425	-0.571497	1.24e-12	0.22544	0.00991228	0.515575	3.45e-10	0.291249	0.000774162	-0.722276	3.07e-22	-0.607199	1.88e-14	0.384322	6.35e-06	0.25271	0.00372275	0.0334396	0.705658
ATP6V1F	brown	0.221582	0.0112897	0.516375	3.21e-10	-0.157967	0.072654	-0.718707	6.12e-22	0.0823851	0.351415	0.806804	4.84e-31	0.362397	2.27e-05	-0.561144	3.81e-12	-0.454492	5.58e-08	-0.121609	0.168114
PODXL	brown	-0.221144	0.0114563	-0.46795	1.98e-08	0.275122	0.00153519	0.347554	5.09e-05	0.202582	0.0208052	-0.4897	3.36e-09	-0.402649	2.04e-06	0.312624	0.000293195	0.29627	0.000620367	-0.0966016	0.27424
CTDSP2	brown	-0.2199	0.011941	-0.403964	1.88e-06	0.0115736	0.896021	0.410368	1.24e-06	0.185134	0.0349678	-0.574532	8.85e-13	-0.429405	3.43e-07	0.257318	0.00312184	0.115099	0.192235	0.133467	0.130065
YBX1	brown	0.219065	0.0122767	0.470087	1.67e-08	-0.222327	0.0110115	-0.383557	6.65e-06	-0.178292	0.042407	0.540233	3.27e-11	0.384814	6.17e-06	-0.249576	0.00418875	-0.154818	0.0786162	0.034573	0.696165
NFIB	brown	-0.217203	0.0130543	-0.643359	1.53e-16	0.323396	0.000174704	0.670934	2.47e-18	0.0100465	0.909678	-0.69273	6.83e-20	-0.589746	1.55e-13	0.257212	0.00313465	0.386397	5.61e-06	0.243718	0.00520231
NSMAF	brown	0.216425	0.013392	0.312952	0.000288691	-0.306134	0.000396821	-0.132348	0.133347	-0.274708	0.00156159	0.460016	3.67e-08	0.365621	1.89e-05	-0.522216	1.86e-10	0.0480191	0.587455	0.369405	1.52e-05
ATP6AP1	brown	0.216115	0.0135285	0.527867	1.09e-10	-0.201809	0.0213073	-0.607969	1.71e-14	-0.04746	0.591818	0.884822	2.78e-44	0.483519	5.64e-09	-0.630324	9.31e-16	-0.454971	5.38e-08	-0.00289766	0.973898
MAN1A1	brown	0.214378	0.0143167	0.456606	4.76e-08	-0.291105	0.000779057	-0.413167	1.03e-06	-0.28003	0.00125177	0.663326	8.05e-18	0.648361	7.46e-17	-0.463211	2.87e-08	-0.337894	8.44e-05	0.136566	0.121305
WIPI1	brown	0.212647	0.0151412	0.452796	6.34e-08	-0.188764	0.0314898	-0.56403	2.79e-12	-0.198777	0.0233786	0.678035	7.93e-19	0.580456	4.54e-13	-0.371706	1.34e-05	-0.42531	4.56e-07	-0.116527	0.186741
NCK1	brown	0.212027	0.0154466	0.409396	1.32e-06	-0.252043	0.00381787	-0.199803	0.0226589	-0.264346	0.00237249	0.675699	1.16e-18	0.514154	3.93e-10	-0.643511	1.5e-16	-0.0693901	0.432762	0.361254	2.41e-05
ABCG1	brown	0.211308	0.0158075	0.473675	1.26e-08	-0.288529	0.000871415	-0.467341	2.08e-08	-0.0914374	0.300834	0.688474	1.41e-19	0.392284	3.91e-06	-0.575312	8.11e-13	-0.21889	0.0123479	0.195151	0.0260807
S100A11	brown	0.211122	0.0159018	0.484922	5.02e-09	-0.132376	0.133263	-0.573991	9.4e-13	0.106678	0.227038	0.616409	5.85e-15	0.569543	1.54e-12	-0.0727228	0.410936	-0.28171	0.00116634	-0.536559	4.71e-11
PDLIM4	brown	-0.21081	0.0160616	-0.424806	4.72e-07	0.395651	3.18e-06	0.281087	0.00119738	0.289865	0.000822313	-0.492575	2.64e-09	-0.387793	5.15e-06	0.470178	1.66e-08	0.198587	0.0235137	-0.37861	8.93e-06
ENC1	brown	-0.21037	0.0162892	-0.319507	0.000211084	0.433684	2.55e-07	0.0900476	0.308271	0.328696	0.000134447	-0.360148	2.57e-05	-0.266809	0.0021511	0.283353	0.00108795	0.0994786	0.260135	-0.282116	0.00114649
PPP2R1B	brown	-0.210206	0.0163748	-0.204931	0.0193414	0.159343	0.0701663	0.0592308	0.50324	0.0575159	0.5157	-0.333808	0.000103956	-0.00511133	0.953975	0.45765	4.39e-08	0.0319869	0.717893	-0.374054	1.17e-05
DLGAP4	brown	-0.208129	0.017492	-0.389591	4.62e-06	0.179907	0.0405417	0.284501	0.00103608	0.036089	0.68354	-0.540197	3.29e-11	-0.613517	8.48e-15	0.23842	0.00630162	-0.0302744	0.732407	0.158378	0.0719036
ZFYVE26	brown	0.206234	0.0185686	0.445353	1.1e-07	-0.134394	0.127395	-0.528386	1.04e-10	-0.0852644	0.334779	0.835198	4.85e-35	0.424769	4.73e-07	-0.637716	3.38e-16	-0.390975	4.24e-06	0.117735	0.182184
SMS	brown	0.205975	0.0187196	0.357663	2.95e-05	-0.0319011	0.718618	-0.416218	8.43e-07	-0.089601	0.310687	0.821221	5.53e-33	0.447347	9.51e-08	-0.644484	1.3e-16	-0.302781	0.000462726	0.0759777	0.390255
TANC2	brown	-0.205465	0.0190211	-0.133323	0.130484	0.269193	0.00195484	-0.0129935	0.88335	0.00206205	0.981424	0.468731	1.86e-08	0.278451	0.00133728	-0.294823	0.000661527	-0.0926673	0.294352	0.0292232	0.741364
ACTL6A	brown	-0.204551	0.0195717	-0.548457	1.43e-11	0.386818	5.47e-06	0.511877	4.83e-10	0.186192	0.0339225	-0.552164	9.77e-12	-0.412033	1.11e-06	0.382699	7e-06	0.390135	4.47e-06	-0.10123	0.251797
S100P	brown	-0.203713	0.0200886	-0.390823	4.28e-06	0.334112	0.000102363	0.323248	0.000175977	0.155445	0.0773988	-0.534277	5.88e-11	-0.313291	0.000284109	0.658785	1.6e-17	0.241912	0.00555601	-0.371292	1.37e-05
TIAL1	brown	-0.202973	0.0205551	-0.219199	0.0122221	-0.0285932	0.746748	0.288101	0.000887702	0.0392609	0.65741	-0.397419	2.84e-06	-0.267829	0.00206508	0.225387	0.00993011	0.201191	0.0217163	0.230695	0.00827504
THBS2	brown	-0.202107	0.0211126	-0.344331	6.04e-05	-0.0709724	0.422318	0.360596	2.5e-05	0.0693706	0.432891	-0.451741	6.86e-08	-0.332584	0.000110603	0.0814317	0.357036	0.144989	0.0997905	0.276766	0.00143433
MGAT5	brown	0.202014	0.021173	0.325267	0.000159361	-0.124158	0.159311	-0.437056	2e-07	-0.108135	0.22072	0.554396	7.75e-12	0.256588	0.00321087	-0.629231	1.08e-15	-0.230592	0.00830445	0.268747	0.00199031
PARM1	brown	-0.201979	0.0211959	-0.3295	0.000129154	0.139084	0.114527	0.169134	0.0543938	0.186253	0.0338629	-0.43964	1.67e-07	-0.412254	1.1e-06	0.131539	0.135756	0.20693	0.0181667	-0.00510479	0.954034
PRPF19	brown	-0.200641	0.0220858	-0.281223	0.00119056	0.226228	0.00964978	0.197279	0.0244644	0.444767	1.15e-07	-0.450257	7.66e-08	-0.47377	1.25e-08	0.298521	0.000561011	0.0585422	0.508225	-0.0707603	0.423709
PDK3	brown	0.200263	0.0223426	0.40747	1.5e-06	-0.159622	0.0696719	-0.399962	2.42e-06	-0.216598	0.0133162	0.58436	2.9e-13	0.501635	1.2e-09	-0.409295	1.33e-06	-0.19353	0.0273724	0.10627	0.228832
NEU1	brown	0.199271	0.0230297	0.46295	2.92e-08	-0.131088	0.137116	-0.663873	7.4e-18	0.0359133	0.684999	0.743952	3.66e-24	0.404337	1.83e-06	-0.475526	1.08e-08	-0.545546	1.92e-11	-0.148738	0.0912373
AP2S1	brown	0.196852	0.0247813	0.512848	4.43e-10	-0.110274	0.211669	-0.696142	3.78e-20	0.0604192	0.494698	0.710748	2.74e-21	0.496653	1.86e-09	-0.269197	0.00195456	-0.328937	0.00013284	-0.422408	5.56e-07
RRAGD	brown	0.196736	0.0248683	0.434083	2.47e-07	-0.130718	0.138238	-0.415434	8.88e-07	-0.213173	0.0148866	0.872872	1.04e-41	0.587519	2.01e-13	-0.520701	2.15e-10	-0.392808	3.79e-06	0.0696113	0.431293
MFHAS1	brown	0.195317	0.025951	0.31018	0.000328853	-0.269096	0.00196255	-0.354058	3.59e-05	-0.10576	0.231087	0.377653	9.45e-06	0.246508	0.0046951	-0.367059	1.74e-05	-0.280786	0.00121266	-0.0208085	0.814219
NEK7	brown	0.195225	0.026023	0.325458	0.000157866	-0.214773	0.014134	-0.267945	0.00205546	-0.253589	0.00360074	0.364515	2.01e-05	0.293153	0.000712154	-0.385303	5.99e-06	-0.299413	0.000538968	0.322104	0.000186088
FBXO7	brown	0.194499	0.0265935	0.224252	0.0103199	-0.0126715	0.886221	-0.246545	0.00468863	-0.120561	0.171839	0.370509	1.43e-05	-0.0820101	0.353619	-0.595192	8.15e-14	-0.141096	0.109327	0.361172	2.43e-05
RNPS1	brown	-0.194488	0.026602	-0.232571	0.00775126	0.148192	0.0924466	0.145367	0.0989005	0.279273	0.00129212	-0.379719	8.36e-06	-0.285347	0.000999265	0.316586	0.0002429	0.3125	0.000294923	-0.272242	0.00172755
DYRK4	brown	0.194061	0.0269428	0.343377	6.35e-05	-0.0827102	0.349511	-0.57507	8.33e-13	-0.00168708	0.984801	0.603665	2.91e-14	0.350481	4.35e-05	-0.350036	4.46e-05	-0.329946	0.000126306	-0.276416	0.00145532
UBC	brown	0.193601	0.027314	0.401771	2.16e-06	-0.191517	0.0290519	-0.44378	1.23e-07	-0.0937493	0.288726	0.623108	2.44e-15	0.273447	0.00164457	-0.419601	6.72e-07	-0.0912981	0.301574	-0.00732904	0.934044
ABR	brown	0.19332	0.0275437	0.408301	1.42e-06	-0.231208	0.00812864	-0.50268	1.1e-09	0.0442763	0.616937	0.675995	1.1e-18	0.151534	0.0852471	-0.721843	3.34e-22	-0.451687	6.89e-08	0.274773	0.00155747
KCNS3	brown	-0.19314	0.027691	-0.39021	4.45e-06	0.234207	0.00731866	0.329732	0.000127666	0.162059	0.0654599	-0.426291	4.26e-07	-0.152536	0.0831792	0.388026	5.08e-06	0.204443	0.019638	-0.188657	0.0315882
MRPS31	brown	-0.192712	0.0280442	-0.384951	6.12e-06	0.370807	1.41e-05	0.236404	0.00677146	0.0356267	0.687382	-0.431989	2.87e-07	-0.443664	1.24e-07	0.159299	0.0702447	0.0258809	0.770068	0.11037	0.211271
RAP2A	brown	0.192114	0.0285446	0.295844	0.000632235	-0.172601	0.049564	-0.280417	0.00123162	-0.121412	0.168811	0.534142	5.96e-11	0.468674	1.87e-08	-0.519866	2.32e-10	-0.127608	0.147945	0.0737852	0.404116
ATP6V0D1	brown	0.191409	0.0291439	0.490901	3.04e-09	-0.148358	0.0920772	-0.632558	6.87e-16	0.0399031	0.652169	0.721648	3.47e-22	0.442921	1.31e-07	-0.317644	0.000230895	-0.370086	1.47e-05	-0.287937	0.000893997
CHAF1A	brown	-0.190314	0.0300964	-0.301466	0.000491223	0.10386	0.239624	0.204494	0.0196068	0.256072	0.00327504	-0.562551	3.27e-12	-0.590171	1.48e-13	0.260421	0.00276799	0.195964	0.0254521	0.0145346	0.86963
PA2G4	brown	-0.189383	0.0309272	-0.485708	4.7e-09	0.269139	0.00195909	0.336213	9.2e-05	0.413529	1.01e-06	-0.657252	2.02e-17	-0.669909	2.9e-18	0.502261	1.14e-09	0.260043	0.00280908	-0.253064	0.00367314
PLD3	brown	0.188785	0.0314706	0.477752	9.04e-09	-0.140513	0.110815	-0.593342	1.02e-13	0.0105053	0.905572	0.857293	1.01e-38	0.441302	1.48e-07	-0.68393	3.02e-19	-0.442777	1.33e-07	0.0602041	0.496239
HTATIP2	brown	0.188286	0.0319306	0.382961	6.89e-06	-0.116993	0.184972	-0.330756	0.000121277	-0.11583	0.18941	0.708725	3.98e-21	0.49919	1.49e-09	-0.440661	1.55e-07	-0.283822	0.00106645	0.0637966	0.470847
CSTB	brown	0.188266	0.0319486	0.442303	1.37e-07	-0.0155528	0.860587	-0.512769	4.46e-10	-0.0713895	0.419589	0.870495	3.15e-41	0.522443	1.82e-10	-0.526533	1.24e-10	-0.262031	0.00259913	-0.0724981	0.412386
CHUK	brown	0.188252	0.0319619	0.448841	8.51e-08	-0.157768	0.0730205	-0.484754	5.09e-09	-0.243535	0.00523715	0.712081	2.14e-21	0.618022	4.75e-15	-0.40212	2.11e-06	-0.342971	6.48e-05	-0.0100258	0.909863
RPL18A	brown	-0.187269	0.032885	-0.402537	2.06e-06	0.192291	0.0283958	0.339094	7.93e-05	0.322066	0.000186434	-0.56254	3.28e-12	-0.481245	6.8e-09	0.491293	2.94e-09	0.481743	6.53e-09	-0.277216	0.00140781
ANP32A	brown	0.187013	0.0331286	0.397797	2.78e-06	-0.212693	0.0151189	-0.346691	5.33e-05	-0.263307	0.00247184	0.54366	2.32e-11	0.388527	4.93e-06	-0.625706	1.73e-15	-0.131718	0.13522	0.26612	0.00221109
CD302	brown	0.186968	0.0331717	0.388498	4.94e-06	-0.256492	0.00322274	-0.351982	4.01e-05	-0.307838	0.000366751	0.578783	5.49e-13	0.538591	3.85e-11	-0.434079	2.48e-07	-0.224706	0.0101625	0.155157	0.0779566
PPAP2A	brown	-0.186124	0.0339888	-0.365926	1.86e-05	0.0772987	0.382043	0.362926	2.2e-05	-0.0179088	0.839732	-0.550974	1.1e-11	-0.26974	0.00191221	0.263486	0.00245447	0.226348	0.00961053	0.0459646	0.603558
ARF1	brown	-0.185901	0.0342072	0.108883	0.217526	0.0938128	0.288398	-0.232669	0.00772472	0.505575	8.51e-10	0.399778	2.45e-06	0.361849	2.34e-05	0.0131033	0.882371	-0.160249	0.0685677	-0.421214	6.03e-07
ALCAM	brown	0.185644	0.0344609	0.2606	0.00274876	-0.00462859	0.958318	-0.204565	0.0195634	-0.120213	0.173088	0.435984	2.16e-07	0.173796	0.0479839	-0.556235	6.39e-12	-0.0594869	0.501393	0.336522	9.05e-05
SNRPF	brown	-0.185537	0.0345661	-0.339184	7.89e-05	0.188555	0.0316816	0.276455	0.00145298	0.223489	0.0105893	-0.584994	2.7e-13	-0.283788	0.00106799	0.585707	2.49e-13	0.324	0.000169605	-0.350708	4.3e-05
PRDX4	brown	0.18521	0.0348922	0.330866	0.000120608	-0.0775932	0.380227	-0.443875	1.23e-07	-0.15291	0.0824161	0.495606	2.03e-09	0.404484	1.82e-06	-0.240521	0.00584311	-0.0730356	0.408921	-0.207671	0.0177472
GLE1	brown	0.182586	0.0375985	0.424072	4.96e-07	-0.289401	0.000839087	-0.442956	1.31e-07	-0.0291754	0.741771	0.549986	1.22e-11	0.26019	0.00279312	-0.522418	1.83e-10	-0.265346	0.00228019	0.197418	0.0243613
ISCU	brown	0.180848	0.0394871	0.334349	0.000101137	-0.129205	0.142899	-0.180059	0.0403701	-0.379554	8.44e-06	0.540055	3.33e-11	0.278222	0.00135009	-0.632059	7.36e-16	0.0569253	0.520028	0.479512	7.83e-09
CREG1	brown	-0.179594	0.040898	-0.0228574	0.796306	0.395882	3.13e-06	-0.0738852	0.403477	-0.0392076	0.657847	0.547223	1.62e-11	0.390904	4.26e-06	-0.196793	0.0248257	-0.00948281	0.914726	-0.1014	0.250994
IAH1	brown	0.179585	0.0409077	0.235842	0.0069077	-0.174311	0.047315	-0.214964	0.0140464	-0.114045	0.196368	0.435077	2.31e-07	0.254296	0.00350518	-0.515201	3.57e-10	-0.0127424	0.885589	0.137521	0.118699
MEIS2	brown	-0.178909	0.0416868	-0.577338	6.46e-13	0.31051	0.000323822	0.528259	1.05e-10	0.0391994	0.657914	-0.649517	6.31e-17	-0.473769	1.25e-08	0.355393	3.34e-05	0.349262	4.65e-05	0.0210779	0.811858
ABCA1	brown	0.178502	0.0421606	0.46701	2.13e-08	-0.25775	0.00307027	-0.546447	1.75e-11	-0.22238	0.010992	0.673045	1.77e-18	0.569504	1.54e-12	-0.346209	5.47e-05	-0.290987	0.00078309	-0.0641094	0.46867
CDC42EP4	brown	-0.177931	0.0428348	-0.460518	3.53e-08	0.307734	0.000368531	0.393879	3.55e-06	0.410781	1.21e-06	-0.59329	1.02e-13	-0.508058	6.82e-10	0.480371	7.3e-09	0.14316	0.104185	-0.274442	0.00157877
SLC16A7	brown	-0.176838	0.0441487	-0.380002	8.22e-06	0.189594	0.0307367	0.370533	1.43e-05	-0.0367384	0.678159	-0.438841	1.76e-07	-0.254766	0.00344284	0.337144	8.77e-05	0.156644	0.075114	0.0372309	0.674089
TOR1AIP1	brown	0.176784	0.0442143	0.367695	1.68e-05	-0.200101	0.0224535	-0.188689	0.0315584	-0.351648	4.09e-05	0.536499	4.74e-11	0.589704	1.56e-13	-0.427181	4.01e-07	0.0395789	0.654813	0.204459	0.0196279
SIRPA	brown	0.17642	0.0446596	0.578012	5.99e-13	-0.248837	0.00430614	-0.614581	7.4e-15	-0.124343	0.158685	0.747854	1.57e-24	0.641864	1.89e-16	-0.371806	1.33e-05	-0.439791	1.65e-07	-0.208785	0.017132
SEC14L1	brown	0.176196	0.0449359	0.40175	2.16e-06	-0.189573	0.0307562	-0.495442	2.06e-09	-0.143682	0.102917	0.639373	2.68e-16	0.310128	0.000329663	-0.471682	1.47e-08	-0.549484	1.29e-11	0.195345	0.0259291
SSRP1	brown	-0.176044	0.0451236	-0.409973	1.27e-06	0.155198	0.0778777	0.430441	3.2e-07	0.396822	2.95e-06	-0.576303	7.26e-13	-0.496694	1.85e-09	0.412622	1.07e-06	0.283941	0.00106107	-0.145874	0.097717
MAL	brown	-0.175354	0.0459859	-0.294542	0.000669826	0.113869	0.197062	0.312505	0.00029485	0.127435	0.148501	-0.558032	5.29e-12	-0.429409	3.43e-07	0.205323	0.0191057	0.406349	1.61e-06	0.187856	0.0323309
NUP205	brown	-0.175209	0.0461687	-0.247869	0.00446407	0.0154385	0.861601	0.194456	0.0266281	0.088036	0.319247	-0.443551	1.26e-07	-0.426072	4.33e-07	0.324694	0.000163922	0.120156	0.173295	0.0292871	0.740818
EXOSC8	brown	-0.174977	0.0464632	-0.363373	2.14e-05	0.151221	0.0859012	0.321652	0.000190237	0.0859963	0.330632	-0.506324	7.96e-10	-0.344195	6.08e-05	0.409906	1.28e-06	0.416563	8.24e-07	-0.0991612	0.261666
OSBPL3	brown	0.174446	0.0471418	0.404945	1.76e-06	-0.234758	0.0071778	-0.33558	9.5e-05	-0.25302	0.00367925	0.555373	7e-12	0.294837	0.000661121	-0.598719	5.33e-14	-0.367828	1.67e-05	0.448841	8.51e-08
WDR1	brown	0.173353	0.0485635	0.539933	3.37e-11	-0.4034	1.95e-06	-0.483153	5.81e-09	-0.00124236	0.988807	0.58567	2.5e-13	0.51141	5.04e-10	-0.344909	5.85e-05	-0.171074	0.0516451	-0.0740208	0.402613
CTSG	brown	-0.172903	0.0491596	-0.301606	0.000488117	0.00731758	0.934147	0.245355	0.00489901	0.0435072	0.623073	-0.439068	1.74e-07	-0.350621	4.32e-05	0.216631	0.0133015	0.20216	0.0210778	0.0388954	0.660401
AKR1A1	brown	0.171736	0.0507336	0.573764	9.64e-13	-0.0987036	0.263885	-0.628462	1.2e-15	4.9e-05	0.999559	0.851773	9.57e-38	0.620264	3.55e-15	-0.425695	4.44e-07	-0.309556	0.00033858	-0.208077	0.0175208
SH3GL1	brown	-0.170604	0.0523012	-0.457768	4.35e-08	0.167527	0.0567616	0.357366	2.99e-05	0.230314	0.00838504	-0.603258	3.06e-14	-0.64846	7.35e-17	0.409369	1.32e-06	0.179594	0.0408978	-0.125861	0.153621
CRABP2	brown	-0.169756	0.0535002	-0.510913	5.27e-10	0.309215	0.000344003	0.458771	4.03e-08	0.0806688	0.361574	-0.625938	1.68e-15	-0.615278	6.77e-15	0.382497	7.09e-06	0.184625	0.0354801	0.0145485	0.869507
SEPP1	brown	0.168777	0.0549133	0.160119	0.0687941	-0.130436	0.139095	0.031367	0.723135	-0.295136	0.000652422	0.315542	0.000255315	0.129168	0.143015	-0.484563	5.17e-09	0.141701	0.107799	0.519351	2.44e-10
CSNK1D	brown	0.167065	0.0574573	0.505742	8.38e-10	-0.284821	0.001022	-0.508936	6.3e-10	-0.170448	0.0525198	0.622284	2.72e-15	0.584723	2.79e-13	-0.288814	0.000860707	-0.297562	0.000585619	-0.101648	0.249831
EPHB4	brown	-0.167027	0.0575157	-0.551299	1.07e-11	0.345476	5.68e-05	0.467832	2e-08	0.359498	2.66e-05	-0.705559	7.1e-21	-0.518679	2.59e-10	0.582165	3.74e-13	0.268936	0.00197518	-0.335855	9.37e-05
DBI	brown	-0.16606	0.0589966	-0.0757436	0.391721	0.231223	0.00812443	0.0646819	0.4647	0.0766991	0.385757	0.448316	8.85e-08	0.179579	0.0409154	-0.310534	0.000323449	0.119826	0.174486	0.0673799	0.446242
VAMP8	brown	0.165995	0.0590966	0.492685	2.61e-09	-0.146437	0.0964159	-0.415371	8.92e-07	-0.181796	0.0384472	0.717421	7.83e-22	0.656434	2.28e-17	-0.190494	0.0299379	-0.166001	0.0590877	-0.217194	0.0130582
ARHGEF10	brown	-0.164803	0.0609674	-0.512201	4.69e-10	0.251161	0.00394696	0.478452	8.54e-09	0.125432	0.15504	-0.54567	1.9e-11	-0.593262	1.03e-13	0.186363	0.0337561	0.172702	0.0494279	0.184477	0.0356312
ATXN1	brown	0.162862	0.0641175	0.380135	8.16e-06	-0.321339	0.000193155	-0.250826	0.00399704	-0.362466	2.26e-05	0.59549	7.86e-14	0.604629	2.59e-14	-0.498	1.65e-09	-0.107677	0.222694	0.296044	0.000626635
ZBTB1	brown	0.162746	0.0643104	0.248184	0.00441206	-0.105471	0.232372	-0.0512648	0.562424	-0.290553	0.000798069	0.397811	2.77e-06	0.388598	4.91e-06	-0.286889	0.000935297	0.00468368	0.957822	0.242552	0.00542829
RAD51AP1	brown	0.162192	0.0652349	0.260723	0.00273565	-0.0554679	0.530786	-0.336252	9.18e-05	-0.106019	0.229941	0.477992	8.87e-09	0.458026	4.27e-08	-0.289462	0.000836848	-0.241544	0.00563073	-0.191037	0.0294644
UBXN2B	brown	0.161283	0.0667768	0.423725	5.08e-07	-0.0736785	0.404798	-0.439316	1.7e-07	-0.208765	0.0171428	0.660352	1.27e-17	0.653234	3.66e-17	-0.274456	0.00157785	-0.30639	0.000392166	-0.112975	0.200624
ZBTB20	brown	-0.160656	0.0678582	-0.288054	0.000889491	0.0529434	0.549682	0.316523	0.00024364	-0.1065	0.227819	-0.379736	8.35e-06	-0.37927	8.59e-06	-0.108639	0.218564	0.17563	0.0456397	0.456737	4.71e-08
IQCJ-SCHIP1	brown	-0.16053	0.0680769	-0.33382	0.00010389	0.153197	0.0818369	0.185172	0.0349296	0.253005	0.00368139	-0.519316	2.44e-10	-0.17628	0.0448318	0.561282	3.75e-12	0.18804	0.0321586	-0.45522	5.28e-08
SLC31A1	brown	-0.160188	0.0686733	0.078479	0.374796	0.357793	2.92e-05	-0.269319	0.00194497	0.0586766	0.50725	0.477516	9.22e-09	0.259792	0.00283664	-0.189344	0.030962	-0.300967	0.000502463	-0.190693	0.0297639
CCDC86	brown	-0.160053	0.0689111	-0.457632	4.4e-08	0.447889	9.13e-08	0.318093	0.000225969	0.315875	0.000251299	-0.564939	2.53e-12	-0.557193	5.78e-12	0.488004	3.88e-09	0.189781	0.0305697	-0.26472	0.00233758
SLC25A24	brown	0.159483	0.0699186	0.51914	2.48e-10	-0.24627	0.00473661	-0.59141	1.28e-13	-0.247479	0.00452917	0.740052	8.4e-24	0.685473	2.33e-19	-0.35444	3.51e-05	-0.459459	3.83e-08	-0.119582	0.175372
MPV17	brown	0.158572	0.0715526	0.429185	3.49e-07	-0.0783623	0.375509	-0.657649	1.9e-17	0.016786	0.849659	0.6862	2.07e-19	0.333287	0.000106741	-0.495664	2.02e-09	-0.370404	1.44e-05	-0.103535	0.241104
STRA13	brown	-0.15735	0.0737925	-0.324168	0.000168215	0.230407	0.00835793	0.257568	0.00309199	0.246581	0.00468233	-0.495019	2.14e-09	-0.433385	2.6e-07	0.481036	6.92e-09	0.272326	0.00172166	-0.287974	0.000892575
ABHD3	brown	0.157248	0.0739822	0.532563	6.95e-11	-0.218501	0.0125079	-0.568899	1.65e-12	-0.215618	0.0137501	0.684486	2.75e-19	0.626549	1.55e-15	-0.387367	5.29e-06	-0.468962	1.83e-08	-0.0158012	0.858383
TWIST1	brown	-0.156907	0.0746201	-0.294402	0.000673976	0.0500517	0.57172	0.276787	0.00143313	-0.0984985	0.264884	-0.43217	2.83e-07	-0.207086	0.0180775	0.306822	0.000384418	0.0444219	0.615777	-0.0402695	0.649186
IBTK	brown	0.156813	0.0747954	0.350245	4.41e-05	-0.105724	0.231247	-0.455474	5.18e-08	-0.267138	0.00212301	0.501353	1.23e-09	0.429337	3.45e-07	-0.418274	7.35e-07	-0.338828	8.04e-05	0.124705	0.157465
PPP1R26	brown	-0.155879	0.0765658	-0.00917583	0.917477	0.175468	0.0458426	-0.161945	0.0656515	0.156726	0.0749596	0.479236	8.01e-09	0.179136	0.0414241	-0.367968	1.65e-05	-0.26834	0.00202312	0.0043871	0.960491
WNT5A	brown	-0.155733	0.0768447	-0.361963	2.32e-05	0.276961	0.00142282	0.248367	0.00438217	0.118065	0.180953	-0.363762	2.1e-05	-0.270468	0.00185667	0.319857	0.000207545	0.238803	0.00621574	-0.0869217	0.325435
SLC29A1	brown	-0.154375	0.0794864	-0.0760033	0.390095	0.128728	0.144391	-0.0289076	0.744059	0.0992903	0.261043	0.47629	1.02e-08	0.0364495	0.680551	-0.610596	1.23e-14	-0.0917772	0.299034	0.296269	0.000620398
RNH1	brown	-0.153696	0.0808333	0.0268996	0.761284	0.0410949	0.642487	-0.0686805	0.437494	0.336137	9.23e-05	0.425296	4.56e-07	0.224636	0.0101863	-0.166761	0.0579196	-0.0911535	0.302344	-0.164625	0.0612508
TKT	brown	-0.153234	0.0817622	0.128023	0.146622	0.267569	0.00208672	-0.410438	1.23e-06	0.433936	2.5e-07	0.421039	6.1e-07	0.175987	0.0451944	-0.155823	0.0766718	-0.338564	8.15e-05	-0.360433	2.53e-05
PPP1CA	brown	0.151561	0.0851913	0.368071	1.64e-05	-0.121182	0.169625	-0.403978	1.88e-06	0.125192	0.155837	0.46093	3.42e-08	0.339442	7.79e-05	-0.223313	0.0106522	-0.0470517	0.595014	-0.326263	0.000151717
AK2	brown	-0.151448	0.0854261	-0.351047	4.22e-05	0.389535	4.63e-06	0.283432	0.00108432	0.227763	0.0091562	-0.417748	7.61e-07	-0.176034	0.0451364	0.665167	6.06e-18	0.242416	0.00545526	-0.584003	3.03e-13
DNAJB4	brown	-0.150886	0.0866066	-0.399647	2.47e-06	0.0972967	0.270786	0.365675	1.88e-05	0.0704357	0.425844	-0.558965	4.8e-12	-0.246694	0.00466291	0.522371	1.84e-10	0.160013	0.0689813	-0.235564	0.00697612
PRKCD	brown	0.150842	0.0866999	0.495664	2.02e-09	-0.271869	0.00175402	-0.519105	2.49e-10	0.242565	0.00542567	0.59595	7.44e-14	0.32266	0.000181105	-0.409782	1.29e-06	-0.413243	1.03e-06	-0.0450599	0.610711
NEK4	brown	0.150564	0.087288	0.399341	2.52e-06	-0.144408	0.10117	-0.401338	2.22e-06	-0.325628	0.000156552	0.605883	2.21e-14	0.62668	1.52e-15	-0.385663	5.86e-06	-0.234741	0.00718209	0.051321	0.561995
GCLC	brown	0.149774	0.0889794	0.314385	0.000269759	-0.126996	0.149915	-0.252769	0.00371449	-0.288801	0.000861188	0.635011	4.91e-16	0.285139	0.00100822	-0.677587	8.53e-19	-0.163546	0.0629927	0.445744	1.07e-07
SCCPDH	brown	-0.149298	0.0900121	-0.0382554	0.665651	0.120549	0.171882	-0.247474	0.00453008	0.0817371	0.355229	0.440927	1.52e-07	0.180167	0.0402474	-0.26669	0.00216132	-0.343562	6.28e-05	-0.105142	0.233841
PIKFYVE	brown	0.14812	0.0926056	0.356519	3.14e-05	-0.305556	0.00040753	-0.130389	0.139241	-0.400178	2.39e-06	0.400951	2.28e-06	0.305719	0.000404487	-0.479629	7.76e-09	-0.255935	0.00329234	0.613865	8.11e-15
SLC11A2	brown	-0.147748	0.0934385	-0.0215848	0.80742	0.191489	0.0290757	-0.14955	0.0894656	0.0145886	0.86915	0.575347	8.08e-13	0.253189	0.00365582	-0.379671	8.39e-06	-0.268311	0.00202549	0.0578063	0.51358
PTPRS	brown	-0.146748	0.0957017	-0.448758	8.57e-08	0.123274	0.162322	0.538963	3.71e-11	-0.0419022	0.635962	-0.611283	1.13e-14	-0.475873	1.05e-08	0.191777	0.0288302	0.38599	5.75e-06	0.211251	0.0158364
LAMP1	brown	-0.146371	0.0965673	0.038596	0.662855	-0.00191184	0.982777	-0.212708	0.0151114	0.329266	0.000130674	0.4498	7.93e-08	0.112448	0.202747	-0.331627	0.000116075	-0.0491182	0.578922	-0.043987	0.619241
PDGFA	brown	-0.146316	0.0966936	-0.293297	0.000707659	0.229374	0.00866232	0.177979	0.0427775	0.256721	0.00319444	-0.375339	1.08e-05	-0.108797	0.217889	0.536135	4.91e-11	0.205633	0.0189216	-0.415247	8.99e-07
PIAS3	brown	-0.146187	0.0969923	-0.550081	1.21e-11	0.194589	0.0265225	0.561593	3.63e-12	-0.0487322	0.581912	-0.679202	6.56e-19	-0.607702	1.77e-14	0.340334	7.44e-05	0.350398	4.37e-05	0.12899	0.143571
TRAK2	brown	0.146014	0.0973908	0.282637	0.00112148	-0.0849669	0.336475	-0.301007	0.000501557	-0.185169	0.034933	0.673759	1.58e-18	0.436966	2.02e-07	-0.646841	9.29e-17	-0.235617	0.00696307	0.192123	0.0285373
GYS1	brown	-0.145559	0.0984495	-0.217853	0.012778	0.289732	0.000827104	-0.00789438	0.928969	0.348574	4.82e-05	-0.390386	4.4e-06	-0.32146	0.000192018	0.456312	4.86e-08	-0.0522697	0.554779	-0.44495	1.13e-07
YAP1	brown	-0.145322	0.0990047	-0.533573	6.3e-11	0.174265	0.0473749	0.687035	1.8e-19	0.00726573	0.934612	-0.725189	1.74e-22	-0.422154	5.65e-07	0.530238	8.7e-11	0.178291	0.0424085	0.128025	0.146616
C20orf194	brown	0.145171	0.0993599	0.345386	5.71e-05	-0.142233	0.106471	-0.461746	3.21e-08	-0.122342	0.165546	0.665257	5.98e-18	0.312022	0.000301626	-0.631668	7.76e-16	-0.284771	0.0010242	0.13884	0.115171
CCNG2	brown	0.14482	0.100189	0.36755	1.69e-05	-0.159389	0.0700849	-0.189159	0.0311292	-0.304813	0.000421684	0.519222	2.46e-10	0.436991	2.01e-07	-0.565705	2.33e-12	-0.0712914	0.42023	0.457368	4.49e-08
TBC1D22A	brown	0.143543	0.103252	0.487265	4.13e-09	-0.32209	0.000186216	-0.40957	1.31e-06	-0.11789	0.181605	0.672904	1.81e-18	0.390757	4.3e-06	-0.557507	5.59e-12	-0.225311	0.00995593	0.314492	0.000268397
CA2	brown	-0.142459	0.10591	0.0554491	0.530926	0.15773	0.0730908	-0.0791476	0.370728	-0.0349088	0.693362	0.484812	5.06e-09	0.342978	6.48e-05	-0.118169	0.180564	-0.221867	0.0111827	-0.0888695	0.314669
FBXO46	brown	-0.142271	0.106376	-0.280294	0.00123802	0.269513	0.00192979	0.123463	0.161675	0.230604	0.00830117	-0.481676	6.56e-09	-0.384831	6.16e-06	0.478523	8.49e-09	0.193118	0.0277086	-0.377742	9.4e-06
EFR3A	brown	0.142037	0.106958	0.396747	2.97e-06	-0.189232	0.0310634	-0.374105	1.16e-05	-0.250098	0.00410774	0.706929	5.53e-21	0.593929	9.47e-14	-0.520733	2.14e-10	-0.275625	0.00150368	0.177861	0.042917
DNAJC8	brown	0.141827	0.107484	0.413997	9.77e-07	-0.162768	0.0642743	-0.475408	1.09e-08	-0.154264	0.0797051	0.538753	3.79e-11	0.507864	6.94e-10	-0.255523	0.00334464	-0.184368	0.0357423	-0.178519	0.0421414
EIF4E2	brown	0.141737	0.107711	0.487798	3.95e-09	-0.290025	0.000816622	-0.400304	2.37e-06	-0.146424	0.0964447	0.505917	8.25e-10	0.551251	1.07e-11	-0.198272	0.0237399	0.0211409	0.811306	-0.152092	0.0840907
GLRX	brown	0.141417	0.108514	0.44369	1.24e-07	-0.00825034	0.925775	-0.440606	1.55e-07	-0.102147	0.247503	0.592808	1.08e-13	0.570875	1.33e-12	-0.129704	0.141349	-0.150317	0.0878147	-0.286917	0.000934206
LARGE	brown	-0.141141	0.109214	-0.303179	0.000454405	0.0983028	0.265839	0.16426	0.0618366	0.200089	0.0224622	-0.593189	1.03e-13	-0.338264	8.28e-05	0.501468	1.22e-09	0.151855	0.0845809	-0.284401	0.0010405
FKBP4	brown	-0.14095	0.109699	-0.403027	1.99e-06	0.342324	6.7e-05	0.336997	8.83e-05	0.330369	0.000123657	-0.440391	1.58e-07	-0.462457	3.04e-08	0.391604	4.08e-06	0.181453	0.0388201	-0.18043	0.0399522
PHKB	brown	0.140018	0.112089	0.118307	0.180055	0.100361	0.25591	-0.187859	0.032328	-0.0628485	0.477478	0.387057	5.39e-06	0.194982	0.0262127	-0.351403	4.14e-05	-0.173777	0.0480082	0.111337	0.207274
ATP6V1D	brown	-0.139858	0.112505	-0.0046987	0.957687	0.275154	0.0015332	-0.00242901	0.978119	-0.0991632	0.261657	0.42727	3.98e-07	0.478749	8.34e-09	0.0644388	0.466383	-0.0828265	0.348832	-0.249476	0.00420455
DPYSL3	brown	-0.138617	0.115761	-0.209998	0.0164836	-0.12593	0.153394	0.101214	0.251869	0.0804025	0.363166	-0.408341	1.42e-06	-0.186093	0.034019	0.0973821	0.270364	-0.0644651	0.4662	0.0440816	0.618487
VAT1	brown	-0.137831	0.117862	-0.147414	0.0941887	0.218459	0.012525	-0.0925932	0.294739	0.189944	0.030424	0.454202	5.7e-08	-0.164091	0.062109	-0.645706	1.09e-16	-0.276167	0.00147036	0.302502	0.000468647
NT5C2	brown	0.137364	0.119125	0.416618	8.21e-07	-0.169265	0.0542058	-0.344762	5.9e-05	-0.224351	0.0102854	0.454724	5.48e-08	0.391008	4.23e-06	-0.147925	0.0930411	-0.304413	0.000429477	0.1138	0.197337
ARL6IP1	brown	0.136969	0.120199	0.384378	6.33e-06	-0.00684863	0.938359	-0.446381	1.02e-07	-0.10332	0.242088	0.736201	1.88e-23	0.538671	3.82e-11	-0.516117	3.28e-10	-0.282093	0.00114764	-0.0331743	0.707887
MDH1	brown	-0.136743	0.120819	0.0615109	0.486919	0.25517	0.00339019	-0.072426	0.412853	-0.158939	0.0708911	0.564182	2.75e-12	0.384076	6.45e-06	-0.382484	7.09e-06	-0.145126	0.099468	0.128641	0.144666
HMGB3	brown	-0.136702	0.12093	-0.342701	6.57e-05	0.305925	0.00040066	0.312734	0.000291674	0.120504	0.172041	-0.4616	3.25e-08	-0.204981	0.0193112	0.542624	2.58e-11	0.277089	0.00141526	-0.352271	3.95e-05
GABARAP	brown	0.136381	0.121815	0.417754	7.61e-07	-0.180049	0.0403809	-0.402708	2.03e-06	-0.144127	0.101843	0.665055	6.17e-18	0.586167	2.36e-13	-0.29718	0.000595705	-0.156491	0.0754026	-0.167316	0.0570783
ATP6V1E1	brown	-0.136215	0.122272	0.171017	0.051725	0.00920312	0.917233	-0.277055	0.00141728	0.306335	0.000393164	0.518504	2.63e-10	0.411138	1.18e-06	-0.104955	0.234677	-0.0870871	0.324512	-0.351253	4.18e-05
ACSL3	brown	-0.135693	0.123726	0.0633904	0.473681	0.396162	3.08e-06	-0.237525	0.00650646	0.00768216	0.930874	0.418536	7.22e-07	0.318073	0.00022619	-0.0886077	0.316102	-0.229779	0.00854184	-0.222418	0.0109776
DUSP3	brown	0.133083	0.131184	0.346564	5.36e-05	-0.138754	0.115398	-0.501868	1.18e-09	-0.00179207	0.983856	0.509978	5.74e-10	0.483057	5.86e-09	-0.147878	0.093147	-0.421795	5.79e-07	-0.338627	8.12e-05
STAM	brown	0.1326	0.132603	0.18786	0.0323275	-0.0338841	0.70193	-0.25337	0.00363081	0.0482025	0.586027	0.416234	8.42e-07	0.172719	0.0494051	-0.351093	4.21e-05	-0.289403	0.000839	0.137229	0.11949
SGCB	brown	-0.132517	0.132846	-0.236817	0.00667271	0.113705	0.197712	0.180293	0.0401066	0.139125	0.11442	-0.381635	7.46e-06	-0.0762546	0.388525	0.439491	1.68e-07	0.217858	0.0127759	-0.326967	0.000146515
TIMP2	brown	-0.129832	0.140953	-0.0698452	0.429743	0.0124677	0.888038	-0.00668068	0.939867	0.0882086	0.318296	0.363889	2.08e-05	0.0556011	0.529799	-0.547726	1.54e-11	-0.0983825	0.265449	0.336216	9.2e-05
MGST3	brown	-0.129567	0.141771	0.00699641	0.937031	0.159736	0.0694699	-0.232617	0.00773874	0.0128242	0.884859	0.509535	5.97e-10	0.179872	0.0405809	-0.451917	6.77e-08	-0.209632	0.0166773	0.0389673	0.659812
NOC2L	brown	-0.128511	0.145076	-0.375469	1.07e-05	0.33777	8.49e-05	0.250036	0.00411725	0.27169	0.00176688	-0.414936	9.18e-07	-0.478492	8.51e-09	0.352693	3.86e-05	0.283201	0.00109497	-0.288376	0.000877193
HADHB	brown	-0.128431	0.145327	0.0935487	0.289763	0.29266	0.000727741	-0.22409	0.0103766	-0.0865093	0.327744	0.615753	6.37e-15	0.472837	1.34e-08	-0.323583	0.000173114	-0.177724	0.0430802	-0.0389899	0.659628
B4GALT5	brown	0.12743	0.148516	0.509154	6.18e-10	-0.236607	0.00672282	-0.519051	2.5e-10	-0.0446892	0.613653	0.625653	1.74e-15	0.638	3.25e-16	-0.220858	0.0115663	-0.412906	1.05e-06	-0.198533	0.0235523
ORC2	brown	-0.127368	0.148716	-0.266241	0.00220043	0.0877503	0.320827	0.270105	0.00188416	0.0275023	0.756101	-0.447435	9.44e-08	-0.477854	8.97e-09	0.154519	0.0792033	0.100822	0.253724	0.329849	0.000126922
PI4K2A	brown	0.126879	0.150296	0.428315	3.7e-07	-0.151081	0.0861959	-0.638092	3.2e-16	0.041507	0.639153	0.787841	1.01e-28	0.335738	9.42e-05	-0.622662	2.59e-15	-0.550289	1.18e-11	0.0128823	0.884341
MCAM	brown	-0.12671	0.150845	-0.330596	0.000122252	0.186659	0.0334695	0.153054	0.0821257	0.0762346	0.38865	-0.439525	1.68e-07	-0.273118	0.00166689	0.368691	1.59e-05	0.0660864	0.455039	-0.221344	0.0113799
ATP5L	brown	0.126031	0.153063	0.364854	1.97e-05	-0.00242244	0.978178	-0.273745	0.00162458	-0.239016	0.00616848	0.537683	4.21e-11	0.540018	3.34e-11	-0.351643	4.09e-05	0.0900231	0.308403	-0.0117288	0.894635
CNN3	brown	-0.125972	0.153256	-0.259249	0.00289714	0.0926195	0.294602	0.0592764	0.502911	0.259496	0.00286954	-0.461207	3.35e-08	-0.199725	0.0227128	0.529505	9.34e-11	0.0348176	0.694123	-0.428293	3.71e-07
TM9SF2	brown	0.125689	0.154188	0.305407	0.000410325	0.00528082	0.952451	-0.359956	2.59e-05	-0.107699	0.222599	0.597262	6.35e-14	0.605861	2.22e-14	-0.160863	0.067499	-0.186192	0.033922	-0.364168	2.05e-05
ETV5	brown	0.125675	0.154235	0.241021	0.00573834	-0.0387668	0.661455	-0.415759	8.69e-07	-0.0323775	0.714596	0.560899	3.91e-12	0.333878	0.000103589	-0.327213	0.000144739	-0.248359	0.00438351	-0.201892	0.0212526
TUSC3	brown	-0.125574	0.15457	-0.36415	2.05e-05	0.265943	0.00222667	0.180916	0.039411	0.184334	0.0357761	-0.571833	1.19e-12	-0.319285	0.000213361	0.519365	2.43e-10	0.17048	0.0524754	-0.389194	4.73e-06
RRS1	brown	-0.125039	0.156349	-0.249496	0.00420143	0.121706	0.167774	0.222364	0.0109978	0.0483843	0.584613	-0.472042	1.43e-08	-0.108743	0.218121	0.547177	1.63e-11	0.1426	0.105562	-0.385418	5.95e-06
ABCC5	brown	0.125035	0.156361	0.119357	0.176191	0.0562643	0.524894	-0.26261	0.0025406	-0.0669159	0.449387	0.602862	3.22e-14	0.126336	0.152063	-0.624843	1.94e-15	-0.284582	0.00103247	0.295962	0.000628944
SPG11	brown	0.1247	0.157483	0.313462	0.000281817	-0.210495	0.0162246	-0.110707	0.209871	-0.264526	0.00235558	0.474661	1.16e-08	0.259717	0.00284499	-0.538044	4.07e-11	-0.209713	0.0166344	0.534518	5.75e-11
NDUFA1	brown	0.124628	0.157725	0.279354	0.00128775	0.147032	0.095054	-0.323502	0.000173803	-0.176961	0.0439984	0.592394	1.14e-13	0.429017	3.53e-07	-0.396528	3.01e-06	-0.108292	0.220048	-0.0232069	0.793261
EPRS	brown	-0.121501	0.168498	-0.284339	0.00104324	0.0983323	0.265694	0.300583	0.000511247	0.0329591	0.709697	-0.355476	3.32e-05	-0.121062	0.17005	0.428857	3.57e-07	0.221311	0.0113924	-0.246572	0.00468403
SMAD6	brown	-0.121395	0.168871	-0.126324	0.1521	0.0936321	0.289332	0.00161067	0.98549	0.0257137	0.771512	-0.363388	2.14e-05	-0.0246281	0.78091	0.481411	6.71e-09	0.0690217	0.435215	-0.415509	8.84e-07
PRNP	brown	-0.121214	0.16951	0.103505	0.24124	0.0202106	0.819464	-0.000840925	0.992424	-0.202624	0.0207783	0.48003	7.51e-09	0.518522	2.63e-10	-0.20147	0.0215308	-0.0424753	0.631346	0.121605	0.16813
PFKFB3	brown	-0.119743	0.174785	0.0619262	0.483977	0.14294	0.104725	-0.274121	0.00159972	0.185856	0.0342513	0.36709	1.74e-05	0.266173	0.00220644	0.0423187	0.632607	-0.0975309	0.269629	-0.393985	3.52e-06
FNDC3A	brown	0.118358	0.179866	0.368361	1.62e-05	-0.143948	0.102273	-0.294903	0.000659196	-0.334004	0.000102926	0.646191	1.02e-16	0.531054	8.04e-11	-0.570998	1.31e-12	-0.165175	0.0603783	0.405283	1.73e-06
CD164	brown	-0.117942	0.181409	-0.0122452	0.890024	0.24144	0.00565204	0.0190276	0.829867	-0.184354	0.0357561	0.460819	3.45e-08	0.414214	9.63e-07	-0.262359	0.00256579	0.164499	0.061452	0.0307532	0.728339
NDUFB5	brown	-0.117673	0.182414	0.0683496	0.43971	0.223093	0.0107316	-0.0672714	0.446976	-0.184788	0.0353156	0.395876	3.13e-06	0.394198	3.48e-06	-0.103595	0.240828	0.0982765	0.265967	-0.0879955	0.319471
SKI	brown	-0.117602	0.182681	-0.177095	0.0438358	-0.0871229	0.324312	0.174749	0.0467534	-0.143439	0.103505	-0.477926	8.92e-09	-0.359082	2.72e-05	0.236401	0.00677224	0.0472982	0.593084	0.182019	0.038206
C16orf80	brown	-0.117526	0.182964	-0.398258	2.7e-06	0.155446	0.0773971	0.448823	8.52e-08	0.0807697	0.360971	-0.556872	5.98e-12	-0.381414	7.56e-06	0.296651	0.000609943	0.383875	6.53e-06	0.0295821	0.738301
ABI1	brown	-0.117464	0.183196	0.148691	0.0913421	-0.0528498	0.550388	-0.045791	0.604928	-0.197835	0.024056	0.606464	2.06e-14	0.499037	1.51e-09	-0.405243	1.73e-06	-0.0215299	0.8079	0.217585	0.0128911
SCARB1	brown	0.115936	0.189001	0.262537	0.00254791	0.0232113	0.793222	-0.486499	4.4e-09	0.0504461	0.56869	0.718471	6.41e-22	0.0695936	0.431411	-0.746529	2.1e-24	-0.380191	8.13e-06	0.209496	0.0167496
PGD	brown	0.115779	0.189604	0.418053	7.46e-07	-0.0610818	0.489969	-0.570148	1.44e-12	0.288823	0.000860395	0.591149	1.32e-13	0.396339	3.04e-06	-0.313467	0.000281751	-0.421999	5.71e-07	-0.290178	0.000811206
STON1	brown	-0.115241	0.191683	-0.227021	0.00939217	0.0980418	0.267116	0.0439338	0.619665	0.15019	0.0880857	-0.380724	7.88e-06	-0.0363031	0.681764	0.509794	5.83e-10	0.00805999	0.927483	-0.417483	7.75e-07
ILK	brown	0.114763	0.193545	0.34796	4.98e-05	-0.125415	0.155094	-0.492997	2.54e-09	0.0829075	0.348359	0.471586	1.48e-08	0.343482	6.31e-05	-0.259711	0.00284559	-0.296696	0.000608705	-0.272603	0.00170228
CTSA	brown	0.114103	0.196138	0.395097	3.29e-06	-0.096281	0.275844	-0.496695	1.85e-09	0.149031	0.0905949	0.776	2.17e-27	0.453706	5.92e-08	-0.411571	1.15e-06	-0.461512	3.27e-08	-0.146201	0.0969579
RAI14	brown	-0.11385	0.197136	-0.325296	0.000159133	0.145583	0.0983948	0.221474	0.0113307	0.237238	0.00657352	-0.531058	8.04e-11	-0.292755	0.000724717	0.539591	3.49e-11	0.123825	0.160439	-0.320083	0.000205288
HMOX1	brown	0.113526	0.198425	0.295412	0.000644495	-0.0669008	0.449489	-0.439782	1.65e-07	0.356455	3.15e-05	0.603824	2.86e-14	0.305004	0.000418004	-0.377029	9.8e-06	-0.375072	1.1e-05	-0.128648	0.144645
TSPAN7	brown	-0.1123	0.203347	-0.373074	1.23e-05	0.095662	0.278957	0.414621	9.37e-07	0.094627	0.284215	-0.459384	3.85e-08	-0.451011	7.25e-08	0.0177284	0.841325	0.241014	0.00573979	0.23593	0.00688621
TLK1	brown	0.112254	0.203531	0.258867	0.00294043	-0.159512	0.0698664	-0.0763508	0.387925	-0.41587	8.63e-07	0.401338	2.22e-06	0.378344	9.07e-06	-0.402782	2.03e-06	-0.0550314	0.53403	0.495945	1.97e-09
SCD	brown	-0.111513	0.206551	0.0287095	0.745754	0.268704	0.00199375	-0.201312	0.0216354	-0.00867347	0.92198	0.557445	5.63e-12	0.315862	0.000251457	-0.312993	0.00028813	-0.170749	0.0520979	-0.124705	0.157464
CD81	brown	0.111339	0.207266	0.464769	2.54e-08	-0.204286	0.0197343	-0.503277	1.04e-09	-0.061393	0.487756	0.826916	8.45e-34	0.515249	3.55e-10	-0.561506	3.66e-12	-0.31508	0.000261	0.00710183	0.936084
TGFB1I1	brown	-0.111008	0.208628	-0.295295	0.000647829	0.0486309	0.582698	0.170276	0.052762	0.0958747	0.277884	-0.475097	1.12e-08	-0.282138	0.00114545	0.363199	2.17e-05	0.174854	0.0466194	-0.19638	0.0251361
RANBP1	brown	-0.110885	0.209136	-0.277829	0.00137239	0.227443	0.00925737	0.18371	0.0364182	0.236455	0.00675904	-0.532572	6.95e-11	-0.293083	0.00071434	0.551056	1.09e-11	0.181719	0.0385303	-0.441127	1.5e-07
TPBG	brown	-0.110399	0.211148	-0.285536	0.000991243	0.0719724	0.415793	0.233601	0.00747633	0.205773	0.018839	-0.514106	3.95e-10	-0.143208	0.104068	0.659551	1.43e-17	0.184221	0.0358917	-0.43894	1.75e-07
CTBS	brown	0.109955	0.213004	0.331809	0.000115017	-0.122274	0.165784	-0.203761	0.0200588	-0.292175	0.000743425	0.620288	3.54e-15	0.56227	3.37e-12	-0.355645	3.29e-05	-0.159257	0.0703196	0.205164	0.0192012
TOM1	brown	-0.109905	0.213212	0.0969178	0.272666	0.0525826	0.552408	-0.257767	0.00306828	0.150924	0.0865264	0.508307	6.67e-10	0.1409	0.109826	-0.266491	0.00217858	-0.334367	0.000101045	-0.0865084	0.327749
ARHGEF18	brown	0.109836	0.213501	0.411493	1.15e-06	-0.27913	0.00129991	-0.372464	1.28e-05	-0.072237	0.414076	0.552488	9.44e-12	0.31159	0.000307826	-0.575997	7.51e-13	-0.0649635	0.462753	0.29071	0.000792601
IGF2R	brown	0.109515	0.21485	0.48947	3.43e-09	-0.247002	0.00460995	-0.467409	2.07e-08	0.0123976	0.888665	0.704756	8.21e-21	0.588225	1.86e-13	-0.354847	3.44e-05	-0.366043	1.85e-05	-0.0139262	0.875042
SOX4	brown	-0.109509	0.214876	-0.264855	0.00232514	0.0854586	0.333675	0.322624	0.000181432	0.0556383	0.529523	-0.422972	5.35e-07	-0.0405934	0.646554	0.439577	1.67e-07	0.323882	0.000170591	-0.225436	0.00991354
AMMECR1	brown	-0.109225	0.216074	-0.345619	5.64e-05	0.182369	0.0378296	0.514884	3.68e-10	-0.0101649	0.908618	-0.509863	5.8e-10	-0.311052	0.000315702	0.398683	2.63e-06	0.327693	0.000141333	0.0951934	0.28133
DDX27	brown	-0.108865	0.217602	-0.322599	0.000181648	0.0716552	0.417856	0.356363	3.16e-05	0.170282	0.0527536	-0.473165	1.31e-08	-0.490616	3.11e-09	0.143033	0.104497	0.399403	2.51e-06	0.128066	0.146485
NEDD4	brown	-0.108803	0.217865	-0.370963	1.39e-05	0.175366	0.0459705	0.396887	2.94e-06	0.0520995	0.55607	-0.537987	4.09e-11	-0.115852	0.189324	0.641399	2.02e-16	0.274164	0.00159695	-0.379184	8.63e-06
C19orf10	brown	0.10853	0.21903	0.415889	8.62e-07	-0.0815872	0.356115	-0.59314	1.04e-13	0.387575	5.22e-06	0.603901	2.83e-14	0.442461	1.36e-07	-0.217094	0.0131013	-0.311689	0.0003064	-0.409866	1.28e-06
RNF14	brown	0.107542	0.223277	0.198347	0.023686	0.0765307	0.386804	-0.371725	1.33e-05	-0.0816565	0.355706	0.593945	9.45e-14	0.380292	8.08e-06	-0.404661	1.8e-06	-0.323264	0.000175839	-0.106292	0.228736
DOLPP1	brown	-0.107296	0.224344	-0.338503	8.18e-05	0.333466	0.000105774	0.139879	0.112451	0.315827	0.000251873	-0.396242	3.06e-06	-0.388439	4.95e-06	0.315121	0.000260491	0.088488	0.316759	-0.371319	1.37e-05
MARCKSL1	brown	0.107294	0.224351	0.114911	0.192967	-0.0880667	0.319078	-0.064939	0.462923	0.177852	0.0429285	-0.366686	1.78e-05	-0.129502	0.141974	0.309218	0.000343962	0.232248	0.00783906	-0.249325	0.00422838
SLC25A14	brown	-0.107134	0.225049	-0.314213	0.000271968	0.140104	0.111868	0.203019	0.0205255	-0.0322083	0.716023	-0.304503	0.000427705	-0.336314	9.15e-05	0.118395	0.179727	0.0595561	0.500894	0.091209	0.302048
ACAA1	brown	-0.1071	0.225197	0.147155	0.0947752	0.34807	4.95e-05	-0.168408	0.0554539	-0.0212535	0.810319	0.502952	1.07e-09	0.328887	0.000133171	-0.350477	4.35e-05	-0.00717245	0.93545	0.0393803	0.656435
CRIP1	brown	-0.106868	0.22621	-0.155253	0.0777701	-0.163765	0.062636	0.190191	0.0302053	0.198998	0.0232222	-0.375743	1.06e-05	-0.32793	0.000139673	0.0759168	0.390636	0.198452	0.0236107	0.0836224	0.344204
MCM4	brown	-0.106265	0.228855	-0.281529	0.00117527	0.141315	0.108773	0.336348	9.13e-05	-0.0724384	0.412772	-0.490188	3.23e-09	-0.218029	0.012704	0.529371	9.46e-11	0.202037	0.0211581	-0.147325	0.0943908
HOMER3	brown	-0.106163	0.229302	-0.104432	0.237029	0.26736	0.0021042	-0.231869	0.00794347	0.290214	0.00080993	0.346336	5.43e-05	-0.111372	0.207131	-0.28616	0.000965062	-0.23483	0.00715969	-0.0632881	0.474397
HOXD8	brown	-0.106057	0.229771	-0.330855	0.000120675	0.113085	0.200186	0.179686	0.0407924	0.222336	0.0110081	-0.484933	5.01e-09	-0.357559	2.96e-05	0.228033	0.00907173	0.0918824	0.298478	-0.124215	0.159118
GNG11	brown	-0.105401	0.232682	-0.364983	1.96e-05	0.0412006	0.641631	0.322483	0.00018268	0.0789464	0.371949	-0.477043	9.58e-09	-0.265843	0.00223555	0.29799	0.000574528	0.332826	0.000109261	-0.0643594	0.466933
USP4	brown	0.104727	0.235699	0.287293	0.000919184	-0.245566	0.00486103	-0.135428	0.124468	-0.139302	0.113954	0.380703	7.89e-06	0.145755	0.0979925	-0.414533	9.43e-07	0.0408529	0.644448	0.391818	4.03e-06
PPP3CB	brown	0.104397	0.237188	0.373633	1.19e-05	-0.284014	0.00105779	-0.281575	0.00117301	-0.351736	4.07e-05	0.505234	8.77e-10	0.370336	1.44e-05	-0.654009	3.27e-17	-0.0422066	0.633508	0.489795	3.34e-09
AAK1	brown	0.103436	0.241558	0.413463	1.01e-06	-0.275445	0.00151491	-0.322839	0.000179529	-0.382251	7.19e-06	0.440371	1.58e-07	0.370923	1.4e-05	-0.345888	5.56e-05	-0.257711	0.00307492	0.353972	3.6e-05
FEM1C	brown	0.103386	0.241787	0.166771	0.0579044	-0.0329371	0.709882	-0.0559318	0.52735	-0.235557	0.00697787	0.405242	1.73e-06	0.403801	1.9e-06	-0.154378	0.0794808	0.0982674	0.266012	-0.0531522	0.548106
GALNS	brown	0.103308	0.24214	0.370151	1.46e-05	-0.0548859	0.535113	-0.552647	9.29e-12	0.306549	0.000389289	0.591671	1.24e-13	0.348486	4.84e-05	-0.388043	5.07e-06	-0.30986	0.000333818	-0.21662	0.0133063
HSBP1	brown	-0.103148	0.242875	-0.262313	0.00257045	0.188338	0.0318821	0.176247	0.0448721	0.0264404	0.76524	-0.340525	7.36e-05	-0.04542	0.60786	0.485899	4.63e-09	0.31821	0.000224709	-0.429379	3.44e-07
PSMA7	brown	-0.103014	0.243494	0.152852	0.0825344	0.013797	0.876192	-0.157152	0.0741612	0.144202	0.101663	0.460801	3.45e-08	0.420398	6.37e-07	-0.0898781	0.309187	-0.21155	0.0156853	-0.189235	0.0310603
SAC3D1	brown	-0.101318	0.251381	-0.291261	0.000773783	0.256434	0.00322986	0.274077	0.0016026	0.193228	0.0276189	-0.322137	0.000185789	-0.267889	0.00206012	0.318582	0.000220718	0.346988	5.24e-05	-0.200121	0.0224402
AXL	brown	0.100509	0.255205	0.179889	0.040562	-0.0224322	0.800015	-0.215755	0.0136886	-0.0179733	0.839163	0.584103	2.99e-13	0.202016	0.0211714	-0.685581	2.29e-19	-0.350305	4.39e-05	0.311958	0.000302536
DLC1	brown	-0.100314	0.256135	-0.131155	0.136912	-0.0522736	0.554749	0.0267627	0.762462	0.0764823	0.387106	-0.319371	0.000212478	0.0539503	0.542106	0.482779	5.99e-09	0.0350085	0.69253	-0.463483	2.81e-08
CYFIP1	brown	0.0992015	0.261472	0.325984	0.000153826	-0.00534818	0.951845	-0.388775	4.85e-06	-0.14356	0.103211	0.758301	1.52e-25	0.491274	2.94e-09	-0.465627	2.37e-08	-0.244831	0.00499439	0.0119677	0.892502
BRD8	brown	-0.0989908	0.262491	-0.374797	1.12e-05	0.272274	0.00172531	0.355026	3.4e-05	0.0250306	0.777421	-0.424566	4.8e-07	-0.405721	1.68e-06	0.128488	0.145148	0.134942	0.125836	0.19194	0.0286918
SYNGR2	brown	0.0988109	0.263364	0.497438	1.74e-09	-0.352088	3.99e-05	-0.404511	1.81e-06	-0.0592409	0.503167	0.551761	1.02e-11	0.543485	2.37e-11	-0.151727	0.0848454	-0.216979	0.0131504	-0.168195	0.0557671
TXN	brown	0.09847	0.265022	0.438022	1.87e-07	-0.166024	0.0590518	-0.351015	4.23e-05	-0.125157	0.155953	0.500535	1.33e-09	0.560118	4.24e-12	-0.0779755	0.377877	-0.103246	0.242425	-0.232408	0.00779544
FSTL3	brown	-0.0977226	0.268684	-0.218641	0.01245	0.173109	0.048887	-0.0144878	0.870046	0.24924	0.00424178	-0.413799	9.9e-07	-0.263356	0.00246708	0.413915	9.82e-07	0.0242956	0.783795	-0.448354	8.83e-08
TPM3	brown	0.0972822	0.270858	0.378319	9.08e-06	-0.231866	0.00794431	-0.327129	0.000145342	-0.033965	0.701252	0.434843	2.35e-07	0.374742	1.12e-05	-0.223816	0.0104729	-0.210502	0.0162208	-0.00384326	0.965385
PPFIA1	brown	-0.0971502	0.271512	0.155892	0.0765405	-0.0182308	0.836891	-0.252245	0.00378888	-0.169339	0.054099	0.515023	3.63e-10	0.496413	1.9e-09	-0.270528	0.0018522	-0.220459	0.0117209	0.0338534	0.702187
CAPNS1	brown	0.0970964	0.271779	0.340847	7.24e-05	-0.0873063	0.323291	-0.501585	1.21e-09	0.37377	1.19e-05	0.513901	4.02e-10	0.280512	0.00122672	-0.27736	0.00139942	-0.316636	0.000242324	-0.308185	0.00036089
ATP5G3	brown	-0.0969996	0.272259	0.125974	0.153248	0.315352	0.000257644	-0.265153	0.00229775	-0.00266297	0.976012	0.513384	4.22e-10	0.409069	1.35e-06	-0.123436	0.161766	-0.154604	0.0790365	-0.300413	0.000515201
ARHGEF17	brown	-0.0968517	0.272994	-0.338959	7.99e-05	0.12618	0.152572	0.074805	0.397633	0.239293	0.00610729	-0.480271	7.36e-09	-0.498379	1.6e-09	0.249486	0.00420299	-0.0285787	0.746872	-0.132066	0.134183
XRCC6	brown	0.0968371	0.273067	0.311572	0.000308089	-0.107669	0.22273	-0.269049	0.0019662	-0.00636874	0.94267	0.385366	5.97e-06	0.376181	1.03e-05	-0.0519692	0.55706	-0.182129	0.0380869	-0.258827	0.00294497
ZNF330	brown	0.0960692	0.276906	0.326584	0.000149328	-0.189337	0.0309685	-0.314223	0.000271836	-0.0901726	0.307597	0.677985	8e-19	0.555972	6.57e-12	-0.459519	3.81e-08	-0.33354	0.00010538	0.0745298	0.399376
AK4	brown	-0.0952243	0.281172	-0.244969	0.00496903	-0.0349767	0.692795	0.336803	8.92e-05	0.0492236	0.578107	-0.550896	1.11e-11	-0.267971	0.00205332	0.493172	2.5e-09	0.0847275	0.337843	-0.0601615	0.496544
MKLN1	brown	-0.0945039	0.284845	-0.255554	0.00334074	0.0783974	0.375294	0.304433	0.000429086	-0.168595	0.0551791	-0.364176	2.05e-05	-0.322799	0.00017988	0.0534851	0.545599	0.208994	0.0170187	0.381113	7.7e-06
CCDC93	brown	0.0934648	0.290198	0.30466	0.000424645	-0.204745	0.0194539	-0.254189	0.00351948	-0.0864102	0.328301	0.465305	2.44e-08	0.355221	3.37e-05	-0.490415	3.17e-09	-0.13466	0.126637	0.291093	0.000779457
MYL6B	brown	-0.0931564	0.291799	-0.396533	3.01e-06	0.287853	0.000897237	0.295905	0.000630519	0.161106	0.0670816	-0.487679	3.99e-09	-0.495811	2e-09	0.252799	0.00371029	0.464765	2.54e-08	-0.052207	0.555255
KLC1	brown	-0.0931348	0.291912	0.210218	0.0163686	-0.158153	0.0723139	-0.214307	0.0143495	-0.0225701	0.798812	0.352707	3.86e-05	0.286486	0.000951675	-0.227907	0.00911126	-0.0542699	0.539712	-0.032203	0.716068
SMAD3	brown	-0.0930863	0.292164	-0.352534	3.9e-05	0.11675	0.185895	0.306902	0.000383005	0.220842	0.0115724	-0.610933	1.18e-14	-0.594391	8.96e-14	0.145572	0.0984208	0.208678	0.0171905	0.151938	0.0844091
RAP2B	brown	0.0930812	0.292191	0.351365	4.15e-05	-0.190263	0.0301417	-0.426268	4.27e-07	-0.0690061	0.435319	0.691161	8.93e-20	0.438813	1.77e-07	-0.479291	7.98e-09	-0.310874	0.000318348	0.110479	0.210815
VPS8	brown	0.0927058	0.29415	0.272049	0.0017412	-0.0829165	0.348306	-0.488828	3.62e-09	0.0831364	0.347025	0.658894	1.58e-17	0.183472	0.0366659	-0.618605	4.4e-15	-0.405118	1.74e-06	0.127129	0.149485
RPE	brown	0.0920689	0.297494	0.371437	1.36e-05	-0.135556	0.12411	-0.308185	0.000360902	-0.194008	0.0269854	0.542567	2.59e-11	0.563066	3.1e-12	-0.230179	0.00842428	-0.333929	0.000103321	-0.0281129	0.750861
KIAA0196	brown	0.0919996	0.297859	0.256629	0.00320577	-0.156965	0.0745106	-0.452315	6.57e-08	-0.0775171	0.380696	0.511213	5.13e-10	0.255602	0.00333455	-0.458258	4.19e-08	-0.439979	1.63e-07	0.0422176	0.63342
UQCR11	brown	0.0909344	0.303512	0.314647	0.000266424	0.0997481	0.25884	-0.472141	1.42e-08	-0.0287704	0.745233	0.522859	1.75e-10	0.329911	0.000126529	-0.236293	0.00679806	-0.000981053	0.991161	-0.233408	0.00752699
PDCD6	brown	-0.0907242	0.304635	-0.297746	0.000580819	0.149639	0.0892717	0.220082	0.0118691	0.268691	0.00199479	-0.382517	7.08e-06	-0.394916	3.32e-06	0.139494	0.113454	0.0504988	0.568286	0.00849449	0.923585
IQGAP1	brown	0.0902979	0.306923	0.209082	0.0169713	-0.0774832	0.380905	-0.0167248	0.850199	-0.404322	1.84e-06	0.541073	3.01e-11	0.449308	8.22e-08	-0.39633	3.04e-06	-0.0494206	0.576584	0.32549	0.000157621
SAA1	brown	-0.0894034	0.311759	-0.127096	0.149592	0.0897611	0.309819	0.0922193	0.296702	0.146887	0.0953848	-0.415665	8.75e-07	-0.0514721	0.560843	0.55842	5.08e-12	0.0949706	0.282462	-0.39459	3.39e-06
PLA2G15	brown	0.0892696	0.312487	0.317362	0.00023405	-0.0156753	0.8595	-0.571814	1.2e-12	0.0411966	0.641663	0.745803	2.46e-24	0.277613	0.00138481	-0.571615	1.22e-12	-0.393509	3.63e-06	-0.00544028	0.951017
MID1	brown	-0.0889991	0.313961	-0.443687	1.24e-07	0.0892735	0.312466	0.446215	1.03e-07	0.156164	0.0760214	-0.644688	1.26e-16	-0.473785	1.25e-08	0.237443	0.00652558	0.257317	0.00312195	0.0709005	0.422789
OAZ2	brown	-0.0889769	0.314082	0.156459	0.0754628	-0.036999	0.676004	-0.180987	0.0393327	0.41037	1.24e-06	0.437669	1.92e-07	0.326697	0.000148494	-0.308438	0.000356676	-0.146797	0.0955908	-0.00586088	0.947235
KAL1	brown	-0.0886026	0.31613	0.130963	0.137494	0.0833329	0.345883	-0.38798	5.09e-06	0.0639388	0.469856	0.581191	4.18e-13	0.303286	0.000452202	-0.408429	1.41e-06	-0.289035	0.000852529	-0.0232132	0.793206
FGF13	brown	-0.0880883	0.318959	-0.276699	0.00143837	0.1092	0.216182	0.203388	0.0202923	-0.00460606	0.958521	-0.422488	5.53e-07	-0.204009	0.0199049	0.244479	0.00505927	0.291709	0.000758762	-0.0897091	0.310101
NPC1	brown	0.0878194	0.320444	0.444873	1.14e-07	-0.0458398	0.604543	-0.651143	4.98e-17	0.123791	0.160556	0.801138	2.54e-30	0.476632	9.9e-09	-0.504421	9.42e-10	-0.448089	9e-08	-0.153839	0.0805483
TRIP4	brown	0.087712	0.321039	0.25106	0.00396198	-0.105175	0.233692	-0.317425	0.000233335	-0.163532	0.0630167	0.382681	7.01e-06	0.335956	9.32e-05	-0.12155	0.168324	-0.404969	1.76e-06	-0.134422	0.127316
DDX28	brown	0.087547	0.321953	0.297678	0.000582607	-0.0640688	0.468951	-0.491095	2.99e-09	0.0927828	0.293747	0.564801	2.57e-12	0.152998	0.0822382	-0.435994	2.16e-07	-0.268062	0.00204586	-0.0113849	0.897707
PDCD11	brown	-0.0862177	0.329384	-0.31083	0.000318998	0.240064	0.00594017	0.0986842	0.26398	0.410286	1.25e-06	-0.461497	3.27e-08	-0.427192	4e-07	0.408475	1.4e-06	0.0619504	0.483806	-0.458509	4.12e-08
FARP2	brown	-0.0860431	0.330368	-0.301705	0.00048593	0.256889	0.00317392	0.192184	0.0284857	0.0466262	0.598351	-0.33816	8.32e-05	-0.359293	2.69e-05	0.214056	0.0144671	-0.0863593	0.328587	-0.111484	0.206669
SNRPD2	brown	-0.085449	0.33373	-0.365183	1.94e-05	0.244904	0.00498088	0.349989	4.47e-05	0.190189	0.030207	-0.54662	1.72e-11	-0.387426	5.27e-06	0.394558	3.4e-06	0.555924	6.6e-12	-0.212131	0.0153952
OSTF1	brown	0.0849012	0.336849	0.285284	0.001002	-0.0572912	0.517345	-0.386891	5.44e-06	-0.0275726	0.755498	0.456475	4.8e-08	0.259237	0.00289852	-0.224629	0.0101888	-0.261103	0.00269524	-0.053619	0.544593
FAM189B	brown	-0.0845865	0.33865	-0.201762	0.0213381	0.170443	0.0525264	0.0607386	0.492415	0.282605	0.00112299	-0.381366	7.58e-06	-0.253882	0.00356083	0.51772	2.83e-10	0.113115	0.200062	-0.42945	3.42e-07
ATP6V0C	brown	0.0840355	0.341817	0.423864	5.03e-07	-0.0910974	0.302642	-0.568651	1.69e-12	0.0913262	0.301425	0.73361	3.2e-23	0.403944	1.88e-06	-0.360669	2.49e-05	-0.357122	3.03e-05	-0.21612	0.013526
SNTB1	brown	0.083835	0.342974	0.317953	0.0002275	-0.0867457	0.326419	-0.389961	4.51e-06	-0.186563	0.0335622	0.794437	1.68e-29	0.408719	1.38e-06	-0.628521	1.19e-15	-0.370527	1.43e-05	0.201488	0.0215189
KDM1A	brown	-0.0835678	0.34452	-0.297334	0.00059163	0.278611	0.00132837	0.136367	0.121854	0.24585	0.00481057	-0.359563	2.65e-05	-0.304051	0.000436655	0.297442	0.000588791	0.0226098	0.798465	-0.376625	1e-05
RAP1GDS1	brown	0.081261	0.358048	0.363389	2.14e-05	-0.106392	0.228295	-0.252401	0.00376657	-0.307944	0.000364948	0.606648	2.01e-14	0.479145	8.07e-09	-0.442765	1.33e-07	0.0244544	0.782417	0.212757	0.0150879
ENTPD6	brown	0.0809013	0.360187	0.319326	0.000212941	-0.130463	0.139016	-0.446327	1.02e-07	0.25655	0.00321547	0.547263	1.61e-11	0.275475	0.001513	-0.407552	1.49e-06	-0.19429	0.0267597	-0.0862783	0.329042
STX4	brown	0.0807907	0.360846	0.35138	4.15e-05	-0.191173	0.0293467	-0.408824	1.37e-06	0.269137	0.00195931	0.499705	1.43e-09	0.193007	0.0278004	-0.299672	0.00053271	-0.39565	3.18e-06	-0.0793019	0.369793
BCAP31	brown	-0.0807536	0.361068	0.0996301	0.259406	0.162894	0.0640656	-0.13546	0.124376	0.165791	0.0594132	0.616928	5.47e-15	0.381397	7.57e-06	-0.389207	4.73e-06	-0.194413	0.0266616	-0.0483903	0.584567
SOD1	brown	0.0801881	0.364451	0.206428	0.0184555	-0.0641892	0.468115	-0.0306169	0.729496	-0.196475	0.0250642	0.478968	8.19e-09	0.462111	3.12e-08	-0.296344	0.000618345	-0.0108641	0.902363	0.137302	0.119293
UROS	brown	0.0801667	0.364579	0.258898	0.00293693	0.033596	0.704346	-0.305374	0.000410944	-0.103063	0.243268	0.476044	1.04e-08	0.448931	8.46e-08	-0.205069	0.0192579	-0.00698386	0.937144	-0.250581	0.00403403
NASP	brown	-0.0800409	0.365335	-0.169029	0.0545466	0.0917711	0.299066	0.294125	0.000682267	0.323046	0.000177721	-0.388735	4.86e-06	-0.140901	0.109824	0.316089	0.000248747	0.134537	0.126989	-0.0573956	0.516581
NOP14	brown	-0.0797133	0.367307	-0.19462	0.0264978	0.0462347	0.60143	0.115039	0.19247	0.0351112	0.691673	-0.425736	4.43e-07	-0.387763	5.16e-06	0.299804	0.000529547	0.0462529	0.601287	-0.0870357	0.324798
ZZZ3	brown	0.0788302	0.372656	0.218769	0.0123973	0.0227078	0.79761	-0.237643	0.00647918	-0.167949	0.0561318	0.752057	6.23e-25	0.499483	1.45e-09	-0.576573	7.04e-13	-0.148154	0.0925311	0.171259	0.051389
MLLT11	brown	-0.0787003	0.373447	-0.303556	0.000446663	0.375707	1.06e-05	0.109329	0.215636	0.206318	0.0185196	-0.351237	4.18e-05	-0.349426	4.61e-05	0.155705	0.0768988	0.320932	0.000197005	-0.20238	0.0209354
GPD2	brown	0.0786205	0.373933	0.323205	0.000176343	-0.10869	0.218348	-0.339312	7.84e-05	-0.0861694	0.329656	0.500334	1.35e-09	0.381635	7.46e-06	-0.19505	0.0261596	-0.518459	2.65e-10	-0.000797131	0.992818
SGSH	brown	0.0783934	0.375319	0.325993	0.000153751	-0.289186	0.000846956	-0.306151	0.000396501	0.0230009	0.795055	0.619332	4.01e-15	0.380415	8.02e-06	-0.546324	1.78e-11	-0.120324	0.17269	0.21442	0.0142971
IVNS1ABP	brown	-0.0780948	0.377145	0.0276	0.755262	0.120078	0.173575	-0.0532003	0.547744	-0.0546796	0.536652	0.477286	9.39e-09	0.325954	0.000154051	-0.218339	0.0125747	-0.210368	0.0162904	0.0452341	0.609331
CBX5	brown	-0.0779283	0.378167	-0.290868	0.000787163	0.181132	0.0391729	0.198825	0.0233443	0.109308	0.215724	-0.413356	1.02e-06	-0.44892	8.46e-08	0.0351161	0.691633	0.179438	0.0410762	0.168009	0.0560423
RFC5	brown	-0.0766015	0.386364	-0.282515	0.00112729	0.00978909	0.911983	0.474036	1.22e-08	-0.155098	0.0780707	-0.506636	7.74e-10	-0.240102	0.00593201	0.362671	2.23e-05	0.380977	7.76e-06	0.122331	0.165585
ATP6V0A1	brown	-0.076127	0.389322	0.224865	0.0101079	-0.036793	0.677707	-0.303101	0.000456027	0.00164464	0.985184	0.698486	2.51e-20	0.307322	0.000375622	-0.469066	1.81e-08	-0.317858	0.000228536	0.124905	0.156796
ATP11A	brown	0.0756102	0.392558	0.336601	9.02e-05	-0.182152	0.0380629	-0.396075	3.09e-06	-0.176084	0.045074	0.601212	3.94e-14	0.454514	5.57e-08	-0.390041	4.49e-06	-0.493311	2.48e-09	0.0653464	0.460115
KIAA0513	brown	-0.07499	0.396464	0.260552	0.00275388	0.0487902	0.581462	-0.510556	5.45e-10	0.149396	0.0897996	0.596652	6.84e-14	0.212742	0.0150948	-0.452583	6.44e-08	-0.433448	2.59e-07	0.0680208	0.441919
LAS1L	brown	-0.0744598	0.39982	-0.377564	9.5e-06	0.199898	0.0225935	0.453075	6.21e-08	0.0975969	0.269303	-0.489808	3.33e-09	-0.47623	1.02e-08	0.232053	0.00789265	0.267848	0.00206348	0.0557994	0.528329
SPAST	brown	-0.0738801	0.40351	0.184541	0.0355661	-0.0528536	0.55036	-0.165829	0.0593545	-0.246222	0.00474502	0.532712	6.85e-11	0.520587	2.17e-10	-0.411119	1.18e-06	-0.120618	0.171635	0.240246	0.00590134
SIKE1	brown	-0.0729129	0.40971	-0.351841	4.04e-05	0.10906	0.216772	0.418224	7.37e-07	-0.116629	0.186353	-0.53162	7.62e-11	-0.420364	6.38e-07	0.25496	0.00341743	0.108485	0.21922	0.269332	0.0019439
FAM171A1	brown	0.0719044	0.416235	-0.245995	0.00478484	0.0854459	0.333748	0.108934	0.21731	0.0303049	0.732147	-0.482687	6.04e-09	-0.419048	6.97e-07	0.126645	0.151056	0.183827	0.0362966	-0.0320179	0.71763
STX8	brown	0.0710515	0.421799	0.194626	0.0264926	-0.0836138	0.344254	-0.1044	0.237172	-0.112109	0.204121	0.380059	8.2e-06	0.391846	4.02e-06	-0.171393	0.0512044	0.119769	0.174693	-0.0488929	0.580667
PEPD	brown	0.0692328	0.433808	0.374727	1.12e-05	-0.133713	0.129354	-0.369441	1.52e-05	-0.207601	0.0177862	0.772802	4.8e-27	0.531911	7.4e-11	-0.52232	1.85e-10	-0.265993	0.00222224	0.114261	0.195515
JTB	brown	0.0691808	0.434154	0.285181	0.00100642	-0.173937	0.0477994	-0.26482	0.00232829	-0.126895	0.150244	0.350394	4.37e-05	0.429754	3.35e-07	-0.0668738	0.449672	0.108616	0.218661	-0.211924	0.0154977
TRAF3IP1	brown	-0.0685646	0.438269	-0.389534	4.63e-06	0.209022	0.0170038	0.26951	0.00193005	0.185782	0.034324	-0.385335	5.98e-06	-0.383719	6.59e-06	0.108203	0.220427	0.148215	0.0923949	-0.0120753	0.891541
DAP	brown	0.068274	0.440217	0.287716	0.000902586	-0.0725546	0.412021	-0.435864	2.18e-07	0.0696387	0.431111	0.55978	4.4e-12	0.320119	0.000204927	-0.357619	2.95e-05	-0.180597	0.0397658	-0.164748	0.061055
DICER1	brown	0.0677942	0.443445	0.323006	0.000178071	-0.144893	0.100016	-0.277211	0.00140812	-0.269268	0.00194894	0.470928	1.56e-08	0.556346	6.32e-12	-0.091336	0.301372	0.00912219	0.917958	-0.0771386	0.383033
CDC42	brown	0.0669486	0.449164	0.361723	2.35e-05	-0.209453	0.0167725	-0.232045	0.00789487	-0.389588	4.62e-06	0.57016	1.43e-12	0.552922	9.03e-12	-0.324331	0.000166878	-0.153988	0.0802525	0.179853	0.0406024
TK1	brown	-0.0665623	0.451791	-0.0544261	0.538544	-0.027345	0.757453	0.107051	0.225411	0.00877705	0.921052	-0.406266	1.62e-06	-0.0753407	0.394252	0.463286	2.85e-08	0.143331	0.10377	-0.21678	0.0132368
HMGCL	brown	-0.0654801	0.459196	0.16839	0.05548	0.32827	0.000137332	-0.483346	5.72e-09	0.227714	0.00917175	0.576187	7.35e-13	0.119921	0.174143	-0.436208	2.13e-07	-0.319445	0.000211718	-0.146532	0.0961974
MAPKAP1	brown	-0.0646738	0.464756	0.0317127	0.72021	0.0755315	0.393053	-0.254644	0.0034589	0.442733	1.33e-07	0.342923	6.5e-05	-0.0204911	0.817002	-0.402529	2.06e-06	-0.271915	0.00175074	-0.0422162	0.633432
METTL21B	brown	0.0646621	0.464836	0.281588	0.00117236	-0.138272	0.116681	-0.323531	0.000173558	-0.163142	0.0636554	0.485098	4.94e-09	0.357446	2.98e-05	-0.390077	4.48e-06	-0.164222	0.0618973	0.0959016	0.277749
NARS	brown	0.0638356	0.470575	0.299725	0.000531454	0.033534	0.704866	-0.368801	1.58e-05	-0.106573	0.2275	0.549921	1.23e-11	0.417507	7.73e-07	-0.224454	0.0102496	-0.0229062	0.79588	-0.178077	0.0426615
NCSTN	brown	0.0636882	0.471602	0.404878	1.77e-06	-0.229197	0.00871544	-0.519345	2.44e-10	0.0353697	0.68952	0.570872	1.33e-12	0.290262	0.000808232	-0.398917	2.59e-06	-0.362983	2.19e-05	-0.0370737	0.675386
MAPKAPK3	brown	-0.0632986	0.474323	0.203703	0.0200952	-0.0672003	0.447458	-0.239209	0.00612578	0.173975	0.0477499	0.382212	7.21e-06	0.295644	0.000637884	-0.0292029	0.741537	-0.0361237	0.683253	-0.276281	0.00146349
HMGN2	brown	-0.0631476	0.47538	-0.159707	0.0695213	0.114971	0.192734	0.33928	7.85e-05	0.0513268	0.561951	-0.361024	2.45e-05	-0.0740321	0.402541	0.375202	1.09e-05	0.519593	2.38e-10	-0.0912785	0.301678
SOCS2	brown	-0.0624907	0.479994	-0.17957	0.0409257	0.0278623	0.753011	0.222946	0.0107845	-0.00346288	0.968809	-0.501577	1.21e-09	-0.145948	0.0975439	0.374582	1.13e-05	0.263848	0.00241965	-0.103352	0.241941
IDH1	brown	-0.0616231	0.486123	0.198804	0.0233591	0.307093	0.000379623	-0.450806	7.36e-08	0.0665669	0.45176	0.742872	4.62e-24	0.413646	1e-06	-0.473014	1.32e-08	-0.390066	4.48e-06	-0.113637	0.197982
AMFR	brown	-0.0607551	0.492298	0.00672644	0.939456	0.0284244	0.748194	-0.080158	0.364632	-0.00403286	0.963679	0.395854	3.14e-06	0.0169189	0.848482	-0.457169	4.56e-08	-0.0595432	0.500987	0.231076	0.00816621
PBX2	brown	0.0607136	0.492594	-0.140829	0.110006	-0.0188102	0.831782	0.184888	0.0352145	-0.253305	0.00363971	-0.385332	5.98e-06	-0.35635	3.17e-05	0.105045	0.234272	0.203366	0.0203065	0.104305	0.237604
TRIB1	brown	0.0597213	0.499705	0.253311	0.00363892	-0.152357	0.083546	-0.274966	0.00154511	0.0438071	0.620677	0.347531	5.1e-05	0.406256	1.62e-06	0.10555	0.232018	-0.231562	0.00802918	-0.369984	1.47e-05
NUP88	brown	-0.0579988	0.512176	-0.201175	0.0217269	0.19536	0.0259176	0.327378	0.00014356	-0.113666	0.197866	-0.434484	2.41e-07	-0.0948127	0.283267	0.446929	9.8e-08	0.317946	0.000227574	-0.164092	0.0621061
ACO2	brown	-0.0579423	0.512588	0.222425	0.0109752	0.113417	0.198856	-0.283171	0.00109636	0.195557	0.0257652	0.499406	1.46e-09	0.261061	0.00269975	-0.291829	0.000754779	-0.14802	0.0928286	-0.127424	0.148537
CAPN3	brown	-0.0568488	0.52059	-0.0375302	0.671619	0.20098	0.0218569	-0.108292	0.220049	0.0421219	0.634191	0.566473	2.15e-12	0.0247844	0.779555	-0.607237	1.87e-14	-0.165033	0.0606037	0.297959	0.000575326
PSMD2	brown	-0.0558259	0.528134	0.140131	0.111797	0.0553249	0.531848	-0.349534	4.58e-05	0.177238	0.0436639	0.447513	9.39e-08	0.146532	0.0961962	-0.131449	0.136028	-0.181666	0.038588	-0.265212	0.00229235
TSPAN31	brown	0.0551725	0.532981	0.19464	0.0264821	0.0655979	0.458386	-0.218485	0.0125145	-0.0810858	0.359089	0.378843	8.81e-06	0.472743	1.35e-08	0.11274	0.201569	-0.0550379	0.533981	-0.403467	1.94e-06
RABEP1	brown	0.0551492	0.533154	0.173021	0.0490035	0.0533472	0.546637	-0.233424	0.00752286	-0.212541	0.0151934	0.514913	3.67e-10	0.279092	0.00130197	-0.43625	2.12e-07	-0.262351	0.00256662	0.164025	0.0622149
PCBP1	brown	-0.0549633	0.534537	0.153657	0.0809114	-0.0441647	0.617825	-0.2584	0.00299409	0.0225295	0.799166	0.35966	2.64e-05	0.130401	0.139203	-0.219793	0.0119834	-0.34861	4.81e-05	-0.0362345	0.682333
BPGM	brown	0.0548368	0.535479	0.223567	0.0105614	-0.0723777	0.413165	-0.329969	0.000126161	-0.0821165	0.352993	0.356537	3.13e-05	0.38574	5.83e-06	-0.0752087	0.395084	-0.167281	0.057131	-0.200916	0.0219004
TALDO1	brown	0.0547795	0.535906	0.400813	2.3e-06	0.0377851	0.669519	-0.431302	3.01e-07	-0.0893949	0.311806	0.787445	1.12e-28	0.562083	3.44e-12	-0.394767	3.36e-06	-0.321937	0.000187612	-0.117967	0.181315
RPS6KA2	brown	-0.0522075	0.555251	0.0487993	0.581392	0.0561198	0.525961	-0.274767	0.00155782	0.0765243	0.386844	0.552808	9.14e-12	0.2138	0.0145872	-0.475791	1.06e-08	-0.31931	0.000213099	0.0444802	0.615314
FDX1	brown	0.0517266	0.558905	0.331323	0.000117869	-0.149238	0.0901428	-0.263383	0.00246443	-0.249967	0.00412802	0.573068	1.04e-12	0.470539	1.61e-08	-0.43149	2.97e-07	-0.220227	0.011812	0.205701	0.0188812
ACOT13	brown	-0.0515732	0.560072	0.0175548	0.842859	0.215992	0.0135831	-0.211788	0.015566	0.0680661	0.441614	0.501039	1.27e-09	0.187282	0.0328723	-0.414995	9.14e-07	-0.159493	0.0698997	0.0341143	0.700001
CLN5	brown	-0.0509812	0.564591	0.236332	0.00678874	-0.0229232	0.795732	-0.204523	0.019589	-0.207397	0.017901	0.493372	2.46e-09	0.490413	3.17e-09	-0.277648	0.00138277	0.0264015	0.765575	-0.0108227	0.902733
GPX4	brown	-0.0499313	0.572647	0.0862018	0.329473	0.17885	0.0417544	-0.275933	0.00148471	0.186007	0.0341034	0.503369	1.03e-09	0.0626577	0.478818	-0.554856	7.38e-12	0.082106	0.353055	0.0180282	0.838679
GBAS	brown	-0.0499107	0.572805	0.137223	0.119507	0.176468	0.0446008	-0.216304	0.0134448	-0.128893	0.143872	0.615255	6.79e-15	0.467396	2.07e-08	-0.428769	3.59e-07	-0.207912	0.0176126	-0.0218791	0.804846
GNAL	brown	-0.0496986	0.574439	-0.241755	0.00558779	0.074082	0.402222	0.264513	0.00235686	-0.137891	0.117699	-0.324713	0.000163771	-0.265147	0.00229834	0.145145	0.0994215	-0.00366889	0.966955	0.213273	0.0148385
PDCD10	brown	0.0496478	0.574831	0.25864	0.00296642	-0.0806582	0.361637	-0.375116	1.1e-05	-0.061956	0.483766	0.490876	3.04e-09	0.429642	3.38e-07	-0.301113	0.000499141	-0.253314	0.00363845	-0.106541	0.227639
LPIN1	brown	-0.0495235	0.57579	0.189478	0.0308409	0.0294663	0.739289	-0.284207	0.00104911	-0.00530447	0.952238	0.380638	7.92e-06	0.0684901	0.438769	-0.475916	1.05e-08	-0.243364	0.00526988	0.363814	2.09e-05
RNF10	brown	-0.0486102	0.582859	-0.348494	4.84e-05	0.274658	0.0015648	0.278034	0.00136072	0.400678	2.32e-06	-0.481245	6.8e-09	-0.486513	4.39e-09	0.3635	2.13e-05	0.272396	0.00171674	-0.299756	0.000530713
AGPS	brown	0.0482143	0.585936	0.207174	0.0180273	-0.0640013	0.469421	-0.363056	2.18e-05	-0.0947325	0.283676	0.616534	5.76e-15	0.348534	4.83e-05	-0.570953	1.32e-12	-0.282693	0.00111883	0.153369	0.0814898
PDK4	brown	-0.0481134	0.586721	-0.245719	0.00483384	0.0968626	0.27294	0.227564	0.0092189	0.000907055	0.991828	-0.4124	1.09e-06	-0.110459	0.210902	0.375299	1.08e-05	0.169706	0.0535712	-0.188652	0.031592
SDHD	brown	0.0473984	0.5923	0.188616	0.0316259	0.167924	0.0561691	-0.137628	0.118411	-0.099482	0.260119	0.466577	2.2e-08	0.532211	7.19e-11	-0.177223	0.0436811	-0.0578491	0.513268	-0.163636	0.062847
MPHOSPH10	brown	-0.0472662	0.593334	-0.409695	1.3e-06	0.35426	3.55e-05	0.303376	0.000450342	0.37382	1.18e-05	-0.50844	6.59e-10	-0.563599	2.93e-12	0.22992	0.00850035	0.241392	0.00566179	-0.0633491	0.47397
TDP2	brown	0.0469634	0.595705	0.275142	0.00153398	0.0358643	0.685406	-0.328087	0.000138593	-0.178622	0.04202	0.732929	3.68e-23	0.579018	5.35e-13	-0.4128	1.06e-06	-0.286107	0.000967259	0.0222767	0.801372
GAB2	brown	-0.0465212	0.599177	0.129534	0.141876	-0.0769845	0.383987	-0.409072	1.35e-06	0.19062	0.0298281	0.548917	1.36e-11	0.0598757	0.498595	-0.549581	1.27e-11	-0.32119	0.000194556	0.0722091	0.414257
PTGES	brown	-0.0462589	0.60124	-0.0937431	0.288758	-0.114721	0.19371	0.142444	0.105948	0.047507	0.591451	-0.562761	3.2e-12	-0.156679	0.0750479	0.622558	2.63e-15	0.0133757	0.879944	-0.346735	5.32e-05
EPHX1	brown	-0.0462165	0.601574	0.00351354	0.968353	0.222362	0.0109983	-0.248505	0.00435977	0.165986	0.0591106	0.458387	4.15e-08	0.0351272	0.69154	-0.500256	1.36e-09	-0.236503	0.00674751	0.0238744	0.787453
SDHB	brown	0.0460676	0.602746	0.351037	4.22e-05	0.00544715	0.950955	-0.335995	9.3e-05	-0.117687	0.182363	0.628675	1.16e-15	0.621666	2.95e-15	-0.211006	0.0159615	-0.187629	0.0325438	-0.210256	0.0163484
MGLL	brown	0.0454204	0.607857	0.202708	0.0207242	-0.00829331	0.92539	-0.358189	2.86e-05	-0.0463608	0.600438	0.707892	4.64e-21	0.239391	0.00608581	-0.633992	5.65e-16	-0.312342	0.000297115	0.149274	0.090065
BLVRB	brown	0.0447894	0.612857	0.128351	0.145581	0.18593	0.034179	-0.285842	0.000978307	-0.0201322	0.820153	0.628437	1.2e-15	0.269011	0.00196922	-0.374358	1.15e-05	-0.181163	0.0391389	-0.0999431	0.257905
RBMX2	brown	-0.0440387	0.61883	-0.280078	0.00124927	0.0994805	0.260126	0.210235	0.0163596	0.242234	0.00549146	-0.443585	1.25e-07	-0.284964	0.00101581	0.262338	0.0025679	0.142864	0.104911	-0.227075	0.0093746
CDT1	brown	-0.0434238	0.623739	-0.196686	0.0249057	0.11331	0.199286	0.0043991	0.960383	0.219515	0.0120946	-0.481274	6.78e-09	-0.419095	6.95e-07	0.369521	1.51e-05	0.0162521	0.854386	-0.312429	0.000295902
PHLDA1	brown	-0.0431854	0.625648	-0.34019	7.49e-05	0.297745	0.000580858	0.290445	0.000801819	0.140658	0.110444	-0.373933	1.17e-05	-0.30757	0.000371334	0.352385	3.93e-05	0.18875	0.0315022	-0.221694	0.0112475
STX3	brown	-0.0431473	0.625953	0.136745	0.120814	0.0903982	0.306384	-0.413053	1.04e-06	0.137596	0.118497	0.544976	2.04e-11	0.25115	0.00394864	-0.398575	2.64e-06	-0.442172	1.39e-07	-0.119079	0.177208
AP2M1	brown	0.0430866	0.62644	0.349861	4.5e-05	-0.133771	0.129186	-0.469122	1.8e-08	0.0619289	0.483958	0.625241	1.84e-15	0.453845	5.86e-08	-0.271525	0.00177874	-0.43265	2.74e-07	-0.204584	0.0195518
TSPAN3	brown	0.0418993	0.635985	0.258534	0.00297861	-0.0965645	0.274426	-0.176399	0.0446848	-0.297464	0.000588198	0.500955	1.28e-09	0.455519	5.16e-08	-0.382124	7.25e-06	-0.0877475	0.320842	0.126496	0.151541
MAP1B	brown	-0.0418136	0.636677	-0.303744	0.000442834	0.120935	0.170502	0.335623	9.48e-05	-0.237185	0.00658572	-0.527471	1.13e-10	-0.323543	0.000173452	0.311108	0.000314871	0.0246171	0.781005	0.0724188	0.412899
HAS2	brown	0.041671	0.637828	-0.0161309	0.85546	-0.0906086	0.305255	-0.00620145	0.944174	0.0641491	0.468394	-0.412497	1.08e-06	-0.0143444	0.871322	0.52731	1.15e-10	-0.0244568	0.782396	-0.458	4.28e-08
P4HB	brown	-0.0410913	0.642516	0.237538	0.00650351	0.0157027	0.859257	-0.32454	0.000165167	0.130045	0.140295	0.447072	9.7e-08	0.429519	3.41e-07	0.0603453	0.495227	-0.146104	0.0971826	-0.45748	4.45e-08
BCL2L1	brown	-0.0409581	0.643595	0.21695	0.0131634	0.090941	0.303477	-0.316859	0.000239756	0.0408288	0.644644	0.639198	2.75e-16	0.431855	2.89e-07	-0.295631	0.000638242	-0.083923	0.342466	-0.213601	0.0146817
ANXA4	brown	-0.0408568	0.644416	0.0333932	0.706048	0.0377638	0.669694	0.0647038	0.464548	-0.0137595	0.876526	0.476243	1.02e-08	0.361957	2.32e-05	-0.256357	0.00323949	-0.124302	0.158821	0.0487005	0.582158
MTX1	brown	-0.0405315	0.647057	0.193224	0.0276215	0.0588905	0.5057	-0.335924	9.33e-05	0.121608	0.168118	0.383639	6.62e-06	0.355942	3.24e-05	-0.0289626	0.74359	0.0525319	0.552793	-0.454866	5.43e-08
GPX3	brown	-0.0383627	0.66477	0.242435	0.00545137	0.0638737	0.470309	-0.376694	9.99e-06	0.00330788	0.970205	0.514663	3.75e-10	0.400447	2.35e-06	-0.185506	0.0345972	-0.267499	0.00209254	-0.20055	0.0221471
ENOSF1	brown	-0.0381017	0.666914	0.0283213	0.749076	0.18236	0.03784	-0.114167	0.195885	-0.0134917	0.878911	0.422865	5.39e-07	0.140727	0.110267	-0.278214	0.00135057	-0.121097	0.169927	0.102082	0.247807
FLII	brown	-0.0377862	0.66951	0.203275	0.0203639	-0.0405317	0.647055	-0.352935	3.81e-05	0.386618	5.53e-06	0.555353	7.01e-12	0.171718	0.0507587	-0.425458	4.51e-07	-0.20804	0.0175411	-0.109673	0.214186
TPD52L2	brown	-0.0373668	0.672967	0.233825	0.00741753	-0.019355	0.826985	-0.351816	4.05e-05	0.0501342	0.571085	0.615151	6.88e-15	0.609102	1.48e-14	-0.0680254	0.441888	-0.232019	0.00790217	-0.435945	2.17e-07
GALE	brown	0.0371588	0.674684	0.281169	0.00119326	0.0629297	0.476908	-0.49617	1.94e-09	0.292937	0.000718956	0.64584	1.07e-16	0.395974	3.11e-06	-0.253772	0.00357581	-0.289711	0.000827845	-0.39341	3.65e-06
NDUFAF1	brown	0.0358066	0.685885	0.243706	0.00520446	0.0664307	0.452688	-0.504863	9.06e-10	0.120163	0.173268	0.497676	1.7e-09	0.339312	7.84e-05	-0.239961	0.00596236	-0.437323	1.97e-07	-0.337511	8.6e-05
UROD	brown	0.035271	0.690342	0.137381	0.119078	0.0279018	0.752672	-0.216461	0.0133758	0.200332	0.0222953	0.508981	6.28e-10	0.171868	0.0505537	-0.552424	9.51e-12	-0.0497188	0.574283	0.120857	0.170782
RHEB	brown	0.0345051	0.696733	0.26335	0.00246767	0.00899302	0.919116	-0.271703	0.00176594	-0.214968	0.0140442	0.639334	2.69e-16	0.578111	5.92e-13	-0.342046	6.8e-05	-0.108492	0.219191	-0.0751281	0.395592
SNCA	brown	-0.0344238	0.697412	0.0205002	0.816923	0.145405	0.0988104	-0.111592	0.206227	0.02624	0.766968	0.548573	1.41e-11	0.296669	0.000609438	-0.359152	2.71e-05	-0.243618	0.00522134	0.0349869	0.69271
MERTK	brown	0.0344236	0.697414	0.1209	0.170626	0.0742167	0.401365	-0.369625	1.51e-05	-0.0634943	0.472955	0.517178	2.98e-10	0.253292	0.00364147	-0.324074	0.000168995	-0.335263	9.65e-05	-0.0768205	0.385004
MLX	brown	0.0342862	0.698563	0.290482	0.000800548	0.0522875	0.554644	-0.460118	3.64e-08	0.166029	0.0590447	0.595024	8.31e-14	0.313186	0.000285525	-0.219098	0.0122629	-0.199849	0.0226271	-0.348294	4.89e-05
SNX3	brown	0.0342626	0.698761	0.419695	6.68e-07	-0.224567	0.0102103	-0.414569	9.41e-07	-0.088114	0.318817	0.607988	1.7e-14	0.590752	1.38e-13	-0.247312	0.00455734	-0.147144	0.0947998	-0.104149	0.23831
ATP9B	brown	-0.0336967	0.703501	0.253501	0.00361276	0.0108147	0.902804	-0.501776	1.19e-09	0.108322	0.219917	0.577012	6.7e-13	0.156652	0.0750987	-0.534923	5.53e-11	-0.37169	1.34e-05	0.0318467	0.719077
SLC31A2	brown	0.0332004	0.707668	0.340235	7.48e-05	0.00518315	0.953329	-0.399034	2.57e-06	0.0258027	0.770743	0.528746	1e-10	0.35902	2.73e-05	-0.17595	0.0452404	-0.271532	0.00177823	-0.165357	0.0600927
NCOA3	brown	0.0320085	0.71771	0.179567	0.0409286	-0.168953	0.0546572	-0.02088	0.813592	-0.156981	0.0744809	0.389278	4.71e-06	0.253386	0.00362862	-0.443984	1.22e-07	-0.0534218	0.546076	0.443288	1.28e-07
RNPEP	brown	0.0317162	0.720181	0.204228	0.0197697	-0.079324	0.369659	-0.28322	0.00109413	0.119079	0.177209	0.442436	1.36e-07	0.157651	0.0732353	-0.291668	0.000760104	-0.278861	0.00131456	-0.0547476	0.536144
LGALS3	brown	-0.0312125	0.724443	0.0973813	0.270368	0.0266025	0.763843	-0.143986	0.102182	-0.0411617	0.641946	0.657698	1.89e-17	0.247532	0.00452038	-0.532922	6.71e-11	-0.153181	0.081869	0.199811	0.0226532
ROBO1	brown	0.0308632	0.727405	-0.113016	0.20046	-0.161323	0.0667095	0.385281	6e-06	-0.197397	0.0243772	-0.409242	1.34e-06	-0.0665681	0.451752	0.309883	0.000333459	0.300024	0.000524329	0.186915	0.0332228
TSPO	brown	-0.0304272	0.731108	0.208766	0.0171424	-0.078862	0.372462	-0.239718	0.00601473	0.0986696	0.26405	0.494068	2.32e-09	0.285758	0.000981834	-0.177188	0.0437236	-0.111635	0.206053	-0.159609	0.0696942
DCAF11	brown	0.030419	0.731177	0.309367	0.00034159	-0.0575936	0.515133	-0.376603	1e-05	0.184477	0.0356305	0.512874	4.42e-10	0.31658	0.00024298	-0.236345	0.0067856	-0.179555	0.0409427	-0.0910211	0.303049
APLP2	brown	0.0303931	0.731397	0.189492	0.0308288	-0.00601349	0.945863	-0.237436	0.00652727	-0.116383	0.187289	0.671892	2.12e-18	0.400859	2.29e-06	-0.46143	3.29e-08	-0.210737	0.0160995	0.0313463	0.72331
PDE8A	brown	0.0302788	0.73237	0.112411	0.202895	0.0460131	0.603176	-0.317509	0.000232399	-0.0500191	0.571971	0.552506	9.43e-12	0.25854	0.00297793	-0.514644	3.76e-10	-0.33838	8.23e-05	0.092984	0.292698
NECAP1	brown	0.0300287	0.734497	0.234036	0.00736273	-0.0915323	0.300331	-0.382078	7.27e-06	-0.0949284	0.282677	0.460573	3.51e-08	0.394308	3.45e-06	-0.229508	0.00862231	-0.354029	3.59e-05	-0.159635	0.0696478
SIRPB1	brown	-0.0293904	0.739937	0.14024	0.111516	0.000411982	0.996288	-0.331932	0.000114308	0.0788409	0.37259	0.387857	5.13e-06	0.0563858	0.523998	-0.368458	1.61e-05	-0.310193	0.000328663	0.0629255	0.476937
WASF1	brown	-0.0293416	0.740353	-0.280419	0.00123149	0.169118	0.0544173	0.20226	0.0210133	0.0623377	0.481072	-0.471444	1.5e-08	-0.255019	0.00340974	0.443421	1.27e-07	0.07046	0.425684	-0.212433	0.0152464
AP2A2	brown	0.0292663	0.740995	0.240517	0.00584392	-0.0683046	0.440012	-0.374845	1.11e-05	0.0650167	0.462386	0.461495	3.27e-08	0.0578819	0.513028	-0.494739	2.19e-09	-0.194597	0.0265159	0.196153	0.0253086
DAP3	brown	0.028382	0.748556	0.235213	0.00706333	-0.000595766	0.994633	-0.053997	0.541756	-0.198403	0.0236459	0.392749	3.8e-06	0.451948	6.76e-08	0.0177195	0.841404	0.101238	0.251758	-0.0766582	0.386012
PFKFB2	brown	0.0282686	0.749527	0.130374	0.139286	-0.0187104	0.832662	-0.131093	0.137099	-0.0834834	0.345009	0.471929	1.44e-08	0.431591	2.95e-07	-0.32893	0.000132887	-0.219776	0.0119903	0.0953284	0.280645
LOC100506639	brown	-0.0279509	0.75225	-0.204045	0.0198828	0.0859037	0.331154	0.199091	0.0231563	0.164874	0.0608545	-0.376753	9.96e-06	-0.394624	3.39e-06	0.0993269	0.260866	0.165258	0.0602488	0.184529	0.0355776
SLC9A6	brown	0.0267941	0.762192	0.231699	0.00799075	-0.14624	0.0968689	-0.217302	0.013012	-0.212986	0.0149766	0.654415	3.08e-17	0.416352	8.36e-07	-0.604454	2.64e-14	-0.126372	0.151946	0.318059	0.000226344
TPR	brown	0.0267083	0.762931	-0.172282	0.0499932	-0.0240658	0.78579	0.253573	0.00360288	0.0664705	0.452417	-0.414041	9.74e-07	-0.4512	7.14e-08	0.024011	0.786266	0.254032	0.00354055	0.380863	7.81e-06
DMXL1	brown	-0.026562	0.764192	0.144646	0.100603	-0.0156258	0.859939	-0.201695	0.0213823	-0.186124	0.0339885	0.631162	8.31e-16	0.329139	0.000131509	-0.623856	2.21e-15	-0.313314	0.000283802	0.358263	2.85e-05
PLXDC2	brown	-0.0261585	0.767671	0.151623	0.0850619	-0.126505	0.151509	-0.0714619	0.419116	-0.350841	4.27e-05	0.415067	9.1e-07	0.406593	1.59e-06	-0.263618	0.0024417	-0.255111	0.00339783	0.28161	0.00117125
GCHFR	brown	0.0257821	0.770921	0.243069	0.005327	0.0359145	0.684989	-0.482659	6.05e-09	0.069648	0.43105	0.691482	8.46e-20	0.324234	0.00016767	-0.533046	6.63e-11	-0.179499	0.0410062	-0.0576189	0.514948
ALDOA	brown	0.0243184	0.783597	0.244389	0.00507606	0.104121	0.238436	-0.403583	1.92e-06	0.0176397	0.842109	0.440149	1.61e-07	0.272139	0.00173482	-0.0303814	0.731497	-0.0959377	0.277568	-0.431583	2.95e-07
EIF1	brown	-0.0242705	0.784012	0.210142	0.0164083	-0.0657138	0.457591	-0.278431	0.0013384	-0.0675254	0.445258	0.406814	1.56e-06	0.374277	1.15e-05	0.0185055	0.834468	0.055202	0.532761	-0.298877	0.000552124
USP13	brown	0.0228591	0.796291	-0.269024	0.00196819	0.198656	0.023465	0.156328	0.0757102	0.152077	0.0841203	-0.48395	5.44e-09	-0.500336	1.35e-09	0.170669	0.0522096	0.0816603	0.355683	-0.111955	0.204746
KIAA0930	brown	-0.0225338	0.799128	0.226794	0.00946522	-0.0563121	0.524541	-0.283252	0.00109262	0.292106	0.000745657	0.642637	1.69e-16	0.334488	0.000100426	-0.463006	2.91e-08	-0.199377	0.0229555	-0.00951801	0.914411
SEC23B	brown	0.0218153	0.805404	0.255629	0.00333117	0.0680938	0.441428	-0.328474	0.000135945	0.143186	0.104122	0.417979	7.49e-07	0.456539	4.78e-08	0.0186457	0.833232	-0.263455	0.00245747	-0.41895	7.02e-07
YTHDF3	brown	-0.0212087	0.810712	0.204736	0.0194593	0.0134506	0.879276	-0.165327	0.0601395	-0.263162	0.00248604	0.563315	3.02e-12	0.556624	6.14e-12	-0.301694	0.000486171	-0.0840758	0.341585	0.146602	0.096037
SWAP70	brown	-0.0207935	0.81435	0.034407	0.697552	0.00935542	0.915868	0.0591931	0.503512	-0.125522	0.15474	0.446087	1.04e-07	0.458041	4.26e-08	-0.318314	0.000223587	0.0231909	0.7934	0.110735	0.209753
ABHD2	brown	0.0207455	0.814771	0.354469	3.51e-05	-0.150283	0.0878874	-0.511607	4.95e-10	0.162964	0.0639494	0.585211	2.63e-13	0.343493	6.31e-05	-0.471699	1.47e-08	-0.377166	9.72e-06	-0.0207082	0.815098
H2AFX	brown	-0.0199752	0.821532	-0.131055	0.137213	0.093781	0.288562	0.0422884	0.63285	0.219666	0.0120342	-0.504698	9.2e-10	-0.371886	1.32e-05	0.391352	4.14e-06	0.142736	0.105227	-0.325236	0.000159606
EZH2	brown	-0.0197037	0.823918	-0.113981	0.19662	-0.0686136	0.437941	0.252246	0.00378871	-0.185059	0.0350433	-0.429176	3.49e-07	-0.180235	0.0401707	0.33668	8.98e-05	0.132513	0.132859	0.0457238	0.605459
LSM7	brown	-0.0194764	0.825917	-0.127383	0.148668	0.0661962	0.454289	0.243473	0.00524892	0.0513468	0.561799	-0.423161	5.28e-07	-0.130568	0.138692	0.491942	2.78e-09	0.581852	3.87e-13	-0.31061	0.000322311
SNN	brown	0.0187634	0.832194	0.246183	0.00475171	-0.0161725	0.855092	-0.380981	7.76e-06	0.0403326	0.648673	0.631925	7.49e-16	0.27296	0.00167763	-0.575343	8.08e-13	-0.202204	0.0210495	0.068318	0.439922
PPIP5K2	brown	0.0170741	0.847109	0.174817	0.0466664	-0.0442374	0.617246	-0.240549	0.00583705	-0.300137	0.000521655	0.431872	2.89e-07	0.310301	0.000326994	-0.514295	3.88e-10	-0.132197	0.133795	0.375633	1.06e-05
AIFM1	brown	0.0168955	0.848689	0.213237	0.0148555	0.199501	0.0228686	-0.289573	0.000832829	-0.0711709	0.421018	0.533214	6.53e-11	0.403081	1.99e-06	-0.307667	0.000369674	-0.201551	0.0214772	-0.100308	0.256161
TMBIM6	brown	0.0168545	0.849051	0.323081	0.00017742	0.0948802	0.282923	-0.454361	5.64e-08	-0.00424732	0.961749	0.751518	7.02e-25	0.375387	1.08e-05	-0.479469	7.86e-09	-0.268461	0.00201334	-0.000369911	0.996667
SF1	brown	-0.0161534	0.85526	-0.183157	0.0369948	-0.0261099	0.76809	0.269469	0.00193325	-0.0215749	0.807506	-0.391973	3.99e-06	-0.386606	5.54e-06	0.0269233	0.76108	0.05926	0.503029	0.288255	0.000881795
FECH	brown	-0.0160375	0.856288	0.0689494	0.435697	0.0790636	0.371238	-0.14116	0.109163	-0.110541	0.210559	0.502427	1.12e-09	0.175648	0.0456169	-0.520134	2.26e-10	-0.162812	0.0642008	0.236384	0.0067763
PBX3	brown	0.0150715	0.864859	0.188218	0.0319935	-0.0275192	0.755956	-0.335286	9.64e-05	-0.00088906	0.99199	0.53722	4.41e-11	0.130225	0.139743	-0.580148	4.7e-13	-0.383757	6.57e-06	0.300945	0.000502963
COX8A	brown	-0.0143178	0.871558	0.188599	0.0316415	0.239657	0.0060278	-0.339797	7.65e-05	0.0526818	0.551659	0.551551	1.04e-11	0.273846	0.00161791	-0.248345	0.0043857	-0.10934	0.215588	-0.264548	0.00235353
GBA	brown	0.0135562	0.878336	0.246414	0.00471141	-0.00355352	0.967993	-0.379995	8.23e-06	0.349402	4.61e-05	0.5689	1.65e-12	0.305086	0.000416429	-0.204943	0.0193339	-0.247531	0.00452047	-0.307524	0.000372134
LMAN2	brown	-0.0134004	0.879724	0.258282	0.00300781	-0.00341661	0.969226	-0.321857	0.000188342	0.421664	5.85e-07	0.37895	8.75e-06	0.385079	6.07e-06	0.0670406	0.44854	-0.128532	0.145008	-0.497027	1.8e-09
FARP1	brown	0.0124087	0.888565	0.137918	0.117627	0.0489294	0.580384	-0.439683	1.66e-07	0.114258	0.195524	0.625982	1.67e-15	0.146212	0.096934	-0.615261	6.78e-15	-0.35966	2.64e-05	0.0590461	0.504575
LRPAP1	brown	-0.012346	0.889125	0.347343	5.15e-05	-0.0478581	0.58871	-0.490276	3.2e-09	0.224776	0.0101381	0.74349	4.05e-24	0.456442	4.82e-08	-0.450302	7.64e-08	-0.189073	0.0312076	-0.125115	0.156095
ARMCX6	brown	0.0117335	0.894593	0.249814	0.00415162	-0.0612914	0.488478	-0.340272	7.46e-05	-0.116409	0.187191	0.634585	5.21e-16	0.31783	0.000228843	-0.578587	5.61e-13	0.00970746	0.912714	0.159574	0.069756
PDXK	brown	-0.0108347	0.902626	0.258228	0.00301414	0.0640852	0.468837	-0.510933	5.26e-10	0.152649	0.0829487	0.675543	1.19e-18	0.299245	0.000543048	-0.461773	3.2e-08	-0.334834	9.87e-05	-0.123751	0.160691
COQ2	brown	-0.0107584	0.903308	0.144391	0.101211	0.0672583	0.447065	-0.239092	0.00615151	0.0799143	0.366096	0.559221	4.67e-12	0.526794	1.21e-10	-0.110653	0.210094	-0.145772	0.0979546	-0.356471	3.14e-05
SCARB2	brown	0.0103355	0.907091	0.248699	0.00432836	0.0508267	0.565773	-0.262331	0.00256861	-0.159044	0.0707025	0.619375	3.98e-15	0.545543	1.92e-11	-0.276737	0.0014361	-0.192477	0.0282399	-0.0206281	0.8158
TERF1	brown	0.00901942	0.918879	-0.233229	0.0075745	0.19718	0.0245372	0.268633	0.00199945	-0.037217	0.674203	-0.37469	1.12e-05	-0.344914	5.85e-05	-0.0297818	0.736599	0.227913	0.00910919	0.225429	0.00991597
TPST1	brown	0.00848237	0.923694	-0.0844644	0.33935	-0.00895322	0.919472	-0.0272972	0.757863	0.0327938	0.711088	-0.392897	3.77e-06	-0.0421894	0.633647	0.389363	4.68e-06	0.0264967	0.764754	-0.342135	6.77e-05
HS2ST1	brown	-0.00847444	0.923765	0.117109	0.184534	0.0897809	0.309712	-0.153257	0.0817157	-0.223755	0.0104946	0.62966	1.02e-15	0.432914	2.69e-07	-0.495689	2.02e-09	-0.085748	0.332035	0.170227	0.0528311
CES1	brown	0.00802165	0.927827	0.235351	0.00702906	0.0388099	0.661102	-0.307006	0.000381167	0.00262331	0.976369	0.514189	3.92e-10	0.34856	4.82e-05	-0.365541	1.9e-05	-0.271529	0.00177848	0.00479662	0.956806
RASA1	brown	0.00747798	0.932707	0.078744	0.37318	-0.0242081	0.784555	-0.132133	0.133984	-0.181314	0.0389725	0.430235	3.24e-07	0.234894	0.00714345	-0.505563	8.52e-10	-0.045148	0.610013	0.331598	0.000116245
ATP6V1H	brown	-0.00686161	0.938242	0.354042	3.59e-05	-0.113743	0.197563	-0.389234	4.72e-06	-0.0306517	0.7292	0.71103	2.6e-21	0.504436	9.41e-10	-0.401386	2.21e-06	-0.345942	5.54e-05	-0.0218978	0.804683
OLFM1	brown	-0.00644778	0.94196	-0.130065	0.140234	-0.0257377	0.771304	0.226965	0.00941017	-0.117884	0.181626	-0.426581	4.18e-07	-0.111305	0.207405	0.399517	2.49e-06	0.187446	0.0327169	-0.109984	0.21288
ZNF507	brown	-0.00578038	0.947959	-0.207332	0.0179381	-0.0618504	0.484514	0.437185	1.99e-07	-0.251695	0.00386839	-0.551742	1.02e-11	-0.385689	5.85e-06	0.130703	0.138283	0.265668	0.00225125	0.457752	4.36e-08
ANXA2	brown	0.0048926	0.955943	0.217939	0.0127417	-0.0107582	0.90331	-0.280811	0.00121138	0.0991388	0.261775	0.573519	9.9e-13	0.33461	9.98e-05	-0.258942	0.00293187	-0.120066	0.173617	-0.179635	0.0408505
AP1B1	brown	0.00486358	0.956204	0.292236	0.000741417	-0.0101701	0.908572	-0.483626	5.59e-09	0.118232	0.180331	0.60732	1.85e-14	0.218535	0.0124934	-0.356287	3.18e-05	-0.38496	6.12e-06	-0.070752	0.423764
TRIM32	brown	-0.00478668	0.956896	0.199982	0.0225355	0.00208894	0.981182	-0.296941	0.000602097	-0.0467002	0.59777	0.625533	1.77e-15	0.347787	5.03e-05	-0.528651	1.01e-10	-0.216434	0.0133877	0.131818	0.134922
FSCN1	brown	0.00462685	0.958334	0.0406341	0.646223	-0.159267	0.0703019	-0.0619795	0.4836	0.103591	0.240847	-0.410196	1.25e-06	-0.271751	0.00176243	0.286829	0.000937728	0.0852252	0.335002	-0.146864	0.0954367
ZFHX3	brown	0.00425921	0.961642	0.0933807	0.290634	-0.125529	0.154717	-0.217378	0.0129793	-0.163489	0.0630858	0.393136	3.71e-06	0.134695	0.126539	-0.531063	8.04e-11	-0.314699	0.000265769	0.296732	0.000607735
CLU	brown	0.00409951	0.963079	0.0808056	0.360757	-0.198618	0.023492	0.0181839	0.837305	0.0213019	0.809896	-0.427228	3.99e-07	-0.09656	0.274448	0.346263	5.45e-05	0.0878743	0.32014	-0.102664	0.245107
CLTA	brown	-0.00240495	0.978335	0.221111	0.011469	-0.106697	0.226958	-0.237898	0.00642028	0.265478	0.00226831	0.409226	1.34e-06	0.320507	0.000201114	-0.0905657	0.305485	-0.159667	0.0695912	-0.184632	0.0354731
MRPL40	brown	0.000520683	0.995309	0.125474	0.154899	0.167068	0.0574539	-0.276706	0.00143794	-0.0695612	0.431626	0.484938	5.01e-09	0.288344	0.000878409	-0.192041	0.0286059	0.0904217	0.306258	-0.263698	0.00243398
PCBP2	brown	-2.85e-05	0.999744	0.168473	0.0553582	0.0471144	0.594522	-0.0827166	0.349474	-0.12921	0.142884	0.460091	3.65e-08	0.383882	6.52e-06	-0.250613	0.00402911	0.0697203	0.43057	0.0142655	0.872023
NUMA1	green	-0.5816	3.99e-13	-0.612634	9.48e-15	0.39059	4.34e-06	0.359867	2.61e-05	0.767393	1.79e-26	-0.338963	7.98e-05	-0.535759	5.09e-11	0.0517154	0.55899	0.187158	0.0329902	0.0336193	0.70415
EML2	green	-0.543222	2.43e-11	-0.505366	8.67e-10	0.38793	5.11e-06	0.248024	0.00443841	0.833433	9.03e-35	-0.282246	0.00114023	-0.453309	6.1e-08	0.112318	0.203272	0.0502192	0.570432	-0.0422786	0.632929
LRP10	green	-0.515091	3.61e-10	-0.370776	1.41e-05	0.335187	9.69e-05	0.10442	0.237086	0.614191	7.78e-15	-0.0904282	0.306223	-0.15211	0.0840535	0.221225	0.0114252	0.000289537	0.997391	-0.335577	9.5e-05
CYTH2	green	-0.482277	6.24e-09	-0.527514	1.13e-10	0.40232	2.09e-06	0.216093	0.0135381	0.817719	1.7e-32	-0.305611	0.000406492	-0.424276	4.89e-07	0.219379	0.0121494	0.0625369	0.479668	-0.314093	0.000273522
SRF	green	-0.455663	5.11e-08	-0.388554	4.92e-06	0.157439	0.0736288	0.123438	0.161761	0.737228	1.52e-23	-0.358605	2.8e-05	-0.277279	0.00140417	0.341276	7.08e-05	-0.00758404	0.931755	-0.354615	3.48e-05
STK19	green	-0.454773	5.46e-08	-0.491507	2.89e-09	0.267416	0.00209956	0.341376	7.04e-05	0.741008	6.86e-24	-0.28965	0.000830048	-0.299292	0.000541915	0.229766	0.00854558	0.286524	0.000950118	-0.165681	0.0595849
FAM134C	green	-0.453808	5.88e-08	-0.374319	1.15e-05	0.276063	0.00147675	0.0857998	0.331742	0.834377	6.48e-35	-0.0879744	0.319588	-0.290344	0.000805373	-0.039953	0.651763	0.0150608	0.864954	-0.10363	0.240669
SUN2	green	-0.452687	6.39e-08	-0.226699	0.00949597	0.164437	0.0615518	0.0450194	0.611032	0.725076	1.78e-22	-0.0453194	0.608655	-0.160329	0.0684268	-0.0906309	0.305135	0.0155632	0.860495	0.030975	0.726457
ZNF629	green	-0.447412	9.46e-08	-0.479429	7.89e-09	0.306329	0.00039327	0.234836	0.00715802	0.725494	1.64e-22	-0.240885	0.00576661	-0.327957	0.00013949	0.10511	0.233983	0.0793009	0.369799	-0.122321	0.165621
TMEM11	green	-0.42635	4.24e-07	-0.668709	3.5e-18	0.537398	4.33e-11	0.42007	6.51e-07	0.688294	1.45e-19	-0.528676	1.01e-10	-0.538021	4.08e-11	0.469488	1.75e-08	0.258169	0.003021	-0.393563	3.62e-06
SMARCD2	green	-0.409099	1.35e-06	-0.505972	8.21e-10	0.318219	0.000224612	0.335842	9.37e-05	0.785009	2.14e-28	-0.43719	1.98e-07	-0.501049	1.27e-09	0.189077	0.0312036	0.16647	0.0583643	-0.0701605	0.427658
AAMP	green	-0.407006	1.54e-06	-0.389381	4.68e-06	0.337421	8.64e-05	0.207554	0.0178128	0.73915	1.02e-23	-0.225078	0.0100351	-0.311566	0.000308164	0.280873	0.0012082	0.162884	0.0640818	-0.354137	3.57e-05
MAPK3	green	-0.405745	1.67e-06	-0.31924	0.000213829	0.215321	0.0138838	0.0799861	0.365664	0.717803	7.28e-22	-0.129059	0.143353	-0.20246	0.0208837	0.157378	0.0737409	-0.0393807	0.656431	-0.26317	0.00248525
BAP1	green	-0.397804	2.78e-06	-0.5224	1.83e-10	0.352486	3.91e-05	0.270602	0.00184666	0.739772	8.91e-24	-0.323991	0.000169683	-0.424511	4.81e-07	0.156437	0.0755043	-0.0249673	0.77797	-0.175662	0.0455992
CDIPT	green	-0.387293	5.31e-06	-0.205325	0.0191047	0.143668	0.10295	0.075266	0.394723	0.531689	7.57e-11	0.0798892	0.366248	0.127705	0.147635	0.00397101	0.964235	0.0453897	0.6081	-0.122973	0.163359
PRKAG1	green	-0.383908	6.51e-06	-0.293264	0.000708672	0.251949	0.00383139	0.0292545	0.741096	0.726622	1.31e-22	-0.0687194	0.437233	-0.194354	0.0267089	0.0585271	0.508334	-0.0721833	0.414424	-0.173863	0.0478961
CAPN1	green	-0.382752	6.98e-06	-0.439297	1.71e-07	0.251086	0.00395818	0.159067	0.0706607	0.743069	4.43e-24	-0.39359	3.61e-06	-0.383249	6.78e-06	0.362494	2.25e-05	-0.000889729	0.991984	-0.429262	3.47e-07
DHPS	green	-0.382195	7.22e-06	-0.456216	4.9e-08	0.4098	1.29e-06	0.157234	0.0740082	0.79758	6.98e-30	-0.345811	5.58e-05	-0.452959	6.26e-08	0.289336	0.000841443	0.191137	0.0293784	-0.374105	1.16e-05
MED13L	green	-0.379652	8.4e-06	-0.418941	7.03e-07	0.219717	0.0120138	0.27029	0.00187013	0.668485	3.62e-18	-0.327289	0.000144197	-0.407961	1.45e-06	0.0663968	0.452919	0.160749	0.0676975	0.0758885	0.390813
WBP2	green	-0.375555	1.07e-05	-0.150804	0.0867799	0.25711	0.00314698	-0.00638454	0.942528	0.522436	1.83e-10	0.230236	0.00840765	-0.0377678	0.669661	-0.0890101	0.313901	-0.118939	0.177721	-0.113536	0.198385
CNPPD1	green	-0.366663	1.78e-05	-0.289144	0.000848495	0.178275	0.0424277	-0.0132426	0.88113	0.769017	1.21e-26	-0.0609196	0.491124	-0.412153	1.1e-06	-0.180328	0.0400663	-0.0302583	0.732543	0.026018	0.768884
KDM6B	green	-0.363569	2.12e-05	-0.230161	0.00842975	0.191924	0.0287052	-0.036177	0.682811	0.56052	4.07e-12	-0.101427	0.250871	-0.194623	0.0264952	0.136874	0.120458	-0.0295371	0.738685	-0.247429	0.00453768
CHD8	green	-0.360474	2.52e-05	-0.4601	3.64e-08	0.277565	0.00138757	0.265861	0.00223395	0.716464	9.39e-22	-0.408757	1.38e-06	-0.638406	3.07e-16	0.0450056	0.611142	0.125877	0.15357	0.0679257	0.442559
KIAA0195	green	-0.359968	2.59e-05	-0.284372	0.0010418	0.226798	0.00946384	-0.0989593	0.262644	0.669207	3.24e-18	-0.0268717	0.761524	-0.411973	1.12e-06	-0.227439	0.00925842	-0.0628167	0.477701	-0.0588657	0.50588
GNB2	green	-0.35324	3.75e-05	-0.247238	0.00456995	0.239579	0.00604494	0.146855	0.0954587	0.624944	1.92e-15	-0.0321098	0.716855	0.0188725	0.831233	0.301501	0.000490439	0.176743	0.0442634	-0.471826	1.46e-08
LTBR	green	-0.348671	4.8e-05	-0.337281	8.71e-05	0.283091	0.00110009	-0.052462	0.553322	0.857033	1.13e-38	-0.242283	0.00548157	-0.316196	0.000247476	0.310333	0.000326511	-0.088767	0.31523	-0.53319	6.54e-11
BAZ2A	green	-0.345545	5.66e-05	-0.253322	0.00363743	0.138253	0.116731	0.0995295	0.25989	0.541406	2.91e-11	-0.142988	0.104607	-0.306997	0.000381322	-0.112955	0.200703	-0.0596828	0.499982	0.192118	0.0285415
DDB1	green	-0.340362	7.43e-05	-0.402323	2.09e-06	0.318833	0.000218061	0.142189	0.10658	0.743374	4.15e-24	-0.125692	0.154178	-0.496066	1.95e-09	-0.08268	0.349688	0.0631583	0.475306	-0.0276569	0.754773
COASY	green	-0.337521	8.6e-05	-0.414933	9.18e-07	0.398715	2.62e-06	0.116719	0.186011	0.795443	1.27e-29	-0.305219	0.000413886	-0.500297	1.35e-09	0.260345	0.00277625	-0.0252136	0.775837	-0.310809	0.000319322
THAP11	green	-0.336593	9.02e-05	-0.321262	0.000193876	0.155105	0.0780569	0.0809222	0.360063	0.629033	1.11e-15	-0.291856	0.000753877	-0.422705	5.45e-07	0.106558	0.227565	0.150917	0.0865411	-0.107321	0.224237
IGHMBP2	green	-0.331772	0.000115232	-0.320855	0.00019775	0.308161	0.000361294	-0.0391342	0.658447	0.823376	2.74e-33	-0.0724977	0.412389	-0.372196	1.3e-05	-0.0280146	0.751705	-0.0778383	0.37872	-0.236468	0.00675615
RING1	green	-0.33132	0.000117883	-0.326355	0.000151024	0.247672	0.00449696	0.0313839	0.722992	0.725117	1.76e-22	-0.121244	0.169407	-0.389031	4.78e-06	0.05105	0.564065	0.0267142	0.76288	-0.281048	0.00119936
ERP29	green	-0.331251	0.000118297	-0.256831	0.00318097	0.303708	0.000443565	0.177352	0.0435264	0.609354	1.44e-14	0.0619913	0.483517	-0.0596317	0.50035	-0.0822704	0.352089	-0.00305121	0.972516	-0.00208714	0.981198
ARL2	green	-0.323938	0.000170128	-0.434731	2.36e-07	0.319817	0.000207946	0.187612	0.0325606	0.696014	3.87e-20	-0.247805	0.00447479	-0.388278	5e-06	0.220113	0.0118567	0.140012	0.112105	-0.394141	3.49e-06
EXT1	green	-0.323545	0.000173439	-0.43647	2.09e-07	0.194059	0.0269444	0.260264	0.00278506	0.75428	3.78e-25	-0.416621	8.21e-07	-0.408435	1.41e-06	0.321874	0.000188184	0.172729	0.0493928	-0.266044	0.00221777
SMPD1	green	-0.32232	0.000184141	-0.267641	0.00208067	0.258633	0.00296728	-0.0763185	0.388126	0.543407	2.38e-11	-0.0580699	0.511658	-0.340753	7.28e-05	0.0446281	0.614138	-0.0274957	0.756158	-0.248629	0.00433961
STOML2	green	-0.309059	0.000346525	-0.44098	1.51e-07	0.360455	2.52e-05	0.216313	0.0134411	0.53741	4.33e-11	-0.456524	4.79e-08	-0.284975	0.00101532	0.593691	9.74e-14	0.230374	0.00836756	-0.581079	4.23e-13
RUVBL2	green	-0.296065	0.000626066	-0.414339	9.55e-07	0.331261	0.000118238	0.211803	0.0155585	0.670544	2.62e-18	-0.437243	1.98e-07	-0.357084	3.04e-05	0.51846	2.64e-10	0.338678	8.1e-05	-0.533953	6.07e-11
RLF	green	-0.295528	0.000641171	-0.312172	0.000299514	0.0862307	0.32931	0.200989	0.0218515	0.575319	8.1e-13	-0.20853	0.0172715	-0.248801	0.00431193	0.0865674	0.327418	0.0398447	0.652645	-0.0226456	0.798152
COPS7A	green	-0.288063	0.000889138	-0.195952	0.0254617	0.191137	0.0293785	0.05212	0.555914	0.609756	1.36e-14	0.106591	0.227421	0.0583117	0.509899	0.0269121	0.761176	0.0553495	0.531665	-0.267079	0.00212801
RXRB	green	-0.2751	0.0015366	-0.268483	0.0020115	0.255554	0.00334068	-0.0982494	0.2661	0.787471	1.12e-28	-0.0306721	0.729027	-0.393503	3.63e-06	-0.171669	0.0508262	-0.0618506	0.484512	-0.0920857	0.297405
SLC4A2	green	-0.274185	0.00159553	-0.0979442	0.267595	0.200957	0.0218729	-0.245719	0.00483373	0.661899	1e-17	0.158698	0.0713242	0.0384051	0.664422	0.0424481	0.631565	-0.265803	0.00223917	-0.457564	4.42e-08
NCKIPSD	green	-0.273229	0.00165929	-0.309353	0.000341805	0.394347	3.44e-06	-0.0352578	0.690452	0.604212	2.72e-14	-0.0901732	0.307594	-0.33676	8.94e-05	-0.0456853	0.605763	0.0834936	0.34495	-0.209952	0.0165078
LTBP2	green	-0.270175	0.00187885	-0.282123	0.00114616	0.283657	0.001074	-0.120162	0.173273	0.559868	4.36e-12	-0.0236874	0.789079	-0.216352	0.0134238	-0.11276	0.20149	-0.0587059	0.507037	-0.175209	0.0461691
KCTD2	green	-0.269744	0.00191187	-0.351988	4.01e-05	0.227902	0.0091128	0.248506	0.00435958	0.597312	6.32e-14	-0.189418	0.0308956	-0.219925	0.0119313	0.236201	0.00682039	0.022782	0.796963	-0.242311	0.00547602
FUS	green	-0.263117	0.00249048	-0.169552	0.0537919	0.159897	0.0691851	0.0211386	0.811326	0.758733	1.37e-25	-0.0924142	0.295678	-0.183895	0.0362271	0.0758235	0.39122	-0.0429134	0.627828	-0.199321	0.0229948
PVRL2	green	-0.259808	0.00283492	-0.0799021	0.36617	0.124513	0.158112	-0.216723	0.0132618	0.704626	8.4e-21	-0.067586	0.444849	-0.0580314	0.511939	0.342599	6.61e-05	-0.133813	0.129065	-0.593597	9.85e-14
FADS3	green	-0.258528	0.00297935	-0.199066	0.0231739	0.275338	0.00152162	-0.220803	0.0115873	0.579301	5.18e-13	-0.146098	0.0971965	-0.178841	0.0417658	0.251838	0.00384759	-0.0675667	0.444979	-0.569065	1.62e-12
STK25	green	-0.257033	0.00315637	-0.443047	1.3e-07	0.319374	0.000212448	0.160604	0.0679485	0.654707	2.95e-17	-0.246496	0.00469709	-0.495812	2e-09	0.0601478	0.496642	0.0202146	0.819429	-0.162994	0.0639003
NMT1	green	-0.256893	0.00317342	-0.202334	0.0209653	0.276925	0.00142495	0.0819363	0.354054	0.60487	2.51e-14	-0.102273	0.246918	-0.198289	0.0237278	0.101169	0.252081	0.0645481	0.465626	-0.181206	0.0390912
CLPTM1	green	-0.254073	0.00353504	-0.228182	0.00902557	0.324326	0.000166915	-0.18248	0.0377116	0.571193	1.28e-12	-0.0211673	0.811075	-0.368517	1.6e-05	-0.000888517	0.991995	-0.0684476	0.439053	-0.338212	8.3e-05
PRKCSH	green	-0.249777	0.00415744	-0.126066	0.152948	0.16342	0.0631988	-0.184448	0.0356608	0.726376	1.37e-22	0.0436477	0.62195	-0.209544	0.0167241	-0.111586	0.206253	-0.024954	0.778085	-0.221097	0.0114742
ARAF	green	-0.249451	0.00420839	-0.0919537	0.298101	0.118571	0.179076	-0.250716	0.00401361	0.656784	2.16e-17	0.072531	0.412174	-0.164893	0.0608249	-0.0573274	0.51708	-0.184344	0.0357662	-0.320736	0.000198891
PRMT1	green	-0.246446	0.00470582	-0.234034	0.00736335	0.190804	0.0296667	0.0926247	0.294574	0.684405	2.79e-19	-0.358785	2.77e-05	-0.228301	0.00898863	0.481076	6.89e-09	0.157386	0.073727	-0.536047	4.95e-11
DCTN1	green	-0.245736	0.00483085	-0.315422	0.000256783	0.330997	0.000119819	-0.0129064	0.884127	0.692516	7.08e-20	-0.0369738	0.676213	-0.384201	6.4e-06	-0.0665446	0.451912	-0.0904798	0.305946	-0.235396	0.0070179
SNRNP70	green	-0.24292	0.00535595	0.000102762	0.999074	0.0851261	0.335566	-0.257555	0.0030935	0.565393	2.41e-12	0.0731171	0.408396	-0.0760473	0.38982	0.000857812	0.992272	-0.331567	0.000116431	-0.264632	0.00234572
FKBP2	green	-0.240757	0.00579337	-0.108977	0.217126	0.212825	0.0150549	-0.0156315	0.859889	0.564032	2.79e-12	0.0811318	0.358816	0.0167606	0.849883	-0.00160572	0.985534	-0.0696539	0.43101	-0.140009	0.112113
NUDC	green	-0.233069	0.00761702	-0.382125	7.25e-06	0.3437	6.24e-05	0.135855	0.123273	0.780606	6.72e-28	-0.340707	7.29e-05	-0.493679	2.4e-09	0.265937	0.00222724	0.0885429	0.316458	-0.403746	1.9e-06
WDR46	green	-0.213227	0.0148606	-0.245115	0.00494255	0.208099	0.0175087	0.070155	0.427695	0.697962	2.75e-20	-0.260389	0.00277144	-0.26042	0.00276814	0.283258	0.00109236	0.0687241	0.437202	-0.420616	6.27e-07
AHSA1	green	-0.21303	0.0149553	-0.156205	0.0759444	0.209092	0.0169659	-0.0840997	0.341447	0.619364	3.99e-15	-0.0456096	0.606361	-0.132503	0.132887	0.223596	0.0105512	-0.0819381	0.354044	-0.465562	2.39e-08
C1orf216	green	-0.212389	0.0152676	-0.101736	0.24942	0.136822	0.120601	-0.155588	0.0771231	0.663225	8.17e-18	0.129045	0.143399	-0.0103571	0.906899	-0.085171	0.335311	-0.301732	0.000485342	-0.225961	0.00973804
GANAB	green	-0.210324	0.0163133	-0.127238	0.149135	0.264604	0.00234835	-0.146285	0.096766	0.61565	6.45e-15	0.0373974	0.672714	-0.127742	0.147518	0.0557513	0.528685	-0.0881881	0.318409	-0.299302	0.000541656
RALGDS	green	-0.209434	0.0167826	-0.0852671	0.334764	-0.00674208	0.939316	-0.0230814	0.794353	0.47597	1.04e-08	0.00135477	0.987795	-0.0946528	0.284083	0.0345879	0.69604	-0.245403	0.00489035	-0.0443141	0.616635
EXD2	green	-0.201108	0.0217718	-0.326681	0.000148611	0.265594	0.00225787	0.0613798	0.48785	0.545289	1.97e-11	-0.148371	0.0920477	-0.365283	1.93e-05	0.0167342	0.850117	-0.141077	0.109375	-0.101172	0.252069
CHD4	green	-0.185239	0.0348633	-0.258173	0.00302057	0.141005	0.109558	0.0252086	0.77588	0.641794	1.91e-16	-0.179788	0.0406762	-0.492077	2.75e-09	-0.112203	0.203737	0.101417	0.250918	-0.0111847	0.899496
WDR13	green	-0.182173	0.03804	-0.242145	0.00550917	0.25197	0.00382837	0.0795895	0.368054	0.583085	3.36e-13	0.00814254	0.926742	-0.129075	0.143305	0.0445057	0.615111	0.212188	0.0153668	-0.248714	0.00432583
POLR2H	green	-0.181528	0.038738	-0.250728	0.0040117	0.237549	0.00650081	0.0063473	0.942863	0.585765	2.47e-13	-0.341425	7.03e-05	-0.451307	7.09e-08	0.294374	0.000674814	0.104336	0.237463	-0.310283	0.00032728
CLN3	green	-0.180515	0.039857	-0.163191	0.0635756	0.258845	0.002943	-0.177769	0.0430266	0.625083	1.88e-15	0.0931525	0.29182	-0.244011	0.0051467	-0.120061	0.173636	-0.0785889	0.374126	-0.257379	0.00311459
ACTR1A	green	-0.178562	0.0420904	-0.174426	0.0471677	0.284158	0.00105133	-0.202495	0.0208612	0.651741	4.56e-17	0.00465865	0.958047	-0.21092	0.0160055	0.149159	0.0903145	-0.0888399	0.314831	-0.573792	9.61e-13
TIMM44	green	-0.176913	0.0440567	-0.246139	0.0047595	0.342719	6.57e-05	-0.0826971	0.349588	0.52857	1.02e-10	-0.253971	0.00354874	-0.269482	0.00193221	0.34957	4.57e-05	-0.0691027	0.434675	-0.594033	9.35e-14
PPIE	green	-0.174129	0.0475504	-0.11247	0.202658	0.143573	0.10318	-0.146045	0.0973188	0.659926	1.35e-17	0.00128513	0.988422	-0.221807	0.0112049	-0.0645408	0.465676	-0.0310969	0.725423	-0.194465	0.0266204
DEDD	green	-0.163441	0.0631653	-0.229595	0.00859637	0.134053	0.128372	-0.0823944	0.351361	0.59396	9.44e-14	-0.271063	0.00181243	-0.310869	0.000318423	0.297302	0.000592477	-0.106977	0.225732	-0.484986	4.99e-09
PPP1R15A	green	-0.158248	0.0721404	-0.0828443	0.348728	0.00624341	0.943797	-0.174959	0.046486	0.587328	2.06e-13	0.00796459	0.928339	-0.112799	0.20133	0.110703	0.209886	-0.0565742	0.52261	-0.444328	1.19e-07
ACTR1B	green	-0.15435	0.079536	-0.22843	0.00894883	0.0849361	0.33665	0.114281	0.195437	0.565463	2.39e-12	-0.226876	0.00943867	-0.387015	5.4e-06	-0.0162008	0.854841	0.0564532	0.523501	-0.0153251	0.862608
FARSA	green	-0.154003	0.0802219	-0.172704	0.049425	0.286241	0.000961705	-0.146151	0.0970733	0.699873	1.96e-20	-0.142835	0.104982	-0.28746	0.000912596	0.232078	0.00788587	0.0266726	0.763239	-0.547264	1.61e-11
TBC1D9B	green	-0.152376	0.0835069	-0.109537	0.21476	0.125252	0.155639	-0.234233	0.0073119	0.552088	9.84e-12	0.229793	0.0085378	-0.203545	0.0201937	-0.292518	0.000732314	-0.0545387	0.537703	-0.1064	0.22826
NUP214	green	-0.151004	0.0863583	-0.262077	0.00259437	0.132552	0.132742	0.00411403	0.962948	0.705119	7.68e-21	-0.171266	0.0513794	-0.52617	1.28e-10	-0.097125	0.271637	0.0930256	0.29248	-0.0531063	0.548453
SKIV2L	green	-0.14127	0.108885	-0.0989771	0.262557	0.0802091	0.364325	-0.243507	0.00524253	0.755082	3.16e-25	-0.0929542	0.292853	-0.273972	0.00160957	0.0630968	0.475736	-0.248854	0.00430335	-0.373098	1.23e-05
PPP4C	green	-0.140383	0.111147	-0.225305	0.00995793	0.243863	0.00517467	0.105417	0.232609	0.679981	5.78e-19	-0.232928	0.00765494	-0.296169	0.000623176	0.239401	0.00608359	0.0286105	0.7466	-0.325166	0.000160156
INPPL1	green	-0.137565	0.118579	-0.0513409	0.561844	0.225224	0.00998549	-0.338201	8.3e-05	0.706588	5.89e-21	0.129203	0.142904	-0.251327	0.0039224	-0.226416	0.00958818	-0.18589	0.0342178	-0.238171	0.00635811
MAP2K2	green	-0.136724	0.12087	-0.27352	0.00163966	0.310649	0.000321714	-0.0446179	0.614219	0.598054	5.77e-14	-0.192271	0.028412	-0.338413	8.21e-05	0.265416	0.00227384	0.0655906	0.458436	-0.552149	9.78e-12
GTF2F1	green	-0.13665	0.121073	-0.107553	0.223227	0.137793	0.117965	-0.132029	0.134294	0.705468	7.21e-21	-0.100964	0.253051	-0.31404	0.000274205	0.106833	0.226359	-0.0491589	0.578607	-0.282786	0.00111445
SNRNP35	green	-0.136275	0.122107	-0.229133	0.00873449	0.138605	0.115794	0.196174	0.0252926	0.567987	1.82e-12	-0.19922	0.0230658	-0.167441	0.0568908	0.141413	0.108524	-0.0300163	0.734603	-0.164236	0.0618742
SIVA1	green	-0.135292	0.124849	-0.273903	0.00161415	0.163775	0.0626198	0.112154	0.203936	0.535531	5.21e-11	-0.317742	0.000229821	-0.431441	2.98e-07	0.0231353	0.793884	0.170403	0.0525824	-0.057358	0.516856
MEGF8	green	-0.12825	0.1459	-0.231446	0.00806156	0.109116	0.216536	-0.0755765	0.39277	0.610637	1.22e-14	-0.197564	0.0242546	-0.521022	2.08e-10	-0.145549	0.0984734	-0.240395	0.00586973	0.0438973	0.619957
RBM39	green	0.114134	0.196016	0.0742529	0.401135	-0.051468	0.560874	0.232966	0.00764471	-0.54367	2.32e-11	-0.0416454	0.638034	0.110558	0.210489	0.0290536	0.742812	0.281309	0.00118625	0.343596	6.27e-05
CCS	green	-0.112946	0.20074	-0.109166	0.216325	0.133794	0.129119	-0.0873275	0.323172	0.604089	2.76e-14	0.0526882	0.55161	-0.247469	0.00453092	-0.128804	0.144154	0.0795031	0.368576	-0.141987	0.107085
TAF5L	green	-0.112249	0.203551	-0.0197106	0.823857	0.0550702	0.533741	-0.163112	0.0637049	0.595038	8.3e-14	0.0983129	0.265789	-0.123259	0.162374	-0.265702	0.00224813	-0.150283	0.0878877	0.120938	0.170492
AXIN1	green	-0.110521	0.210643	-0.101221	0.251836	0.0389442	0.660002	-0.150231	0.0879994	0.634342	5.38e-16	-0.0427872	0.628841	-0.281252	0.00118911	-0.0975934	0.269321	0.0312638	0.724009	-0.16233	0.0650038
TUBA1A	green	-0.0972645	0.270946	-0.0745031	0.399545	0.0433893	0.624016	-0.022397	0.800322	0.56885	1.66e-12	0.0516231	0.559692	0.0779516	0.378024	0.113226	0.19962	0.134558	0.126927	-0.405959	1.65e-06
MEN1	green	-0.0926138	0.294632	-0.278859	0.00131472	0.332738	0.000109745	-0.0283114	0.74916	0.663217	8.18e-18	-0.217165	0.0130707	-0.502287	1.14e-09	0.0464713	0.599569	0.0346226	0.695751	-0.257665	0.00308032
PRPF4	green	-0.0922496	0.296542	-0.209253	0.0168796	0.254879	0.003428	0.0732234	0.407713	0.503282	1.04e-09	-0.316182	0.000247645	-0.243717	0.00520246	0.42413	4.94e-07	0.0480931	0.586879	-0.435651	2.21e-07
NIT1	green	-0.0919276	0.298239	-0.052004	0.556795	0.178218	0.0424951	-0.308809	0.000350574	0.655294	2.7e-17	0.104659	0.236004	-0.226592	0.00953068	-0.0382314	0.665848	-0.253486	0.00361481	-0.387476	5.25e-06
KIAA0100	green	-0.0893782	0.311896	-0.106128	0.229457	0.113022	0.200436	-0.0608062	0.491933	0.662425	9.23e-18	0.015888	0.857613	-0.223838	0.0104652	-0.146061	0.0972833	-0.212705	0.0151131	-0.054303	0.539465
EMD	green	0.070032	0.428507	0.0394615	0.655772	0.037226	0.674129	-0.0492063	0.57824	-0.466388	2.24e-08	-0.0920482	0.297603	-0.0629422	0.47682	0.12366	0.161	0.121971	0.166843	-0.042242	0.633224
CCDC85B	green	-0.0669156	0.449388	-0.210874	0.016029	0.0630538	0.476038	0.0997782	0.258696	0.625655	1.74e-15	-0.325853	0.00015482	-0.333039	0.000108087	0.168076	0.0559436	0.10469	0.235867	-0.236275	0.00680244
RBCK1	green	0.0603587	0.495131	0.0954308	0.280126	0.0169934	0.847823	-0.281694	0.00116713	0.620234	3.56e-15	-0.0644107	0.466578	-0.206894	0.0181869	0.104558	0.236459	-0.0687037	0.437338	-0.439685	1.66e-07
POFUT2	green	-0.0596478	0.500234	-0.104685	0.235891	0.0664784	0.452363	-0.234589	0.00722074	0.581269	4.14e-13	-0.0928793	0.293243	-0.204041	0.0198849	0.0574553	0.516144	-0.0105767	0.904933	-0.398261	2.7e-06
HMGXB3	green	-0.0568496	0.520585	0.0241588	0.784982	0.0668073	0.450124	-0.259668	0.00285045	0.571382	1.25e-12	0.0569035	0.520188	-0.137641	0.118373	-0.0167553	0.84993	-0.143159	0.104188	-0.245976	0.00478824
SPTLC2	green	-0.0541558	0.540567	0.0121384	0.890977	0.0645796	0.465408	-0.140035	0.112045	0.577999	6e-13	0.0115192	0.896507	-0.0275084	0.756049	0.0962484	0.276007	-0.146434	0.0964227	-0.302279	0.000473425
GLG1	green	0.0261203	0.768001	0.0512448	0.562577	-0.0432726	0.62495	-0.290657	0.00079446	0.567074	2.01e-12	-0.0114928	0.896743	-0.239682	0.00602253	-0.256469	0.00322553	-0.113248	0.199531	-0.00193769	0.982544
PBXIP1	green	-0.0243904	0.782972	0.069447	0.432384	-0.154998	0.0782659	-0.169945	0.0532316	0.485186	4.91e-09	-0.0274316	0.756708	-0.229443	0.00864173	-0.314225	0.000271812	0.0868034	0.326096	0.193515	0.0273839
UBN1	green	0.00583433	0.947474	0.0447161	0.613439	-0.0329282	0.709957	-0.277139	0.00141232	0.6724	1.96e-18	0.0225745	0.798773	-0.259108	0.00291304	-0.217324	0.0130023	-0.150412	0.0876124	-0.0870284	0.324839
MINK1	grey	-0.408539	1.4e-06	-0.285509	0.000992367	0.139261	0.114062	0.00853942	0.923182	0.357194	3.02e-05	-0.174744	0.04676	-0.247324	0.00455526	0.193566	0.0273431	-0.0409467	0.643687	-0.22378	0.0104858
PRPF18	grey	0.401526	2.19e-06	0.0433214	0.624559	0.0764026	0.387602	0.0532934	0.547043	-0.0109932	0.901208	-0.0550009	0.534257	-0.17696	0.0440002	-0.00550411	0.950443	0.00264464	0.976177	-0.0688224	0.436545
COX11	grey	-0.385649	5.87e-06	-0.28752	0.000910229	0.166517	0.0582921	0.331184	0.000118694	-0.0139743	0.874614	0.0284635	0.747858	0.0140835	0.873643	-0.10261	0.245358	0.225002	0.0100608	0.315809	0.000252092
TMEM184B	grey	-0.378485	8.99e-06	-0.251167	0.0039461	0.14267	0.105389	0.00367549	0.966895	0.222121	0.0110877	-0.0829326	0.348213	-0.118535	0.17921	0.0769319	0.384313	0.0252629	0.77541	-0.0552666	0.532281
HNRNPAB	grey	-0.373168	1.23e-05	-0.203024	0.0205226	0.155798	0.0767197	0.236094	0.00684639	0.177084	0.0438496	-0.130041	0.140308	0.150028	0.0884344	0.425436	4.52e-07	0.120176	0.17322	-0.224769	0.0101407
KRT85	grey	-0.362133	2.3e-05	-0.283016	0.0011036	0.262452	0.00255644	0.0858216	0.331618	0.150988	0.086392	-0.0858966	0.331194	-0.211941	0.0154893	0.0687405	0.437092	0.070657	0.424388	-0.0576082	0.515026
KRT86	grey	-0.360369	2.54e-05	-0.332606	0.000110482	0.376739	9.97e-06	0.181314	0.0389731	0.169372	0.0540513	-0.0574877	0.515907	-0.239896	0.00597621	-0.0276619	0.754731	0.186246	0.0338691	0.00324435	0.970777
SRSF1	grey	-0.360154	2.57e-05	-0.195947	0.0254659	0.116518	0.186776	0.193417	0.0274643	-0.0378269	0.669175	-0.249172	0.00425251	-0.170034	0.0531046	0.177366	0.043509	0.205843	0.0187973	0.266524	0.00217577
ALDH3B1	grey	0.360089	2.58e-05	0.290922	0.000785324	-0.102689	0.244992	-0.298555	0.000560157	0.0991273	0.26183	0.333812	0.000103934	0.0378489	0.668994	-0.218752	0.0124042	-0.144778	0.100289	-0.133802	0.129096
NFYA	grey	-0.35748	2.98e-05	-0.276228	0.00146667	0.312825	0.00029043	0.230477	0.00833762	0.325438	0.000158022	-0.0792018	0.370399	0.0142805	0.87189	0.1172	0.18419	0.224856	0.010111	-0.058566	0.508051
MT2A	grey	0.357009	3.05e-05	0.557188	5.78e-12	-0.377512	9.52e-06	-0.422544	5.51e-07	-0.171036	0.0516981	0.209442	0.0167785	0.566689	2.1e-12	0.357994	2.89e-05	-0.102968	0.243703	-0.505841	8.31e-10
ITGB1BP1	grey	-0.353359	3.73e-05	-0.197968	0.02396	0.105356	0.232881	0.20716	0.0180357	0.0511075	0.563626	0.0697879	0.430122	0.128724	0.144405	-0.126548	0.151371	0.216298	0.0134474	0.17523	0.0461428
R3HDM1	grey	0.336229	9.19e-05	0.281574	0.00117305	-0.0939044	0.287925	-0.279859	0.00126078	-0.195252	0.026002	0.196865	0.0247716	0.133573	0.129758	-0.184405	0.0357044	0.0780011	0.37772	-0.0794222	0.369065
ARHGAP1	grey	-0.336148	9.23e-05	-0.248703	0.00432764	-0.0572299	0.517794	0.262742	0.00252748	0.0176341	0.842158	-0.226831	0.0094534	-0.0802174	0.364275	0.173256	0.0486921	0.0504741	0.568475	0.204279	0.0197383
CARS	grey	-0.33104	0.000119559	-0.292062	0.000747094	0.131544	0.135741	0.228793	0.00883752	0.388949	4.8e-06	-0.24794	0.00445241	-0.216094	0.0135378	0.333054	0.000108006	0.300874	0.000504578	-0.195598	0.0257333
RREB1	grey	-0.328955	0.000132718	-0.246847	0.00463657	0.209137	0.0169416	0.168266	0.0556629	0.233343	0.00754431	0.0990756	0.26208	0.0947147	0.283767	0.0904339	0.306192	-0.0927537	0.2939	-0.0919028	0.29837
GAPVD1	grey	-0.323885	0.000170572	-0.196135	0.0253224	0.0571649	0.51827	0.262773	0.00252443	0.0732935	0.407264	-0.0856374	0.332661	0.0329665	0.709635	-0.0321397	0.716603	-0.0405647	0.646787	0.313193	0.000285426
CNOT4	grey	-0.315927	0.000250678	-0.218156	0.0126507	0.0625932	0.479273	0.296541	0.000612936	-0.0195918	0.824902	-0.126244	0.152362	-0.0331788	0.70785	0.0106564	0.90422	0.285341	0.000999531	0.285877	0.000976859
MRC2	grey	-0.314619	0.000266777	-0.248085	0.00442841	0.191591	0.0289886	0.132828	0.131932	0.221532	0.0113087	0.108939	0.217287	-0.15515	0.0779698	-0.405572	1.69e-06	0.130183	0.139871	0.32626	0.00015174
TRA2A	grey	-0.311196	0.000313575	-0.192052	0.0285966	0.0173866	0.844346	0.160124	0.0687854	0.33205	0.000113629	-0.222512	0.0109431	-0.0613391	0.488139	0.210406	0.0162705	0.150831	0.0867237	-0.00473778	0.957335
CAMTA2	grey	-0.307799	0.000367425	-0.166293	0.0586373	0.118508	0.17931	-0.192222	0.0284536	0.449904	7.87e-08	-0.0468736	0.59641	-0.328457	0.000136057	-0.0537549	0.543572	-0.269012	0.00196916	-0.152328	0.0836041
ACBD3	grey	-0.299339	0.000540753	-0.192831	0.0279453	0.141275	0.108874	0.12365	0.161038	0.0919965	0.297876	0.202144	0.0210886	0.314887	0.000263397	0.100533	0.255093	-0.0191648	0.828659	-0.250161	0.0040981
CSNK1G2	grey	0.298222	0.000568572	0.2466	0.00467913	-0.256797	0.00318513	-0.212913	0.015012	-0.178896	0.0417019	-0.208927	0.0170551	-0.252047	0.00381728	-0.0680077	0.442007	-0.0189262	0.83076	0.133442	0.13014
MBNL1	grey	0.29791	0.000576592	0.262598	0.00254182	-0.320525	0.000200941	0.146418	0.0964591	-0.381103	7.7e-06	0.0501673	0.570831	0.18299	0.0371704	-0.242882	0.0053635	0.341348	7.06e-05	0.453346	6.08e-08
DGKD	grey	0.297721	0.000581471	0.26243	0.00255866	-0.211679	0.0156206	-0.279894	0.00125896	-0.022941	0.795577	0.036805	0.677608	-0.258277	0.00300844	-0.415235	9e-07	0.0605121	0.494034	0.352589	3.88e-05
UPF1	grey	-0.295561	0.000640237	-0.217173	0.013067	0.119464	0.1758	-0.0353602	0.689599	0.408184	1.43e-06	-0.22232	0.0110139	-0.456282	4.87e-08	0.0621486	0.482406	-0.0316161	0.721027	0.00639582	0.942427
PPM1A	grey	-0.295199	0.000650598	-0.255721	0.00331938	0.179133	0.0414277	0.260484	0.00276122	-0.0890122	0.31389	0.000882744	0.992047	-0.118149	0.180638	-0.104313	0.237568	0.0155153	0.86092	0.370545	1.43e-05
QDPR	grey	-0.293716	0.000694715	-0.16667	0.0580587	0.089602	0.310681	0.0119995	0.892218	0.106367	0.228404	0.101301	0.251462	-0.0646747	0.46475	-0.121485	0.168554	0.0340189	0.7008	0.0267286	0.762756
ACLY	grey	-0.292115	0.000745386	-0.185996	0.0341139	0.482708	6.03e-09	0.111647	0.206003	0.32335	0.000175099	0.0337114	0.703377	0.148513	0.0917346	0.126465	0.151642	0.175029	0.0463967	-0.280546	0.00122494
MAPK14	grey	-0.290072	0.000814973	-0.0946833	0.283927	0.0558891	0.527666	-0.0197547	0.823469	0.150645	0.0871174	0.136952	0.120246	0.12712	0.149514	-0.0106108	0.904629	-0.223068	0.0107404	0.0704142	0.425986
SLC30A9	grey	-0.288681	0.000865703	-0.273248	0.00165801	0.227467	0.00924952	0.259449	0.00287474	-0.113771	0.197451	0.155166	0.0779384	0.206065	0.0186669	-0.134777	0.126306	0.234068	0.00735444	0.112612	0.202083
GDE1	grey	-0.288584	0.000869333	-0.255403	0.00336012	0.389816	4.55e-06	0.0208943	0.813466	0.180836	0.0394999	0.223347	0.01064	-0.0573531	0.516892	-0.230551	0.00831645	-0.0329804	0.709517	0.00753789	0.932169
AGA	grey	-0.288039	0.000890057	-0.300253	0.000518948	0.377244	9.68e-06	0.310255	0.00032771	-0.0792545	0.37008	0.164629	0.0612443	-0.00244011	0.978019	-0.249382	0.00421935	0.143992	0.102168	0.25632	0.00324405
TGIF1	grey	-0.287918	0.00089474	-0.2677	0.00207575	0.147619	0.0937267	0.333097	0.000107772	0.155612	0.0770771	-0.18703	0.0331129	-0.156745	0.0749232	0.237844	0.00643268	0.0900773	0.308111	0.0607461	0.492362
ZBTB7A	grey	-0.286828	0.000937785	-0.166039	0.0590286	0.0554605	0.530841	0.0624909	0.479992	0.0826016	0.350146	-0.0526905	0.551592	-0.144555	0.10082	-0.00703226	0.936709	0.0533406	0.546687	0.0647497	0.464231
SLC7A8	grey	-0.285708	0.000983975	-0.331439	0.000117181	0.296506	0.000613882	0.00858382	0.922784	0.320736	0.000198892	-0.0593761	0.502191	-0.303167	0.000454659	0.00393156	0.96459	0.127232	0.149155	-0.174936	0.0465153
UBL3	grey	-0.285187	0.00100614	-0.283605	0.00107636	0.0465442	0.598996	0.361736	2.35e-05	-0.0970049	0.272233	0.0449787	0.611355	-0.168265	0.055664	-0.324919	0.000162119	0.0445299	0.614919	0.658332	1.72e-17
PNN	grey	-0.284068	0.00105536	-0.20003	0.0225023	0.115207	0.191816	0.230089	0.00845074	-0.0358634	0.685413	-0.107091	0.225234	0.0435116	0.623037	0.204548	0.0195735	0.397265	2.87e-06	-0.00918435	0.917401
NPEPPS	grey	-0.284046	0.00105635	-0.261388	0.00266542	0.180003	0.0404331	0.193177	0.0276604	0.0813663	0.357424	-0.241947	0.00554891	-0.260719	0.00273606	0.237439	0.00652647	-0.133569	0.12977	0.166928	0.057665
WDFY3	grey	-0.282785	0.00111447	-0.226665	0.0095069	0.122193	0.166067	0.189178	0.0311119	-0.0480833	0.586955	0.234076	0.00735248	0.258139	0.00302452	-0.0638857	0.470225	-0.126126	0.152751	0.118398	0.179715
SLC30A1	grey	-0.281384	0.00118248	-0.0937018	0.288971	0.291036	0.000781429	0.0579038	0.512868	0.00842106	0.924244	0.249162	0.00425422	0.293437	0.000703286	-0.0284727	0.74778	-0.0855976	0.332887	-0.0156057	0.860117
RALB	grey	0.280094	0.00124842	0.29776	0.000580466	-0.168444	0.0554004	-0.294501	0.000671034	-0.00262803	0.976326	0.112399	0.202944	0.287583	0.000907761	0.160716	0.0677545	-0.215703	0.0137116	-0.399319	2.52e-06
TMF1	grey	-0.278021	0.00136145	-0.185678	0.0344273	-0.0968286	0.273109	0.0586465	0.507468	-0.0763627	0.387851	-0.125406	0.155127	-0.15607	0.0762004	-0.112962	0.200676	0.0512705	0.562381	0.332653	0.00011022
SLC25A5	grey	-0.277861	0.00137058	-0.212821	0.0150566	0.430582	3.16e-07	0.143388	0.103629	0.0741816	0.401588	0.171094	0.0516172	0.118191	0.180483	0.195641	0.0257003	0.172248	0.0500382	-0.25685	0.00317866
STAT6	grey	-0.277325	0.00140145	-0.208743	0.0171552	0.177385	0.0434864	0.244558	0.00504462	0.286645	0.000945196	-0.0272847	0.757971	-0.0440666	0.618607	0.0412242	0.64144	0.149578	0.0894031	0.015783	0.858545
CUX1	grey	0.277205	0.00140848	0.0449732	0.611398	-0.00393379	0.96457	0.0804337	0.362979	-0.0651858	0.46122	-0.156267	0.0758256	-0.181238	0.0390559	0.0992961	0.261015	0.0261827	0.767462	-0.0260159	0.768902
UCKL1	grey	-0.276832	0.00143046	-0.268253	0.0020302	0.325352	0.0001587	0.109042	0.216849	0.293981	0.000686632	-0.0757771	0.391511	-0.12527	0.155578	0.166295	0.0586343	0.191416	0.0291377	-0.336425	9.1e-05
TCHH	grey	-0.275415	0.00151676	-0.238248	0.00634061	0.290395	0.000803558	0.125304	0.155465	0.0485962	0.582968	-0.0592438	0.503146	-0.103116	0.243022	0.147546	0.0938913	0.032076	0.71714	-0.120627	0.171604
PGF	grey	0.273667	0.00162984	0.127681	0.147712	-0.107431	0.223757	-0.0938888	0.288005	0.0414069	0.639962	-0.226761	0.00947582	0.0323113	0.715154	0.274182	0.00159571	0.0956293	0.279122	-0.292786	0.000723748
G3BP1	grey	-0.272534	0.0017071	-0.214305	0.0143506	0.269343	0.00194309	0.176159	0.0449812	0.148617	0.0915057	-0.160202	0.068649	-0.0201761	0.819768	0.237114	0.00660252	0.200896	0.0219134	-0.127017	0.149847
AGRN	grey	-0.27195	0.00174822	-0.289558	0.000833367	0.345283	5.74e-05	0.105668	0.231494	0.337551	8.59e-05	-0.0249109	0.778458	-0.258588	0.00297245	-0.10148	0.250622	-0.112101	0.204153	0.0338741	0.702014
MSL1	grey	-0.271465	0.0017831	-0.212842	0.0150465	0.11807	0.180932	0.288316	0.000879478	-0.108619	0.218649	-0.0192302	0.828083	-0.00967547	0.913001	0.0245076	0.781955	-0.0441699	0.617783	0.332827	0.000109256
ST3GAL6	grey	-0.271403	0.00178756	-0.183972	0.0361481	0.207167	0.0180315	-0.0270428	0.760051	0.0493682	0.57699	0.348097	4.94e-05	0.0857382	0.33209	-0.263372	0.00246555	-0.164385	0.0616359	0.0943005	0.285887
CD1B	grey	0.271315	0.00179401	0.229191	0.00871721	-0.356661	3.11e-05	-0.0352382	0.690615	-0.123272	0.162331	-0.111427	0.206903	-0.123977	0.159923	-0.262102	0.00259188	0.063529	0.472713	0.383467	6.69e-06
PLA2G16	grey	-0.268735	0.00199126	-0.325754	0.000155579	0.316619	0.000242522	0.123269	0.162341	0.17217	0.0501434	-0.200016	0.0225121	-0.263668	0.00243687	0.0584332	0.509016	0.136056	0.122715	-0.0937982	0.288473
GALT	grey	0.268413	0.00201724	0.137436	0.118928	-0.17878	0.0418367	-0.043192	0.625595	-0.0191703	0.828611	-0.0600224	0.497542	-0.224916	0.0100904	-0.0304971	0.730513	0.00976519	0.912197	0.0937499	0.288723
CEBPA	grey	-0.266674	0.00216274	-0.213585	0.0146895	0.335256	9.66e-05	0.125305	0.15546	0.235028	0.00710981	0.334702	9.93e-05	-0.114571	0.194296	-0.396594	2.99e-06	0.0587058	0.507038	0.218147	0.0126547
LARP7	grey	0.266611	0.00216815	0.25039	0.00406303	-0.106133	0.229437	-0.260451	0.00276475	-0.408141	1.43e-06	0.254058	0.00353712	0.110943	0.208895	-0.35128	4.17e-05	-0.0756422	0.392357	0.246229	0.00474378
PACS2	grey	-0.26629	0.00219614	-0.264119	0.00239386	0.14838	0.0920291	-0.00900543	0.919004	0.179992	0.0404457	0.062732	0.478296	-0.392138	3.95e-06	-0.410874	1.2e-06	-0.0438869	0.62004	0.294509	0.000670807
USP22	grey	-0.265238	0.00229005	-0.10348	0.241357	0.112662	0.201883	-0.043464	0.623418	0.342965	6.48e-05	0.178599	0.0420478	0.135205	0.125094	-0.117993	0.181219	-0.00182005	0.983604	-0.100191	0.256718
NELL2	grey	0.263922	0.00241258	0.238311	0.00632618	-0.302325	0.000472438	-0.075295	0.39454	-0.279118	0.00130053	-0.155192	0.0778878	-0.00260708	0.976515	-0.0993243	0.260879	0.156981	0.0744803	0.248072	0.00443049
UQCRC2	grey	-0.26327	0.00247549	-0.271887	0.00175272	0.489965	3.29e-09	0.31764	0.000230944	-0.0966119	0.274189	0.269801	0.00190749	0.142366	0.10614	-0.111648	0.205998	0.280803	0.00121178	0.099447	0.260287
CIC	grey	-0.263022	0.00249978	-0.219084	0.0122688	0.119696	0.174959	-0.0337854	0.702757	0.354247	3.55e-05	-0.204534	0.0195825	-0.447649	9.3e-08	0.0189976	0.830131	-0.0510753	0.563872	-0.0810669	0.359202
HADHA	grey	-0.262575	0.00254413	-0.218565	0.0124813	0.439738	1.65e-07	0.0840904	0.341501	0.387118	5.37e-06	0.233802	0.00742356	0.114926	0.192909	-0.00800067	0.928015	0.13608	0.122646	-0.325471	0.000157772
CBR1	grey	-0.261071	0.00269867	-0.311907	0.000303269	0.219551	0.0120803	0.189788	0.0305633	0.103498	0.241274	-0.128539	0.144986	-0.196538	0.0250168	0.111951	0.204764	-0.057349	0.516922	-0.0377974	0.669418
MELK	grey	0.260733	0.00273453	0.251531	0.00389231	-0.149391	0.0898091	-0.0424721	0.631373	-0.20186	0.0212739	0.00405821	0.963451	0.324136	0.000168479	0.165322	0.0601466	-0.00613674	0.944755	-0.162482	0.0647493
TDG	grey	-0.260546	0.00275459	-0.136054	0.12272	0.0728685	0.409996	0.140011	0.112109	-0.0836723	0.343915	-0.187058	0.0330862	0.12176	0.167584	0.291729	0.000758083	0.191351	0.0291942	-0.038161	0.666427
STAU1	grey	-0.260506	0.0027589	-0.273988	0.00160852	0.206783	0.0182509	0.196752	0.0248559	0.0631466	0.475387	-0.160996	0.0672707	-0.120211	0.173097	0.257094	0.00314897	0.318352	0.000223173	-0.221373	0.0113689
CAPRIN1	grey	-0.257721	0.00307373	-0.183667	0.0364628	0.150516	0.0873901	0.266491	0.00217858	-0.156673	0.0750596	-0.0244779	0.782212	0.258065	0.0030332	0.25823	0.00301387	0.356103	3.21e-05	-0.143988	0.102178
SETD1B	grey	-0.257057	0.00315345	-0.178261	0.0424444	0.0595275	0.5011	0.0811954	0.358438	0.0633044	0.474283	-0.0506476	0.567145	-0.162099	0.0653921	-0.254357	0.00349707	0.0301164	0.733751	0.2599	0.00282475
GAS7	grey	-0.256346	0.00324085	-0.0866785	0.326795	0.0654545	0.459372	-0.212152	0.0153847	0.294015	0.000685609	0.203226	0.0203943	-0.0279203	0.752513	-0.238487	0.00628644	-0.328218	0.000137689	0.031107	0.725338
CDYL	grey	-0.255759	0.00331462	-0.274333	0.00158587	0.0229883	0.795165	0.27968	0.00127029	0.0242975	0.783778	-0.0681567	0.441005	-0.210716	0.01611	-0.236534	0.00674009	-0.012337	0.889205	0.488982	3.57e-09
GSTM5	grey	-0.252939	0.00369058	-0.221851	0.0111884	-0.00996477	0.91041	0.175202	0.0461782	-0.0468425	0.596654	-0.181457	0.0388163	-0.300364	0.000516337	-0.146706	0.0957978	0.0550984	0.533531	0.477775	9.02e-09
DIP2C	grey	-0.252593	0.00373931	-0.274162	0.00159706	0.163605	0.0628974	-0.00436958	0.960648	0.157989	0.0726141	0.16737	0.0569971	-0.143803	0.102623	-0.409745	1.29e-06	-0.184102	0.0360139	0.222737	0.0108606
FBXL14	grey	-0.252294	0.00378178	-0.176575	0.0444699	0.00175491	0.98419	0.211343	0.01579	-0.0789118	0.372159	-0.00601127	0.945883	-0.0965419	0.274538	-0.214274	0.014365	0.0570834	0.518868	0.465487	2.4e-08
IGFBP3	grey	-0.252126	0.00380594	-0.302155	0.000476095	0.177041	0.043902	0.263909	0.00241385	0.139388	0.113729	-0.111964	0.204708	-0.173465	0.0484173	-0.0337356	0.703175	0.0604187	0.494702	0.199273	0.0230284
UBE2B	grey	-0.252063	0.00381505	-0.0689881	0.435439	0.0953644	0.280462	0.0477648	0.589438	-0.10014	0.256963	0.266501	0.00217775	0.419291	6.86e-07	0.102066	0.24788	-0.00350137	0.968463	-0.156843	0.0747386
CHMP1A	grey	-0.251948	0.00383155	-0.168083	0.0559336	0.236178	0.00682602	-0.0457832	0.60499	0.0338588	0.702142	-0.10617	0.229272	-0.233421	0.0075237	0.205415	0.0190513	0.0392372	0.657604	-0.207614	0.0177793
DHRS3	grey	-0.251942	0.0038324	-0.320784	0.000198433	0.439275	1.71e-07	0.0922229	0.296683	0.256007	0.00328324	0.252623	0.003735	-0.223939	0.0104294	-0.360105	2.57e-05	0.00985131	0.911426	0.130828	0.137901
RAP1GAP2	grey	-0.251303	0.00392592	-0.285415	0.000996366	0.114213	0.195703	0.125857	0.153636	0.202097	0.0211191	-0.0929989	0.29262	-0.168147	0.0558385	-0.0854549	0.333696	0.00532887	0.952019	0.0624303	0.480419
DIEXF	grey	-0.251189	0.00394283	-0.321564	0.000191051	0.192415	0.0282914	0.224224	0.0103296	0.186421	0.0336995	-0.214103	0.0144446	-0.308557	0.000354705	0.061504	0.486968	0.128802	0.144159	0.0635772	0.472376
SPARC	grey	-0.251019	0.00396814	-0.318661	0.000219885	0.0863557	0.328607	0.336246	9.18e-05	-0.0137342	0.876751	-0.240498	0.00584796	-0.186347	0.0337716	-0.0325888	0.712814	0.399072	2.56e-06	0.197982	0.0239493
VEZF1	grey	-0.250186	0.00409415	-0.29122	0.000775148	0.117574	0.182784	0.247123	0.00458938	0.386151	5.69e-06	-0.19626	0.0252272	-0.146586	0.0960726	-0.0756463	0.392332	0.0458297	0.604623	0.237638	0.00648021
LRCH4	grey	-0.249792	0.00415517	-0.197826	0.0240628	0.156371	0.0756295	0.215623	0.0137475	0.305828	0.000402462	-0.11475	0.193597	-0.207874	0.0176334	0.0630486	0.476074	0.334143	0.000102204	0.0272757	0.758048
PSMD1	grey	0.249531	0.00419587	0.184607	0.0354991	0.028785	0.745108	-0.23875	0.00622752	-0.0376785	0.670397	0.177566	0.0432695	0.113521	0.198443	0.0821338	0.352891	-0.145255	0.0991643	-0.36293	2.2e-05
MNT	grey	-0.249505	0.00419996	-0.182073	0.0381478	0.00590224	0.946863	0.0715963	0.41824	0.256623	0.00320653	0.0276011	0.755253	-0.235222	0.00706122	-0.168553	0.0552403	0.0149963	0.865527	0.173088	0.048915
YIF1A	grey	-0.248116	0.00442331	-0.197937	0.0239822	0.197424	0.0243569	0.141841	0.107449	0.0561092	0.526039	-0.0707632	0.42369	0.103874	0.23956	0.393571	3.61e-06	0.117601	0.182683	-0.353496	3.7e-05
EIF2B5	grey	-0.246573	0.00468374	-0.0826034	0.350136	0.086135	0.329849	0.0233984	0.791593	0.0986347	0.26422	0.123412	0.161851	0.0982332	0.266179	-0.0357973	0.685963	0.130755	0.138124	-0.049654	0.574783
AHCY	grey	-0.246323	0.00472728	-0.0466227	0.598379	0.284016	0.0010577	-0.324921	0.000162099	0.580096	4.73e-13	0.294072	0.000683878	0.158754	0.071224	0.027793	0.753605	-0.170289	0.0527438	-0.570045	1.45e-12
MMD	grey	-0.246209	0.00474715	-0.0886284	0.315989	0.163378	0.0632673	-0.00286571	0.974186	-0.00511603	0.953933	0.326295	0.000151476	0.396703	2.97e-06	-0.143426	0.103538	0.0540128	0.541638	-0.10523	0.233448
LUZP1	grey	-0.24602	0.00478038	-0.0702119	0.42732	0.0165695	0.851574	-0.128692	0.144506	0.360398	2.53e-05	0.0462461	0.60134	-0.0604322	0.494605	0.0393965	0.656302	-0.0253863	0.774343	-0.105564	0.231958
PDIA3	grey	0.24591	0.0047999	0.284228	0.0010482	-0.163085	0.0637486	-0.139833	0.112569	-0.0844918	0.339193	0.0231261	0.793964	0.26676	0.00215534	0.242924	0.00535523	-0.214009	0.0144889	-0.28629	0.000959715
RSL1D1	grey	-0.24555	0.0048639	-0.157216	0.0740417	0.145957	0.0975241	0.288765	0.000862548	-0.245439	0.00488389	0.121739	0.167658	0.257691	0.00307728	-0.0289035	0.744094	0.27522	0.00152899	0.236607	0.00672283
EDC4	grey	-0.245416	0.00488801	-0.232097	0.00788057	0.0621457	0.482426	0.228797	0.00883641	0.188506	0.031727	-0.275932	0.00148475	-0.414928	9.19e-07	-0.0129809	0.883463	0.397685	2.8e-06	0.221551	0.0113015
SYNPO	grey	-0.245236	0.00492055	-0.109824	0.213553	-0.0154409	0.86158	-0.204695	0.0194843	0.428076	3.77e-07	-0.207807	0.0176709	-0.120226	0.173041	0.245182	0.00493029	-0.108953	0.217229	-0.400002	2.42e-06
KHSRP	grey	-0.243954	0.00515745	-0.246142	0.00475894	0.168136	0.0558552	0.208971	0.0170316	0.382121	7.25e-06	-0.232743	0.00770454	-0.30719	0.000377931	0.104572	0.236399	0.145838	0.0978	0.0628367	0.477561
FASTK	grey	-0.243906	0.00516654	-0.273433	0.00164549	0.284482	0.00103689	0.264117	0.0023941	0.310246	0.000327846	-0.127318	0.148877	-0.275019	0.00154175	0.0542886	0.539573	0.373891	1.18e-05	0.0428881	0.628031
CDKN1A	grey	-0.243637	0.00521772	-0.0104844	0.905759	0.187533	0.0326346	-0.0580929	0.51149	0.131418	0.13612	0.0994768	0.260144	0.282197	0.0011426	0.368605	1.6e-05	-0.0953173	0.280701	-0.498318	1.61e-09
NQO2	grey	-0.243349	0.00527288	-0.314303	0.000270814	0.359974	2.59e-05	0.215948	0.0136023	0.137693	0.118233	-0.105696	0.231371	-0.125426	0.155058	0.164138	0.0620332	0.189677	0.0306626	-0.202653	0.0207594
UBE2V2	grey	-0.242807	0.00537809	-0.218695	0.0124275	0.22178	0.011215	0.214454	0.0142812	-0.0575683	0.515317	-0.101368	0.251146	0.277782	0.00137506	0.381934	7.33e-06	0.182784	0.0373877	-0.333973	0.000103089
NDUFS2	grey	-0.24272	0.00539522	-0.199237	0.0230539	0.333619	0.00010496	-0.0796042	0.367965	0.421315	5.98e-07	0.0263874	0.765696	0.00708849	0.936204	0.249997	0.00412332	-0.224586	0.0102037	-0.517321	2.94e-10
CD86	grey	-0.242641	0.00541066	-0.215338	0.0138759	0.40861	1.39e-06	0.0127866	0.885194	0.436257	2.12e-07	-0.00984902	0.911446	-0.192782	0.0279862	0.0431025	0.626312	0.0405228	0.647127	-0.176497	0.0445651
[truncated: 2,967 more rows]
