# Supplementary material for: Identification of potential biomarkers of leprosy: A study based on GEO datasets
Source: PLoS One. 2024 May 13;19(5):e0302753. doi: 10.1371/journal.pone.0302753 (PMC11090354; doi:10.1371/journal.pone.0302753)
Supplement: S3 Table — (XLSX) [file pone.0302753.s003.xlsx]

## Sheet: Sheet1
Supplementary table 3: The information of the 85 differentially expressed genes.
Gene Symbol	logFC	t	PValue	FDR
CD38	6.21585	16.1492	6.13e-33	1.44e-30
CCL3	6.02516	17.1678	2.62e-35	9.94e-33
BCL2A1	5.68435	14.1391	4.04e-28	4.63e-26
KMO	5.50744	15.1447	1.49e-30	2.53e-28
GZMA	5.26729	18.311	6.69e-38	4.12e-35
SPP1	5.09548	7.67968	3.3e-12	6.09e-11
GPR18	5.06162	9.91397	1.28e-17	4.39e-16
AIM2	4.97896	17.8784	6.29e-37	3.44e-34
MMP9	4.93076	16.3345	2.25e-33	5.84e-31
LILRB1	4.75173	16.9741	7.33e-35	2.58e-32
CHIT1	4.59624	10.4427	6.16e-19	2.51e-17
CD2	4.55738	19.5267	1.4e-40	1.72e-37
CCRL2	4.4486	11.7859	2.7e-22	1.48e-20
RGS1	4.40662	11.2573	5.67e-21	2.66e-19
CD48	4.31211	20.114	7.59e-42	1.87e-38
IGJ	4.25963	10.074	5.11e-18	1.86e-16
ITGAL	4.24443	18.9997	1.98e-39	1.63e-36
CD3G	4.23674	8.80178	6.93e-15	1.78e-13
CD69	4.20596	14.0451	6.86e-28	7.51e-26
GZMB	4.15811	13.0691	1.73e-25	1.29e-23
CYBB	4.14067	14.7877	1.08e-29	1.61e-27
SH2D1A	4.10944	13.5585	1.07e-26	9.09e-25
CCR5	4.10346	14.1277	4.31e-28	4.82e-26
ITK	4.07109	16.3401	2.19e-33	5.84e-31
CD3D	4.0533	17.3822	8.46e-36	3.47e-33
FYB	4.01008	19.0121	1.86e-39	1.63e-36
LCK	3.99899	16.6314	4.57e-34	1.41e-31
STAT1	3.97827	21.9381	1.17e-45	5.78e-42
CD247	3.96808	16.8131	1.73e-34	5.68e-32
PLEK	3.94495	15.6469	9.43e-32	1.93e-29
CTSZ	3.92082	10.4725	5.19e-19	2.13e-17
GBP1	3.91393	12.899	4.56e-25	3.16e-23
CXCL2	3.82564	9.3544	3.08e-16	9.26e-15
CD5	3.76592	5.45472	2.37e-07	1.82e-06
CD53	3.73998	18.8784	3.67e-39	2.58e-36
SASH3	3.71745	16.1191	7.22e-33	1.62e-30
LTB	3.71666	10.8772	5.06e-20	2.24e-18
CD27	3.7125	15.0418	2.63e-30	4.18e-28
CXCR4	3.68837	14.5019	5.3e-29	7.05e-27
ITGB2	3.68046	13.7082	4.59e-27	4.18e-25
GPR65	3.66482	14.8905	6.09e-30	9.37e-28
IL7R	3.62802	10.0244	6.78e-18	2.42e-16
IRF8	3.57113	7.70333	2.91e-12	5.45e-11
CD6	3.56308	15.2086	1.05e-30	1.91e-28
SLC7A7	3.55649	12.6779	1.61e-24	1.09e-22
LIPA	3.53046	9.99825	7.88e-18	2.79e-16
NCF1	3.52778	5.2728	5.4e-07	3.81e-06
ITGA4	3.50275	13.9965	9.02e-28	9.45e-26
CCL4	3.48862	11.7081	4.23e-22	2.21e-20
TRAF3IP3	3.47809	14.0151	8.12e-28	8.69e-26
LAPTM5	3.47609	14.3509	1.23e-28	1.56e-26
BATF	3.4743	16.3674	1.89e-33	5.47e-31
CD52	3.46565	12.3764	9.07e-24	5.51e-22
PTPRC	3.44118	17.6453	2.13e-36	9.52e-34
IFI30	3.42293	12.5345	3.66e-24	2.37e-22
IL2RG	3.41277	14.2501	2.17e-28	2.6e-26
PRKCQ	3.40772	13.6593	6.05e-27	5.41e-25
SRGN	3.34317	19.6193	8.81e-41	1.45e-37
CCL5	3.32659	12.1192	3.97e-23	2.33e-21
HLA-DOA	3.32067	12.9343	3.72e-25	2.66e-23
ITGAX	3.30518	11.8137	2.3e-22	1.3e-20
HCLS1	3.28112	16.1725	5.4e-33	1.33e-30
FGR	3.26894	12.4057	7.67e-24	4.74e-22
APOBEC3G	3.25753	17.7249	1.4e-36	6.9e-34
CD83	3.2514	11.3996	2.5e-21	1.22e-19
RHOH	3.21168	12.5204	3.97e-24	2.54e-22
EVI2B	3.21131	14.767	1.21e-29	1.75e-27
FCN1	3.14025	8.12355	2.97e-13	6.33e-12
GPR171	3.13965	10.6935	1.46e-19	6.29e-18
LY96	3.13838	10.7841	8.65e-20	3.8e-18
LPXN	3.12838	14.5594	3.84e-29	5.25e-27
EVI2A	3.1266	13.1393	1.16e-25	8.77e-24
SLA	3.11669	13.3821	2.91e-26	2.32e-24
CD68	3.08332	13.8167	2.48e-27	2.35e-25
AIF1	3.05299	13.9495	1.17e-27	1.21e-25
BIRC3	3.04806	12.7045	1.39e-24	9.47e-23
JAK3	3.04201	15.1818	1.21e-30	2.14e-28
LCP1	3.04096	15.087	2.05e-30	3.37e-28
OAS2	3.04054	10.4278	6.71e-19	2.69e-17
KYNU	3.03795	10.2986	1.41e-18	5.55e-17
PDE6G	3.03115	4.29177	3.42e-05	0.000156233
BCAT1	3.03037	9.26908	5e-16	1.46e-14
GAL	-4.41304	-5.07857	1.28e-06	8.36e-06
FADS2	-3.52807	-7.75622	2.19e-12	4.16e-11
TCHH	-3.03539	-3.27515	0.00135193	0.00417521
