# Supplementary material for: Identification of potential biomarkers of leprosy: A study based on GEO datasets
Source: PLoS One. 2024 May 13;19(5):e0302753. doi: 10.1371/journal.pone.0302753 (PMC11090354; doi:10.1371/journal.pone.0302753)
Supplement: S4 Table — (XLSX) [file pone.0302753.s004.xlsx]

## Sheet: BP
Supplementary table 4: GO biological process enrichment analysis results.
ID	Description	GeneRatio	BgRatio	pvalue	p.adjust	qvalue	geneID	Count
GO:0042110	T cell activation	15/47	487/18723	4.77241e-13	8.04628e-10	4.44588e-10	AIF1/BATF/CD2/CD48/CD83/HLA-DOA/ITGAL/ITK/JAK3/LAPTM5/LCK/LCP1/LILRB1/PTPRC/SASH3	15
GO:0050867	positive regulation of cell activation	14/47	420/18723	1.1475e-12	9.67344e-10	5.34494e-10	AIF1/CCL3/CD2/CD38/CD83/FGR/HLA-DOA/ITGB2/JAK3/LCK/LILRB1/PLEK/PTPRC/SASH3	14
GO:0001819	positive regulation of cytokine production	14/47	467/18723	4.78756e-12	2.69061e-09	1.48666e-09	AIF1/AIM2/BATF/CCL3/CD2/CD83/CYBB/FGR/ITK/LAPTM5/LILRB1/PTPRC/SASH3/STAT1	14
GO:0002696	positive regulation of leukocyte activation	13/47	409/18723	1.53128e-11	6.45436e-09	3.56628e-09	AIF1/CCL3/CD2/CD38/CD83/FGR/HLA-DOA/ITGB2/JAK3/LCK/LILRB1/PTPRC/SASH3	13
GO:1903706	regulation of hemopoiesis	11/47	367/18723	1.30932e-09	3.53347e-07	1.95237e-07	CCL3/CD2/CD83/EVI2B/HCLS1/HLA-DOA/JAK3/LILRB1/PTPRC/SASH3/STAT1	11
GO:1902105	regulation of leukocyte differentiation	10/47	279/18723	1.4639e-09	3.53347e-07	1.95237e-07	CCL3/CD2/CD83/EVI2B/HCLS1/HLA-DOA/JAK3/LILRB1/PTPRC/SASH3	10
GO:0007159	leukocyte cell-cell adhesion	11/47	371/18723	1.46704e-09	3.53347e-07	1.95237e-07	AIF1/CD83/HLA-DOA/ITGAL/ITGB2/JAK3/LAPTM5/LCK/LILRB1/PTPRC/SASH3	11
GO:0002768	immune response-regulating cell surface receptor signaling pathway	10/47	315/18723	4.70282e-09	9.9112e-07	5.47631e-07	CD247/CD38/FGR/GBP1/ITK/LAPTM5/LCK/LILRB1/LPXN/PTPRC	10
GO:1903039	positive regulation of leukocyte cell-cell adhesion	9/47	239/18723	6.91642e-09	1.20146e-06	6.63853e-07	AIF1/CD83/HLA-DOA/ITGB2/JAK3/LCK/LILRB1/PTPRC/SASH3	9
GO:0050863	regulation of T cell activation	10/47	329/18723	7.12611e-09	1.20146e-06	6.63853e-07	AIF1/CD2/CD83/HLA-DOA/JAK3/LAPTM5/LCK/LILRB1/PTPRC/SASH3	10
GO:1903037	regulation of leukocyte cell-cell adhesion	10/47	336/18723	8.71003e-09	1.33501e-06	7.37644e-07	AIF1/CD83/HLA-DOA/ITGB2/JAK3/LAPTM5/LCK/LILRB1/PTPRC/SASH3	10
GO:0030217	T cell differentiation	9/47	257/18723	1.30013e-08	1.82669e-06	1.00931e-06	BATF/CD2/CD83/HLA-DOA/ITK/JAK3/LCK/PTPRC/SASH3	9
GO:0019221	cytokine-mediated signaling pathway	11/47	472/18723	1.78696e-08	2.31755e-06	1.28054e-06	AIM2/CCL3/CCR5/CCRL2/CXCR4/IL2RG/JAK3/LAPTM5/LILRB1/PTPRC/STAT1	11
GO:0002366	leukocyte activation involved in immune response	9/47	275/18723	2.33478e-08	2.77359e-06	1.53251e-06	BATF/CCL3/FGR/ITGAL/ITGB2/JAK3/LCP1/LILRB1/PTPRC	9
GO:0002253	activation of immune response	10/47	375/18723	2.4676e-08	2.77359e-06	1.53251e-06	AIM2/CD247/CD38/FGR/GBP1/ITK/LAPTM5/LCK/LPXN/PTPRC	10
GO:0002263	cell activation involved in immune response	9/47	279/18723	2.64435e-08	2.78649e-06	1.53964e-06	BATF/CCL3/FGR/ITGAL/ITGB2/JAK3/LCP1/LILRB1/PTPRC	9
GO:0022409	positive regulation of cell-cell adhesion	9/47	284/18723	3.08141e-08	3.05603e-06	1.68857e-06	AIF1/CD83/HLA-DOA/ITGB2/JAK3/LCK/LILRB1/PTPRC/SASH3	9
GO:0002429	immune response-activating cell surface receptor signaling pathway	9/47	291/18723	3.79897e-08	3.37109e-06	1.86265e-06	CD247/CD38/FGR/GBP1/ITK/LAPTM5/LCK/LPXN/PTPRC	9
GO:0002757	immune response-activating signal transduction	9/47	291/18723	3.79897e-08	3.37109e-06	1.86265e-06	CD247/CD38/FGR/GBP1/ITK/LAPTM5/LCK/LPXN/PTPRC	9
GO:0050870	positive regulation of T cell activation	8/47	216/18723	5.88806e-08	4.96364e-06	2.7426e-06	AIF1/CD83/HLA-DOA/JAK3/LCK/LILRB1/PTPRC/SASH3	8
GO:1903131	mononuclear cell differentiation	10/47	426/18723	8.16643e-08	6.39073e-06	3.53112e-06	BATF/CD2/CD83/HLA-DOA/ITK/JAK3/LCK/LILRB1/PTPRC/SASH3	10
GO:0007204	positive regulation of cytosolic calcium ion concentration	9/47	319/18723	8.33903e-08	6.39073e-06	3.53112e-06	CCL3/CCR5/CCRL2/CD38/CD52/CXCR4/GPR65/LCK/PTPRC	9
GO:0002683	negative regulation of immune system process	10/47	434/18723	9.71301e-08	7.12006e-06	3.9341e-06	CCL3/CD68/FGR/GBP1/HLA-DOA/JAK3/LAPTM5/LILRB1/LPXN/PTPRC	10
GO:0002443	leukocyte mediated immunity	10/47	440/18723	1.1037e-07	7.75351e-06	4.28411e-06	BATF/CCL3/FGR/GZMB/HLA-DOA/ITGB2/JAK3/LILRB1/PTPRC/SASH3	10
GO:0046631	alpha-beta T cell activation	7/47	156/18723	1.15812e-07	7.81036e-06	4.31552e-06	BATF/CD83/ITK/JAK3/LILRB1/PTPRC/SASH3	7
GO:0022407	regulation of cell-cell adhesion	10/47	448/18723	1.30488e-07	8.27668e-06	4.57318e-06	AIF1/CD83/HLA-DOA/ITGB2/JAK3/LAPTM5/LCK/LILRB1/PTPRC/SASH3	10
GO:0050851	antigen receptor-mediated signaling pathway	8/47	240/18723	1.32545e-07	8.27668e-06	4.57318e-06	CD247/CD38/GBP1/ITK/LAPTM5/LCK/LPXN/PTPRC	8
GO:0002764	immune response-regulating signaling pathway	10/47	468/18723	1.95559e-07	1.14542e-05	6.3289e-06	CD247/CD38/FGR/GBP1/ITK/LAPTM5/LCK/LILRB1/LPXN/PTPRC	10
GO:0051480	regulation of cytosolic calcium ion concentration	9/47	353/18723	1.97018e-07	1.14542e-05	6.3289e-06	CCL3/CCR5/CCRL2/CD38/CD52/CXCR4/GPR65/LCK/PTPRC	9
GO:0051251	positive regulation of lymphocyte activation	9/47	362/18723	2.43673e-07	1.36945e-05	7.5667e-06	AIF1/CD38/CD83/HLA-DOA/JAK3/LCK/LILRB1/PTPRC/SASH3	9
GO:0009615	response to virus	9/47	367/18723	2.73533e-07	1.48767e-05	8.21994e-06	AIM2/APOBEC3G/CXCR4/FGR/GBP1/ITGAX/LILRB1/PTPRC/STAT1	9
GO:0140507	granzyme-mediated programmed cell death signaling pathway	3/47	6/18723	2.94946e-07	1.554e-05	8.58643e-06	GZMA/GZMB/SRGN	3
GO:0030098	lymphocyte differentiation	9/47	374/18723	3.20664e-07	1.6383e-05	9.05225e-06	BATF/CD2/CD83/HLA-DOA/ITK/JAK3/LCK/PTPRC/SASH3	9
GO:0034113	heterotypic cell-cell adhesion	5/47	61/18723	4.28836e-07	2.12652e-05	1.17498e-05	CD2/ITGAX/ITGB2/LCK/PTPRC	5
GO:0032623	interleukin-2 production	5/47	62/18723	4.65581e-07	2.18047e-05	1.20479e-05	CD83/GBP1/LAPTM5/PTPRC/SASH3	5
GO:0032663	regulation of interleukin-2 production	5/47	62/18723	4.65581e-07	2.18047e-05	1.20479e-05	CD83/GBP1/LAPTM5/PTPRC/SASH3	5
GO:0050854	regulation of antigen receptor-mediated signaling pathway	5/47	63/18723	5.04772e-07	2.30012e-05	1.27091e-05	GBP1/LAPTM5/LCK/LPXN/PTPRC	5
GO:0050852	T cell receptor signaling pathway	6/47	123/18723	6.12533e-07	2.71771e-05	1.50164e-05	CD247/GBP1/ITK/LAPTM5/LCK/PTPRC	6
GO:0019722	calcium-mediated signaling	7/47	202/18723	6.69099e-07	2.89257e-05	1.59825e-05	CCL3/CCR5/CCRL2/CXCR4/GBP1/PLEK/PTPRC	7
GO:0002230	positive regulation of defense response to virus by host	4/47	31/18723	1.04334e-06	4.39768e-05	2.42989e-05	AIM2/APOBEC3G/LILRB1/STAT1	4
GO:0045785	positive regulation of cell adhesion	9/47	437/18723	1.17498e-06	4.83175e-05	2.66973e-05	AIF1/CD83/HLA-DOA/ITGB2/JAK3/LCK/LILRB1/PTPRC/SASH3	9
GO:0002274	myeloid leukocyte activation	7/47	223/18723	1.2983e-06	5.21177e-05	2.8797e-05	AIF1/BATF/CCL3/CD2/FGR/ITGB2/PTPRC	7
GO:0006874	cellular calcium ion homeostasis	9/47	448/18723	1.44292e-06	5.65759e-05	3.12604e-05	CCL3/CCR5/CCRL2/CD38/CD52/CXCR4/GPR65/LCK/PTPRC	9
GO:0045580	regulation of T cell differentiation	6/47	146/18723	1.67343e-06	6.41229e-05	3.54303e-05	CD2/CD83/HLA-DOA/JAK3/PTPRC/SASH3	6
GO:0055074	calcium ion homeostasis	9/47	460/18723	1.79402e-06	6.72161e-05	3.71394e-05	CCL3/CCR5/CCRL2/CD38/CD52/CXCR4/GPR65/LCK/PTPRC	9
GO:0072503	cellular divalent inorganic cation homeostasis	9/47	486/18723	2.81608e-06	0.000103215	5.70305e-05	CCL3/CCR5/CCRL2/CD38/CD52/CXCR4/GPR65/LCK/PTPRC	9
GO:0050691	regulation of defense response to virus by host	4/47	41/18723	3.29685e-06	0.000118266	6.53463e-05	AIM2/APOBEC3G/LILRB1/STAT1	4
GO:0051607	defense response to virus	7/47	265/18723	4.07653e-06	0.000140266	7.75023e-05	AIM2/APOBEC3G/GBP1/ITGAX/LILRB1/PTPRC/STAT1	7
GO:0140546	defense response to symbiont	7/47	265/18723	4.07653e-06	0.000140266	7.75023e-05	AIM2/APOBEC3G/GBP1/ITGAX/LILRB1/PTPRC/STAT1	7
GO:0045619	regulation of lymphocyte differentiation	6/47	174/18723	4.6266e-06	0.000156009	8.62009e-05	CD2/CD83/HLA-DOA/JAK3/PTPRC/SASH3	6
GO:0001774	microglial cell activation	4/47	47/18723	5.74304e-06	0.000182136	0.000100637	AIF1/CCL3/ITGB2/PTPRC	4
GO:0032640	tumor necrosis factor production	6/47	181/18723	5.80494e-06	0.000182136	0.000100637	CCL3/CD2/CYBB/LILRB1/PTPRC/SASH3	6
GO:0032680	regulation of tumor necrosis factor production	6/47	181/18723	5.80494e-06	0.000182136	0.000100637	CCL3/CD2/CYBB/LILRB1/PTPRC/SASH3	6
GO:0032760	positive regulation of tumor necrosis factor production	5/47	103/18723	5.83355e-06	0.000182136	0.000100637	CCL3/CD2/CYBB/PTPRC/SASH3	5
GO:0046634	regulation of alpha-beta T cell activation	5/47	104/18723	6.11673e-06	0.000187506	0.000103604	CD83/JAK3/LILRB1/PTPRC/SASH3	5
GO:0071706	tumor necrosis factor superfamily cytokine production	6/47	186/18723	6.78744e-06	0.000200765	0.00011093	CCL3/CD2/CYBB/LILRB1/PTPRC/SASH3	6
GO:1903555	regulation of tumor necrosis factor superfamily cytokine production	6/47	186/18723	6.78744e-06	0.000200765	0.00011093	CCL3/CD2/CYBB/LILRB1/PTPRC/SASH3	6
GO:0007229	integrin-mediated signaling pathway	5/47	107/18723	7.03138e-06	0.000200931	0.000111022	FGR/ITGAL/ITGAX/ITGB2/PLEK	5
GO:1903557	positive regulation of tumor necrosis factor superfamily cytokine production	5/47	107/18723	7.03138e-06	0.000200931	0.000111022	CCL3/CD2/CYBB/PTPRC/SASH3	5
GO:0002285	lymphocyte activation involved in immune response	6/47	194/18723	8.63724e-06	0.000242707	0.000134105	BATF/ITGAL/JAK3/LCP1/LILRB1/PTPRC	6
GO:0046632	alpha-beta T cell differentiation	5/47	112/18723	8.79052e-06	0.000242964	0.000134247	BATF/CD83/ITK/JAK3/SASH3	5
GO:0002286	T cell activation involved in immune response	5/47	114/18723	9.58349e-06	0.000260609	0.000143996	BATF/ITGAL/JAK3/LCP1/LILRB1	5
GO:0002440	production of molecular mediator of immune response	7/47	308/18723	1.08942e-05	0.000291548	0.000161092	BATF/HLA-DOA/JAK3/LAPTM5/LILRB1/PTPRC/SASH3	7
GO:0019932	second-messenger-mediated signaling	7/47	312/18723	1.18451e-05	0.000312044	0.000172416	CCL3/CCR5/CCRL2/CXCR4/GBP1/PLEK/PTPRC	7
GO:0046629	gamma-delta T cell activation	3/47	20/18723	1.6402e-05	0.000425444	0.000235074	ITK/LILRB1/PTPRC	3
GO:0032613	interleukin-10 production	4/47	62/18723	1.74736e-05	0.000439709	0.000242956	CD83/JAK3/LILRB1/SASH3	4
GO:0032653	regulation of interleukin-10 production	4/47	62/18723	1.74736e-05	0.000439709	0.000242956	CD83/JAK3/LILRB1/SASH3	4
GO:0050853	B cell receptor signaling pathway	5/47	131/18723	1.88201e-05	0.000466628	0.000257829	CD38/ITK/LCK/LPXN/PTPRC	5
GO:0070269	pyroptosis	3/47	21/18723	1.9102e-05	0.000466754	0.000257899	AIM2/GZMA/GZMB	3
GO:0050670	regulation of lymphocyte proliferation	6/47	225/18723	2.00465e-05	0.000480569	0.000265533	AIF1/CD38/JAK3/LILRB1/PTPRC/SASH3	6
GO:0002697	regulation of immune effector process	7/47	339/18723	2.02375e-05	0.000480569	0.000265533	FGR/ITGB2/JAK3/LAPTM5/LILRB1/PTPRC/SASH3	7
GO:0002703	regulation of leukocyte mediated immunity	6/47	226/18723	2.05545e-05	0.000481319	0.000265947	FGR/ITGB2/JAK3/LILRB1/PTPRC/SASH3	6
GO:0032944	regulation of mononuclear cell proliferation	6/47	227/18723	2.10729e-05	0.000486697	0.000268919	AIF1/CD38/JAK3/LILRB1/PTPRC/SASH3	6
GO:0050671	positive regulation of lymphocyte proliferation	5/47	137/18723	2.33605e-05	0.000532241	0.000294083	AIF1/CD38/JAK3/PTPRC/SASH3	5
GO:0032946	positive regulation of mononuclear cell proliferation	5/47	138/18723	2.41935e-05	0.000543869	0.000300508	AIF1/CD38/JAK3/PTPRC/SASH3	5
GO:0002699	positive regulation of immune effector process	6/47	235/18723	2.56113e-05	0.000568166	0.000313933	FGR/ITGB2/LAPTM5/LILRB1/PTPRC/SASH3	6
GO:0050688	regulation of defense response to virus	4/47	69/18723	2.67334e-05	0.000585358	0.000323432	AIM2/APOBEC3G/LILRB1/STAT1	4
GO:0001818	negative regulation of cytokine production	7/47	357/18723	2.81903e-05	0.000609345	0.000336686	CD83/GBP1/JAK3/LAPTM5/LILRB1/PTPRC/SRGN	7
GO:0070663	regulation of leukocyte proliferation	6/47	245/18723	3.23592e-05	0.000690603	0.000381584	AIF1/CD38/JAK3/LILRB1/PTPRC/SASH3	6
GO:0050900	leukocyte migration	7/47	369/18723	3.48049e-05	0.000733513	0.000405294	AIF1/CCL3/CCR5/CXCR4/ITGAL/ITGB2/LCK	7
GO:0070665	positive regulation of leukocyte proliferation	5/47	150/18723	3.61069e-05	0.000751558	0.000415264	AIF1/CD38/JAK3/PTPRC/SASH3	5
GO:0018108	peptidyl-tyrosine phosphorylation	7/47	375/18723	3.85629e-05	0.000792891	0.000438102	FGR/HCLS1/ITGB2/ITK/JAK3/LCK/PTPRC	7
GO:0018212	peptidyl-tyrosine modification	7/47	378/18723	4.05636e-05	0.000823979	0.000455279	FGR/HCLS1/ITGB2/ITK/JAK3/LCK/PTPRC	7
GO:0032703	negative regulation of interleukin-2 production	3/47	27/18723	4.15684e-05	0.000834337	0.000461003	GBP1/LAPTM5/PTPRC	3
GO:0030099	myeloid cell differentiation	7/47	381/18723	4.26489e-05	0.000845954	0.000467422	BATF/CCL3/EVI2B/HCLS1/JAK3/LILRB1/STAT1	7
GO:1902107	positive regulation of leukocyte differentiation	5/47	157/18723	4.49021e-05	0.000870172	0.000480803	CD83/EVI2B/HCLS1/PTPRC/SASH3	5
GO:1903708	positive regulation of hemopoiesis	5/47	157/18723	4.49021e-05	0.000870172	0.000480803	CD83/EVI2B/HCLS1/PTPRC/SASH3	5
GO:0002700	regulation of production of molecular mediator of immune response	5/47	164/18723	5.52726e-05	0.00104919	0.000579719	JAK3/LAPTM5/LILRB1/PTPRC/SASH3	5
GO:0043367	CD4-positive, alpha-beta T cell differentiation	4/47	83/18723	5.53845e-05	0.00104919	0.000579719	BATF/CD83/JAK3/SASH3	4
GO:0050858	negative regulation of antigen receptor-mediated signaling pathway	3/47	30/18723	5.73943e-05	0.00107519	0.000594082	GBP1/LAPTM5/LPXN	3
GO:0042129	regulation of T cell proliferation	5/47	171/18723	6.74054e-05	0.00124885	0.000690038	AIF1/JAK3/LILRB1/PTPRC/SASH3	5
GO:0070098	chemokine-mediated signaling pathway	4/47	88/18723	6.96397e-05	0.00127622	0.000705162	CCL3/CCR5/CCRL2/CXCR4	4
GO:0046651	lymphocyte proliferation	6/47	288/18723	7.94769e-05	0.00144084	0.000796118	AIF1/CD38/JAK3/LILRB1/PTPRC/SASH3	6
GO:0032743	positive regulation of interleukin-2 production	3/47	34/18723	8.39994e-05	0.00149335	0.000825133	CD83/PTPRC/SASH3	3
GO:0032943	mononuclear cell proliferation	6/47	291/18723	8.4145e-05	0.00149335	0.000825133	AIF1/CD38/JAK3/LILRB1/PTPRC/SASH3	6
GO:0038110	interleukin-2-mediated signaling pathway	2/47	6/18723	9.19251e-05	0.00161441	0.000892021	IL2RG/JAK3	2
GO:0002819	regulation of adaptive immune response	5/47	183/18723	9.28811e-05	0.00161441	0.000892021	CD48/JAK3/LILRB1/PTPRC/SASH3	5
GO:0002718	regulation of cytokine production involved in immune response	4/47	96/18723	9.77624e-05	0.00168191	0.00092932	JAK3/LAPTM5/LILRB1/SASH3	4
GO:1990868	response to chemokine	4/47	97/18723	0.00010178	0.00171602	0.000948165	CCL3/CCR5/CCRL2/CXCR4	4
GO:1990869	cellular response to chemokine	4/47	97/18723	0.00010178	0.00171602	0.000948165	CCL3/CCR5/CCRL2/CXCR4	4
GO:0002695	negative regulation of leukocyte activation	5/47	187/18723	0.000102837	0.00171667	0.000948525	FGR/JAK3/LAPTM5/LILRB1/PTPRC	5
GO:0007162	negative regulation of cell adhesion	6/47	303/18723	0.000105055	0.00173375	0.000957963	GBP1/JAK3/LAPTM5/LILRB1/LPXN/PTPRC	6
GO:0002367	cytokine production involved in immune response	4/47	98/18723	0.000105917	0.00173375	0.000957963	JAK3/LAPTM5/LILRB1/SASH3	4
GO:0006909	phagocytosis	6/47	308/18723	0.000114903	0.00186275	0.00102924	AIF1/FGR/IL2RG/ITGAL/ITGB2/PTPRC	6
GO:0060326	cell chemotaxis	6/47	310/18723	0.000119042	0.00189373	0.00104636	AIF1/CCL3/CCR5/CCRL2/CXCR4/ITGB2	6
GO:0042102	positive regulation of T cell proliferation	4/47	101/18723	0.00011906	0.00189373	0.00104636	AIF1/JAK3/PTPRC/SASH3	4
GO:0035710	CD4-positive, alpha-beta T cell activation	4/47	102/18723	0.000123693	0.00194903	0.00107691	BATF/CD83/JAK3/SASH3	4
GO:0071674	mononuclear cell migration	5/47	196/18723	0.000128235	0.00195164	0.00107836	AIF1/CCL3/CCR5/CXCR4/ITGAL	5
GO:0031580	membrane raft distribution	2/47	7/18723	0.000128489	0.00195164	0.00107836	CD2/PTPRC	2
GO:0035771	interleukin-4-mediated signaling pathway	2/47	7/18723	0.000128489	0.00195164	0.00107836	IL2RG/JAK3	2
GO:0071352	cellular response to interleukin-2	2/47	7/18723	0.000128489	0.00195164	0.00107836	IL2RG/JAK3	2
GO:0070661	leukocyte proliferation	6/47	318/18723	0.000136801	0.00205435	0.00113511	AIF1/CD38/JAK3/LILRB1/PTPRC/SASH3	6
GO:0042098	T cell proliferation	5/47	199/18723	0.000137688	0.00205435	0.00113511	AIF1/JAK3/LILRB1/PTPRC/SASH3	5
GO:0042116	macrophage activation	4/47	106/18723	0.000143539	0.00212287	0.00117296	AIF1/CCL3/ITGB2/PTPRC	4
GO:0050856	regulation of T cell receptor signaling pathway	3/47	41/18723	0.000147806	0.00216696	0.00119733	GBP1/LAPTM5/LCK	3
GO:0030890	positive regulation of B cell proliferation	3/47	42/18723	0.000158896	0.00230947	0.00127607	CD38/PTPRC/SASH3	3
GO:0002573	myeloid leukocyte differentiation	5/47	208/18723	0.00016928	0.00240918	0.00133116	BATF/CCL3/EVI2B/HCLS1/LILRB1	5
GO:0030854	positive regulation of granulocyte differentiation	2/47	8/18723	0.000171044	0.00240918	0.00133116	EVI2B/HCLS1	2
GO:0051665	membrane raft localization	2/47	8/18723	0.000171044	0.00240918	0.00133116	CD2/PTPRC	2
GO:0071222	cellular response to lipopolysaccharide	5/47	209/18723	0.000173105	0.00240918	0.00133116	CCL3/CCR5/CD68/KMO/LILRB1	5
GO:0045637	regulation of myeloid cell differentiation	5/47	210/18723	0.000176997	0.00240918	0.00133116	CCL3/EVI2B/HCLS1/LILRB1/STAT1	5
GO:0050866	negative regulation of cell activation	5/47	210/18723	0.000176997	0.00240918	0.00133116	FGR/JAK3/LAPTM5/LILRB1/PTPRC	5
GO:0032609	interferon-gamma production	4/47	112/18723	0.000177496	0.00240918	0.00133116	CD2/LAPTM5/LILRB1/SASH3	4
GO:0032649	regulation of interferon-gamma production	4/47	112/18723	0.000177496	0.00240918	0.00133116	CD2/LAPTM5/LILRB1/SASH3	4
GO:0042113	B cell activation	6/47	334/18723	0.000178616	0.00240918	0.00133116	BATF/CD38/JAK3/LAPTM5/PTPRC/SASH3	6
GO:0051651	maintenance of location in cell	5/47	214/18723	0.000193235	0.00258567	0.00142868	CCL3/CCR5/LCK/PTPRC/SRGN	5
GO:0051209	release of sequestered calcium ion into cytosol	4/47	115/18723	0.00019649	0.00260852	0.00144131	CCL3/CCR5/LCK/PTPRC	4
GO:0051283	negative regulation of sequestering of calcium ion	4/47	116/18723	0.000203135	0.00267567	0.00147841	CCL3/CCR5/LCK/PTPRC	4
GO:2000107	negative regulation of leukocyte apoptotic process	3/47	46/18723	0.000208635	0.00272192	0.00150397	HCLS1/JAK3/LILRB1	3
GO:0002702	positive regulation of production of molecular mediator of immune response	4/47	117/18723	0.00020994	0.00272192	0.00150397	LAPTM5/LILRB1/PTPRC/SASH3	4
GO:0051282	regulation of sequestering of calcium ion	4/47	118/18723	0.000216909	0.00272192	0.00150397	CCL3/CCR5/LCK/PTPRC	4
GO:0071346	cellular response to interferon-gamma	4/47	118/18723	0.000216909	0.00272192	0.00150397	AIF1/CCL3/GBP1/STAT1	4
GO:0002578	negative regulation of antigen processing and presentation	2/47	9/18723	0.000219562	0.00272192	0.00150397	CD68/HLA-DOA	2
GO:0046645	positive regulation of gamma-delta T cell activation	2/47	9/18723	0.000219562	0.00272192	0.00150397	LILRB1/PTPRC	2
GO:0070669	response to interleukin-2	2/47	9/18723	0.000219562	0.00272192	0.00150397	IL2RG/JAK3	2
GO:0070672	response to interleukin-15	2/47	9/18723	0.000219562	0.00272192	0.00150397	IL2RG/JAK3	2
GO:0071219	cellular response to molecule of bacterial origin	5/47	221/18723	0.000224364	0.00276115	0.00152564	CCL3/CCR5/CD68/KMO/LILRB1	5
GO:0002449	lymphocyte mediated immunity	6/47	350/18723	0.000229972	0.00280609	0.00155047	BATF/GZMB/HLA-DOA/LILRB1/PTPRC/SASH3	6
GO:0002761	regulation of myeloid leukocyte differentiation	4/47	120/18723	0.000231344	0.00280609	0.00155047	CCL3/EVI2B/HCLS1/LILRB1	4
GO:0051208	sequestering of calcium ion	4/47	122/18723	0.000246459	0.00296807	0.00163997	CCL3/CCR5/LCK/PTPRC	4
GO:0002460	adaptive immune response based on somatic recombination of immune receptors built from immunoglobulin superfamily domains	6/47	356/18723	0.000251988	0.00301313	0.00166487	BATF/HLA-DOA/JAK3/LILRB1/PTPRC/SASH3	6
GO:0071356	cellular response to tumor necrosis factor	5/47	229/18723	0.000264471	0.00314013	0.00173504	AIM2/CCL3/GBP1/LAPTM5/STAT1	5
GO:0030595	leukocyte chemotaxis	5/47	230/18723	0.000269844	0.00318152	0.00175791	AIF1/CCL3/CCR5/CXCR4/ITGB2	5
GO:0001915	negative regulation of T cell mediated cytotoxicity	2/47	10/18723	0.000274013	0.00318611	0.00176045	LILRB1/PTPRC	2
GO:0002291	T cell activation via T cell receptor contact with antigen bound to MHC molecule on antigen presenting cell	2/47	10/18723	0.000274013	0.00318611	0.00176045	ITGAL/LILRB1	2
GO:0043370	regulation of CD4-positive, alpha-beta T cell differentiation	3/47	51/18723	0.000283715	0.00327632	0.00181029	CD83/JAK3/SASH3	3
GO:0046643	regulation of gamma-delta T cell activation	2/47	11/18723	0.000334369	0.00382934	0.00211586	LILRB1/PTPRC	2
GO:0002823	negative regulation of adaptive immune response based on somatic recombination of immune receptors built from immunoglobulin superfamily domains	3/47	54/18723	0.000336146	0.00382934	0.00211586	JAK3/LILRB1/PTPRC	3
GO:0071216	cellular response to biotic stimulus	5/47	246/18723	0.000367639	0.00416	0.00229856	CCL3/CCR5/CD68/KMO/LILRB1	5
GO:0060907	positive regulation of macrophage cytokine production	2/47	12/18723	0.000400601	0.00450275	0.00248794	LAPTM5/LILRB1	2
GO:0034612	response to tumor necrosis factor	5/47	253/18723	0.000417993	0.00466713	0.00257877	AIM2/CCL3/GBP1/LAPTM5/STAT1	5
GO:0034341	response to interferon-gamma	4/47	141/18723	0.000427565	0.00474259	0.00262046	AIF1/CCL3/GBP1/STAT1	4
GO:0002820	negative regulation of adaptive immune response	3/47	59/18723	0.000436712	0.00480787	0.00265653	JAK3/LILRB1/PTPRC	3
GO:0097553	calcium ion transmembrane import into cytosol	4/47	142/18723	0.000439153	0.00480787	0.00265653	CCL3/CCR5/LCK/PTPRC	4
GO:0070555	response to interleukin-1	4/47	143/18723	0.000450965	0.00490533	0.00271038	CCL3/CD38/GBP1/KMO	4
GO:0032615	interleukin-12 production	3/47	62/18723	0.000505387	0.00542727	0.00299877	JAK3/LAPTM5/LILRB1	3
GO:0032655	regulation of interleukin-12 production	3/47	62/18723	0.000505387	0.00542727	0.00299877	JAK3/LAPTM5/LILRB1	3
GO:0002704	negative regulation of leukocyte mediated immunity	3/47	63/18723	0.000529725	0.00565263	0.00312329	JAK3/LILRB1/PTPRC	3
GO:0051764	actin crosslink formation	2/47	14/18723	0.000550578	0.0058382	0.00322583	AIF1/LCP1	2
GO:0030888	regulation of B cell proliferation	3/47	64/18723	0.000554802	0.00584622	0.00323026	CD38/PTPRC/SASH3	3
GO:0002720	positive regulation of cytokine production involved in immune response	3/47	65/18723	0.000580626	0.00608035	0.00335962	LAPTM5/LILRB1/SASH3	3
GO:0072678	T cell migration	3/47	66/18723	0.000607208	0.00631946	0.00349174	AIF1/CCL3/ITGAL	3
GO:0006816	calcium ion transport	6/47	422/18723	0.000621585	0.00642941	0.00355249	CCL3/CCR5/CXCR4/LCK/LILRB1/PTPRC	6
GO:0030852	regulation of granulocyte differentiation	2/47	15/18723	0.000634266	0.00643384	0.00355494	EVI2B/HCLS1	2
GO:0046635	positive regulation of alpha-beta T cell activation	3/47	67/18723	0.000634556	0.00643384	0.00355494	CD83/PTPRC/SASH3	3
GO:2000514	regulation of CD4-positive, alpha-beta T cell activation	3/47	67/18723	0.000634556	0.00643384	0.00355494	CD83/JAK3/SASH3	3
GO:0051017	actin filament bundle assembly	4/47	157/18723	0.000641094	0.00643384	0.00355494	AIF1/GPR65/LCP1/PLEK	4
GO:0051250	negative regulation of lymphocyte activation	4/47	157/18723	0.000641094	0.00643384	0.00355494	FGR/JAK3/LAPTM5/LILRB1	4
GO:0046637	regulation of alpha-beta T cell differentiation	3/47	68/18723	0.000662679	0.0066111	0.00365288	CD83/JAK3/SASH3	3
GO:0060402	calcium ion transport into cytosol	4/47	160/18723	0.000688233	0.00682565	0.00377143	CCL3/CCR5/LCK/PTPRC	4
GO:0061572	actin filament bundle organization	4/47	161/18723	0.000704478	0.0069459	0.00383788	AIF1/GPR65/LCP1/PLEK	4
GO:0002381	immunoglobulin production involved in immunoglobulin-mediated immune response	3/47	70/18723	0.000721285	0.00707027	0.00390659	BATF/HLA-DOA/PTPRC	3
GO:0032729	positive regulation of interferon-gamma production	3/47	72/18723	0.000783096	0.00763179	0.00421685	CD2/LILRB1/SASH3	3
GO:0043299	leukocyte degranulation	3/47	73/18723	0.000815225	0.00780037	0.00431	CCL3/FGR/ITGB2	3
GO:0050848	regulation of calcium-mediated signaling	3/47	73/18723	0.000815225	0.00780037	0.00431	CCL3/GBP1/PLEK	3
GO:0010934	macrophage cytokine production	2/47	17/18723	0.0008189	0.00780037	0.00431	LAPTM5/LILRB1	2
GO:0010935	regulation of macrophage cytokine production	2/47	17/18723	0.0008189	0.00780037	0.00431	LAPTM5/LILRB1	2
GO:0002822	regulation of adaptive immune response based on somatic recombination of immune receptors built from immunoglobulin superfamily domains	4/47	168/18723	0.000825896	0.00782281	0.0043224	JAK3/LILRB1/PTPRC/SASH3	4
GO:0007259	receptor signaling pathway via JAK-STAT	4/47	170/18723	0.000863139	0.0081299	0.00449208	HCLS1/JAK3/PTPRC/STAT1	4
GO:0009410	response to xenobiotic stimulus	6/47	462/18723	0.000995715	0.00932653	0.00515326	AIM2/CD38/CXCR4/CYBB/LCK/STAT1	6
GO:0032695	negative regulation of interleukin-12 production	2/47	19/18723	0.00102636	0.00944441	0.00521839	JAK3/LILRB1	2
GO:0033194	response to hydroperoxide	2/47	19/18723	0.00102636	0.00944441	0.00521839	AIF1/CD38	2
GO:1903978	regulation of microglial cell activation	2/47	19/18723	0.00102636	0.00944441	0.00521839	CCL3/PTPRC	2
GO:0022604	regulation of cell morphogenesis	5/47	309/18723	0.00103071	0.00944441	0.00521839	CCL3/CXCR4/FGR/GBP1/ITGB2	5
GO:0097696	receptor signaling pathway via STAT	4/47	181/18723	0.00108946	0.00992879	0.00548603	HCLS1/JAK3/PTPRC/STAT1	4
GO:2000106	regulation of leukocyte apoptotic process	3/47	81/18723	0.00110273	0.00999575	0.00552303	HCLS1/JAK3/LILRB1	3
GO:0060401	cytosolic calcium ion transport	4/47	182/18723	0.00111191	0.010025	0.00553919	CCL3/CCR5/LCK/PTPRC	4
GO:0002577	regulation of antigen processing and presentation	2/47	20/18723	0.00113858	0.0101034	0.00558249	CD68/HLA-DOA	2
GO:0003159	morphogenesis of an endothelium	2/47	20/18723	0.00113858	0.0101034	0.00558249	CXCR4/ITGAX	2
GO:0061154	endothelial tube morphogenesis	2/47	20/18723	0.00113858	0.0101034	0.00558249	CXCR4/ITGAX	2
GO:0030502	negative regulation of bone mineralization	2/47	21/18723	0.00125641	0.0110329	0.00609609	CCL3/SRGN	2
GO:0061081	positive regulation of myeloid leukocyte cytokine production involved in immune response	2/47	21/18723	0.00125641	0.0110329	0.00609609	LAPTM5/LILRB1	2
GO:0002709	regulation of T cell mediated immunity	3/47	85/18723	0.00126765	0.0110739	0.00611873	LILRB1/PTPRC/SASH3	3
GO:0002831	regulation of response to biotic stimulus	5/47	327/18723	0.00132522	0.0114581	0.00633102	AIM2/APOBEC3G/FGR/LILRB1/STAT1	5
GO:0051235	maintenance of location	5/47	327/18723	0.00132522	0.0114581	0.00633102	CCL3/CCR5/LCK/PTPRC/SRGN	5
GO:0032693	negative regulation of interleukin-10 production	2/47	22/18723	0.00137985	0.0118093	0.00652506	JAK3/LILRB1	2
GO:0050860	negative regulation of T cell receptor signaling pathway	2/47	22/18723	0.00137985	0.0118093	0.00652506	GBP1/LAPTM5	2
GO:0030101	natural killer cell activation	3/47	88/18723	0.001401	0.0119225	0.00658765	CD2/FGR/PTPRC	3
GO:0050777	negative regulation of immune response	4/47	194/18723	0.00140723	0.0119225	0.00658765	FGR/JAK3/LILRB1/PTPRC	4
GO:0050864	regulation of B cell activation	4/47	198/18723	0.00151677	0.0127864	0.00706495	CD38/LAPTM5/PTPRC/SASH3	4
GO:0002275	myeloid cell activation involved in immune response	3/47	91/18723	0.00154287	0.0128776	0.00711537	CCL3/FGR/ITGB2	3
GO:0045582	positive regulation of T cell differentiation	3/47	91/18723	0.00154287	0.0128776	0.00711537	CD83/PTPRC/SASH3	3
GO:0032496	response to lipopolysaccharide	5/47	343/18723	0.00163567	0.0134502	0.00743177	CCL3/CCR5/CD68/KMO/LILRB1	5
GO:0001911	negative regulation of leukocyte mediated cytotoxicity	2/47	24/18723	0.00164339	0.0134502	0.00743177	LILRB1/PTPRC	2
GO:0035458	cellular response to interferon-beta	2/47	24/18723	0.00164339	0.0134502	0.00743177	AIM2/STAT1	2
GO:0043302	positive regulation of leukocyte degranulation	2/47	24/18723	0.00164339	0.0134502	0.00743177	FGR/ITGB2	2
GO:0050764	regulation of phagocytosis	3/47	95/18723	0.00174561	0.0142178	0.00785589	FGR/IL2RG/PTPRC	3
GO:0031579	membrane raft organization	2/47	25/18723	0.00178344	0.0144561	0.00798757	CD2/PTPRC	2
GO:1901216	positive regulation of neuron death	3/47	97/18723	0.00185292	0.0149475	0.00825905	CCL3/ITGB2/KMO	3
GO:0002407	dendritic cell chemotaxis	2/47	26/18723	0.00192897	0.0153408	0.00847637	CCR5/CXCR4	2
GO:0002710	negative regulation of T cell mediated immunity	2/47	26/18723	0.00192897	0.0153408	0.00847637	LILRB1/PTPRC	2
GO:0050857	positive regulation of antigen receptor-mediated signaling pathway	2/47	26/18723	0.00192897	0.0153408	0.00847637	LCK/PTPRC	2
GO:0002444	myeloid leukocyte mediated immunity	3/47	99/18723	0.00196427	0.0154036	0.00851106	CCL3/FGR/ITGB2	3
GO:0033209	tumor necrosis factor-mediated signaling pathway	3/47	99/18723	0.00196427	0.0154036	0.00851106	AIM2/LAPTM5/STAT1	3
GO:0042100	B cell proliferation	3/47	99/18723	0.00196427	0.0154036	0.00851106	CD38/PTPRC/SASH3	3
GO:0002433	immune response-regulating cell surface receptor signaling pathway involved in phagocytosis	2/47	27/18723	0.00207997	0.0160444	0.00886516	FGR/PTPRC	2
GO:0002719	negative regulation of cytokine production involved in immune response	2/47	27/18723	0.00207997	0.0160444	0.00886516	JAK3/LILRB1	2
GO:0038096	Fc-gamma receptor signaling pathway involved in phagocytosis	2/47	27/18723	0.00207997	0.0160444	0.00886516	FGR/PTPRC	2
GO:0002377	immunoglobulin production	4/47	216/18723	0.00208406	0.0160444	0.00886516	BATF/HLA-DOA/PTPRC/SASH3	4
GO:0002237	response to molecule of bacterial origin	5/47	363/18723	0.00209546	0.0160588	0.0088731	CCL3/CCR5/CD68/KMO/LILRB1	5
GO:1902106	negative regulation of leukocyte differentiation	3/47	102/18723	0.00213899	0.0162158	0.00895987	CCL3/JAK3/LILRB1	3
GO:0045639	positive regulation of myeloid cell differentiation	3/47	103/18723	0.00219931	0.0162158	0.00895987	EVI2B/HCLS1/STAT1	3
GO:0031342	negative regulation of cell killing	2/47	28/18723	0.00223639	0.0162158	0.00895987	LILRB1/PTPRC	2
GO:0038094	Fc-gamma receptor signaling pathway	2/47	28/18723	0.00223639	0.0162158	0.00895987	FGR/PTPRC	2
GO:0045671	negative regulation of osteoclast differentiation	2/47	28/18723	0.00223639	0.0162158	0.00895987	CCL3/LILRB1	2
GO:0061082	myeloid leukocyte cytokine production	2/47	28/18723	0.00223639	0.0162158	0.00895987	LAPTM5/LILRB1	2
GO:0045621	positive regulation of lymphocyte differentiation	3/47	104/18723	0.00226067	0.0162158	0.00895987	CD83/PTPRC/SASH3	3
GO:0019882	antigen processing and presentation	3/47	106/18723	0.00238658	0.0162158	0.00895987	CD68/HLA-DOA/IFI30	3
GO:0071887	leukocyte apoptotic process	3/47	106/18723	0.00238658	0.0162158	0.00895987	HCLS1/JAK3/LILRB1	3
GO:1903707	negative regulation of hemopoiesis	3/47	106/18723	0.00238658	0.0162158	0.00895987	CCL3/JAK3/LILRB1	3
GO:0001773	myeloid dendritic cell activation	2/47	29/18723	0.00239821	0.0162158	0.00895987	BATF/CD2	2
GO:0031532	actin cytoskeleton reorganization	3/47	107/18723	0.00245113	0.0162158	0.00895987	GPR65/HCLS1/PLEK	3
GO:0002290	gamma-delta T cell activation involved in immune response	1/47	1/18723	0.00251028	0.0162158	0.00895987	LILRB1	1
GO:0010920	negative regulation of inositol phosphate biosynthetic process	1/47	1/18723	0.00251028	0.0162158	0.00895987	PLEK	1
GO:0010924	regulation of inositol-polyphosphate 5-phosphatase activity	1/47	1/18723	0.00251028	0.0162158	0.00895987	PLEK	1
GO:0010925	positive regulation of inositol-polyphosphate 5-phosphatase activity	1/47	1/18723	0.00251028	0.0162158	0.00895987	PLEK	1
GO:0012502	induction of programmed cell death	1/47	1/18723	0.00251028	0.0162158	0.00895987	LAPTM5	1
GO:0030845	phospholipase C-inhibiting G protein-coupled receptor signaling pathway	1/47	1/18723	0.00251028	0.0162158	0.00895987	PLEK	1
GO:0032078	negative regulation of endodeoxyribonuclease activity	1/47	1/18723	0.00251028	0.0162158	0.00895987	GZMA	1
GO:0033367	protein localization to mast cell secretory granule	1/47	1/18723	0.00251028	0.0162158	0.00895987	SRGN	1
GO:0033368	protease localization to mast cell secretory granule	1/47	1/18723	0.00251028	0.0162158	0.00895987	SRGN	1
GO:0033370	maintenance of protein location in mast cell secretory granule	1/47	1/18723	0.00251028	0.0162158	0.00895987	SRGN	1
GO:0033371	T cell secretory granule organization	1/47	1/18723	0.00251028	0.0162158	0.00895987	SRGN	1
GO:0033373	maintenance of protease location in mast cell secretory granule	1/47	1/18723	0.00251028	0.0162158	0.00895987	SRGN	1
GO:0033374	protein localization to T cell secretory granule	1/47	1/18723	0.00251028	0.0162158	0.00895987	SRGN	1
GO:0033375	protease localization to T cell secretory granule	1/47	1/18723	0.00251028	0.0162158	0.00895987	SRGN	1
GO:0033377	maintenance of protein location in T cell secretory granule	1/47	1/18723	0.00251028	0.0162158	0.00895987	SRGN	1
GO:0033379	maintenance of protease location in T cell secretory granule	1/47	1/18723	0.00251028	0.0162158	0.00895987	SRGN	1
GO:0033380	granzyme B localization to T cell secretory granule	1/47	1/18723	0.00251028	0.0162158	0.00895987	SRGN	1
GO:0033382	maintenance of granzyme B location in T cell secretory granule	1/47	1/18723	0.00251028	0.0162158	0.00895987	SRGN	1
GO:0034275	kynurenic acid metabolic process	1/47	1/18723	0.00251028	0.0162158	0.00895987	KMO	1
GO:0034276	kynurenic acid biosynthetic process	1/47	1/18723	0.00251028	0.0162158	0.00895987	KMO	1
GO:0045219	regulation of FasL production	1/47	1/18723	0.00251028	0.0162158	0.00895987	JAK3	1
GO:0045221	negative regulation of FasL production	1/47	1/18723	0.00251028	0.0162158	0.00895987	JAK3	1
GO:0045660	positive regulation of neutrophil differentiation	1/47	1/18723	0.00251028	0.0162158	0.00895987	EVI2B	1
GO:0046725	negative regulation by virus of viral protein levels in host cell	1/47	1/18723	0.00251028	0.0162158	0.00895987	STAT1	1
GO:0060305	regulation of cell diameter	1/47	1/18723	0.00251028	0.0162158	0.00895987	PLEK	1
GO:0072308	negative regulation of metanephric nephron tubule epithelial cell differentiation	1/47	1/18723	0.00251028	0.0162158	0.00895987	STAT1	1
GO:1902483	cytotoxic T cell pyroptotic process	1/47	1/18723	0.00251028	0.0162158	0.00895987	GZMA	1
GO:2001191	regulation of gamma-delta T cell activation involved in immune response	1/47	1/18723	0.00251028	0.0162158	0.00895987	LILRB1	1
GO:2001193	positive regulation of gamma-delta T cell activation involved in immune response	1/47	1/18723	0.00251028	0.0162158	0.00895987	LILRB1	1
GO:0019674	NAD metabolic process	2/47	30/18723	0.00256542	0.0163748	0.00904772	CD38/KMO	2
GO:0019886	antigen processing and presentation of exogenous peptide antigen via MHC class II	2/47	30/18723	0.00256542	0.0163748	0.00904772	HLA-DOA/IFI30	2
GO:0070168	negative regulation of biomineral tissue development	2/47	30/18723	0.00256542	0.0163748	0.00904772	CCL3/SRGN	2
GO:0033157	regulation of intracellular protein transport	4/47	229/18723	0.00257531	0.0163748	0.00904772	GZMB/HCLS1/ITGB2/LCP1	4
GO:0002456	T cell mediated immunity	3/47	109/18723	0.00258346	0.0163748	0.00904772	LILRB1/PTPRC/SASH3	3
GO:0045055	regulated exocytosis	4/47	230/18723	0.00261611	0.0165197	0.00912778	CCL3/FGR/ITGB2/PLEK	4
GO:0002698	negative regulation of immune effector process	3/47	110/18723	0.00265125	0.0166791	0.00921584	JAK3/LILRB1/PTPRC	3
GO:0033238	regulation of cellular amine metabolic process	2/47	31/18723	0.00273797	0.017034	0.00941192	ITGB2/SLC7A7	2
GO:0070723	response to cholesterol	2/47	31/18723	0.00273797	0.017034	0.00941192	CCL3/CCR5	2
GO:0110150	negative regulation of biomineralization	2/47	31/18723	0.00273797	0.017034	0.00941192	CCL3/SRGN	2
GO:0044106	cellular amine metabolic process	3/47	113/18723	0.00286119	0.0176702	0.00976347	ITGB2/KMO/SLC7A7	3
GO:0071347	cellular response to interleukin-1	3/47	113/18723	0.00286119	0.0176702	0.00976347	CCL3/GBP1/KMO	3
GO:0019835	cytolysis	2/47	32/18723	0.00291584	0.017812	0.00984179	GZMA/GZMB	2
GO:0035456	response to interferon-beta	2/47	32/18723	0.00291584	0.017812	0.00984179	AIM2/STAT1	2
GO:0043372	positive regulation of CD4-positive, alpha-beta T cell differentiation	2/47	32/18723	0.00291584	0.017812	0.00984179	CD83/SASH3	2
GO:0002244	hematopoietic progenitor cell differentiation	3/47	114/18723	0.00293339	0.0178545	0.00986528	BATF/PLEK/PTPRC	3
GO:0002431	Fc receptor mediated stimulatory signaling pathway	2/47	33/18723	0.00309901	0.0185281	0.0102375	FGR/PTPRC	2
GO:0032633	interleukin-4 production	2/47	33/18723	0.00309901	0.0185281	0.0102375	CD83/SASH3	2
GO:0032673	regulation of interleukin-4 production	2/47	33/18723	0.00309901	0.0185281	0.0102375	CD83/SASH3	2
GO:0036336	dendritic cell migration	2/47	33/18723	0.00309901	0.0185281	0.0102375	CCR5/CXCR4	2
GO:0071353	cellular response to interleukin-4	2/47	33/18723	0.00309901	0.0185281	0.0102375	IL2RG/JAK3	2
GO:0072676	lymphocyte migration	3/47	117/18723	0.00315669	0.0188063	0.0103912	AIF1/CCL3/ITGAL	3
GO:0009308	amine metabolic process	3/47	118/18723	0.00323338	0.0190468	0.0105241	ITGB2/KMO/SLC7A7	3
GO:0002495	antigen processing and presentation of peptide antigen via MHC class II	2/47	34/18723	0.00328745	0.0190468	0.0105241	HLA-DOA/IFI30	2
GO:0010922	positive regulation of phosphatase activity	2/47	34/18723	0.00328745	0.0190468	0.0105241	PLEK/PTPRC	2
GO:0014072	response to isoquinoline alkaloid	2/47	34/18723	0.00328745	0.0190468	0.0105241	AIF1/CXCR4	2
GO:0014808	release of sequestered calcium ion into cytosol by sarcoplasmic reticulum	2/47	34/18723	0.00328745	0.0190468	0.0105241	CCL3/CCR5	2
GO:0030851	granulocyte differentiation	2/47	34/18723	0.00328745	0.0190468	0.0105241	EVI2B/HCLS1	2
GO:0043278	response to morphine	2/47	34/18723	0.00328745	0.0190468	0.0105241	AIF1/CXCR4	2
GO:0055094	response to lipoprotein particle	2/47	34/18723	0.00328745	0.0190468	0.0105241	CD68/ITGB2	2
GO:0030282	bone mineralization	3/47	119/18723	0.0033112	0.0191188	0.0105639	CCL3/FGR/SRGN	3
GO:0030218	erythrocyte differentiation	3/47	120/18723	0.00339018	0.019508	0.0107789	HCLS1/JAK3/STAT1	3
GO:1903514	release of sequestered calcium ion into cytosol by endoplasmic reticulum	2/47	35/18723	0.00348113	0.0198955	0.010993	CCL3/CCR5	2
GO:2000403	positive regulation of lymphocyte migration	2/47	35/18723	0.00348113	0.0198955	0.010993	AIF1/CCL3	2
GO:0050868	negative regulation of T cell activation	3/47	122/18723	0.00355157	0.0202295	0.0111776	JAK3/LAPTM5/LILRB1	3
GO:0002504	antigen processing and presentation of peptide or polysaccharide antigen via MHC class II	2/47	36/18723	0.00368002	0.0206817	0.0114274	HLA-DOA/IFI30	2
GO:0036314	response to sterol	2/47	36/18723	0.00368002	0.0206817	0.0114274	CCL3/CCR5	2
GO:0070670	response to interleukin-4	2/47	36/18723	0.00368002	0.0206817	0.0114274	IL2RG/JAK3	2
GO:0071402	cellular response to lipoprotein particle stimulus	2/47	36/18723	0.00368002	0.0206817	0.0114274	CD68/ITGB2	2
GO:0001909	leukocyte mediated cytotoxicity	3/47	124/18723	0.0037176	0.0208114	0.0114991	GZMB/LILRB1/PTPRC	3
GO:0016032	viral process	5/47	415/18723	0.00372779	0.0208114	0.0114991	APOBEC3G/CCL3/CCR5/CXCR4/STAT1	5
GO:0043368	positive T cell selection	2/47	37/18723	0.00388411	0.0215415	0.0119025	BATF/PTPRC	2
GO:0045730	respiratory burst	2/47	37/18723	0.00388411	0.0215415	0.0119025	CD52/CYBB	2
GO:0002478	antigen processing and presentation of exogenous peptide antigen	2/47	38/18723	0.00409336	0.0225536	0.0124617	HLA-DOA/IFI30	2
GO:0030279	negative regulation of ossification	2/47	38/18723	0.00409336	0.0225536	0.0124617	CCL3/SRGN	2
GO:0034101	erythrocyte homeostasis	3/47	129/18723	0.00415322	0.0228089	0.0126028	HCLS1/JAK3/STAT1	3
GO:0001914	regulation of T cell mediated cytotoxicity	2/47	39/18723	0.00430775	0.0234286	0.0129452	LILRB1/PTPRC	2
GO:0002701	negative regulation of production of molecular mediator of immune response	2/47	39/18723	0.00430775	0.0234286	0.0129452	JAK3/LILRB1	2
GO:2000516	positive regulation of CD4-positive, alpha-beta T cell activation	2/47	39/18723	0.00430775	0.0234286	0.0129452	CD83/SASH3	2
GO:0030866	cortical actin cytoskeleton organization	2/47	40/18723	0.00452725	0.0244646	0.0135176	LCP1/PLEK	2
GO:0150077	regulation of neuroinflammatory response	2/47	40/18723	0.00452725	0.0244646	0.0135176	CCL3/PTPRC	2
GO:0002705	positive regulation of leukocyte mediated immunity	3/47	134/18723	0.0046187	0.024648	0.013619	ITGB2/PTPRC/SASH3	3
GO:0032733	positive regulation of interleukin-10 production	2/47	41/18723	0.00475184	0.024648	0.013619	CD83/SASH3	2
GO:0070296	sarcoplasmic reticulum calcium ion transport	2/47	41/18723	0.00475184	0.024648	0.013619	CCL3/CCR5	2
GO:0048872	homeostasis of number of cells	4/47	272/18723	0.00475936	0.024648	0.013619	HCLS1/JAK3/SASH3/STAT1	4
GO:0007015	actin filament organization	5/47	442/18723	0.00486578	0.024648	0.013619	AIF1/GPR65/HCLS1/LCP1/PLEK	5
GO:0032689	negative regulation of interferon-gamma production	2/47	42/18723	0.00498149	0.024648	0.013619	LAPTM5/LILRB1	2
GO:1903829	positive regulation of cellular protein localization	4/47	276/18723	0.00501057	0.024648	0.013619	CD247/GZMB/HCLS1/ITGB2	4
GO:0002587	negative regulation of antigen processing and presentation of peptide antigen via MHC class II	1/47	2/18723	0.0050144	0.024648	0.013619	HLA-DOA	1
GO:0002731	negative regulation of dendritic cell cytokine production	1/47	2/18723	0.0050144	0.024648	0.013619	JAK3	1
GO:0006933	negative regulation of cell adhesion involved in substrate-bound cell migration	1/47	2/18723	0.0050144	0.024648	0.013619	PTPRC	1
GO:0014739	positive regulation of muscle hyperplasia	1/47	2/18723	0.0050144	0.024648	0.013619	AIF1	1
GO:0030887	positive regulation of myeloid dendritic cell activation	1/47	2/18723	0.0050144	0.024648	0.013619	CD2	1
GO:0032076	negative regulation of deoxyribonuclease activity	1/47	2/18723	0.0050144	0.024648	0.013619	GZMA	1
GO:0033364	mast cell secretory granule organization	1/47	2/18723	0.0050144	0.024648	0.013619	SRGN	1
GO:0035683	memory T cell extravasation	1/47	2/18723	0.0050144	0.024648	0.013619	ITGAL	1
GO:0038111	interleukin-7-mediated signaling pathway	1/47	2/18723	0.0050144	0.024648	0.013619	IL2RG	1
GO:0038159	C-X-C chemokine receptor CXCR4 signaling pathway	1/47	2/18723	0.0050144	0.024648	0.013619	CXCR4	1
GO:0038160	CXCL12-activated CXCR4 signaling pathway	1/47	2/18723	0.0050144	0.024648	0.013619	CXCR4	1
GO:0044855	plasma membrane raft distribution	1/47	2/18723	0.0050144	0.024648	0.013619	PTPRC	1
GO:0044856	plasma membrane raft localization	1/47	2/18723	0.0050144	0.024648	0.013619	PTPRC	1
GO:0045210	FasL biosynthetic process	1/47	2/18723	0.0050144	0.024648	0.013619	JAK3	1
GO:0070560	protein secretion by platelet	1/47	2/18723	0.0050144	0.024648	0.013619	PLEK	1
GO:0072183	negative regulation of nephron tubule epithelial cell differentiation	1/47	2/18723	0.0050144	0.024648	0.013619	STAT1	1
GO:0097214	positive regulation of lysosomal membrane permeability	1/47	2/18723	0.0050144	0.024648	0.013619	LAPTM5	1
GO:1904093	negative regulation of autophagic cell death	1/47	2/18723	0.0050144	0.024648	0.013619	LAPTM5	1
GO:1904155	DN2 thymocyte differentiation	1/47	2/18723	0.0050144	0.024648	0.013619	PTPRC	1
GO:1904270	pyroptosome complex assembly	1/47	2/18723	0.0050144	0.024648	0.013619	AIM2	1
GO:1990478	response to ultrasound	1/47	2/18723	0.0050144	0.024648	0.013619	CXCR4	1
GO:2000448	positive regulation of macrophage migration inhibitory factor signaling pathway	1/47	2/18723	0.0050144	0.024648	0.013619	CXCR4	1
GO:2000471	regulation of hematopoietic stem cell migration	1/47	2/18723	0.0050144	0.024648	0.013619	PTPRC	1
GO:2000473	positive regulation of hematopoietic stem cell migration	1/47	2/18723	0.0050144	0.024648	0.013619	PTPRC	1
GO:0036230	granulocyte activation	2/47	43/18723	0.00521617	0.0254912	0.0140848	CCL3/ITGB2	2
GO:0046636	negative regulation of alpha-beta T cell activation	2/47	43/18723	0.00521617	0.0254912	0.0140848	JAK3/LILRB1	2
GO:0050921	positive regulation of chemotaxis	3/47	141/18723	0.00532163	0.0258567	0.0142868	AIF1/CCL3/CXCR4	3
GO:1903038	negative regulation of leukocyte cell-cell adhesion	3/47	141/18723	0.00532163	0.0258567	0.0142868	JAK3/LAPTM5/LILRB1	3
GO:1903532	positive regulation of secretion by cell	4/47	282/18723	0.0054039	0.026181	0.014466	CD38/FGR/ITGB2/KMO	4
GO:0042554	superoxide anion generation	2/47	44/18723	0.00545586	0.0262816	0.0145216	CYBB/ITGB2	2
GO:0150076	neuroinflammatory response	2/47	44/18723	0.00545586	0.0262816	0.0145216	CCL3/PTPRC	2
GO:0043300	regulation of leukocyte degranulation	2/47	46/18723	0.00595016	0.0285811	0.0157922	FGR/ITGB2	2
GO:2001056	positive regulation of cysteine-type endopeptidase activity	3/47	148/18723	0.00608571	0.0291492	0.016106	AIM2/LAPTM5/LCK	3
GO:0019884	antigen processing and presentation of exogenous antigen	2/47	47/18723	0.00620473	0.0295513	0.0163282	HLA-DOA/IFI30	2
GO:0097028	dendritic cell differentiation	2/47	47/18723	0.00620473	0.0295513	0.0163282	BATF/LILRB1	2
GO:0001959	regulation of cytokine-mediated signaling pathway	3/47	150/18723	0.00631545	0.0299939	0.0165728	CXCR4/LAPTM5/PTPRC	3
GO:1905710	positive regulation of membrane permeability	2/47	48/18723	0.0064642	0.0306142	0.0169155	GZMB/LAPTM5	2
GO:0050871	positive regulation of B cell activation	3/47	152/18723	0.00655031	0.0309351	0.0170928	CD38/PTPRC/SASH3	3
GO:0001913	T cell mediated cytotoxicity	2/47	49/18723	0.00672855	0.031338	0.0173154	LILRB1/PTPRC	2
GO:0002204	somatic recombination of immunoglobulin genes involved in immune response	2/47	49/18723	0.00672855	0.031338	0.0173154	BATF/PTPRC	2
GO:0002208	somatic diversification of immunoglobulins involved in immune response	2/47	49/18723	0.00672855	0.031338	0.0173154	BATF/PTPRC	2
GO:0002762	negative regulation of myeloid leukocyte differentiation	2/47	49/18723	0.00672855	0.031338	0.0173154	CCL3/LILRB1	2
GO:0045190	isotype switching	2/47	49/18723	0.00672855	0.031338	0.0173154	BATF/PTPRC	2
GO:0008360	regulation of cell shape	3/47	154/18723	0.00679035	0.0315386	0.0174263	CCL3/FGR/ITGB2	3
GO:0051222	positive regulation of protein transport	4/47	303/18723	0.00694287	0.0319119	0.0176325	CD38/GZMB/HCLS1/ITGB2	4
GO:0001961	positive regulation of cytokine-mediated signaling pathway	2/47	50/18723	0.00699776	0.0319119	0.0176325	CXCR4/LAPTM5	2
GO:0002639	positive regulation of immunoglobulin production	2/47	50/18723	0.00699776	0.0319119	0.0176325	PTPRC/SASH3	2
GO:0038093	Fc receptor signaling pathway	2/47	50/18723	0.00699776	0.0319119	0.0176325	FGR/PTPRC	2
GO:0045058	T cell selection	2/47	50/18723	0.00699776	0.0319119	0.0176325	BATF/PTPRC	2
GO:0046638	positive regulation of alpha-beta T cell differentiation	2/47	50/18723	0.00699776	0.0319119	0.0176325	CD83/SASH3	2
GO:0002262	myeloid cell homeostasis	3/47	157/18723	0.00716014	0.0319119	0.0176325	HCLS1/JAK3/STAT1	3
GO:1903307	positive regulation of regulated secretory pathway	2/47	51/18723	0.00727181	0.0319119	0.0176325	FGR/ITGB2	2
GO:0002581	negative regulation of antigen processing and presentation of peptide or polysaccharide antigen via MHC class II	1/47	3/18723	0.00751236	0.0319119	0.0176325	HLA-DOA	1
GO:0003340	negative regulation of mesenchymal to epithelial transition involved in metanephros morphogenesis	1/47	3/18723	0.00751236	0.0319119	0.0176325	STAT1	1
GO:0033366	protein localization to secretory granule	1/47	3/18723	0.00751236	0.0319119	0.0176325	SRGN	1
GO:0035691	macrophage migration inhibitory factor signaling pathway	1/47	3/18723	0.00751236	0.0319119	0.0176325	CXCR4	1
GO:0043420	anthranilate metabolic process	1/47	3/18723	0.00751236	0.0319119	0.0176325	KMO	1
GO:0045626	negative regulation of T-helper 1 cell differentiation	1/47	3/18723	0.00751236	0.0319119	0.0176325	JAK3	1
GO:0045658	regulation of neutrophil differentiation	1/47	3/18723	0.00751236	0.0319119	0.0176325	EVI2B	1
GO:0061535	glutamate secretion, neurotransmission	1/47	3/18723	0.00751236	0.0319119	0.0176325	KMO	1
GO:0071104	response to interleukin-9	1/47	3/18723	0.00751236	0.0319119	0.0176325	JAK3	1
GO:0071673	positive regulation of smooth muscle cell chemotaxis	1/47	3/18723	0.00751236	0.0319119	0.0176325	AIF1	1
GO:0072135	kidney mesenchymal cell proliferation	1/47	3/18723	0.00751236	0.0319119	0.0176325	STAT1	1
GO:0072136	metanephric mesenchymal cell proliferation involved in metanephros development	1/47	3/18723	0.00751236	0.0319119	0.0176325	STAT1	1
GO:0097213	regulation of lysosomal membrane permeability	1/47	3/18723	0.00751236	0.0319119	0.0176325	LAPTM5	1
GO:1903294	regulation of glutamate secretion, neurotransmission	1/47	3/18723	0.00751236	0.0319119	0.0176325	KMO	1
GO:1903296	positive regulation of glutamate secretion, neurotransmission	1/47	3/18723	0.00751236	0.0319119	0.0176325	KMO	1
GO:1903615	positive regulation of protein tyrosine phosphatase activity	1/47	3/18723	0.00751236	0.0319119	0.0176325	PTPRC	1
GO:1904845	cellular response to L-glutamine	1/47	3/18723	0.00751236	0.0319119	0.0176325	CYBB	1
GO:1905319	mesenchymal stem cell migration	1/47	3/18723	0.00751236	0.0319119	0.0176325	CXCR4	1
GO:1905320	regulation of mesenchymal stem cell migration	1/47	3/18723	0.00751236	0.0319119	0.0176325	CXCR4	1
GO:1905322	positive regulation of mesenchymal stem cell migration	1/47	3/18723	0.00751236	0.0319119	0.0176325	CXCR4	1
GO:1905956	positive regulation of endothelial tube morphogenesis	1/47	3/18723	0.00751236	0.0319119	0.0176325	ITGAX	1
GO:2000361	regulation of prostaglandin-E synthase activity	1/47	3/18723	0.00751236	0.0319119	0.0176325	ITGB2	1
GO:2000363	positive regulation of prostaglandin-E synthase activity	1/47	3/18723	0.00751236	0.0319119	0.0176325	ITGB2	1
GO:2000446	regulation of macrophage migration inhibitory factor signaling pathway	1/47	3/18723	0.00751236	0.0319119	0.0176325	CXCR4	1
GO:2001189	negative regulation of T cell activation via T cell receptor contact with antigen bound to MHC molecule on antigen presenting cell	1/47	3/18723	0.00751236	0.0319119	0.0176325	LILRB1	1
GO:0051047	positive regulation of secretion	4/47	310/18723	0.00751424	0.0319119	0.0176325	CD38/FGR/ITGB2/KMO	4
GO:0090316	positive regulation of intracellular protein transport	3/47	160/18723	0.0075417	0.031948	0.0176525	GZMB/HCLS1/ITGB2	3
GO:0070588	calcium ion transmembrane transport	4/47	312/18723	0.00768303	0.0324651	0.0179382	CCL3/CCR5/LCK/PTPRC	4
GO:0060759	regulation of response to cytokine stimulus	3/47	162/18723	0.00780267	0.0328572	0.0181549	CXCR4/LAPTM5/PTPRC	3
GO:0002707	negative regulation of lymphocyte mediated immunity	2/47	53/18723	0.00783429	0.0328572	0.0181549	LILRB1/PTPRC	2
GO:0043113	receptor clustering	2/47	53/18723	0.00783429	0.0328572	0.0181549	ITGAL/ITGB2	2
GO:0050792	regulation of viral process	3/47	164/18723	0.00806893	0.0337574	0.0186522	APOBEC3G/CXCR4/STAT1	3
GO:0006968	cellular defense response	2/47	54/18723	0.00812268	0.0338981	0.01873	CCR5/ITK	2
GO:1904951	positive regulation of establishment of protein localization	4/47	319/18723	0.00829351	0.0345256	0.0190767	CD38/GZMB/HCLS1/ITGB2	4
GO:0043112	receptor metabolic process	3/47	166/18723	0.00834051	0.0346357	0.0191375	ITGB2/LAPTM5/LILRB1	3
GO:0002706	regulation of lymphocyte mediated immunity	3/47	168/18723	0.00861744	0.0356978	0.0197244	LILRB1/PTPRC/SASH3	3
GO:0002711	positive regulation of T cell mediated immunity	2/47	56/18723	0.00871363	0.0358322	0.0197986	PTPRC/SASH3	2
GO:0002886	regulation of myeloid leukocyte mediated immunity	2/47	56/18723	0.00871363	0.0358322	0.0197986	FGR/ITGB2	2
GO:0031529	ruffle organization	2/47	56/18723	0.00871363	0.0358322	0.0197986	AIF1/PLEK	2
GO:0031214	biomineral tissue development	3/47	169/18723	0.00875792	0.0359266	0.0198508	CCL3/FGR/SRGN	3
GO:0016447	somatic recombination of immunoglobulin gene segments	2/47	57/18723	0.00901615	0.0368069	0.0203372	BATF/PTPRC	2
GO:0060760	positive regulation of response to cytokine stimulus	2/47	57/18723	0.00901615	0.0368069	0.0203372	CXCR4/LAPTM5	2
GO:0110148	biomineralization	3/47	171/18723	0.00904291	0.0368269	0.0203483	CCL3/FGR/SRGN	3
GO:0002763	positive regulation of myeloid leukocyte differentiation	2/47	58/18723	0.00932333	0.0378774	0.0209287	EVI2B/HCLS1	2
GO:1905475	regulation of protein localization to membrane	3/47	175/18723	0.00962913	0.0386115	0.0213343	GBP1/GZMB/ITGB2	3
GO:0035306	positive regulation of dephosphorylation	2/47	59/18723	0.00963514	0.0386115	0.0213343	PLEK/PTPRC	2
GO:0000821	regulation of arginine metabolic process	1/47	4/18723	0.0100042	0.0386115	0.0213343	SLC7A7	1
GO:0001766	membrane raft polarization	1/47	4/18723	0.0100042	0.0386115	0.0213343	CD2	1
GO:0002584	negative regulation of antigen processing and presentation of peptide antigen	1/47	4/18723	0.0100042	0.0386115	0.0213343	HLA-DOA	1
GO:0002586	regulation of antigen processing and presentation of peptide antigen via MHC class II	1/47	4/18723	0.0100042	0.0386115	0.0213343	HLA-DOA	1
GO:0002605	negative regulation of dendritic cell antigen processing and presentation	1/47	4/18723	0.0100042	0.0386115	0.0213343	CD68	1
GO:0002774	Fc receptor mediated inhibitory signaling pathway	1/47	4/18723	0.0100042	0.0386115	0.0213343	LILRB1	1
GO:0014738	regulation of muscle hyperplasia	1/47	4/18723	0.0100042	0.0386115	0.0213343	AIF1	1
GO:0019805	quinolinate biosynthetic process	1/47	4/18723	0.0100042	0.0386115	0.0213343	KMO	1
GO:0043315	positive regulation of neutrophil degranulation	1/47	4/18723	0.0100042	0.0386115	0.0213343	ITGB2	1
GO:0045914	negative regulation of catecholamine metabolic process	1/47	4/18723	0.0100042	0.0386115	0.0213343	ITGB2	1
GO:0045963	negative regulation of dopamine metabolic process	1/47	4/18723	0.0100042	0.0386115	0.0213343	ITGB2	1
GO:0090185	negative regulation of kidney development	1/47	4/18723	0.0100042	0.0386115	0.0213343	STAT1	1
GO:0090271	positive regulation of fibroblast growth factor production	1/47	4/18723	0.0100042	0.0386115	0.0213343	AIF1	1
GO:1900739	regulation of protein insertion into mitochondrial membrane involved in apoptotic signaling pathway	1/47	4/18723	0.0100042	0.0386115	0.0213343	GZMB	1
GO:1900740	positive regulation of protein insertion into mitochondrial membrane involved in apoptotic signaling pathway	1/47	4/18723	0.0100042	0.0386115	0.0213343	GZMB	1
GO:1902565	positive regulation of neutrophil activation	1/47	4/18723	0.0100042	0.0386115	0.0213343	ITGB2	1
GO:1904092	regulation of autophagic cell death	1/47	4/18723	0.0100042	0.0386115	0.0213343	LAPTM5	1
GO:1904844	response to L-glutamine	1/47	4/18723	0.0100042	0.0386115	0.0213343	CYBB	1
GO:1905451	positive regulation of Fc-gamma receptor signaling pathway involved in phagocytosis	1/47	4/18723	0.0100042	0.0386115	0.0213343	PTPRC	1
GO:0032386	regulation of intracellular transport	4/47	337/18723	0.0100078	0.0386115	0.0213343	GZMB/HCLS1/ITGB2/LCP1	4
GO:0010950	positive regulation of endopeptidase activity	3/47	179/18723	0.0102371	0.0392734	0.0217	AIM2/LAPTM5/LCK	3
GO:0030865	cortical cytoskeleton organization	2/47	61/18723	0.0102726	0.0392734	0.0217	LCP1/PLEK	2
GO:0043030	regulation of macrophage activation	2/47	61/18723	0.0102726	0.0392734	0.0217	CCL3/PTPRC	2
GO:2000401	regulation of lymphocyte migration	2/47	61/18723	0.0102726	0.0392734	0.0217	AIF1/CCL3	2
GO:0045765	regulation of angiogenesis	4/47	342/18723	0.010522	0.040059	0.0221341	CXCR4/CYBB/ITGAX/STAT1	4
GO:0045766	positive regulation of angiogenesis	3/47	181/18723	0.0105493	0.040059	0.0221341	CXCR4/CYBB/ITGAX	3
GO:1904018	positive regulation of vasculature development	3/47	181/18723	0.0105493	0.040059	0.0221341	CXCR4/CYBB/ITGAX	3
GO:0032731	positive regulation of interleukin-1 beta production	2/47	62/18723	0.0105981	0.0400638	0.0221368	AIM2/CCL3	2
GO:0048002	antigen processing and presentation of peptide antigen	2/47	62/18723	0.0105981	0.0400638	0.0221368	HLA-DOA/IFI30	2
GO:0032233	positive regulation of actin filament bundle assembly	2/47	63/18723	0.0109283	0.0412193	0.0227752	GPR65/PLEK	2
GO:1901342	regulation of vasculature development	4/47	348/18723	0.0111613	0.0420044	0.023209	CXCR4/CYBB/ITGAX/STAT1	4
GO:0045670	regulation of osteoclast differentiation	2/47	64/18723	0.0112629	0.0422922	0.0233681	CCL3/LILRB1	2
GO:0006887	exocytosis	4/47	352/18723	0.0116012	0.0433724	0.0239649	CCL3/FGR/ITGB2/PLEK	4
GO:0071677	positive regulation of mononuclear cell migration	2/47	65/18723	0.011602	0.0433724	0.0239649	AIF1/CCL3	2
GO:0001906	cell killing	3/47	188/18723	0.0116855	0.0435881	0.0240841	GZMB/LILRB1/PTPRC	3
GO:0002562	somatic diversification of immune receptors via germline recombination within a single locus	2/47	66/18723	0.0119456	0.0441672	0.0244041	BATF/PTPRC	2
GO:0016444	somatic cell DNA recombination	2/47	66/18723	0.0119456	0.0441672	0.0244041	BATF/PTPRC	2
GO:0042093	T-helper cell differentiation	2/47	66/18723	0.0119456	0.0441672	0.0244041	BATF/JAK3	2
GO:0050766	positive regulation of phagocytosis	2/47	66/18723	0.0119456	0.0441672	0.0244041	IL2RG/PTPRC	2
GO:0016445	somatic diversification of immunoglobulins	2/47	67/18723	0.0122936	0.0443325	0.0244954	BATF/PTPRC	2
GO:0072665	protein localization to vacuole	2/47	67/18723	0.0122936	0.0443325	0.0244954	GBP1/LAPTM5	2
GO:0002309	T cell proliferation involved in immune response	1/47	5/18723	0.0124899	0.0443325	0.0244954	LILRB1	1
GO:0002580	regulation of antigen processing and presentation of peptide or polysaccharide antigen via MHC class II	1/47	5/18723	0.0124899	0.0443325	0.0244954	HLA-DOA	1
GO:0010572	positive regulation of platelet activation	1/47	5/18723	0.0124899	0.0443325	0.0244954	PLEK	1
GO:0014063	negative regulation of serotonin secretion	1/47	5/18723	0.0124899	0.0443325	0.0244954	LILRB1	1
GO:0014900	muscle hyperplasia	1/47	5/18723	0.0124899	0.0443325	0.0244954	AIF1	1
GO:0030885	regulation of myeloid dendritic cell activation	1/47	5/18723	0.0124899	0.0443325	0.0244954	CD2	1
GO:0035470	positive regulation of vascular wound healing	1/47	5/18723	0.0124899	0.0443325	0.0244954	CXCR4	1
GO:0038146	chemokine (C-X-C motif) ligand 12 signaling pathway	1/47	5/18723	0.0124899	0.0443325	0.0244954	CXCR4	1
GO:0046874	quinolinate metabolic process	1/47	5/18723	0.0124899	0.0443325	0.0244954	KMO	1
GO:0061737	leukotriene signaling pathway	1/47	5/18723	0.0124899	0.0443325	0.0244954	RGS1	1
GO:0071315	cellular response to morphine	1/47	5/18723	0.0124899	0.0443325	0.0244954	AIF1	1
GO:0071317	cellular response to isoquinoline alkaloid	1/47	5/18723	0.0124899	0.0443325	0.0244954	AIF1	1
GO:0071672	negative regulation of smooth muscle cell chemotaxis	1/47	5/18723	0.0124899	0.0443325	0.0244954	AIF1	1
GO:0072162	metanephric mesenchymal cell differentiation	1/47	5/18723	0.0124899	0.0443325	0.0244954	STAT1	1
GO:2000503	positive regulation of natural killer cell chemotaxis	1/47	5/18723	0.0124899	0.0443325	0.0244954	CCL3	1
GO:2000697	negative regulation of epithelial cell differentiation involved in kidney development	1/47	5/18723	0.0124899	0.0443325	0.0244954	STAT1	1
GO:2001205	negative regulation of osteoclast development	1/47	5/18723	0.0124899	0.0443325	0.0244954	LILRB1	1
GO:0002294	CD4-positive, alpha-beta T cell differentiation involved in immune response	2/47	68/18723	0.0126461	0.0446987	0.0246977	BATF/JAK3	2
GO:0042267	natural killer cell mediated cytotoxicity	2/47	68/18723	0.0126461	0.0446987	0.0246977	GZMB/LILRB1	2
GO:0031589	cell-substrate adhesion	4/47	363/18723	0.0128684	0.0453893	0.0250793	GBP1/ITGAL/ITGB2/LPXN	4
GO:0002287	alpha-beta T cell activation involved in immune response	2/47	69/18723	0.0130029	0.0456728	0.0252359	BATF/JAK3	2
GO:0002293	alpha-beta T cell differentiation involved in immune response	2/47	69/18723	0.0130029	0.0456728	0.0252359	BATF/JAK3	2
GO:0022408	negative regulation of cell-cell adhesion	3/47	196/18723	0.0130675	0.0458042	0.0253085	JAK3/LAPTM5/LILRB1	3
GO:0010952	positive regulation of peptidase activity	3/47	197/18723	0.0132466	0.0463355	0.0256021	AIM2/LAPTM5/LCK	3
GO:0002548	monocyte chemotaxis	2/47	70/18723	0.0133641	0.04665	0.0257759	AIF1/CCL3	2
GO:0002228	natural killer cell mediated immunity	2/47	71/18723	0.0137297	0.0477285	0.0263718	GZMB/LILRB1	2
GO:0061515	myeloid cell development	2/47	71/18723	0.0137297	0.0477285	0.0263718	EVI2B/LILRB1	2
GO:0033627	cell adhesion mediated by integrin	2/47	72/18723	0.0140996	0.0489135	0.0270266	ITGB2/LPXN	2
GO:0032388	positive regulation of intracellular transport	3/47	202/18723	0.0141629	0.0490323	0.0270922	GZMB/HCLS1/ITGB2	3
GO:0002637	regulation of immunoglobulin production	2/47	73/18723	0.0144738	0.0497801	0.0275054	PTPRC/SASH3	2
GO:0032732	positive regulation of interleukin-1 production	2/47	73/18723	0.0144738	0.0497801	0.0275054	AIM2/CCL3	2
GO:0002437	inflammatory response to antigenic stimulus	2/47	74/18723	0.0148523	0.0497801	0.0275054	CD68/FGR	2
GO:0006801	superoxide metabolic process	2/47	74/18723	0.0148523	0.0497801	0.0275054	CYBB/ITGB2	2
GO:0001844	protein insertion into mitochondrial membrane involved in apoptotic signaling pathway	1/47	6/18723	0.0149695	0.0497801	0.0275054	GZMB	1
GO:0002278	eosinophil activation involved in immune response	1/47	6/18723	0.0149695	0.0497801	0.0275054	CCL3	1
GO:0002583	regulation of antigen processing and presentation of peptide antigen	1/47	6/18723	0.0149695	0.0497801	0.0275054	HLA-DOA	1
GO:0002826	negative regulation of T-helper 1 type immune response	1/47	6/18723	0.0149695	0.0497801	0.0275054	JAK3	1
GO:0035723	interleukin-15-mediated signaling pathway	1/47	6/18723	0.0149695	0.0497801	0.0275054	IL2RG	1
GO:0043308	eosinophil degranulation	1/47	6/18723	0.0149695	0.0497801	0.0275054	CCL3	1
GO:0060369	positive regulation of Fc receptor mediated stimulatory signaling pathway	1/47	6/18723	0.0149695	0.0497801	0.0275054	PTPRC	1
GO:0071350	cellular response to interleukin-15	1/47	6/18723	0.0149695	0.0497801	0.0275054	IL2RG	1
GO:0072257	metanephric nephron tubule epithelial cell differentiation	1/47	6/18723	0.0149695	0.0497801	0.0275054	STAT1	1
GO:0072307	regulation of metanephric nephron tubule epithelial cell differentiation	1/47	6/18723	0.0149695	0.0497801	0.0275054	STAT1	1
GO:0097411	hypoxia-inducible factor-1alpha signaling pathway	1/47	6/18723	0.0149695	0.0497801	0.0275054	CYBB	1
GO:1903613	regulation of protein tyrosine phosphatase activity	1/47	6/18723	0.0149695	0.0497801	0.0275054	PTPRC	1
GO:1905449	regulation of Fc-gamma receptor signaling pathway involved in phagocytosis	1/47	6/18723	0.0149695	0.0497801	0.0275054	PTPRC	1
GO:2001186	negative regulation of CD8-positive, alpha-beta T cell activation	1/47	6/18723	0.0149695	0.0497801	0.0275054	LILRB1	1
GO:2001188	regulation of T cell activation via T cell receptor contact with antigen bound to MHC molecule on antigen presenting cell	1/47	6/18723	0.0149695	0.0497801	0.0275054	LILRB1	1
GO:2001199	negative regulation of dendritic cell differentiation	1/47	6/18723	0.0149695	0.0497801	0.0275054	LILRB1	1
GO:0016064	immunoglobulin mediated immune response	3/47	207/18723	0.0151147	0.0501641	0.0277176	BATF/HLA-DOA/PTPRC	3
GO:0002292	T cell differentiation involved in immune response	2/47	75/18723	0.0152351	0.0504643	0.0278834	BATF/JAK3	2
GO:0019724	B cell mediated immunity	3/47	210/18723	0.0157028	0.0519116	0.0286831	BATF/HLA-DOA/PTPRC	3
GO:0002200	somatic diversification of immune receptors	2/47	77/18723	0.0160133	0.0528344	0.029193	BATF/PTPRC	2
GO:0006919	activation of cysteine-type endopeptidase activity involved in apoptotic process	2/47	78/18723	0.0164086	0.0537184	0.0296815	LAPTM5/LCK	2
GO:0030500	regulation of bone mineralization	2/47	78/18723	0.0164086	0.0537184	0.0296815	CCL3/SRGN	2
GO:0070373	negative regulation of ERK1 and ERK2 cascade	2/47	78/18723	0.0164086	0.0537184	0.0296815	GBP1/PTPRC	2
GO:0090559	regulation of membrane permeability	2/47	78/18723	0.0164086	0.0537184	0.0296815	GZMB/LAPTM5	2
GO:0014068	positive regulation of phosphatidylinositol 3-kinase signaling	2/47	79/18723	0.0168082	0.0547651	0.0302598	FGR/HCLS1	2
GO:0008154	actin polymerization or depolymerization	3/47	218/18723	0.0173338	0.0547651	0.0302598	AIF1/HCLS1/PLEK	3
GO:0045088	regulation of innate immune response	3/47	218/18723	0.0173338	0.0547651	0.0302598	AIM2/FGR/LILRB1	3
GO:0002447	eosinophil mediated immunity	1/47	7/18723	0.017443	0.0547651	0.0302598	CCL3	1
GO:0002925	positive regulation of humoral immune response mediated by circulating immunoglobulin	1/47	7/18723	0.017443	0.0547651	0.0302598	PTPRC	1
GO:0030046	parallel actin filament bundle assembly	1/47	7/18723	0.017443	0.0547651	0.0302598	AIF1	1
GO:0032074	negative regulation of nuclease activity	1/47	7/18723	0.017443	0.0547651	0.0302598	GZMA	1
GO:0034354	'de novo' NAD biosynthetic process from tryptophan	1/47	7/18723	0.017443	0.0547651	0.0302598	KMO	1
GO:0043307	eosinophil activation	1/47	7/18723	0.017443	0.0547651	0.0302598	CCL3	1
GO:0043313	regulation of neutrophil degranulation	1/47	7/18723	0.017443	0.0547651	0.0302598	ITGB2	1
GO:0043615	astrocyte cell migration	1/47	7/18723	0.017443	0.0547651	0.0302598	CCL3	1
GO:0045588	positive regulation of gamma-delta T cell differentiation	1/47	7/18723	0.017443	0.0547651	0.0302598	PTPRC	1
GO:0046719	regulation by virus of viral protein levels in host cell	1/47	7/18723	0.017443	0.0547651	0.0302598	STAT1	1
GO:0070106	interleukin-27-mediated signaling pathway	1/47	7/18723	0.017443	0.0547651	0.0302598	STAT1	1
GO:0070244	negative regulation of thymocyte apoptotic process	1/47	7/18723	0.017443	0.0547651	0.0302598	JAK3	1
GO:0071671	regulation of smooth muscle cell chemotaxis	1/47	7/18723	0.017443	0.0547651	0.0302598	AIF1	1
GO:0097052	L-kynurenine metabolic process	1/47	7/18723	0.017443	0.0547651	0.0302598	KMO	1
GO:0097212	lysosomal membrane organization	1/47	7/18723	0.017443	0.0547651	0.0302598	LAPTM5	1
GO:1904044	response to aldosterone	1/47	7/18723	0.017443	0.0547651	0.0302598	CYBB	1
GO:1904141	positive regulation of microglial cell migration	1/47	7/18723	0.017443	0.0547651	0.0302598	CCL3	1
GO:2000646	positive regulation of receptor catabolic process	1/47	7/18723	0.017443	0.0547651	0.0302598	LAPTM5	1
GO:2000669	negative regulation of dendritic cell apoptotic process	1/47	7/18723	0.017443	0.0547651	0.0302598	LILRB1	1
GO:0097529	myeloid leukocyte migration	3/47	220/18723	0.0177559	0.0556439	0.0307454	AIF1/CCL3/ITGB2	3
GO:0001910	regulation of leukocyte mediated cytotoxicity	2/47	82/18723	0.0180317	0.0562989	0.0311073	LILRB1/PTPRC	2
GO:0002312	B cell activation involved in immune response	2/47	82/18723	0.0180317	0.0562989	0.0311073	BATF/PTPRC	2
GO:0050920	regulation of chemotaxis	3/47	223/18723	0.0183997	0.0573419	0.0316836	AIF1/CCL3/CXCR4	3
GO:0010921	regulation of phosphatase activity	2/47	84/18723	0.0188677	0.0586919	0.0324295	PLEK/PTPRC	2
GO:0051495	positive regulation of cytoskeleton organization	3/47	226/18723	0.0190565	0.0589963	0.0325977	GPR65/HCLS1/PLEK	3
GO:0046777	protein autophosphorylation	3/47	227/18723	0.0192783	0.0589963	0.0325977	FGR/ITK/PTPRC	3
GO:0045921	positive regulation of exocytosis	2/47	86/18723	0.0197199	0.0589963	0.0325977	FGR/ITGB2	2
GO:0000820	regulation of glutamine family amino acid metabolic process	1/47	8/18723	0.0199104	0.0589963	0.0325977	SLC7A7	1
GO:0002767	immune response-inhibiting cell surface receptor signaling pathway	1/47	8/18723	0.0199104	0.0589963	0.0325977	LILRB1	1
GO:0003339	regulation of mesenchymal to epithelial transition involved in metanephros morphogenesis	1/47	8/18723	0.0199104	0.0589963	0.0325977	STAT1	1
GO:0010911	regulation of isomerase activity	1/47	8/18723	0.0199104	0.0589963	0.0325977	ITGB2	1
GO:0010912	positive regulation of isomerase activity	1/47	8/18723	0.0199104	0.0589963	0.0325977	ITGB2	1
GO:0014049	positive regulation of glutamate secretion	1/47	8/18723	0.0199104	0.0589963	0.0325977	KMO	1
GO:0014062	regulation of serotonin secretion	1/47	8/18723	0.0199104	0.0589963	0.0325977	LILRB1	1
GO:0030223	neutrophil differentiation	1/47	8/18723	0.0199104	0.0589963	0.0325977	EVI2B	1
GO:0032071	regulation of endodeoxyribonuclease activity	1/47	8/18723	0.0199104	0.0589963	0.0325977	GZMA	1
GO:0032713	negative regulation of interleukin-4 production	1/47	8/18723	0.0199104	0.0589963	0.0325977	CD83	1
GO:0033239	negative regulation of cellular amine metabolic process	1/47	8/18723	0.0199104	0.0589963	0.0325977	ITGB2	1
GO:0034627	'de novo' NAD biosynthetic process	1/47	8/18723	0.0199104	0.0589963	0.0325977	KMO	1
GO:0035425	autocrine signaling	1/47	8/18723	0.0199104	0.0589963	0.0325977	CD68	1
GO:0042590	antigen processing and presentation of exogenous peptide antigen via MHC class I	1/47	8/18723	0.0199104	0.0589963	0.0325977	IFI30	1
GO:0050859	negative regulation of B cell receptor signaling pathway	1/47	8/18723	0.0199104	0.0589963	0.0325977	LPXN	1
GO:0060397	growth hormone receptor signaling pathway via JAK-STAT	1/47	8/18723	0.0199104	0.0589963	0.0325977	JAK3	1
GO:0071447	cellular response to hydroperoxide	1/47	8/18723	0.0199104	0.0589963	0.0325977	AIF1	1
GO:0072161	mesenchymal cell differentiation involved in kidney development	1/47	8/18723	0.0199104	0.0589963	0.0325977	STAT1	1
GO:1901509	regulation of endothelial tube morphogenesis	1/47	8/18723	0.0199104	0.0589963	0.0325977	ITGAX	1
GO:1903979	negative regulation of microglial cell activation	1/47	8/18723	0.0199104	0.0589963	0.0325977	PTPRC	1
GO:1904124	microglial cell migration	1/47	8/18723	0.0199104	0.0589963	0.0325977	CCL3	1
GO:1904139	regulation of microglial cell migration	1/47	8/18723	0.0199104	0.0589963	0.0325977	CCL3	1
GO:2000501	regulation of natural killer cell chemotaxis	1/47	8/18723	0.0199104	0.0589963	0.0325977	CCL3	1
GO:2001012	mesenchymal cell differentiation involved in renal system development	1/47	8/18723	0.0199104	0.0589963	0.0325977	STAT1	1
GO:0007260	tyrosine phosphorylation of STAT protein	2/47	88/18723	0.0205881	0.0608975	0.0336482	HCLS1/JAK3	2
GO:0032102	negative regulation of response to external stimulus	4/47	420/18723	0.0208482	0.0615586	0.0340135	AIF1/FGR/LILRB1/PTPRC	4
GO:2000116	regulation of cysteine-type endopeptidase activity	3/47	235/18723	0.0211046	0.062207	0.0343717	AIM2/LAPTM5/LCK	3
GO:0072594	establishment of protein localization to organelle	4/47	422/18723	0.0211729	0.0622993	0.0344227	CD68/GZMB/HCLS1/LAPTM5	4
GO:0045638	negative regulation of myeloid cell differentiation	2/47	90/18723	0.0214721	0.0630696	0.0348483	CCL3/LILRB1	2
GO:0032103	positive regulation of response to external stimulus	4/47	427/18723	0.0219984	0.0640386	0.0353838	AIF1/AIM2/CCL3/CXCR4	4
GO:0048525	negative regulation of viral process	2/47	92/18723	0.0223717	0.0640386	0.0353838	APOBEC3G/STAT1	2
GO:0002576	platelet degranulation	1/47	9/18723	0.0223717	0.0640386	0.0353838	PLEK	1
GO:0006569	tryptophan catabolic process	1/47	9/18723	0.0223717	0.0640386	0.0353838	KMO	1
GO:0014824	artery smooth muscle contraction	1/47	9/18723	0.0223717	0.0640386	0.0353838	CD38	1
GO:0032815	negative regulation of natural killer cell activation	1/47	9/18723	0.0223717	0.0640386	0.0353838	FGR	1
GO:0035701	hematopoietic stem cell migration	1/47	9/18723	0.0223717	0.0640386	0.0353838	PTPRC	1
GO:0042436	indole-containing compound catabolic process	1/47	9/18723	0.0223717	0.0640386	0.0353838	KMO	1
GO:0045586	regulation of gamma-delta T cell differentiation	1/47	9/18723	0.0223717	0.0640386	0.0353838	PTPRC	1
GO:0046218	indolalkylamine catabolic process	1/47	9/18723	0.0223717	0.0640386	0.0353838	KMO	1
GO:0048304	positive regulation of isotype switching to IgG isotypes	1/47	9/18723	0.0223717	0.0640386	0.0353838	PTPRC	1
GO:0048539	bone marrow development	1/47	9/18723	0.0223717	0.0640386	0.0353838	PTPRC	1
GO:0071670	smooth muscle cell chemotaxis	1/47	9/18723	0.0223717	0.0640386	0.0353838	AIF1	1
GO:0090269	fibroblast growth factor production	1/47	9/18723	0.0223717	0.0640386	0.0353838	AIF1	1
GO:0090270	regulation of fibroblast growth factor production	1/47	9/18723	0.0223717	0.0640386	0.0353838	AIF1	1
GO:0002690	positive regulation of leukocyte chemotaxis	2/47	94/18723	0.0232867	0.0664321	0.0367062	AIF1/CCL3	2
GO:0030316	osteoclast differentiation	2/47	94/18723	0.0232867	0.0664321	0.0367062	CCL3/LILRB1	2
GO:0032479	regulation of type I interferon production	2/47	95/18723	0.0237499	0.0674587	0.0372735	LILRB1/STAT1	2
GO:0032606	type I interferon production	2/47	95/18723	0.0237499	0.0674587	0.0372735	LILRB1/STAT1	2
GO:0031668	cellular response to extracellular stimulus	3/47	246/18723	0.0237666	0.0674587	0.0372735	AIF1/CD68/PTPRC	3
GO:0070167	regulation of biomineral tissue development	2/47	97/18723	0.0246878	0.0690732	0.0381656	CCL3/SRGN	2
GO:0001820	serotonin secretion	1/47	10/18723	0.024827	0.0690732	0.0381656	LILRB1	1
GO:0001865	NK T cell differentiation	1/47	10/18723	0.024827	0.0690732	0.0381656	ITK	1
GO:0002765	immune response-inhibiting signal transduction	1/47	10/18723	0.024827	0.0690732	0.0381656	LILRB1	1
GO:0032070	regulation of deoxyribonuclease activity	1/47	10/18723	0.024827	0.0690732	0.0381656	GZMA	1
GO:0035747	natural killer cell chemotaxis	1/47	10/18723	0.024827	0.0690732	0.0381656	CCL3	1
GO:0045625	regulation of T-helper 1 cell differentiation	1/47	10/18723	0.024827	0.0690732	0.0381656	JAK3	1
GO:0060368	regulation of Fc receptor mediated stimulatory signaling pathway	1/47	10/18723	0.024827	0.0690732	0.0381656	PTPRC	1
GO:0070383	DNA cytosine deamination	1/47	10/18723	0.024827	0.0690732	0.0381656	APOBEC3G	1
GO:0071803	positive regulation of podosome assembly	1/47	10/18723	0.024827	0.0690732	0.0381656	LCP1	1
GO:0072203	cell proliferation involved in metanephros development	1/47	10/18723	0.024827	0.0690732	0.0381656	STAT1	1
GO:1903980	positive regulation of microglial cell activation	1/47	10/18723	0.024827	0.0690732	0.0381656	CCL3	1
GO:0097305	response to alcohol	3/47	253/18723	0.0255515	0.0709718	0.0392146	CCL3/CCR5/CYBB	3
GO:0031341	regulation of cell killing	2/47	99/18723	0.0256407	0.0709855	0.0392222	LILRB1/PTPRC	2
GO:0110149	regulation of biomineralization	2/47	99/18723	0.0256407	0.0709855	0.0392222	CCL3/SRGN	2
GO:0043547	positive regulation of GTPase activity	3/47	255/18723	0.0260745	0.0719503	0.0397553	CCL3/GPR65/RGS1	3
GO:0051924	regulation of calcium ion transport	3/47	255/18723	0.0260745	0.0719503	0.0397553	CCL3/CXCR4/LILRB1	3
GO:0006576	cellular biogenic amine metabolic process	2/47	101/18723	0.0266084	0.0728809	0.0402695	ITGB2/KMO	2
GO:0031348	negative regulation of defense response	3/47	258/18723	0.0268698	0.0728809	0.0402695	FGR/LILRB1/PTPRC	3
GO:0032677	regulation of interleukin-8 production	2/47	102/18723	0.0270978	0.0728809	0.0402695	CD2/PTPRC	2
GO:0045927	positive regulation of growth	3/47	259/18723	0.0271378	0.0728809	0.0402695	CD38/CXCR4/SASH3	3
GO:0002357	defense response to tumor cell	1/47	11/18723	0.0272763	0.0728809	0.0402695	LAPTM5	1
GO:0002604	regulation of dendritic cell antigen processing and presentation	1/47	11/18723	0.0272763	0.0728809	0.0402695	CD68	1
GO:0006568	tryptophan metabolic process	1/47	11/18723	0.0272763	0.0728809	0.0402695	KMO	1
GO:0014820	tonic smooth muscle contraction	1/47	11/18723	0.0272763	0.0728809	0.0402695	CD38	1
GO:0033625	positive regulation of integrin activation	1/47	11/18723	0.0272763	0.0728809	0.0402695	PLEK	1
GO:0043312	neutrophil degranulation	1/47	11/18723	0.0272763	0.0728809	0.0402695	ITGB2	1
GO:0045060	negative thymic T cell selection	1/47	11/18723	0.0272763	0.0728809	0.0402695	PTPRC	1
GO:0048102	autophagic cell death	1/47	11/18723	0.0272763	0.0728809	0.0402695	LAPTM5	1
GO:0070189	kynurenine metabolic process	1/47	11/18723	0.0272763	0.0728809	0.0402695	KMO	1
GO:0070243	regulation of thymocyte apoptotic process	1/47	11/18723	0.0272763	0.0728809	0.0402695	JAK3	1
GO:0090160	Golgi to lysosome transport	1/47	11/18723	0.0272763	0.0728809	0.0402695	LAPTM5	1
GO:0097048	dendritic cell apoptotic process	1/47	11/18723	0.0272763	0.0728809	0.0402695	LILRB1	1
GO:1901030	positive regulation of mitochondrial outer membrane permeabilization involved in apoptotic signaling pathway	1/47	11/18723	0.0272763	0.0728809	0.0402695	GZMB	1
GO:1903265	positive regulation of tumor necrosis factor-mediated signaling pathway	1/47	11/18723	0.0272763	0.0728809	0.0402695	LAPTM5	1
GO:2000644	regulation of receptor catabolic process	1/47	11/18723	0.0272763	0.0728809	0.0402695	LAPTM5	1
GO:2000668	regulation of dendritic cell apoptotic process	1/47	11/18723	0.0272763	0.0728809	0.0402695	LILRB1	1
GO:0019233	sensory perception of pain	2/47	103/18723	0.0275909	0.073257	0.0404773	CCL3/CXCR4	2
GO:0030593	neutrophil chemotaxis	2/47	103/18723	0.0275909	0.073257	0.0404773	CCL3/ITGB2	2
GO:0032637	interleukin-8 production	2/47	103/18723	0.0275909	0.073257	0.0404773	CD2/PTPRC	2
GO:0046425	regulation of receptor signaling pathway via JAK-STAT	2/47	103/18723	0.0275909	0.073257	0.0404773	JAK3/PTPRC	2
GO:0048661	positive regulation of smooth muscle cell proliferation	2/47	104/18723	0.0280875	0.0744584	0.0411411	AIF1/STAT1	2
GO:0050730	regulation of peptidyl-tyrosine phosphorylation	3/47	264/18723	0.0284993	0.0754315	0.0416788	HCLS1/ITGB2/PTPRC	3
GO:0032231	regulation of actin filament bundle assembly	2/47	105/18723	0.0285878	0.0755471	0.0417426	GPR65/PLEK	2
GO:1905477	positive regulation of protein localization to membrane	2/47	106/18723	0.0290917	0.0764995	0.0422689	GZMB/ITGB2	2
GO:0002824	positive regulation of adaptive immune response based on somatic recombination of immune receptors built from immunoglobulin superfamily domains	2/47	107/18723	0.0295991	0.0764995	0.0422689	PTPRC/SASH3	2
GO:0006216	cytidine catabolic process	1/47	12/18723	0.0297195	0.0764995	0.0422689	APOBEC3G	1
GO:0009972	cytidine deamination	1/47	12/18723	0.0297195	0.0764995	0.0422689	APOBEC3G	1
GO:0016554	cytidine to uridine editing	1/47	12/18723	0.0297195	0.0764995	0.0422689	APOBEC3G	1
GO:0031953	negative regulation of protein autophosphorylation	1/47	12/18723	0.0297195	0.0764995	0.0422689	PTPRC	1
GO:0043383	negative T cell selection	1/47	12/18723	0.0297195	0.0764995	0.0422689	PTPRC	1
GO:0046087	cytidine metabolic process	1/47	12/18723	0.0297195	0.0764995	0.0422689	APOBEC3G	1
GO:0051639	actin filament network formation	1/47	12/18723	0.0297195	0.0764995	0.0422689	LCP1	1
GO:0070493	thrombin-activated receptor signaling pathway	1/47	12/18723	0.0297195	0.0764995	0.0422689	PLEK	1
GO:0071635	negative regulation of transforming growth factor beta production	1/47	12/18723	0.0297195	0.0764995	0.0422689	LILRB1	1
GO:0072182	regulation of nephron tubule epithelial cell differentiation	1/47	12/18723	0.0297195	0.0764995	0.0422689	STAT1	1
GO:0072683	T cell extravasation	1/47	12/18723	0.0297195	0.0764995	0.0422689	ITGAL	1
GO:0140052	cellular response to oxidised low-density lipoprotein particle stimulus	1/47	12/18723	0.0297195	0.0764995	0.0422689	CD68	1
GO:1902563	regulation of neutrophil activation	1/47	12/18723	0.0297195	0.0764995	0.0422689	ITGB2	1
GO:2000035	regulation of stem cell division	1/47	12/18723	0.0297195	0.0764995	0.0422689	EVI2B	1
GO:2001204	regulation of osteoclast development	1/47	12/18723	0.0297195	0.0764995	0.0422689	LILRB1	1
GO:0034446	substrate adhesion-dependent cell spreading	2/47	108/18723	0.0301101	0.0773866	0.0427591	GBP1/LPXN	2
GO:0032611	interleukin-1 beta production	2/47	110/18723	0.0311426	0.0797971	0.0440909	AIM2/CCL3	2
GO:0032651	regulation of interleukin-1 beta production	2/47	110/18723	0.0311426	0.0797971	0.0440909	AIM2/CCL3	2
GO:0014066	regulation of phosphatidylinositol 3-kinase signaling	2/47	111/18723	0.0316642	0.0810103	0.0447612	FGR/HCLS1	2
GO:0003337	mesenchymal to epithelial transition involved in metanephros morphogenesis	1/47	13/18723	0.0321568	0.0812439	0.0448903	STAT1	1
GO:0006586	indolalkylamine metabolic process	1/47	13/18723	0.0321568	0.0812439	0.0448903	KMO	1
GO:0030836	positive regulation of actin filament depolymerization	1/47	13/18723	0.0321568	0.0812439	0.0448903	PLEK	1
GO:0042492	gamma-delta T cell differentiation	1/47	13/18723	0.0321568	0.0812439	0.0448903	PTPRC	1
GO:0048302	regulation of isotype switching to IgG isotypes	1/47	13/18723	0.0321568	0.0812439	0.0448903	PTPRC	1
GO:0071801	regulation of podosome assembly	1/47	13/18723	0.0321568	0.0812439	0.0448903	LCP1	1
GO:1903977	positive regulation of glial cell migration	1/47	13/18723	0.0321568	0.0812439	0.0448903	CCL3	1
GO:2001198	regulation of dendritic cell differentiation	1/47	13/18723	0.0321568	0.0812439	0.0448903	LILRB1	1
GO:0002821	positive regulation of adaptive immune response	2/47	112/18723	0.0321891	0.0812439	0.0448903	PTPRC/SASH3	2
GO:0110053	regulation of actin filament organization	3/47	278/18723	0.0325029	0.081913	0.0452601	GPR65/HCLS1/PLEK	3
GO:0002708	positive regulation of lymphocyte mediated immunity	2/47	113/18723	0.0327176	0.0822084	0.0454233	PTPRC/SASH3	2
GO:0031623	receptor internalization	2/47	113/18723	0.0327176	0.0822084	0.0454233	ITGB2/LILRB1	2
GO:1904892	regulation of receptor signaling pathway via STAT	2/47	114/18723	0.0332494	0.0834205	0.046093	JAK3/PTPRC	2
GO:0030278	regulation of ossification	2/47	115/18723	0.0337847	0.0842708	0.0465628	CCL3/SRGN	2
GO:0043279	response to alkaloid	2/47	115/18723	0.0337847	0.0842708	0.0465628	AIF1/CXCR4	2
GO:0071675	regulation of mononuclear cell migration	2/47	115/18723	0.0337847	0.0842708	0.0465628	AIF1/CCL3	2
GO:0006521	regulation of cellular amino acid metabolic process	1/47	14/18723	0.034588	0.0842708	0.0465628	SLC7A7	1
GO:0010771	negative regulation of cell morphogenesis involved in differentiation	1/47	14/18723	0.034588	0.0842708	0.0465628	GBP1	1
GO:0032688	negative regulation of interferon-beta production	1/47	14/18723	0.034588	0.0842708	0.0465628	LILRB1	1
GO:0033008	positive regulation of mast cell activation involved in immune response	1/47	14/18723	0.034588	0.0842708	0.0465628	FGR	1
GO:0043306	positive regulation of mast cell degranulation	1/47	14/18723	0.034588	0.0842708	0.0465628	FGR	1
GO:0043650	dicarboxylic acid biosynthetic process	1/47	14/18723	0.034588	0.0842708	0.0465628	KMO	1
GO:0043922	negative regulation by host of viral transcription	1/47	14/18723	0.034588	0.0842708	0.0465628	CCL3	1
GO:0045006	DNA deamination	1/47	14/18723	0.034588	0.0842708	0.0465628	APOBEC3G	1
GO:0045059	positive thymic T cell selection	1/47	14/18723	0.034588	0.0842708	0.0465628	PTPRC	1
GO:0046131	pyrimidine ribonucleoside metabolic process	1/47	14/18723	0.034588	0.0842708	0.0465628	APOBEC3G	1
GO:0046133	pyrimidine ribonucleoside catabolic process	1/47	14/18723	0.034588	0.0842708	0.0465628	APOBEC3G	1
GO:0048291	isotype switching to IgG isotypes	1/47	14/18723	0.034588	0.0842708	0.0465628	PTPRC	1
GO:0050966	detection of mechanical stimulus involved in sensory perception of pain	1/47	14/18723	0.034588	0.0842708	0.0465628	CXCR4	1
GO:0061043	regulation of vascular wound healing	1/47	14/18723	0.034588	0.0842708	0.0465628	CXCR4	1
GO:0072160	nephron tubule epithelial cell differentiation	1/47	14/18723	0.034588	0.0842708	0.0465628	STAT1	1
GO:0072540	T-helper 17 cell lineage commitment	1/47	14/18723	0.034588	0.0842708	0.0465628	BATF	1
GO:1900025	negative regulation of substrate adhesion-dependent cell spreading	1/47	14/18723	0.034588	0.0842708	0.0465628	GBP1	1
GO:0044403	biological process involved in symbiotic interaction	3/47	290/18723	0.0361576	0.0879679	0.0486056	CCL3/CCR5/CXCR4	3
GO:0051897	positive regulation of protein kinase B signaling	2/47	120/18723	0.0365115	0.0886427	0.0489784	CCL3/HCLS1	2
GO:0002468	dendritic cell antigen processing and presentation	1/47	15/18723	0.0370133	0.0886427	0.0489784	CD68	1
GO:0002730	regulation of dendritic cell cytokine production	1/47	15/18723	0.0370133	0.0886427	0.0489784	JAK3	1
GO:0014048	regulation of glutamate secretion	1/47	15/18723	0.0370133	0.0886427	0.0489784	KMO	1
GO:0014744	positive regulation of muscle adaptation	1/47	15/18723	0.0370133	0.0886427	0.0489784	AIF1	1
GO:0045064	T-helper 2 cell differentiation	1/47	15/18723	0.0370133	0.0886427	0.0489784	BATF	1
GO:0072075	metanephric mesenchyme development	1/47	15/18723	0.0370133	0.0886427	0.0489784	STAT1	1
GO:0098760	response to interleukin-7	1/47	15/18723	0.0370133	0.0886427	0.0489784	IL2RG	1
GO:0098761	cellular response to interleukin-7	1/47	15/18723	0.0370133	0.0886427	0.0489784	IL2RG	1
GO:1901741	positive regulation of myoblast fusion	1/47	15/18723	0.0370133	0.0886427	0.0489784	CD53	1
GO:1990822	basic amino acid transmembrane transport	1/47	15/18723	0.0370133	0.0886427	0.0489784	SLC7A7	1
GO:0002688	regulation of leukocyte chemotaxis	2/47	122/18723	0.0376254	0.0898533	0.0496474	AIF1/CCL3	2
GO:1990266	neutrophil migration	2/47	122/18723	0.0376254	0.0898533	0.0496474	CCL3/ITGB2	2
GO:0030168	platelet activation	2/47	123/18723	0.0381872	0.0910661	0.0503174	LCK/PLEK	2
GO:0071621	granulocyte chemotaxis	2/47	125/18723	0.0393206	0.0917012	0.0506684	CCL3/ITGB2	2
GO:0002371	dendritic cell cytokine production	1/47	16/18723	0.0394326	0.0917012	0.0506684	JAK3	1
GO:0002399	MHC class II protein complex assembly	1/47	16/18723	0.0394326	0.0917012	0.0506684	HLA-DOA	1
GO:0002503	peptide antigen assembly with MHC class II protein complex	1/47	16/18723	0.0394326	0.0917012	0.0506684	HLA-DOA	1
GO:0009074	aromatic amino acid family catabolic process	1/47	16/18723	0.0394326	0.0917012	0.0506684	KMO	1
GO:0010919	regulation of inositol phosphate biosynthetic process	1/47	16/18723	0.0394326	0.0917012	0.0506684	PLEK	1
GO:0034116	positive regulation of heterotypic cell-cell adhesion	1/47	16/18723	0.0394326	0.0917012	0.0506684	LCK	1
GO:0045651	positive regulation of macrophage differentiation	1/47	16/18723	0.0394326	0.0917012	0.0506684	HCLS1	1
GO:0045779	negative regulation of bone resorption	1/47	16/18723	0.0394326	0.0917012	0.0506684	CD38	1
GO:0045869	negative regulation of single stranded viral RNA replication via double stranded DNA intermediate	1/47	16/18723	0.0394326	0.0917012	0.0506684	APOBEC3G	1
GO:0046135	pyrimidine nucleoside catabolic process	1/47	16/18723	0.0394326	0.0917012	0.0506684	APOBEC3G	1
GO:0050862	positive regulation of T cell receptor signaling pathway	1/47	16/18723	0.0394326	0.0917012	0.0506684	LCK	1
GO:0050965	detection of temperature stimulus involved in sensory perception of pain	1/47	16/18723	0.0394326	0.0917012	0.0506684	CXCR4	1
GO:0051770	positive regulation of nitric-oxide synthase biosynthetic process	1/47	16/18723	0.0394326	0.0917012	0.0506684	STAT1	1
GO:0070242	thymocyte apoptotic process	1/47	16/18723	0.0394326	0.0917012	0.0506684	JAK3	1
GO:0071361	cellular response to ethanol	1/47	16/18723	0.0394326	0.0917012	0.0506684	CYBB	1
GO:0072283	metanephric renal vesicle morphogenesis	1/47	16/18723	0.0394326	0.0917012	0.0506684	STAT1	1
GO:1902931	negative regulation of alcohol biosynthetic process	1/47	16/18723	0.0394326	0.0917012	0.0506684	PLEK	1
GO:2001235	positive regulation of apoptotic signaling pathway	2/47	126/18723	0.0398921	0.092642	0.0511882	LCK/PTPRC	2
GO:0006911	phagocytosis, engulfment	2/47	127/18723	0.0404668	0.0938473	0.0518542	AIF1/ITGB2	2
GO:0032612	interleukin-1 production	2/47	128/18723	0.0410446	0.0947962	0.0523785	AIM2/CCL3	2
GO:0032652	regulation of interleukin-1 production	2/47	128/18723	0.0410446	0.0947962	0.0523785	AIM2/CCL3	2
GO:0035303	regulation of dephosphorylation	2/47	128/18723	0.0410446	0.0947962	0.0523785	PLEK/PTPRC	2
GO:0043280	positive regulation of cysteine-type endopeptidase activity involved in apoptotic process	2/47	129/18723	0.0416256	0.095729	0.0528939	LAPTM5/LCK	2
GO:0001666	response to hypoxia	3/47	307/18723	0.0416843	0.095729	0.0528939	CD38/CXCR4/CYBB	3
GO:0033623	regulation of integrin activation	1/47	17/18723	0.041846	0.095729	0.0528939	PLEK	1
GO:0036035	osteoclast development	1/47	17/18723	0.041846	0.095729	0.0528939	LILRB1	1
GO:0042053	regulation of dopamine metabolic process	1/47	17/18723	0.041846	0.095729	0.0528939	ITGB2	1
GO:0042069	regulation of catecholamine metabolic process	1/47	17/18723	0.041846	0.095729	0.0528939	ITGB2	1
GO:2000696	regulation of epithelial cell differentiation involved in kidney development	1/47	17/18723	0.041846	0.095729	0.0528939	STAT1	1
GO:0070372	regulation of ERK1 and ERK2 cascade	3/47	309/18723	0.0423612	0.0967763	0.0534726	CCL3/GBP1/PTPRC	3
GO:0001956	positive regulation of neurotransmitter secretion	1/47	18/18723	0.0442534	0.099217	0.0548212	KMO	1
GO:0002283	neutrophil activation involved in immune response	1/47	18/18723	0.0442534	0.099217	0.0548212	ITGB2	1
GO:0002295	T-helper cell lineage commitment	1/47	18/18723	0.0442534	0.099217	0.0548212	BATF	1
GO:0002501	peptide antigen assembly with MHC protein complex	1/47	18/18723	0.0442534	0.099217	0.0548212	HLA-DOA	1
GO:0002923	regulation of humoral immune response mediated by circulating immunoglobulin	1/47	18/18723	0.0442534	0.099217	0.0548212	PTPRC	1
GO:0031643	positive regulation of myelination	1/47	18/18723	0.0442534	0.099217	0.0548212	ITGAX	1
GO:0043217	myelin maintenance	1/47	18/18723	0.0442534	0.099217	0.0548212	CXCR4	1
GO:0045623	negative regulation of T-helper cell differentiation	1/47	18/18723	0.0442534	0.099217	0.0548212	JAK3	1
GO:0045953	negative regulation of natural killer cell mediated cytotoxicity	1/47	18/18723	0.0442534	0.099217	0.0548212	LILRB1	1
GO:0046851	negative regulation of bone remodeling	1/47	18/18723	0.0442534	0.099217	0.0548212	CD38	1
GO:0071800	podosome assembly	1/47	18/18723	0.0442534	0.099217	0.0548212	LCP1	1
GO:0072234	metanephric nephron tubule development	1/47	18/18723	0.0442534	0.099217	0.0548212	STAT1	1
GO:0150078	positive regulation of neuroinflammatory response	1/47	18/18723	0.0442534	0.099217	0.0548212	CCL3	1
GO:0150079	negative regulation of neuroinflammatory response	1/47	18/18723	0.0442534	0.099217	0.0548212	PTPRC	1
GO:0008277	regulation of G protein-coupled receptor signaling pathway	2/47	134/18723	0.0445769	0.0996772	0.0550754	PLEK/RGS1	2
GO:0042552	myelination	2/47	134/18723	0.0445769	0.0996772	0.0550754	CXCR4/ITGAX	2
GO:0019058	viral life cycle	3/47	317/18723	0.0451243	0.100588	0.0555789	APOBEC3G/CCR5/CXCR4	3
GO:0002687	positive regulation of leukocyte migration	2/47	135/18723	0.0451763	0.100588	0.0555789	AIF1/CCL3	2
GO:0003158	endothelium development	2/47	136/18723	0.0457787	0.100588	0.0555789	CXCR4/ITGAX	2
GO:0007272	ensheathment of neurons	2/47	136/18723	0.0457787	0.100588	0.0555789	CXCR4/ITGAX	2
GO:0008366	axon ensheathment	2/47	136/18723	0.0457787	0.100588	0.0555789	CXCR4/ITGAX	2
GO:0099024	plasma membrane invagination	2/47	136/18723	0.0457787	0.100588	0.0555789	AIF1/ITGB2	2
GO:1903305	regulation of regulated secretory pathway	2/47	136/18723	0.0457787	0.100588	0.0555789	FGR/ITGB2	2
GO:1901214	regulation of neuron death	3/47	319/18723	0.0458289	0.100588	0.0555789	CCL3/ITGB2/KMO	3
GO:0071496	cellular response to external stimulus	3/47	320/18723	0.0461832	0.100588	0.0555789	AIF1/CD68/PTPRC	3
GO:0002396	MHC protein complex assembly	1/47	19/18723	0.0466549	0.100588	0.0555789	HLA-DOA	1
GO:0002716	negative regulation of natural killer cell mediated immunity	1/47	19/18723	0.0466549	0.100588	0.0555789	LILRB1	1
GO:0002888	positive regulation of myeloid leukocyte mediated immunity	1/47	19/18723	0.0466549	0.100588	0.0555789	ITGB2	1
GO:0015802	basic amino acid transport	1/47	19/18723	0.0466549	0.100588	0.0555789	SLC7A7	1
GO:0043031	negative regulation of macrophage activation	1/47	19/18723	0.0466549	0.100588	0.0555789	PTPRC	1
GO:0044546	NLRP3 inflammasome complex assembly	1/47	19/18723	0.0466549	0.100588	0.0555789	AIM2	1
GO:0045091	regulation of single stranded viral RNA replication via double stranded DNA intermediate	1/47	19/18723	0.0466549	0.100588	0.0555789	APOBEC3G	1
GO:0048245	eosinophil chemotaxis	1/47	19/18723	0.0466549	0.100588	0.0555789	CCL3	1
GO:0050961	detection of temperature stimulus involved in sensory perception	1/47	19/18723	0.0466549	0.100588	0.0555789	CXCR4	1
GO:0051957	positive regulation of amino acid transport	1/47	19/18723	0.0466549	0.100588	0.0555789	KMO	1
GO:0070233	negative regulation of T cell apoptotic process	1/47	19/18723	0.0466549	0.100588	0.0555789	JAK3	1
GO:0072074	kidney mesenchyme development	1/47	19/18723	0.0466549	0.100588	0.0555789	STAT1	1
GO:0072077	renal vesicle morphogenesis	1/47	19/18723	0.0466549	0.100588	0.0555789	STAT1	1
GO:0140131	positive regulation of lymphocyte chemotaxis	1/47	19/18723	0.0466549	0.100588	0.0555789	CCL3	1
GO:1901739	regulation of myoblast fusion	1/47	19/18723	0.0466549	0.100588	0.0555789	CD53	1
GO:1901881	positive regulation of protein depolymerization	1/47	19/18723	0.0466549	0.100588	0.0555789	PLEK	1
GO:1903975	regulation of glial cell migration	1/47	19/18723	0.0466549	0.100588	0.0555789	CCL3	1
GO:2000251	positive regulation of actin cytoskeleton reorganization	1/47	19/18723	0.0466549	0.100588	0.0555789	HCLS1	1
GO:2001185	regulation of CD8-positive, alpha-beta T cell activation	1/47	19/18723	0.0466549	0.100588	0.0555789	LILRB1	1
GO:0036293	response to decreased oxygen levels	3/47	322/18723	0.0468961	0.100979	0.0557949	CD38/CXCR4/CYBB	3
GO:0030183	B cell differentiation	2/47	141/18723	0.0488354	0.103503	0.0571895	JAK3/PTPRC	2
GO:0006525	arginine metabolic process	1/47	20/18723	0.0490505	0.103503	0.0571895	SLC7A7	1
GO:0006837	serotonin transport	1/47	20/18723	0.0490505	0.103503	0.0571895	LILRB1	1
GO:0006896	Golgi to vacuole transport	1/47	20/18723	0.0490505	0.103503	0.0571895	LAPTM5	1
GO:0014047	glutamate secretion	1/47	20/18723	0.0490505	0.103503	0.0571895	KMO	1
GO:0016553	base conversion or substitution editing	1/47	20/18723	0.0490505	0.103503	0.0571895	APOBEC3G	1
GO:0032930	positive regulation of superoxide anion generation	1/47	20/18723	0.0490505	0.103503	0.0571895	ITGB2	1
GO:0033005	positive regulation of mast cell activation	1/47	20/18723	0.0490505	0.103503	0.0571895	FGR	1
GO:0034104	negative regulation of tissue remodeling	1/47	20/18723	0.0490505	0.103503	0.0571895	CD38	1
GO:0039692	single stranded viral RNA replication via double stranded DNA intermediate	1/47	20/18723	0.0490505	0.103503	0.0571895	APOBEC3G	1
GO:0043011	myeloid dendritic cell differentiation	1/47	20/18723	0.0490505	0.103503	0.0571895	BATF	1
GO:0045063	T-helper 1 cell differentiation	1/47	20/18723	0.0490505	0.103503	0.0571895	JAK3	1
GO:0060231	mesenchymal to epithelial transition	1/47	20/18723	0.0490505	0.103503	0.0571895	STAT1	1
GO:0072087	renal vesicle development	1/47	20/18723	0.0490505	0.103503	0.0571895	STAT1	1
GO:0140632	inflammasome complex assembly	1/47	20/18723	0.0490505	0.103503	0.0571895	AIM2	1
GO:2000010	positive regulation of protein localization to cell surface	1/47	20/18723	0.0490505	0.103503	0.0571895	CD247	1
GO:0007009	plasma membrane organization	2/47	142/18723	0.0494555	0.104227	0.0575896	CXCR4/PTPRC	2
GO:0070371	ERK1 and ERK2 cascade	3/47	330/18723	0.0498024	0.104828	0.0579212	CCL3/GBP1/PTPRC	3
GO:0006865	amino acid transport	2/47	143/18723	0.0500785	0.105277	0.0581697	KMO/SLC7A7	2
GO:0010324	membrane invagination	2/47	144/18723	0.0507044	0.105766	0.0584398	AIF1/ITGB2	2
GO:0014065	phosphatidylinositol 3-kinase signaling	2/47	144/18723	0.0507044	0.105766	0.0584398	FGR/HCLS1	2
GO:0031644	regulation of nervous system process	2/47	144/18723	0.0507044	0.105766	0.0584398	CCL3/ITGAX	2
GO:0046718	viral entry into host cell	2/47	144/18723	0.0507044	0.105766	0.0584398	CCR5/CXCR4	2
GO:0032516	positive regulation of phosphoprotein phosphatase activity	1/47	21/18723	0.0514402	0.105766	0.0584398	PTPRC	1
GO:0038083	peptidyl-tyrosine autophosphorylation	1/47	21/18723	0.0514402	0.105766	0.0584398	ITK	1
GO:0042454	ribonucleoside catabolic process	1/47	21/18723	0.0514402	0.105766	0.0584398	APOBEC3G	1
GO:0043373	CD4-positive, alpha-beta T cell lineage commitment	1/47	21/18723	0.0514402	0.105766	0.0584398	BATF	1
GO:0046641	positive regulation of alpha-beta T cell proliferation	1/47	21/18723	0.0514402	0.105766	0.0584398	PTPRC	1
GO:0048714	positive regulation of oligodendrocyte differentiation	1/47	21/18723	0.0514402	0.105766	0.0584398	CXCR4	1
GO:0050849	negative regulation of calcium-mediated signaling	1/47	21/18723	0.0514402	0.105766	0.0584398	PLEK	1
GO:0051767	nitric-oxide synthase biosynthetic process	1/47	21/18723	0.0514402	0.105766	0.0584398	STAT1	1
GO:0051769	regulation of nitric-oxide synthase biosynthetic process	1/47	21/18723	0.0514402	0.105766	0.0584398	STAT1	1
GO:0072111	cell proliferation involved in kidney development	1/47	21/18723	0.0514402	0.105766	0.0584398	STAT1	1
GO:0072170	metanephric tubule development	1/47	21/18723	0.0514402	0.105766	0.0584398	STAT1	1
GO:0072243	metanephric nephron epithelium development	1/47	21/18723	0.0514402	0.105766	0.0584398	STAT1	1
GO:0090026	positive regulation of monocyte chemotaxis	1/47	21/18723	0.0514402	0.105766	0.0584398	AIF1	1
GO:1901028	regulation of mitochondrial outer membrane permeabilization involved in apoptotic signaling pathway	1/47	21/18723	0.0514402	0.105766	0.0584398	GZMB	1
GO:0007568	aging	3/47	339/18723	0.0531758	0.10881	0.0601215	BCL2A1/CD68/KMO	3
GO:0048545	response to steroid hormone	3/47	339/18723	0.0531758	0.10881	0.0601215	AIF1/CD38/CYBB	3
GO:0097530	granulocyte migration	2/47	148/18723	0.0532362	0.10881	0.0601215	CCL3/ITGB2	2
GO:0002053	positive regulation of mesenchymal cell proliferation	1/47	22/18723	0.053824	0.10881	0.0601215	STAT1	1
GO:0002320	lymphoid progenitor cell differentiation	1/47	22/18723	0.053824	0.10881	0.0601215	BATF	1
GO:0032069	regulation of nuclease activity	1/47	22/18723	0.053824	0.10881	0.0601215	GZMA	1
GO:0032727	positive regulation of interferon-alpha production	1/47	22/18723	0.053824	0.10881	0.0601215	STAT1	1
GO:0035584	calcium-mediated signaling using intracellular calcium source	1/47	22/18723	0.053824	0.10881	0.0601215	PTPRC	1
GO:0042430	indole-containing compound metabolic process	1/47	22/18723	0.053824	0.10881	0.0601215	KMO	1
GO:0043371	negative regulation of CD4-positive, alpha-beta T cell differentiation	1/47	22/18723	0.053824	0.10881	0.0601215	JAK3	1
GO:0045061	thymic T cell selection	1/47	22/18723	0.053824	0.10881	0.0601215	PTPRC	1
GO:0061042	vascular wound healing	1/47	22/18723	0.053824	0.10881	0.0601215	CXCR4	1
GO:0071404	cellular response to low-density lipoprotein particle stimulus	1/47	22/18723	0.053824	0.10881	0.0601215	ITGB2	1
GO:0090280	positive regulation of calcium ion import	1/47	22/18723	0.053824	0.10881	0.0601215	CCL3	1
GO:0044409	entry into host	2/47	151/18723	0.0551643	0.111386	0.0615448	CCR5/CXCR4	2
GO:0002363	alpha-beta T cell lineage commitment	1/47	23/18723	0.056202	0.112398	0.0621041	BATF	1
GO:0006622	protein targeting to lysosome	1/47	23/18723	0.056202	0.112398	0.0621041	LAPTM5	1
GO:0006929	substrate-dependent cell migration	1/47	23/18723	0.056202	0.112398	0.0621041	PTPRC	1
GO:0043369	CD4-positive or CD8-positive, alpha-beta T cell lineage commitment	1/47	23/18723	0.056202	0.112398	0.0621041	BATF	1
GO:0051590	positive regulation of neurotransmitter transport	1/47	23/18723	0.056202	0.112398	0.0621041	KMO	1
GO:0060143	positive regulation of syncytium formation by plasma membrane fusion	1/47	23/18723	0.056202	0.112398	0.0621041	CD53	1
GO:0060396	growth hormone receptor signaling pathway	1/47	23/18723	0.056202	0.112398	0.0621041	JAK3	1
GO:0072677	eosinophil migration	1/47	23/18723	0.056202	0.112398	0.0621041	CCL3	1
GO:0070482	response to oxygen levels	3/47	347/18723	0.0562657	0.112398	0.0621041	CD38/CXCR4/CYBB	3
GO:0043087	regulation of GTPase activity	3/47	348/18723	0.0566579	0.113048	0.062463	CCL3/GPR65/RGS1	3
GO:0001779	natural killer cell differentiation	1/47	24/18723	0.0585741	0.115369	0.0637458	PTPRC	1
GO:0002726	positive regulation of T cell cytokine production	1/47	24/18723	0.0585741	0.115369	0.0637458	SASH3	1
GO:0002922	positive regulation of humoral immune response	1/47	24/18723	0.0585741	0.115369	0.0637458	PTPRC	1
GO:0006213	pyrimidine nucleoside metabolic process	1/47	24/18723	0.0585741	0.115369	0.0637458	APOBEC3G	1
GO:0016048	detection of temperature stimulus	1/47	24/18723	0.0585741	0.115369	0.0637458	CXCR4	1
GO:0032928	regulation of superoxide anion generation	1/47	24/18723	0.0585741	0.115369	0.0637458	ITGB2	1
GO:0045649	regulation of macrophage differentiation	1/47	24/18723	0.0585741	0.115369	0.0637458	HCLS1	1
GO:0050855	regulation of B cell receptor signaling pathway	1/47	24/18723	0.0585741	0.115369	0.0637458	LPXN	1
GO:0071378	cellular response to growth hormone stimulus	1/47	24/18723	0.0585741	0.115369	0.0637458	JAK3	1
GO:1903077	negative regulation of protein localization to plasma membrane	1/47	24/18723	0.0585741	0.115369	0.0637458	GBP1	1
GO:1903861	positive regulation of dendrite extension	1/47	24/18723	0.0585741	0.115369	0.0637458	CXCR4	1
GO:0032956	regulation of actin cytoskeleton organization	3/47	358/18723	0.0606524	0.11837	0.0654041	GPR65/HCLS1/PLEK	3
GO:0010447	response to acidic pH	1/47	25/18723	0.0609404	0.11837	0.0654041	GPR65	1
GO:0032753	positive regulation of interleukin-4 production	1/47	25/18723	0.0609404	0.11837	0.0654041	SASH3	1
GO:0033622	integrin activation	1/47	25/18723	0.0609404	0.11837	0.0654041	PLEK	1
GO:0042832	defense response to protozoan	1/47	25/18723	0.0609404	0.11837	0.0654041	BATF	1
GO:0050951	sensory perception of temperature stimulus	1/47	25/18723	0.0609404	0.11837	0.0654041	CXCR4	1
GO:0051204	protein insertion into mitochondrial membrane	1/47	25/18723	0.0609404	0.11837	0.0654041	GZMB	1
GO:0062149	detection of stimulus involved in sensory perception of pain	1/47	25/18723	0.0609404	0.11837	0.0654041	CXCR4	1
GO:0072202	cell differentiation involved in metanephros development	1/47	25/18723	0.0609404	0.11837	0.0654041	STAT1	1
GO:0072207	metanephric epithelium development	1/47	25/18723	0.0609404	0.11837	0.0654041	STAT1	1
GO:1901623	regulation of lymphocyte chemotaxis	1/47	25/18723	0.0609404	0.11837	0.0654041	CCL3	1
GO:1904996	positive regulation of leukocyte adhesion to vascular endothelial cell	1/47	25/18723	0.0609404	0.11837	0.0654041	ITGB2	1
GO:0070997	neuron death	3/47	361/18723	0.0618762	0.12005	0.066332	CCL3/ITGB2/KMO	3
GO:0001562	response to protozoan	1/47	26/18723	0.0633008	0.121417	0.0670873	BATF	1
GO:0009164	nucleoside catabolic process	1/47	26/18723	0.0633008	0.121417	0.0670873	APOBEC3G	1
GO:0009435	NAD biosynthetic process	1/47	26/18723	0.0633008	0.121417	0.0670873	KMO	1
GO:0014829	vascular associated smooth muscle contraction	1/47	26/18723	0.0633008	0.121417	0.0670873	CD38	1
GO:0034114	regulation of heterotypic cell-cell adhesion	1/47	26/18723	0.0633008	0.121417	0.0670873	LCK	1
GO:0042537	benzene-containing compound metabolic process	1/47	26/18723	0.0633008	0.121417	0.0670873	KMO	1
GO:0046639	negative regulation of alpha-beta T cell differentiation	1/47	26/18723	0.0633008	0.121417	0.0670873	JAK3	1
GO:0072273	metanephric nephron morphogenesis	1/47	26/18723	0.0633008	0.121417	0.0670873	STAT1	1
GO:1904376	negative regulation of protein localization to cell periphery	1/47	26/18723	0.0633008	0.121417	0.0670873	GBP1	1
GO:1905523	positive regulation of macrophage migration	1/47	26/18723	0.0633008	0.121417	0.0670873	CCL3	1
GO:0030307	positive regulation of cell growth	2/47	166/18723	0.0651642	0.124098	0.0685687	CD38/CXCR4	2
GO:0002825	regulation of T-helper 1 type immune response	1/47	27/18723	0.0656555	0.124098	0.0685687	JAK3	1
GO:0009651	response to salt stress	1/47	27/18723	0.0656555	0.124098	0.0685687	KMO	1
GO:0010528	regulation of transposition	1/47	27/18723	0.0656555	0.124098	0.0685687	APOBEC3G	1
GO:0010529	negative regulation of transposition	1/47	27/18723	0.0656555	0.124098	0.0685687	APOBEC3G	1
GO:0010561	negative regulation of glycoprotein biosynthetic process	1/47	27/18723	0.0656555	0.124098	0.0685687	JAK3	1
GO:0036037	CD8-positive, alpha-beta T cell activation	1/47	27/18723	0.0656555	0.124098	0.0685687	LILRB1	1
GO:0042402	cellular biogenic amine catabolic process	1/47	27/18723	0.0656555	0.124098	0.0685687	KMO	1
GO:0045830	positive regulation of isotype switching	1/47	27/18723	0.0656555	0.124098	0.0685687	PTPRC	1
GO:0048873	homeostasis of number of cells within a tissue	1/47	27/18723	0.0656555	0.124098	0.0685687	SASH3	1
GO:0060142	regulation of syncytium formation by plasma membrane fusion	1/47	27/18723	0.0656555	0.124098	0.0685687	CD53	1
GO:0060333	interferon-gamma-mediated signaling pathway	1/47	27/18723	0.0656555	0.124098	0.0685687	STAT1	1
GO:1903859	regulation of dendrite extension	1/47	27/18723	0.0656555	0.124098	0.0685687	CXCR4	1
GO:0031960	response to corticosteroid	2/47	167/18723	0.0658513	0.124328	0.0686962	AIF1/CYBB	2
GO:0045862	positive regulation of proteolysis	3/47	372/18723	0.0664626	0.125342	0.0692564	AIM2/LAPTM5/LCK	3
GO:0002474	antigen processing and presentation of peptide antigen via MHC class I	1/47	28/18723	0.0680043	0.126972	0.0701566	IFI30	1
GO:0010464	regulation of mesenchymal cell proliferation	1/47	28/18723	0.0680043	0.126972	0.0701566	STAT1	1
GO:0010818	T cell chemotaxis	1/47	28/18723	0.0680043	0.126972	0.0701566	CCL3	1
GO:0032607	interferon-alpha production	1/47	28/18723	0.0680043	0.126972	0.0701566	STAT1	1
GO:0032647	regulation of interferon-alpha production	1/47	28/18723	0.0680043	0.126972	0.0701566	STAT1	1
GO:0032801	receptor catabolic process	1/47	28/18723	0.0680043	0.126972	0.0701566	LAPTM5	1
GO:0032958	inositol phosphate biosynthetic process	1/47	28/18723	0.0680043	0.126972	0.0701566	PLEK	1
GO:0080111	DNA demethylation	1/47	28/18723	0.0680043	0.126972	0.0701566	APOBEC3G	1
GO:1990776	response to angiotensin	1/47	28/18723	0.0680043	0.126972	0.0701566	CYBB	1
GO:0001916	positive regulation of T cell mediated cytotoxicity	1/47	29/18723	0.0703474	0.13005	0.0718576	PTPRC	1
GO:0002360	T cell lineage commitment	1/47	29/18723	0.0703474	0.13005	0.0718576	BATF	1
GO:0002862	negative regulation of inflammatory response to antigenic stimulus	1/47	29/18723	0.0703474	0.13005	0.0718576	FGR	1
GO:0009310	amine catabolic process	1/47	29/18723	0.0703474	0.13005	0.0718576	KMO	1
GO:0019359	nicotinamide nucleotide biosynthetic process	1/47	29/18723	0.0703474	0.13005	0.0718576	KMO	1
GO:0019363	pyridine nucleotide biosynthetic process	1/47	29/18723	0.0703474	0.13005	0.0718576	KMO	1
GO:0072539	T-helper 17 cell differentiation	1/47	29/18723	0.0703474	0.13005	0.0718576	BATF	1
GO:0090025	regulation of monocyte chemotaxis	1/47	29/18723	0.0703474	0.13005	0.0718576	AIF1	1
GO:2000406	positive regulation of T cell migration	1/47	29/18723	0.0703474	0.13005	0.0718576	AIF1	1
GO:0007584	response to nutrient	2/47	174/18723	0.0707291	0.13047	0.0720894	CYBB/STAT1	2
GO:0048639	positive regulation of developmental growth	2/47	174/18723	0.0707291	0.13047	0.0720894	CXCR4/SASH3	2
GO:1902903	regulation of supramolecular fiber organization	3/47	383/18723	0.0712025	0.131199	0.0724926	GPR65/HCLS1/PLEK	3
GO:0052126	movement in host environment	2/47	175/18723	0.0714354	0.131347	0.072574	CCR5/CXCR4	2
GO:0050728	negative regulation of inflammatory response	2/47	176/18723	0.0721441	0.131347	0.072574	FGR/PTPRC	2
GO:0050727	regulation of inflammatory response	3/47	386/18723	0.0725213	0.131347	0.072574	CCL3/FGR/PTPRC	3
GO:0007202	activation of phospholipase C activity	1/47	30/18723	0.0726847	0.131347	0.072574	ITK	1
GO:0009072	aromatic amino acid family metabolic process	1/47	30/18723	0.0726847	0.131347	0.072574	KMO	1
GO:0017145	stem cell division	1/47	30/18723	0.0726847	0.131347	0.072574	EVI2B	1
GO:0032480	negative regulation of type I interferon production	1/47	30/18723	0.0726847	0.131347	0.072574	LILRB1	1
GO:0043032	positive regulation of macrophage activation	1/47	30/18723	0.0726847	0.131347	0.072574	CCL3	1
GO:0043304	regulation of mast cell degranulation	1/47	30/18723	0.0726847	0.131347	0.072574	FGR	1
GO:0048147	negative regulation of fibroblast proliferation	1/47	30/18723	0.0726847	0.131347	0.072574	IFI30	1
GO:0051968	positive regulation of synaptic transmission, glutamatergic	1/47	30/18723	0.0726847	0.131347	0.072574	KMO	1
GO:0060218	hematopoietic stem cell differentiation	1/47	30/18723	0.0726847	0.131347	0.072574	BATF	1
GO:0060292	long-term synaptic depression	1/47	30/18723	0.0726847	0.131347	0.072574	CD38	1
GO:0070229	negative regulation of lymphocyte apoptotic process	1/47	30/18723	0.0726847	0.131347	0.072574	JAK3	1
GO:0090151	establishment of protein localization to mitochondrial membrane	1/47	30/18723	0.0726847	0.131347	0.072574	GZMB	1
GO:0090314	positive regulation of protein targeting to membrane	1/47	30/18723	0.0726847	0.131347	0.072574	ITGB2	1
GO:1903019	negative regulation of glycoprotein metabolic process	1/47	30/18723	0.0726847	0.131347	0.072574	JAK3	1
GO:2000648	positive regulation of stem cell proliferation	1/47	30/18723	0.0726847	0.131347	0.072574	PTPRC	1
GO:0071466	cellular response to xenobiotic stimulus	2/47	177/18723	0.0728551	0.131514	0.0726663	AIM2/CXCR4	2
GO:0048015	phosphatidylinositol-mediated signaling	2/47	178/18723	0.0735685	0.132659	0.0732993	FGR/HCLS1	2
GO:0010721	negative regulation of cell development	2/47	180/18723	0.0750019	0.133839	0.0739509	GBP1/LILRB1	2
GO:0043409	negative regulation of MAPK cascade	2/47	180/18723	0.0750019	0.133839	0.0739509	GBP1/PTPRC	2
GO:0048660	regulation of smooth muscle cell proliferation	2/47	180/18723	0.0750019	0.133839	0.0739509	AIF1/STAT1	2
GO:0033006	regulation of mast cell activation involved in immune response	1/47	31/18723	0.0750163	0.133839	0.0739509	FGR	1
GO:0034656	nucleobase-containing small molecule catabolic process	1/47	31/18723	0.0750163	0.133839	0.0739509	APOBEC3G	1
GO:0035510	DNA dealkylation	1/47	31/18723	0.0750163	0.133839	0.0739509	APOBEC3G	1
GO:0060055	angiogenesis involved in wound healing	1/47	31/18723	0.0750163	0.133839	0.0739509	CXCR4	1
GO:0061099	negative regulation of protein tyrosine kinase activity	1/47	31/18723	0.0750163	0.133839	0.0739509	PTPRC	1
GO:0070528	protein kinase C signaling	1/47	31/18723	0.0750163	0.133839	0.0739509	PLEK	1
GO:0090183	regulation of kidney development	1/47	31/18723	0.0750163	0.133839	0.0739509	STAT1	1
GO:0048017	inositol lipid-mediated signaling	2/47	182/18723	0.0764445	0.136242	0.0752791	FGR/HCLS1	2
GO:0003338	metanephros morphogenesis	1/47	32/18723	0.0773421	0.13683	0.0756036	STAT1	1
GO:0032196	transposition	1/47	32/18723	0.0773421	0.13683	0.0756036	APOBEC3G	1
GO:0050850	positive regulation of calcium-mediated signaling	1/47	32/18723	0.0773421	0.13683	0.0756036	CCL3	1
GO:0072525	pyridine-containing compound biosynthetic process	1/47	32/18723	0.0773421	0.13683	0.0756036	KMO	1
GO:0097345	mitochondrial outer membrane permeabilization	1/47	32/18723	0.0773421	0.13683	0.0756036	GZMB	1
GO:1905476	negative regulation of protein localization to membrane	1/47	32/18723	0.0773421	0.13683	0.0756036	GBP1	1
GO:2000515	negative regulation of CD4-positive, alpha-beta T cell activation	1/47	32/18723	0.0773421	0.13683	0.0756036	JAK3	1
GO:0032970	regulation of actin filament-based process	3/47	397/18723	0.0774516	0.13688	0.0756313	GPR65/HCLS1/PLEK	3
GO:0048659	smooth muscle cell proliferation	2/47	184/18723	0.0778959	0.137521	0.0759855	AIF1/STAT1	2
GO:0051896	regulation of protein kinase B signaling	2/47	185/18723	0.0786249	0.138663	0.0766165	CCL3/HCLS1	2
GO:0010737	protein kinase A signaling	1/47	33/18723	0.0796622	0.139471	0.0770629	LCP1	1
GO:0019362	pyridine nucleotide metabolic process	1/47	33/18723	0.0796622	0.139471	0.0770629	KMO	1
GO:0035025	positive regulation of Rho protein signal transduction	1/47	33/18723	0.0796622	0.139471	0.0770629	GPR65	1
GO:0043552	positive regulation of phosphatidylinositol 3-kinase activity	1/47	33/18723	0.0796622	0.139471	0.0770629	FGR	1
GO:0045648	positive regulation of erythrocyte differentiation	1/47	33/18723	0.0796622	0.139471	0.0770629	STAT1	1
GO:0046496	nicotinamide nucleotide metabolic process	1/47	33/18723	0.0796622	0.139471	0.0770629	KMO	1
GO:0050974	detection of mechanical stimulus involved in sensory perception	1/47	33/18723	0.0796622	0.139471	0.0770629	CXCR4	1
GO:0008064	regulation of actin polymerization or depolymerization	2/47	188/18723	0.080825	0.14136	0.0781067	HCLS1/PLEK	2
GO:0030832	regulation of actin filament length	2/47	189/18723	0.0815627	0.14234	0.0786485	HCLS1/PLEK	2
GO:0010959	regulation of metal ion transport	3/47	406/18723	0.081594	0.14234	0.0786485	CCL3/CXCR4/LILRB1	3
GO:0002446	neutrophil mediated immunity	1/47	34/18723	0.0819766	0.14234	0.0786485	ITGB2	1
GO:0050869	negative regulation of B cell activation	1/47	34/18723	0.0819766	0.14234	0.0786485	LAPTM5	1
GO:0051482	positive regulation of cytosolic calcium ion concentration involved in phospholipase C-activating G protein-coupled signaling pathway	1/47	34/18723	0.0819766	0.14234	0.0786485	GPR65	1
GO:0070232	regulation of T cell apoptotic process	1/47	34/18723	0.0819766	0.14234	0.0786485	JAK3	1
GO:0098751	bone cell development	1/47	34/18723	0.0819766	0.14234	0.0786485	LILRB1	1
GO:0001503	ossification	3/47	408/18723	0.0825275	0.14315	0.0790956	CCL3/FGR/SRGN	3
GO:0030041	actin filament polymerization	2/47	191/18723	0.0830444	0.143898	0.0795091	AIF1/HCLS1	2
GO:0009119	ribonucleoside metabolic process	1/47	35/18723	0.0842853	0.145153	0.0802026	APOBEC3G	1
GO:0032814	regulation of natural killer cell activation	1/47	35/18723	0.0842853	0.145153	0.0802026	FGR	1
GO:0039694	viral RNA genome replication	1/47	35/18723	0.0842853	0.145153	0.0802026	APOBEC3G	1
GO:0043243	positive regulation of protein-containing complex disassembly	1/47	35/18723	0.0842853	0.145153	0.0802026	PLEK	1
GO:0045907	positive regulation of vasoconstriction	1/47	35/18723	0.0842853	0.145153	0.0802026	CD38	1
GO:0046640	regulation of alpha-beta T cell proliferation	1/47	35/18723	0.0842853	0.145153	0.0802026	PTPRC	1
GO:0050731	positive regulation of peptidyl-tyrosine phosphorylation	2/47	193/18723	0.0845344	0.145434	0.0803577	HCLS1/PTPRC	2
GO:1901654	response to ketone	2/47	194/18723	0.0852826	0.146549	0.0809737	CD38/CYBB	2
GO:0043434	response to peptide hormone	3/47	414/18723	0.0853563	0.146549	0.0809737	CYBB/JAK3/STAT1	3
GO:1901605	alpha-amino acid metabolic process	2/47	195/18723	0.0860328	0.147017	0.0812324	KMO/SLC7A7	2
GO:0042092	type 2 immune response	1/47	36/18723	0.0865883	0.147017	0.0812324	BATF	1
GO:0042119	neutrophil activation	1/47	36/18723	0.0865883	0.147017	0.0812324	ITGB2	1
GO:0045191	regulation of isotype switching	1/47	36/18723	0.0865883	0.147017	0.0812324	PTPRC	1
GO:0051354	negative regulation of oxidoreductase activity	1/47	36/18723	0.0865883	0.147017	0.0812324	GZMA	1
GO:0051385	response to mineralocorticoid	1/47	36/18723	0.0865883	0.147017	0.0812324	CYBB	1
GO:0051955	regulation of amino acid transport	1/47	36/18723	0.0865883	0.147017	0.0812324	KMO	1
GO:0090313	regulation of protein targeting to membrane	1/47	36/18723	0.0865883	0.147017	0.0812324	ITGB2	1
GO:0090322	regulation of superoxide metabolic process	1/47	36/18723	0.0865883	0.147017	0.0812324	ITGB2	1
GO:1901658	glycosyl compound catabolic process	1/47	36/18723	0.0865883	0.147017	0.0812324	APOBEC3G	1
GO:1903749	positive regulation of establishment of protein localization to mitochondrion	1/47	36/18723	0.0865883	0.147017	0.0812324	GZMB	1
GO:0016311	dephosphorylation	3/47	417/18723	0.0867864	0.147205	0.0813364	LCK/PLEK/PTPRC	3
GO:0002369	T cell cytokine production	1/47	37/18723	0.0888856	0.148672	0.0821468	SASH3	1
GO:0002724	regulation of T cell cytokine production	1/47	37/18723	0.0888856	0.148672	0.0821468	SASH3	1
GO:0006623	protein targeting to vacuole	1/47	37/18723	0.0888856	0.148672	0.0821468	LAPTM5	1
GO:0006904	vesicle docking involved in exocytosis	1/47	37/18723	0.0888856	0.148672	0.0821468	PLEK	1
GO:0031646	positive regulation of nervous system process	1/47	37/18723	0.0888856	0.148672	0.0821468	ITGAX	1
GO:0032570	response to progesterone	1/47	37/18723	0.0888856	0.148672	0.0821468	CD38	1
GO:0033363	secretory granule organization	1/47	37/18723	0.0888856	0.148672	0.0821468	SRGN	1
GO:0043029	T cell homeostasis	1/47	37/18723	0.0888856	0.148672	0.0821468	JAK3	1
GO:0051954	positive regulation of amine transport	1/47	37/18723	0.0888856	0.148672	0.0821468	KMO	1
GO:0060416	response to growth hormone	1/47	37/18723	0.0888856	0.148672	0.0821468	JAK3	1
GO:0072529	pyrimidine-containing compound catabolic process	1/47	37/18723	0.0888856	0.148672	0.0821468	APOBEC3G	1
GO:0090218	positive regulation of lipid kinase activity	1/47	37/18723	0.0888856	0.148672	0.0821468	FGR	1
GO:0097484	dendrite extension	1/47	37/18723	0.0888856	0.148672	0.0821468	CXCR4	1
GO:1905332	positive regulation of morphogenesis of an epithelium	1/47	37/18723	0.0888856	0.148672	0.0821468	ITGAX	1
GO:0042060	wound healing	3/47	422/18723	0.0891928	0.149038	0.0823489	CXCR4/LCK/PLEK	3
GO:0006882	cellular zinc ion homeostasis	1/47	38/18723	0.0911773	0.150711	0.0832734	LCK	1
GO:0010742	macrophage derived foam cell differentiation	1/47	38/18723	0.0911773	0.150711	0.0832734	STAT1	1
GO:0046633	alpha-beta T cell proliferation	1/47	38/18723	0.0911773	0.150711	0.0832734	PTPRC	1
GO:0048246	macrophage chemotaxis	1/47	38/18723	0.0911773	0.150711	0.0832734	CCL3	1
GO:0048713	regulation of oligodendrocyte differentiation	1/47	38/18723	0.0911773	0.150711	0.0832734	CXCR4	1
GO:0051930	regulation of sensory perception of pain	1/47	38/18723	0.0911773	0.150711	0.0832734	CCL3	1
GO:0072524	pyridine-containing compound metabolic process	1/47	38/18723	0.0911773	0.150711	0.0832734	KMO	1
GO:0072538	T-helper 17 type immune response	1/47	38/18723	0.0911773	0.150711	0.0832734	BATF	1
GO:0090077	foam cell differentiation	1/47	38/18723	0.0911773	0.150711	0.0832734	STAT1	1
GO:0097242	amyloid-beta clearance	1/47	38/18723	0.0911773	0.150711	0.0832734	ITGB2	1
GO:1902110	positive regulation of mitochondrial membrane permeability involved in apoptotic process	1/47	38/18723	0.0911773	0.150711	0.0832734	GZMB	1
GO:0017157	regulation of exocytosis	2/47	202/18723	0.0913402	0.150832	0.0833405	FGR/ITGB2	2
GO:0051701	biological process involved in interaction with host	2/47	203/18723	0.0921063	0.151819	0.0838856	CCR5/CXCR4	2
GO:0043254	regulation of protein-containing complex assembly	3/47	428/18723	0.0921178	0.151819	0.0838856	HCLS1/LCP1/PLEK	3
GO:0002347	response to tumor cell	1/47	39/18723	0.0934633	0.153138	0.0846146	LAPTM5	1
GO:0010463	mesenchymal cell proliferation	1/47	39/18723	0.0934633	0.153138	0.0846146	STAT1	1
GO:0042417	dopamine metabolic process	1/47	39/18723	0.0934633	0.153138	0.0846146	ITGB2	1
GO:0045622	regulation of T-helper cell differentiation	1/47	39/18723	0.0934633	0.153138	0.0846146	JAK3	1
GO:0051931	regulation of sensory perception	1/47	39/18723	0.0934633	0.153138	0.0846146	CCL3	1
GO:2000249	regulation of actin cytoskeleton reorganization	1/47	39/18723	0.0934633	0.153138	0.0846146	HCLS1	1
GO:0060348	bone development	2/47	205/18723	0.0936442	0.153286	0.0846961	LILRB1/PTPRC	2
GO:0052548	regulation of endopeptidase activity	3/47	432/18723	0.0940902	0.153866	0.0850169	AIM2/LAPTM5/LCK	3
GO:0048863	stem cell differentiation	2/47	206/18723	0.094416	0.154249	0.0852286	BATF/PTPRC	2
GO:0002714	positive regulation of B cell mediated immunity	1/47	40/18723	0.0957437	0.154769	0.0855157	PTPRC	1
GO:0002891	positive regulation of immunoglobulin mediated immune response	1/47	40/18723	0.0957437	0.154769	0.0855157	PTPRC	1
GO:0010543	regulation of platelet activation	1/47	40/18723	0.0957437	0.154769	0.0855157	PLEK	1
GO:0010863	positive regulation of phospholipase C activity	1/47	40/18723	0.0957437	0.154769	0.0855157	ITK	1
GO:0032892	positive regulation of organic acid transport	1/47	40/18723	0.0957437	0.154769	0.0855157	KMO	1
GO:0045429	positive regulation of nitric oxide biosynthetic process	1/47	40/18723	0.0957437	0.154769	0.0855157	AIF1	1
GO:0055069	zinc ion homeostasis	1/47	40/18723	0.0957437	0.154769	0.0855157	LCK	1
GO:0071276	cellular response to cadmium ion	1/47	40/18723	0.0957437	0.154769	0.0855157	CYBB	1
GO:0072210	metanephric nephron development	1/47	40/18723	0.0957437	0.154769	0.0855157	STAT1	1
GO:1902686	mitochondrial outer membrane permeabilization involved in programmed cell death	1/47	40/18723	0.0957437	0.154769	0.0855157	GZMB	1
GO:1904994	regulation of leukocyte adhesion to vascular endothelial cell	1/47	40/18723	0.0957437	0.154769	0.0855157	ITGB2	1
GO:0043281	regulation of cysteine-type endopeptidase activity involved in apoptotic process	2/47	209/18723	0.0967426	0.156084	0.0862424	LAPTM5/LCK	2
GO:1902905	positive regulation of supramolecular fiber organization	2/47	209/18723	0.0967426	0.156084	0.0862424	GPR65/PLEK	2
GO:0002685	regulation of leukocyte migration	2/47	210/18723	0.0975218	0.156903	0.0866951	AIF1/CCL3	2
GO:0050804	modulation of chemical synaptic transmission	3/47	439/18723	0.0975844	0.156903	0.0866951	CD38/KMO/SRGN	3
GO:0032735	positive regulation of interleukin-12 production	1/47	41/18723	0.0980185	0.156903	0.0866951	LAPTM5	1
GO:0042307	positive regulation of protein import into nucleus	1/47	41/18723	0.0980185	0.156903	0.0866951	HCLS1	1
GO:0071634	regulation of transforming growth factor beta production	1/47	41/18723	0.0980185	0.156903	0.0866951	LILRB1	1
GO:1904407	positive regulation of nitric oxide metabolic process	1/47	41/18723	0.0980185	0.156903	0.0866951	AIF1	1
GO:1905521	regulation of macrophage migration	1/47	41/18723	0.0980185	0.156903	0.0866951	CCL3	1
GO:2000008	regulation of protein localization to cell surface	1/47	41/18723	0.0980185	0.156903	0.0866951	CD247	1
GO:0099177	regulation of trans-synaptic signaling	3/47	440/18723	0.0980879	0.156903	0.0866951	CD38/KMO/SRGN	3
GO:0042180	cellular ketone metabolic process	2/47	211/18723	0.0983029	0.156949	0.0867205	KMO/SLC7A7	2
GO:0043491	protein kinase B signaling	2/47	211/18723	0.0983029	0.156949	0.0867205	CCL3/HCLS1	2
GO:0007520	myoblast fusion	1/47	42/18723	0.100288	0.158616	0.0876416	CD53	1
GO:0010677	negative regulation of cellular carbohydrate metabolic process	1/47	42/18723	0.100288	0.158616	0.0876416	PLEK	1
GO:0014912	negative regulation of smooth muscle cell migration	1/47	42/18723	0.100288	0.158616	0.0876416	AIF1	1
GO:0016601	Rac protein signal transduction	1/47	42/18723	0.100288	0.158616	0.0876416	AIF1	1
GO:0033003	regulation of mast cell activation	1/47	42/18723	0.100288	0.158616	0.0876416	FGR	1
GO:0045687	positive regulation of glial cell differentiation	1/47	42/18723	0.100288	0.158616	0.0876416	CXCR4	1
GO:0051602	response to electrical stimulus	1/47	42/18723	0.100288	0.158616	0.0876416	AIF1	1
GO:0071312	cellular response to alkaloid	1/47	42/18723	0.100288	0.158616	0.0876416	AIF1	1
GO:1900274	regulation of phospholipase C activity	1/47	42/18723	0.100288	0.158616	0.0876416	ITK	1
GO:2000404	regulation of T cell migration	1/47	42/18723	0.100288	0.158616	0.0876416	AIF1	1
GO:0006979	response to oxidative stress	3/47	446/18723	0.101132	0.159801	0.0882963	AIF1/CD38/STAT1	3
GO:0009612	response to mechanical stimulus	2/47	216/18723	0.102235	0.160689	0.0887869	CXCR4/STAT1	2
GO:0002861	regulation of inflammatory response to antigenic stimulus	1/47	43/18723	0.102551	0.160689	0.0887869	FGR	1
GO:0009268	response to pH	1/47	43/18723	0.102551	0.160689	0.0887869	GPR65	1
GO:0031952	regulation of protein autophosphorylation	1/47	43/18723	0.102551	0.160689	0.0887869	PTPRC	1
GO:0035794	positive regulation of mitochondrial membrane permeability	1/47	43/18723	0.102551	0.160689	0.0887869	GZMB	1
GO:0042088	T-helper 1 type immune response	1/47	43/18723	0.102551	0.160689	0.0887869	JAK3	1
GO:0071604	transforming growth factor beta production	1/47	43/18723	0.102551	0.160689	0.0887869	LILRB1	1
GO:1903793	positive regulation of anion transport	1/47	43/18723	0.102551	0.160689	0.0887869	KMO	1
GO:1904591	positive regulation of protein import	1/47	43/18723	0.102551	0.160689	0.0887869	HCLS1	1
GO:0007596	blood coagulation	2/47	217/18723	0.103027	0.161135	0.089033	LCK/PLEK	2
GO:0070374	positive regulation of ERK1 and ERK2 cascade	2/47	217/18723	0.103027	0.161135	0.089033	CCL3/PTPRC	2
GO:0003012	muscle system process	3/47	452/18723	0.104214	0.16284	0.0899753	AIF1/CD38/CXCR4	3
GO:0097191	extrinsic apoptotic signaling pathway	2/47	219/18723	0.104615	0.163015	0.0900722	BCL2A1/PTPRC	2
GO:0031295	T cell costimulation	1/47	44/18723	0.104809	0.163015	0.0900722	LCK	1
GO:0042269	regulation of natural killer cell mediated cytotoxicity	1/47	44/18723	0.104809	0.163015	0.0900722	LILRB1	1
GO:0045124	regulation of bone resorption	1/47	44/18723	0.104809	0.163015	0.0900722	CD38	1
GO:0097178	ruffle assembly	1/47	44/18723	0.104809	0.163015	0.0900722	AIF1	1
GO:0007599	hemostasis	2/47	222/18723	0.107011	0.165602	0.0915014	LCK/PLEK	2
GO:0050817	coagulation	2/47	222/18723	0.107011	0.165602	0.0915014	LCK/PLEK	2
GO:0002920	regulation of humoral immune response	1/47	45/18723	0.107062	0.165602	0.0915014	PTPRC	1
GO:0035307	positive regulation of protein dephosphorylation	1/47	45/18723	0.107062	0.165602	0.0915014	PTPRC	1
GO:0035987	endodermal cell differentiation	1/47	45/18723	0.107062	0.165602	0.0915014	ITGB2	1
GO:1902108	regulation of mitochondrial membrane permeability involved in apoptotic process	1/47	45/18723	0.107062	0.165602	0.0915014	GZMB	1
GO:0052547	regulation of peptidase activity	3/47	461/18723	0.108907	0.168302	0.0929934	AIM2/LAPTM5/LCK	3
GO:0007157	heterophilic cell-cell adhesion via plasma membrane cell adhesion molecules	1/47	46/18723	0.109309	0.168306	0.0929952	ITGAL	1
GO:0031294	lymphocyte costimulation	1/47	46/18723	0.109309	0.168306	0.0929952	LCK	1
GO:0061462	protein localization to lysosome	1/47	46/18723	0.109309	0.168306	0.0929952	LAPTM5	1
GO:1900087	positive regulation of G1/S transition of mitotic cell cycle	1/47	46/18723	0.109309	0.168306	0.0929952	AIF1	1
GO:0023061	signal release	3/47	463/18723	0.109962	0.169156	0.0934653	CD38/KMO/LILRB1	3
GO:0010803	regulation of tumor necrosis factor-mediated signaling pathway	1/47	47/18723	0.11155	0.170357	0.0941284	LAPTM5	1
GO:0014911	positive regulation of smooth muscle cell migration	1/47	47/18723	0.11155	0.170357	0.0941284	AIF1	1
GO:0031641	regulation of myelination	1/47	47/18723	0.11155	0.170357	0.0941284	ITGAX	1
GO:0035850	epithelial cell differentiation involved in kidney development	1/47	47/18723	0.11155	0.170357	0.0941284	STAT1	1
GO:0045581	negative regulation of T cell differentiation	1/47	47/18723	0.11155	0.170357	0.0941284	JAK3	1
GO:0045646	regulation of erythrocyte differentiation	1/47	47/18723	0.11155	0.170357	0.0941284	STAT1	1
GO:0045911	positive regulation of DNA recombination	1/47	47/18723	0.11155	0.170357	0.0941284	PTPRC	1
GO:0090279	regulation of calcium ion import	1/47	47/18723	0.11155	0.170357	0.0941284	CCL3	1
GO:0002715	regulation of natural killer cell mediated immunity	1/47	48/18723	0.113786	0.172988	0.0955822	LILRB1	1
GO:0033628	regulation of cell adhesion mediated by integrin	1/47	48/18723	0.113786	0.172988	0.0955822	LPXN	1
GO:0043303	mast cell degranulation	1/47	48/18723	0.113786	0.172988	0.0955822	FGR	1
GO:0045912	negative regulation of carbohydrate metabolic process	1/47	48/18723	0.113786	0.172988	0.0955822	PLEK	1
GO:2001238	positive regulation of extrinsic apoptotic signaling pathway	1/47	48/18723	0.113786	0.172988	0.0955822	PTPRC	1
GO:0031667	response to nutrient levels	3/47	474/18723	0.115832	0.174959	0.0966712	CD68/CYBB/STAT1	3
GO:0007160	cell-matrix adhesion	2/47	233/18723	0.115921	0.174959	0.0966712	ITGAL/ITGB2	2
GO:0007188	adenylate cyclase-modulating G protein-coupled receptor signaling pathway	2/47	233/18723	0.115921	0.174959	0.0966712	GPR65/RGS1	2
GO:0002279	mast cell activation involved in immune response	1/47	49/18723	0.116016	0.174959	0.0966712	FGR	1
GO:0008038	neuron recognition	1/47	49/18723	0.116016	0.174959	0.0966712	CXCR4	1
GO:0030225	macrophage differentiation	1/47	49/18723	0.116016	0.174959	0.0966712	HCLS1	1
GO:0030857	negative regulation of epithelial cell differentiation	1/47	49/18723	0.116016	0.174959	0.0966712	STAT1	1
GO:0072091	regulation of stem cell proliferation	1/47	49/18723	0.116016	0.174959	0.0966712	PTPRC	1
GO:0072666	establishment of protein localization to vacuole	1/47	49/18723	0.116016	0.174959	0.0966712	LAPTM5	1
GO:0002448	mast cell mediated immunity	1/47	50/18723	0.118241	0.177362	0.0979992	FGR	1
GO:0019083	viral transcription	1/47	50/18723	0.118241	0.177362	0.0979992	CCL3	1
GO:0060337	type I interferon signaling pathway	1/47	50/18723	0.118241	0.177362	0.0979992	STAT1	1
GO:0070231	T cell apoptotic process	1/47	50/18723	0.118241	0.177362	0.0979992	JAK3	1
GO:1902930	regulation of alcohol biosynthetic process	1/47	50/18723	0.118241	0.177362	0.0979992	PLEK	1
GO:1903747	regulation of establishment of protein localization to mitochondrion	1/47	50/18723	0.118241	0.177362	0.0979992	GZMB	1
GO:0043410	positive regulation of MAPK cascade	3/47	480/18723	0.119084	0.178467	0.09861	CCL3/LAPTM5/PTPRC	3
GO:0031334	positive regulation of protein-containing complex assembly	2/47	237/18723	0.119208	0.178494	0.0986245	LCP1/PLEK	2
GO:0043124	negative regulation of I-kappaB kinase/NF-kappaB signaling	1/47	51/18723	0.120461	0.179891	0.0993965	STAT1	1
GO:0046850	regulation of bone remodeling	1/47	51/18723	0.120461	0.179891	0.0993965	CD38	1
GO:0050982	detection of mechanical stimulus	1/47	51/18723	0.120461	0.179891	0.0993965	CXCR4	1
GO:0072593	reactive oxygen species metabolic process	2/47	239/18723	0.12086	0.180327	0.0996375	CYBB/ITGB2	2
GO:0002218	activation of innate immune response	1/47	52/18723	0.122675	0.182389	0.100777	AIM2	1
GO:0043392	negative regulation of DNA binding	1/47	52/18723	0.122675	0.182389	0.100777	GZMA	1
GO:0051496	positive regulation of stress fiber assembly	1/47	52/18723	0.122675	0.182389	0.100777	GPR65	1
GO:0071357	cellular response to type I interferon	1/47	52/18723	0.122675	0.182389	0.100777	STAT1	1
GO:0008347	glial cell migration	1/47	53/18723	0.124883	0.185183	0.102321	CCL3	1
GO:0045744	negative regulation of G protein-coupled receptor signaling pathway	1/47	53/18723	0.124883	0.185183	0.102321	PLEK	1
GO:0045806	negative regulation of endocytosis	1/47	53/18723	0.124883	0.185183	0.102321	LILRB1	1
GO:0006898	receptor-mediated endocytosis	2/47	244/18723	0.125015	0.185216	0.102339	ITGB2/LILRB1	2
GO:0001706	endoderm formation	1/47	54/18723	0.127086	0.187296	0.103488	ITGB2	1
GO:0006584	catecholamine metabolic process	1/47	54/18723	0.127086	0.187296	0.103488	ITGB2	1
GO:0009712	catechol-containing compound metabolic process	1/47	54/18723	0.127086	0.187296	0.103488	ITGB2	1
GO:0030834	regulation of actin filament depolymerization	1/47	54/18723	0.127086	0.187296	0.103488	PLEK	1
GO:0043647	inositol phosphate metabolic process	1/47	54/18723	0.127086	0.187296	0.103488	PLEK	1
GO:0070228	regulation of lymphocyte apoptotic process	1/47	54/18723	0.127086	0.187296	0.103488	JAK3	1
GO:0021537	telencephalon development	2/47	248/18723	0.128365	0.188851	0.104348	BCL2A1/CXCR4	2
GO:0033002	muscle cell proliferation	2/47	248/18723	0.128365	0.188851	0.104348	AIF1/STAT1	2
GO:0000768	syncytium formation by plasma membrane fusion	1/47	55/18723	0.129284	0.189541	0.104729	CD53	1
GO:0045620	negative regulation of lymphocyte differentiation	1/47	55/18723	0.129284	0.189541	0.104729	JAK3	1
GO:0140253	cell-cell fusion	1/47	55/18723	0.129284	0.189541	0.104729	CD53	1
GO:1905517	macrophage migration	1/47	55/18723	0.129284	0.189541	0.104729	CCL3	1
GO:0001912	positive regulation of leukocyte mediated cytotoxicity	1/47	56/18723	0.131476	0.191258	0.105677	PTPRC	1
GO:0010332	response to gamma radiation	1/47	56/18723	0.131476	0.191258	0.105677	PTPRC	1
GO:0010518	positive regulation of phospholipase activity	1/47	56/18723	0.131476	0.191258	0.105677	ITK	1
GO:0015800	acidic amino acid transport	1/47	56/18723	0.131476	0.191258	0.105677	KMO	1
GO:0022029	telencephalon cell migration	1/47	56/18723	0.131476	0.191258	0.105677	CXCR4	1
GO:0032608	interferon-beta production	1/47	56/18723	0.131476	0.191258	0.105677	LILRB1	1
GO:0032648	regulation of interferon-beta production	1/47	56/18723	0.131476	0.191258	0.105677	LILRB1	1
GO:0045071	negative regulation of viral genome replication	1/47	56/18723	0.131476	0.191258	0.105677	APOBEC3G	1
GO:0046622	positive regulation of organ growth	1/47	56/18723	0.131476	0.191258	0.105677	SASH3	1
GO:0006949	syncytium formation	1/47	57/18723	0.133663	0.193604	0.106974	CD53	1
GO:0051205	protein insertion into membrane	1/47	57/18723	0.133663	0.193604	0.106974	GZMB	1
GO:0061005	cell differentiation involved in kidney development	1/47	57/18723	0.133663	0.193604	0.106974	STAT1	1
GO:0061756	leukocyte adhesion to vascular endothelial cell	1/47	57/18723	0.133663	0.193604	0.106974	ITGB2	1
GO:1900024	regulation of substrate adhesion-dependent cell spreading	1/47	57/18723	0.133663	0.193604	0.106974	GBP1	1
GO:0010559	regulation of glycoprotein biosynthetic process	1/47	58/18723	0.135844	0.195588	0.10807	JAK3	1
GO:0032481	positive regulation of type I interferon production	1/47	58/18723	0.135844	0.195588	0.10807	STAT1	1
GO:0034340	response to type I interferon	1/47	58/18723	0.135844	0.195588	0.10807	STAT1	1
GO:0043525	positive regulation of neuron apoptotic process	1/47	58/18723	0.135844	0.195588	0.10807	CCL3	1
GO:0043666	regulation of phosphoprotein phosphatase activity	1/47	58/18723	0.135844	0.195588	0.10807	PTPRC	1
GO:1902808	positive regulation of cell cycle G1/S phase transition	1/47	58/18723	0.135844	0.195588	0.10807	AIF1	1
GO:2001244	positive regulation of intrinsic apoptotic signaling pathway	1/47	58/18723	0.135844	0.195588	0.10807	LCK	1
GO:0021885	forebrain cell migration	1/47	59/18723	0.13802	0.197708	0.109241	CXCR4	1
GO:0030042	actin filament depolymerization	1/47	59/18723	0.13802	0.197708	0.109241	PLEK	1
GO:0043551	regulation of phosphatidylinositol 3-kinase activity	1/47	59/18723	0.13802	0.197708	0.109241	FGR	1
GO:0048278	vesicle docking	1/47	59/18723	0.13802	0.197708	0.109241	PLEK	1
GO:0050732	negative regulation of peptidyl-tyrosine phosphorylation	1/47	59/18723	0.13802	0.197708	0.109241	PTPRC	1
GO:0090303	positive regulation of wound healing	1/47	59/18723	0.13802	0.197708	0.109241	CXCR4	1
GO:0051091	positive regulation of DNA-binding transcription factor activity	2/47	260/18723	0.138541	0.198117	0.109467	AIM2/HCLS1	2
GO:0090150	establishment of protein localization to membrane	2/47	260/18723	0.138541	0.198117	0.109467	GZMB/ITGB2	2
GO:0002712	regulation of B cell mediated immunity	1/47	60/18723	0.140191	0.19963	0.110303	PTPRC	1
GO:0002889	regulation of immunoglobulin mediated immune response	1/47	60/18723	0.140191	0.19963	0.110303	PTPRC	1
GO:0031663	lipopolysaccharide-mediated signaling pathway	1/47	60/18723	0.140191	0.19963	0.110303	CCL3	1
GO:0042306	regulation of protein import into nucleus	1/47	60/18723	0.140191	0.19963	0.110303	HCLS1	1
GO:0051851	modulation by host of symbiont process	1/47	60/18723	0.140191	0.19963	0.110303	CCL3	1
GO:0002260	lymphocyte homeostasis	1/47	62/18723	0.144516	0.204579	0.113038	JAK3	1
GO:0009116	nucleoside metabolic process	1/47	62/18723	0.144516	0.204579	0.113038	APOBEC3G	1
GO:0032757	positive regulation of interleukin-8 production	1/47	62/18723	0.144516	0.204579	0.113038	CD2	1
GO:0045428	regulation of nitric oxide biosynthetic process	1/47	62/18723	0.144516	0.204579	0.113038	AIF1	1
GO:0045576	mast cell activation	1/47	62/18723	0.144516	0.204579	0.113038	FGR	1
GO:0046173	polyol biosynthetic process	1/47	62/18723	0.144516	0.204579	0.113038	PLEK	1
GO:0046824	positive regulation of nucleocytoplasmic transport	1/47	62/18723	0.144516	0.204579	0.113038	HCLS1	1
GO:0001894	tissue homeostasis	2/47	268/18723	0.145422	0.20569	0.113651	CD38/SASH3	2
GO:0022617	extracellular matrix disassembly	1/47	63/18723	0.146671	0.206761	0.114244	LCP1	1
GO:0031343	positive regulation of cell killing	1/47	63/18723	0.146671	0.206761	0.114244	PTPRC	1
GO:0046902	regulation of mitochondrial membrane permeability	1/47	63/18723	0.146671	0.206761	0.114244	GZMB	1
GO:1904589	regulation of protein import	1/47	63/18723	0.146671	0.206761	0.114244	HCLS1	1
GO:0046579	positive regulation of Ras protein signal transduction	1/47	64/18723	0.14882	0.209092	0.115531	GPR65	1
GO:0048247	lymphocyte chemotaxis	1/47	64/18723	0.14882	0.209092	0.115531	CCL3	1
GO:0080164	regulation of nitric oxide metabolic process	1/47	64/18723	0.14882	0.209092	0.115531	AIF1	1
GO:1903018	regulation of glycoprotein metabolic process	1/47	64/18723	0.14882	0.209092	0.115531	JAK3	1
GO:0046942	carboxylic acid transport	2/47	273/18723	0.14976	0.210063	0.116068	KMO/SLC7A7	2
GO:0098742	cell-cell adhesion via plasma-membrane adhesion molecules	2/47	273/18723	0.14976	0.210063	0.116068	ITGAL/ITGB2	2
GO:0032507	maintenance of protein location in cell	1/47	65/18723	0.150964	0.2107	0.11642	SRGN	1
GO:0038034	signal transduction in absence of ligand	1/47	65/18723	0.150964	0.2107	0.11642	BCL2A1	1
GO:0045453	bone resorption	1/47	65/18723	0.150964	0.2107	0.11642	CD38	1
GO:0097192	extrinsic apoptotic signaling pathway in absence of ligand	1/47	65/18723	0.150964	0.2107	0.11642	BCL2A1	1
GO:1902475	L-alpha-amino acid transmembrane transport	1/47	65/18723	0.150964	0.2107	0.11642	SLC7A7	1
GO:1905330	regulation of morphogenesis of an epithelium	1/47	65/18723	0.150964	0.2107	0.11642	ITGAX	1
GO:0043270	positive regulation of ion transport	2/47	275/18723	0.151503	0.211277	0.116738	CCL3/KMO	2
GO:0014015	positive regulation of gliogenesis	1/47	66/18723	0.153103	0.212804	0.117582	CXCR4	1
GO:0019229	regulation of vasoconstriction	1/47	66/18723	0.153103	0.212804	0.117582	CD38	1
GO:0050918	positive chemotaxis	1/47	66/18723	0.153103	0.212804	0.117582	CCL3	1
GO:0050922	negative regulation of chemotaxis	1/47	66/18723	0.153103	0.212804	0.117582	AIF1	1
GO:0031349	positive regulation of defense response	2/47	278/18723	0.154125	0.214048	0.11827	AIM2/CCL3	2
GO:0010517	regulation of phospholipase activity	1/47	67/18723	0.155236	0.214707	0.118634	ITK	1
GO:0032890	regulation of organic acid transport	1/47	67/18723	0.155236	0.214707	0.118634	KMO	1
GO:0042130	negative regulation of T cell proliferation	1/47	67/18723	0.155236	0.214707	0.118634	LILRB1	1
GO:0070527	platelet aggregation	1/47	67/18723	0.155236	0.214707	0.118634	PLEK	1
GO:1902117	positive regulation of organelle assembly	1/47	67/18723	0.155236	0.214707	0.118634	LCP1	1
GO:0006470	protein dephosphorylation	2/47	281/18723	0.156756	0.216585	0.119671	LCK/PTPRC	2
GO:0010812	negative regulation of cell-substrate adhesion	1/47	68/18723	0.157364	0.216585	0.119671	GBP1	1
GO:0034394	protein localization to cell surface	1/47	68/18723	0.157364	0.216585	0.119671	CD247	1
GO:0042531	positive regulation of tyrosine phosphorylation of STAT protein	1/47	68/18723	0.157364	0.216585	0.119671	HCLS1	1
GO:0046686	response to cadmium ion	1/47	68/18723	0.157364	0.216585	0.119671	CYBB	1
GO:0051926	negative regulation of calcium ion transport	1/47	68/18723	0.157364	0.216585	0.119671	LILRB1	1
GO:0006520	cellular amino acid metabolic process	2/47	284/18723	0.159395	0.218437	0.120695	KMO/SLC7A7	2
GO:0015807	L-amino acid transport	1/47	69/18723	0.159487	0.218437	0.120695	SLC7A7	1
GO:0050805	negative regulation of synaptic transmission	1/47	69/18723	0.159487	0.218437	0.120695	CD38	1
GO:0051966	regulation of synaptic transmission, glutamatergic	1/47	69/18723	0.159487	0.218437	0.120695	KMO	1
GO:0060193	positive regulation of lipase activity	1/47	69/18723	0.159487	0.218437	0.120695	ITK	1
GO:1901224	positive regulation of NIK/NF-kappaB signaling	1/47	69/18723	0.159487	0.218437	0.120695	LAPTM5	1
GO:0045123	cellular extravasation	1/47	70/18723	0.161605	0.221158	0.122198	ITGAL	1
GO:0097193	intrinsic apoptotic signaling pathway	2/47	288/18723	0.162929	0.222788	0.123099	BCL2A1/LCK	2
GO:0032722	positive regulation of chemokine production	1/47	71/18723	0.163718	0.222963	0.123195	AIF1	1
GO:0043550	regulation of lipid kinase activity	1/47	71/18723	0.163718	0.222963	0.123195	FGR	1
GO:0045824	negative regulation of innate immune response	1/47	71/18723	0.163718	0.222963	0.123195	LILRB1	1
GO:0050795	regulation of behavior	1/47	71/18723	0.163718	0.222963	0.123195	CCL3	1
GO:0071230	cellular response to amino acid stimulus	1/47	71/18723	0.163718	0.222963	0.123195	CYBB	1
GO:0071375	cellular response to peptide hormone stimulus	2/47	290/18723	0.164701	0.224121	0.123835	JAK3/STAT1	2
GO:0030330	DNA damage response, signal transduction by p53 class mediator	1/47	72/18723	0.165825	0.224924	0.124279	BATF	1
GO:0051057	positive regulation of small GTPase mediated signal transduction	1/47	72/18723	0.165825	0.224924	0.124279	GPR65	1
GO:0070227	lymphocyte apoptotic process	1/47	72/18723	0.165825	0.224924	0.124279	JAK3	1
GO:1903036	positive regulation of response to wounding	1/47	72/18723	0.165825	0.224924	0.124279	CXCR4	1
GO:0070988	demethylation	1/47	73/18723	0.167927	0.227227	0.125552	APOBEC3G	1
GO:0072088	nephron epithelium morphogenesis	1/47	73/18723	0.167927	0.227227	0.125552	STAT1	1
GO:0072089	stem cell proliferation	1/47	73/18723	0.167927	0.227227	0.125552	PTPRC	1
GO:0007040	lysosome organization	1/47	74/18723	0.170024	0.229512	0.126814	LAPTM5	1
GO:0010822	positive regulation of mitochondrion organization	1/47	74/18723	0.170024	0.229512	0.126814	GZMB	1
GO:0080171	lytic vacuole organization	1/47	74/18723	0.170024	0.229512	0.126814	LAPTM5	1
GO:0051258	protein polymerization	2/47	297/18723	0.170931	0.230551	0.127388	AIF1/HCLS1	2
GO:0033077	T cell differentiation in thymus	1/47	75/18723	0.172116	0.231779	0.128067	PTPRC	1
GO:0048662	negative regulation of smooth muscle cell proliferation	1/47	75/18723	0.172116	0.231779	0.128067	AIF1	1
GO:0001937	negative regulation of endothelial cell proliferation	1/47	76/18723	0.174202	0.232914	0.128694	STAT1	1
GO:0006809	nitric oxide biosynthetic process	1/47	76/18723	0.174202	0.232914	0.128694	AIF1	1
GO:0014823	response to activity	1/47	76/18723	0.174202	0.232914	0.128694	CXCR4	1
GO:0031100	animal organ regeneration	1/47	76/18723	0.174202	0.232914	0.128694	LCP1	1
GO:0032720	negative regulation of tumor necrosis factor production	1/47	76/18723	0.174202	0.232914	0.128694	LILRB1	1
GO:0045685	regulation of glial cell differentiation	1/47	76/18723	0.174202	0.232914	0.128694	CXCR4	1
GO:0072028	nephron morphogenesis	1/47	76/18723	0.174202	0.232914	0.128694	STAT1	1
GO:0140029	exocytic process	1/47	76/18723	0.174202	0.232914	0.128694	PLEK	1
GO:2000379	positive regulation of reactive oxygen species metabolic process	1/47	76/18723	0.174202	0.232914	0.128694	ITGB2	1
GO:0042063	gliogenesis	2/47	301/18723	0.174509	0.23314	0.128819	CCL3/CXCR4	2
GO:0007492	endoderm development	1/47	77/18723	0.176284	0.234792	0.129732	ITGB2	1
GO:0032418	lysosome localization	1/47	77/18723	0.176284	0.234792	0.129732	FGR	1
GO:0140056	organelle localization by membrane tethering	1/47	77/18723	0.176284	0.234792	0.129732	PLEK	1
GO:0015849	organic acid transport	2/47	303/18723	0.176303	0.234792	0.129732	KMO/SLC7A7	2
GO:0006310	DNA recombination	2/47	305/18723	0.1781	0.236597	0.130729	BATF/PTPRC	2
GO:0007193	adenylate cyclase-inhibiting G protein-coupled receptor signaling pathway	1/47	78/18723	0.17836	0.236597	0.130729	RGS1	1
GO:0009064	glutamine family amino acid metabolic process	1/47	78/18723	0.17836	0.236597	0.130729	SLC7A7	1
GO:0032024	positive regulation of insulin secretion	1/47	78/18723	0.17836	0.236597	0.130729	CD38	1
GO:1903556	negative regulation of tumor necrosis factor superfamily cytokine production	1/47	78/18723	0.17836	0.236597	0.130729	LILRB1	1
GO:0048145	regulation of fibroblast proliferation	1/47	80/18723	0.182497	0.241705	0.133551	IFI30	1
GO:0071229	cellular response to acid chemical	1/47	80/18723	0.182497	0.241705	0.133551	CYBB	1
GO:0001960	negative regulation of cytokine-mediated signaling pathway	1/47	81/18723	0.184558	0.243478	0.134531	PTPRC	1
GO:0046209	nitric oxide metabolic process	1/47	81/18723	0.184558	0.243478	0.134531	AIF1	1
GO:0048144	fibroblast proliferation	1/47	81/18723	0.184558	0.243478	0.134531	IFI30	1
GO:0051817	modulation of process of other organism involved in symbiotic interaction	1/47	81/18723	0.184558	0.243478	0.134531	CCL3	1
GO:1903533	regulation of protein targeting	1/47	81/18723	0.184558	0.243478	0.134531	ITGB2	1
GO:0006605	protein targeting	2/47	314/18723	0.186224	0.245291	0.135533	ITGB2/LAPTM5	2
GO:0060249	anatomical structure homeostasis	2/47	314/18723	0.186224	0.245291	0.135533	CD38/SASH3	2
GO:0072527	pyrimidine-containing compound metabolic process	1/47	82/18723	0.186614	0.245422	0.135605	APOBEC3G	1
GO:2001057	reactive nitrogen species metabolic process	1/47	82/18723	0.186614	0.245422	0.135605	AIF1	1
GO:0048678	response to axon injury	1/47	83/18723	0.188665	0.247733	0.136882	AIF1	1
GO:0050672	negative regulation of lymphocyte proliferation	1/47	83/18723	0.188665	0.247733	0.136882	LILRB1	1
GO:0006959	humoral immune response	2/47	317/18723	0.188944	0.247906	0.136977	CD83/PTPRC	2
GO:0006835	dicarboxylic acid transport	1/47	84/18723	0.190711	0.249254	0.137722	KMO	1
GO:0006970	response to osmotic stress	1/47	84/18723	0.190711	0.249254	0.137722	KMO	1
GO:0015844	monoamine transport	1/47	84/18723	0.190711	0.249254	0.137722	LILRB1	1
GO:0032945	negative regulation of mononuclear cell proliferation	1/47	84/18723	0.190711	0.249254	0.137722	LILRB1	1
GO:0042310	vasoconstriction	1/47	84/18723	0.190711	0.249254	0.137722	CD38	1
GO:0001656	metanephros development	1/47	85/18723	0.192751	0.251337	0.138873	STAT1	1
GO:0042509	regulation of tyrosine phosphorylation of STAT protein	1/47	85/18723	0.192751	0.251337	0.138873	HCLS1	1
GO:0045069	regulation of viral genome replication	1/47	85/18723	0.192751	0.251337	0.138873	APOBEC3G	1
GO:0022406	membrane docking	1/47	86/18723	0.194787	0.252818	0.139692	PLEK	1
GO:0034103	regulation of tissue remodeling	1/47	86/18723	0.194787	0.252818	0.139692	CD38	1
GO:0035023	regulation of Rho protein signal transduction	1/47	86/18723	0.194787	0.252818	0.139692	GPR65	1
GO:0046928	regulation of neurotransmitter secretion	1/47	86/18723	0.194787	0.252818	0.139692	KMO	1
GO:0048864	stem cell development	1/47	86/18723	0.194787	0.252818	0.139692	PTPRC	1
GO:0060761	negative regulation of response to cytokine stimulus	1/47	86/18723	0.194787	0.252818	0.139692	PTPRC	1
GO:0060562	epithelial tube morphogenesis	2/47	325/18723	0.196225	0.254279	0.140499	CXCR4/ITGAX	2
GO:0001776	leukocyte homeostasis	1/47	87/18723	0.196818	0.254279	0.140499	JAK3	1
GO:0044070	regulation of anion transport	1/47	87/18723	0.196818	0.254279	0.140499	KMO	1
GO:1900182	positive regulation of protein localization to nucleus	1/47	87/18723	0.196818	0.254279	0.140499	HCLS1	1
GO:1901606	alpha-amino acid catabolic process	1/47	87/18723	0.196818	0.254279	0.140499	KMO	1
GO:1901879	regulation of protein depolymerization	1/47	87/18723	0.196818	0.254279	0.140499	PLEK	1
GO:1901657	glycosyl compound metabolic process	1/47	88/18723	0.198843	0.2567	0.141836	APOBEC3G	1
GO:0048638	regulation of developmental growth	2/47	330/18723	0.200795	0.258912	0.143059	CXCR4/SASH3	2
GO:0014910	regulation of smooth muscle cell migration	1/47	89/18723	0.200864	0.258912	0.143059	AIF1	1
GO:0034109	homotypic cell-cell adhesion	1/47	90/18723	0.20288	0.260316	0.143834	PLEK	1
GO:0035304	regulation of protein dephosphorylation	1/47	90/18723	0.20288	0.260316	0.143834	PTPRC	1
GO:0046849	bone remodeling	1/47	90/18723	0.20288	0.260316	0.143834	CD38	1
GO:0061097	regulation of protein tyrosine kinase activity	1/47	90/18723	0.20288	0.260316	0.143834	PTPRC	1
GO:0070664	negative regulation of leukocyte proliferation	1/47	90/18723	0.20288	0.260316	0.143834	LILRB1	1
GO:0099175	regulation of postsynapse organization	1/47	90/18723	0.20288	0.260316	0.143834	SRGN	1
GO:0062012	regulation of small molecule metabolic process	2/47	334/18723	0.204461	0.261899	0.144709	PLEK/SLC7A7	2
GO:0051492	regulation of stress fiber assembly	1/47	91/18723	0.20489	0.261899	0.144709	GPR65	1
GO:0051952	regulation of amine transport	1/47	91/18723	0.20489	0.261899	0.144709	KMO	1
GO:0060191	regulation of lipase activity	1/47	91/18723	0.20489	0.261899	0.144709	ITK	1
GO:0072080	nephron tubule development	1/47	91/18723	0.20489	0.261899	0.144709	STAT1	1
GO:0035249	synaptic transmission, glutamatergic	1/47	92/18723	0.206896	0.264062	0.145904	KMO	1
GO:0070509	calcium ion import	1/47	92/18723	0.206896	0.264062	0.145904	CCL3	1
GO:0007265	Ras protein signal transduction	2/47	337/18723	0.207216	0.26427	0.146019	AIF1/GPR65	2
GO:0032088	negative regulation of NF-kappaB transcription factor activity	1/47	93/18723	0.208897	0.265211	0.146539	AIM2	1
GO:0032755	positive regulation of interleukin-6 production	1/47	93/18723	0.208897	0.265211	0.146539	AIF1	1
GO:0051591	response to cAMP	1/47	93/18723	0.208897	0.265211	0.146539	STAT1	1
GO:0060993	kidney morphogenesis	1/47	93/18723	0.208897	0.265211	0.146539	STAT1	1
GO:0097306	cellular response to alcohol	1/47	93/18723	0.208897	0.265211	0.146539	CYBB	1
GO:1901992	positive regulation of mitotic cell cycle phase transition	1/47	93/18723	0.208897	0.265211	0.146539	AIF1	1
GO:0019080	viral gene expression	1/47	94/18723	0.210892	0.26694	0.147495	CCL3	1
GO:0045185	maintenance of protein location	1/47	94/18723	0.210892	0.26694	0.147495	SRGN	1
GO:0051702	biological process involved in interaction with symbiont	1/47	94/18723	0.210892	0.26694	0.147495	CCL3	1
GO:0061326	renal tubule development	1/47	94/18723	0.210892	0.26694	0.147495	STAT1	1
GO:0048709	oligodendrocyte differentiation	1/47	95/18723	0.212883	0.269258	0.148775	CXCR4	1
GO:0010769	regulation of cell morphogenesis involved in differentiation	1/47	96/18723	0.214869	0.271363	0.149938	GBP1	1
GO:0043648	dicarboxylic acid metabolic process	1/47	96/18723	0.214869	0.271363	0.149938	KMO	1
GO:0006936	muscle contraction	2/47	347/18723	0.216427	0.272843	0.150756	CD38/CXCR4	2
GO:0014909	smooth muscle cell migration	1/47	97/18723	0.21685	0.272843	0.150756	AIF1	1
GO:0035335	peptidyl-tyrosine dephosphorylation	1/47	97/18723	0.21685	0.272843	0.150756	PTPRC	1
GO:0043255	regulation of carbohydrate biosynthetic process	1/47	97/18723	0.21685	0.272843	0.150756	PLEK	1
GO:0120162	positive regulation of cold-induced thermogenesis	1/47	97/18723	0.21685	0.272843	0.150756	CXCR4	1
GO:0003333	amino acid transmembrane transport	1/47	98/18723	0.218826	0.274714	0.15179	SLC7A7	1
GO:0032642	regulation of chemokine production	1/47	98/18723	0.218826	0.274714	0.15179	AIF1	1
GO:0043502	regulation of muscle adaptation	1/47	98/18723	0.218826	0.274714	0.15179	AIF1	1
GO:0008630	intrinsic apoptotic signaling pathway in response to DNA damage	1/47	99/18723	0.220798	0.276366	0.152703	BCL2A1	1
GO:0015837	amine transport	1/47	99/18723	0.220798	0.276366	0.152703	KMO	1
GO:0021549	cerebellum development	1/47	99/18723	0.220798	0.276366	0.152703	AIF1	1
GO:0032602	chemokine production	1/47	99/18723	0.220798	0.276366	0.152703	AIF1	1
GO:0044728	DNA methylation or demethylation	1/47	100/18723	0.222764	0.278171	0.1537	APOBEC3G	1
GO:0051588	regulation of neurotransmitter transport	1/47	100/18723	0.222764	0.278171	0.1537	KMO	1
GO:0110020	regulation of actomyosin structure organization	1/47	100/18723	0.222764	0.278171	0.1537	GPR65	1
GO:0015711	organic anion transport	2/47	354/18723	0.2229	0.278171	0.1537	KMO/SLC7A7	2
GO:0050830	defense response to Gram-positive bacterium	1/47	101/18723	0.224726	0.280069	0.154749	FGR	1
GO:2001233	regulation of apoptotic signaling pathway	2/47	356/18723	0.224753	0.280069	0.154749	LCK/PTPRC	2
GO:0062014	negative regulation of small molecule metabolic process	1/47	102/18723	0.226682	0.282265	0.155962	PLEK	1
GO:0009306	protein secretion	2/47	359/18723	0.227534	0.282699	0.156202	CD38/PLEK	2
GO:0051052	regulation of DNA metabolic process	2/47	359/18723	0.227534	0.282699	0.156202	GZMA/PTPRC	2
GO:1901653	cellular response to peptide	2/47	359/18723	0.227534	0.282699	0.156202	JAK3/STAT1	2
GO:0035592	establishment of protein localization to extracellular region	2/47	360/18723	0.228462	0.283439	0.156611	CD38/PLEK	2
GO:0014013	regulation of gliogenesis	1/47	103/18723	0.228634	0.283439	0.156611	CXCR4	1
GO:0090277	positive regulation of peptide hormone secretion	1/47	103/18723	0.228634	0.283439	0.156611	CD38	1
GO:0006892	post-Golgi vesicle-mediated transport	1/47	104/18723	0.230581	0.285224	0.157597	LAPTM5	1
GO:0007200	phospholipase C-activating G protein-coupled receptor signaling pathway	1/47	104/18723	0.230581	0.285224	0.157597	GPR65	1
GO:1903076	regulation of protein localization to plasma membrane	1/47	104/18723	0.230581	0.285224	0.157597	GBP1	1
GO:0002793	positive regulation of peptide secretion	1/47	106/18723	0.234461	0.288752	0.159546	CD38	1
GO:0030038	contractile actin filament bundle assembly	1/47	106/18723	0.234461	0.288752	0.159546	GPR65	1
GO:0035821	modulation of process of other organism	1/47	106/18723	0.234461	0.288752	0.159546	CCL3	1
GO:0043149	stress fiber assembly	1/47	106/18723	0.234461	0.288752	0.159546	GPR65	1
GO:0046620	regulation of organ growth	1/47	106/18723	0.234461	0.288752	0.159546	SASH3	1
GO:0046822	regulation of nucleocytoplasmic transport	1/47	106/18723	0.234461	0.288752	0.159546	HCLS1	1
GO:0071692	protein localization to extracellular region	2/47	368/18723	0.235894	0.289862	0.16016	CD38/PLEK	2
GO:0000018	regulation of DNA recombination	1/47	107/18723	0.236394	0.289862	0.16016	PTPRC	1
GO:0008637	apoptotic mitochondrial changes	1/47	107/18723	0.236394	0.289862	0.16016	GZMB	1
GO:0032526	response to retinoic acid	1/47	107/18723	0.236394	0.289862	0.16016	CD38	1
GO:0051341	regulation of oxidoreductase activity	1/47	107/18723	0.236394	0.289862	0.16016	GZMA	1
GO:2000060	positive regulation of ubiquitin-dependent protein catabolic process	1/47	107/18723	0.236394	0.289862	0.16016	LAPTM5	1
GO:0002832	negative regulation of response to biotic stimulus	1/47	108/18723	0.238322	0.291589	0.161114	LILRB1	1
GO:0022037	metencephalon development	1/47	108/18723	0.238322	0.291589	0.161114	AIF1	1
GO:0033138	positive regulation of peptidyl-serine phosphorylation	1/47	108/18723	0.238322	0.291589	0.161114	HCLS1	1
GO:0072009	nephron epithelium development	1/47	109/18723	0.240245	0.293729	0.162297	STAT1	1
GO:0006939	smooth muscle contraction	1/47	110/18723	0.242163	0.295218	0.163119	CD38	1
GO:0009063	cellular amino acid catabolic process	1/47	110/18723	0.242163	0.295218	0.163119	KMO	1
GO:0014812	muscle cell migration	1/47	110/18723	0.242163	0.295218	0.163119	AIF1	1
GO:0018958	phenol-containing compound metabolic process	1/47	110/18723	0.242163	0.295218	0.163119	ITGB2	1
GO:0044282	small molecule catabolic process	2/47	376/18723	0.243342	0.296442	0.163795	APOBEC3G/KMO	2
GO:1901222	regulation of NIK/NF-kappaB signaling	1/47	112/18723	0.245986	0.2992	0.165319	LAPTM5	1
GO:0030900	forebrain development	2/47	379/18723	0.246139	0.2992	0.165319	BCL2A1/CXCR4	2
GO:0050878	regulation of body fluid levels	2/47	379/18723	0.246139	0.2992	0.165319	LCK/PLEK	2
GO:0007041	lysosomal transport	1/47	114/18723	0.249789	0.302644	0.167222	LAPTM5	1
GO:0019751	polyol metabolic process	1/47	114/18723	0.249789	0.302644	0.167222	PLEK	1
GO:0021987	cerebral cortex development	1/47	114/18723	0.249789	0.302644	0.167222	BCL2A1	1
GO:0051261	protein depolymerization	1/47	114/18723	0.249789	0.302644	0.167222	PLEK	1
GO:0032535	regulation of cellular component size	2/47	383/18723	0.24987	0.302644	0.167222	HCLS1/PLEK	2
GO:0046916	cellular transition metal ion homeostasis	1/47	115/18723	0.251684	0.304186	0.168074	LCK	1
GO:0090630	activation of GTPase activity	1/47	115/18723	0.251684	0.304186	0.168074	GPR65	1
GO:1901989	positive regulation of cell cycle phase transition	1/47	115/18723	0.251684	0.304186	0.168074	AIF1	1
GO:0007006	mitochondrial membrane organization	1/47	116/18723	0.253574	0.306032	0.169094	GZMB	1
GO:0043200	response to amino acid	1/47	116/18723	0.253574	0.306032	0.169094	CYBB	1
GO:0014902	myotube differentiation	1/47	117/18723	0.25546	0.307866	0.170108	CD53	1
GO:1903828	negative regulation of cellular protein localization	1/47	117/18723	0.25546	0.307866	0.170108	GBP1	1
GO:0045446	endothelial cell differentiation	1/47	118/18723	0.25734	0.30969	0.171116	CXCR4	1
GO:0051101	regulation of DNA binding	1/47	118/18723	0.25734	0.30969	0.171116	GZMA	1
GO:0031398	positive regulation of protein ubiquitination	1/47	119/18723	0.259216	0.311725	0.17224	LAPTM5	1
GO:0006304	DNA modification	1/47	120/18723	0.261088	0.313529	0.173236	APOBEC3G	1
GO:0072655	establishment of protein localization to mitochondrion	1/47	120/18723	0.261088	0.313529	0.173236	GZMB	1
GO:0001704	formation of primary germ layer	1/47	121/18723	0.262955	0.31465	0.173856	ITGB2	1
GO:0002455	humoral immune response mediated by circulating immunoglobulin	1/47	121/18723	0.262955	0.31465	0.173856	PTPRC	1
GO:0043244	regulation of protein-containing complex disassembly	1/47	121/18723	0.262955	0.31465	0.173856	PLEK	1
GO:0043500	muscle adaptation	1/47	121/18723	0.262955	0.31465	0.173856	AIF1	1
GO:0045931	positive regulation of mitotic cell cycle	1/47	121/18723	0.262955	0.31465	0.173856	AIF1	1
GO:0051928	positive regulation of calcium ion transport	1/47	122/18723	0.264817	0.316653	0.174963	CCL3	1
GO:0051053	negative regulation of DNA metabolic process	1/47	125/18723	0.270376	0.322614	0.178257	GZMA	1
GO:0070585	protein localization to mitochondrion	1/47	125/18723	0.270376	0.322614	0.178257	GZMB	1
GO:1904375	regulation of protein localization to cell periphery	1/47	125/18723	0.270376	0.322614	0.178257	GBP1	1
GO:0001558	regulation of cell growth	2/47	414/18723	0.278834	0.332472	0.183703	CD38/CXCR4	2
GO:0006612	protein targeting to membrane	1/47	131/18723	0.281371	0.33455	0.184851	ITGB2	1
GO:0019079	viral genome replication	1/47	131/18723	0.281371	0.33455	0.184851	APOBEC3G	1
GO:0045089	positive regulation of innate immune response	1/47	131/18723	0.281371	0.33455	0.184851	AIM2	1
GO:0046683	response to organophosphorus	1/47	131/18723	0.281371	0.33455	0.184851	STAT1	1
GO:0010565	regulation of cellular ketone metabolic process	1/47	133/18723	0.285	0.338149	0.18684	SLC7A7	1
GO:0046887	positive regulation of hormone secretion	1/47	133/18723	0.285	0.338149	0.18684	CD38	1
GO:1903052	positive regulation of proteolysis involved in cellular protein catabolic process	1/47	133/18723	0.285	0.338149	0.18684	LAPTM5	1
GO:0061041	regulation of wound healing	1/47	134/18723	0.286808	0.340055	0.187893	CXCR4	1
GO:0001101	response to acid chemical	1/47	135/18723	0.288611	0.341712	0.188809	CYBB	1
GO:0009581	detection of external stimulus	1/47	135/18723	0.288611	0.341712	0.188809	CXCR4	1
GO:0043624	cellular protein complex disassembly	1/47	136/18723	0.29041	0.343119	0.189586	PLEK	1
GO:0072073	kidney epithelium development	1/47	136/18723	0.29041	0.343119	0.189586	STAT1	1
GO:1900180	regulation of protein localization to nucleus	1/47	136/18723	0.29041	0.343119	0.189586	HCLS1	1
GO:0007266	Rho protein signal transduction	1/47	137/18723	0.292204	0.344033	0.190091	GPR65	1
GO:0010977	negative regulation of neuron projection development	1/47	137/18723	0.292204	0.344033	0.190091	CD38	1
GO:0045471	response to ethanol	1/47	137/18723	0.292204	0.344033	0.190091	CYBB	1
GO:0050714	positive regulation of protein secretion	1/47	137/18723	0.292204	0.344033	0.190091	CD38	1
GO:0060048	cardiac muscle contraction	1/47	137/18723	0.292204	0.344033	0.190091	CXCR4	1
GO:0009582	detection of abiotic stimulus	1/47	138/18723	0.293994	0.345417	0.190856	CXCR4	1
GO:0055076	transition metal ion homeostasis	1/47	138/18723	0.293994	0.345417	0.190856	LCK	1
GO:1903322	positive regulation of protein modification by small protein conjugation or removal	1/47	138/18723	0.293994	0.345417	0.190856	LAPTM5	1
GO:0046165	alcohol biosynthetic process	1/47	140/18723	0.29756	0.349364	0.193037	PLEK	1
GO:0032355	response to estradiol	1/47	141/18723	0.299337	0.350717	0.193785	CD38	1
GO:0035296	regulation of tube diameter	1/47	141/18723	0.299337	0.350717	0.193785	CD38	1
GO:0097746	blood vessel diameter maintenance	1/47	141/18723	0.299337	0.350717	0.193785	CD38	1
GO:0035150	regulation of tube size	1/47	142/18723	0.301109	0.351816	0.194391	CD38	1
GO:0050729	positive regulation of inflammatory response	1/47	142/18723	0.301109	0.351816	0.194391	CCL3	1
GO:0072006	nephron development	1/47	142/18723	0.301109	0.351816	0.194391	STAT1	1
GO:2000045	regulation of G1/S transition of mitotic cell cycle	1/47	142/18723	0.301109	0.351816	0.194391	AIF1	1
GO:0038061	NIK/NF-kappaB signaling	1/47	143/18723	0.302877	0.353636	0.195397	LAPTM5	1
GO:0051090	regulation of DNA-binding transcription factor activity	2/47	440/18723	0.303106	0.353659	0.19541	AIM2/HCLS1	2
GO:0045936	negative regulation of phosphate metabolic process	2/47	441/18723	0.304038	0.354223	0.195722	PLEK/PTPRC	2
GO:0010821	regulation of mitochondrion organization	1/47	144/18723	0.30464	0.354223	0.195722	GZMB	1
GO:0033135	regulation of peptidyl-serine phosphorylation	1/47	144/18723	0.30464	0.354223	0.195722	HCLS1	1
GO:0106106	cold-induced thermogenesis	1/47	144/18723	0.30464	0.354223	0.195722	CXCR4	1
GO:0120161	regulation of cold-induced thermogenesis	1/47	144/18723	0.30464	0.354223	0.195722	CXCR4	1
GO:0010563	negative regulation of phosphorus metabolic process	2/47	442/18723	0.30497	0.354362	0.195798	PLEK/PTPRC	2
GO:0022411	cellular component disassembly	2/47	443/18723	0.305901	0.354955	0.196126	LCP1/PLEK	2
GO:0051960	regulation of nervous system development	2/47	443/18723	0.305901	0.354955	0.196126	CXCR4/ITGAX	2
GO:0007269	neurotransmitter secretion	1/47	145/18723	0.306399	0.355044	0.196175	KMO	1
GO:0099643	signal release from synapse	1/47	145/18723	0.306399	0.355044	0.196175	KMO	1
GO:0046700	heterocycle catabolic process	2/47	445/18723	0.307763	0.356099	0.196758	APOBEC3G/KMO	2
GO:0007189	adenylate cyclase-activating G protein-coupled receptor signaling pathway	1/47	146/18723	0.308154	0.356099	0.196758	GPR65	1
GO:0010675	regulation of cellular carbohydrate metabolic process	1/47	146/18723	0.308154	0.356099	0.196758	PLEK	1
GO:0042542	response to hydrogen peroxide	1/47	146/18723	0.308154	0.356099	0.196758	STAT1	1
GO:1903531	negative regulation of secretion by cell	1/47	147/18723	0.309904	0.357876	0.19774	LILRB1	1
GO:0010212	response to ionizing radiation	1/47	148/18723	0.311651	0.358909	0.198311	PTPRC	1
GO:0014074	response to purine-containing compound	1/47	148/18723	0.311651	0.358909	0.198311	STAT1	1
GO:0051384	response to glucocorticoid	1/47	148/18723	0.311651	0.358909	0.198311	AIF1	1
GO:1903900	regulation of viral life cycle	1/47	148/18723	0.311651	0.358909	0.198311	APOBEC3G	1
GO:0044270	cellular nitrogen compound catabolic process	2/47	451/18723	0.313345	0.359931	0.198876	APOBEC3G/KMO	2
GO:0016525	negative regulation of angiogenesis	1/47	149/18723	0.313392	0.359931	0.198876	STAT1	1
GO:0045834	positive regulation of lipid metabolic process	1/47	149/18723	0.313392	0.359931	0.198876	FGR	1
GO:1905039	carboxylic acid transmembrane transport	1/47	149/18723	0.313392	0.359931	0.198876	SLC7A7	1
GO:1903825	organic acid transmembrane transport	1/47	150/18723	0.31513	0.36168	0.199842	SLC7A7	1
GO:0030902	hindbrain development	1/47	151/18723	0.316863	0.362682	0.200396	AIF1	1
GO:0071456	cellular response to hypoxia	1/47	151/18723	0.316863	0.362682	0.200396	CYBB	1
GO:2000181	negative regulation of blood vessel morphogenesis	1/47	151/18723	0.316863	0.362682	0.200396	STAT1	1
GO:2001236	regulation of extrinsic apoptotic signaling pathway	1/47	151/18723	0.316863	0.362682	0.200396	PTPRC	1
GO:0051092	positive regulation of NF-kappaB transcription factor activity	1/47	152/18723	0.318592	0.364166	0.201216	AIM2	1
GO:1901343	negative regulation of vasculature development	1/47	152/18723	0.318592	0.364166	0.201216	STAT1	1
GO:0030856	regulation of epithelial cell differentiation	1/47	154/18723	0.322036	0.367855	0.203254	STAT1	1
GO:0006606	protein import into nucleus	1/47	155/18723	0.323752	0.369314	0.20406	HCLS1	1
GO:1903364	positive regulation of cellular protein catabolic process	1/47	155/18723	0.323752	0.369314	0.20406	LAPTM5	1
GO:0001764	neuron migration	1/47	156/18723	0.325464	0.371016	0.205	CXCR4	1
GO:0007034	vacuolar transport	1/47	157/18723	0.327172	0.372207	0.205659	LAPTM5	1
GO:1990845	adaptive thermogenesis	1/47	157/18723	0.327172	0.372207	0.205659	CXCR4	1
GO:2000377	regulation of reactive oxygen species metabolic process	1/47	157/18723	0.327172	0.372207	0.205659	ITGB2	1
GO:0019439	aromatic compound catabolic process	2/47	467/18723	0.328186	0.372858	0.206018	APOBEC3G/KMO	2
GO:0033674	positive regulation of kinase activity	2/47	467/18723	0.328186	0.372858	0.206018	FGR/PTPRC	2
GO:0046488	phosphatidylinositol metabolic process	1/47	159/18723	0.330574	0.375066	0.207238	PLEK	1
GO:0051170	import into nucleus	1/47	159/18723	0.330574	0.375066	0.207238	HCLS1	1
GO:0043271	negative regulation of ion transport	1/47	160/18723	0.332269	0.376735	0.20816	LILRB1	1
GO:0036294	cellular response to decreased oxygen levels	1/47	161/18723	0.333959	0.378398	0.209079	CYBB	1
GO:0051100	negative regulation of binding	1/47	162/18723	0.335646	0.380053	0.209994	GZMA	1
GO:0072331	signal transduction by p53 class mediator	1/47	163/18723	0.337328	0.381701	0.210905	BATF	1
GO:0050680	negative regulation of epithelial cell proliferation	1/47	164/18723	0.339006	0.382573	0.211386	STAT1	1
GO:0050806	positive regulation of synaptic transmission	1/47	164/18723	0.339006	0.382573	0.211386	KMO	1
GO:2000058	regulation of ubiquitin-dependent protein catabolic process	1/47	164/18723	0.339006	0.382573	0.211386	LAPTM5	1
GO:2001242	regulation of intrinsic apoptotic signaling pathway	1/47	164/18723	0.339006	0.382573	0.211386	LCK	1
GO:0032635	interleukin-6 production	1/47	165/18723	0.34068	0.383692	0.212004	AIF1	1
GO:0032675	regulation of interleukin-6 production	1/47	165/18723	0.34068	0.383692	0.212004	AIF1	1
GO:0050796	regulation of insulin secretion	1/47	165/18723	0.34068	0.383692	0.212004	CD38	1
GO:0016049	cell growth	2/47	482/18723	0.34203	0.384955	0.212702	CD38/CXCR4	2
GO:0009451	RNA modification	1/47	167/18723	0.344016	0.386674	0.213652	APOBEC3G	1
GO:1903034	regulation of response to wounding	1/47	167/18723	0.344016	0.386674	0.213652	CXCR4	1
GO:0002833	positive regulation of response to biotic stimulus	1/47	168/18723	0.345677	0.387508	0.214113	AIM2	1
GO:0016482	cytosolic transport	1/47	168/18723	0.345677	0.387508	0.214113	LAPTM5	1
GO:0099173	postsynapse organization	1/47	168/18723	0.345677	0.387508	0.214113	SRGN	1
GO:1902806	regulation of cell cycle G1/S phase transition	1/47	168/18723	0.345677	0.387508	0.214113	AIF1	1
GO:0021543	pallium development	1/47	169/18723	0.347335	0.389107	0.214996	BCL2A1	1
GO:0051048	negative regulation of secretion	1/47	171/18723	0.350637	0.392546	0.216896	LILRB1	1
GO:0030833	regulation of actin filament polymerization	1/47	172/18723	0.352282	0.393343	0.217337	HCLS1	1
GO:0042770	signal transduction in response to DNA damage	1/47	172/18723	0.352282	0.393343	0.217337	BATF	1
GO:1901136	carbohydrate derivative catabolic process	1/47	172/18723	0.352282	0.393343	0.217337	APOBEC3G	1
GO:1990138	neuron projection extension	1/47	172/18723	0.352282	0.393343	0.217337	CXCR4	1
GO:1901361	organic cyclic compound catabolic process	2/47	495/18723	0.353962	0.394957	0.218229	APOBEC3G/KMO	2
GO:0001659	temperature homeostasis	1/47	174/18723	0.35556	0.396478	0.219069	CXCR4	1
GO:0022900	electron transport chain	1/47	175/18723	0.357193	0.39751	0.219639	CYBB	1
GO:0048771	tissue remodeling	1/47	175/18723	0.357193	0.39751	0.219639	CD38	1
GO:0050954	sensory perception of mechanical stimulus	1/47	175/18723	0.357193	0.39751	0.219639	CXCR4	1
GO:0051302	regulation of cell division	1/47	177/18723	0.360447	0.400602	0.221348	EVI2B	1
GO:0071453	cellular response to oxygen levels	1/47	177/18723	0.360447	0.400602	0.221348	CYBB	1
GO:0006109	regulation of carbohydrate metabolic process	1/47	178/18723	0.362067	0.401609	0.221904	PLEK	1
GO:0009266	response to temperature stimulus	1/47	178/18723	0.362067	0.401609	0.221904	CXCR4	1
GO:0035265	organ growth	1/47	178/18723	0.362067	0.401609	0.221904	SASH3	1
GO:0001936	regulation of endothelial cell proliferation	1/47	179/18723	0.363684	0.402872	0.222602	STAT1	1
GO:0006941	striated muscle contraction	1/47	179/18723	0.363684	0.402872	0.222602	CXCR4	1
GO:0007033	vacuole organization	1/47	180/18723	0.365297	0.404393	0.223443	LAPTM5	1
GO:0008361	regulation of cell size	1/47	181/18723	0.366906	0.405908	0.224279	PLEK	1
GO:0007369	gastrulation	1/47	185/18723	0.373301	0.412441	0.227889	ITGB2	1
GO:0043433	negative regulation of DNA-binding transcription factor activity	1/47	185/18723	0.373301	0.412441	0.227889	AIM2	1
GO:0031345	negative regulation of cell projection organization	1/47	186/18723	0.37489	0.413655	0.22856	CD38	1
GO:1902115	regulation of organelle assembly	1/47	186/18723	0.37489	0.413655	0.22856	LCP1	1
GO:0046578	regulation of Ras protein signal transduction	1/47	189/18723	0.379633	0.418614	0.2313	GPR65	1
GO:0050821	protein stabilization	1/47	191/18723	0.382775	0.421803	0.233062	IFI30	1
GO:0001935	endothelial cell proliferation	1/47	193/18723	0.385902	0.424694	0.234659	STAT1	1
GO:0007565	female pregnancy	1/47	193/18723	0.385902	0.424694	0.234659	CD38	1
GO:0030073	insulin secretion	1/47	195/18723	0.389014	0.427839	0.236397	CD38	1
GO:0031032	actomyosin structure organization	1/47	196/18723	0.390563	0.428984	0.23703	GPR65	1
GO:0090276	regulation of peptide hormone secretion	1/47	196/18723	0.390563	0.428984	0.23703	CD38	1
GO:0071248	cellular response to metal ion	1/47	197/18723	0.392109	0.430401	0.237813	CYBB	1
GO:0007179	transforming growth factor beta receptor signaling pathway	1/47	198/18723	0.393652	0.431252	0.238283	LPXN	1
GO:0031099	regeneration	1/47	198/18723	0.393652	0.431252	0.238283	LCP1	1
GO:0048167	regulation of synaptic plasticity	1/47	198/18723	0.393652	0.431252	0.238283	CD38	1
GO:0002791	regulation of peptide secretion	1/47	200/18723	0.396725	0.434336	0.239987	CD38	1
GO:0051054	positive regulation of DNA metabolic process	1/47	201/18723	0.398255	0.435729	0.240757	PTPRC	1
GO:0016051	carbohydrate biosynthetic process	1/47	202/18723	0.399782	0.436833	0.241367	PLEK	1
GO:0090087	regulation of peptide transport	1/47	202/18723	0.399782	0.436833	0.241367	CD38	1
GO:0032869	cellular response to insulin stimulus	1/47	203/18723	0.401305	0.438213	0.242129	STAT1	1
GO:0017038	protein import	1/47	206/18723	0.405852	0.442891	0.244714	HCLS1	1
GO:0006836	neurotransmitter transport	1/47	208/18723	0.408865	0.44589	0.246371	KMO	1
GO:0031396	regulation of protein ubiquitination	1/47	210/18723	0.411862	0.448868	0.248017	LAPTM5	1
GO:0030100	regulation of endocytosis	1/47	211/18723	0.413355	0.449914	0.248595	LILRB1	1
GO:0050807	regulation of synapse organization	1/47	211/18723	0.413355	0.449914	0.248595	SRGN	1
GO:0006469	negative regulation of protein kinase activity	1/47	212/18723	0.414845	0.450953	0.249169	PTPRC	1
GO:0043523	regulation of neuron apoptotic process	1/47	212/18723	0.414845	0.450953	0.249169	CCL3	1
GO:0001505	regulation of neurotransmitter levels	1/47	213/18723	0.41633	0.452276	0.2499	KMO	1
GO:0000082	G1/S transition of mitotic cell cycle	1/47	214/18723	0.417812	0.453302	0.250467	AIF1	1
GO:0072330	monocarboxylic acid biosynthetic process	1/47	214/18723	0.417812	0.453302	0.250467	KMO	1
GO:0031669	cellular response to nutrient levels	1/47	215/18723	0.419291	0.454614	0.251191	CD68	1
GO:0050803	regulation of synapse structure or activity	1/47	218/18723	0.423704	0.459103	0.253672	SRGN	1
GO:0002064	epithelial cell development	1/47	220/18723	0.426628	0.461382	0.254931	CXCR4	1
GO:0044706	multi-multicellular organism process	1/47	220/18723	0.426628	0.461382	0.254931	CD38	1
GO:0048705	skeletal system morphogenesis	1/47	220/18723	0.426628	0.461382	0.254931	FGR	1
GO:0010810	regulation of cell-substrate adhesion	1/47	221/18723	0.428084	0.462364	0.255473	GBP1	1
GO:1903050	regulation of proteolysis involved in cellular protein catabolic process	1/47	221/18723	0.428084	0.462364	0.255473	LAPTM5	1
GO:0000302	response to reactive oxygen species	1/47	222/18723	0.429537	0.463636	0.256176	STAT1	1
GO:0032984	protein-containing complex disassembly	1/47	224/18723	0.432432	0.466462	0.257738	PLEK	1
GO:0008037	cell recognition	1/47	225/18723	0.433874	0.466823	0.257937	CXCR4	1
GO:0010001	glial cell differentiation	1/47	225/18723	0.433874	0.466823	0.257937	CXCR4	1
GO:0016485	protein processing	1/47	225/18723	0.433874	0.466823	0.257937	SRGN	1
GO:0050769	positive regulation of neurogenesis	1/47	225/18723	0.433874	0.466823	0.257937	CXCR4	1
GO:0071241	cellular response to inorganic substance	1/47	226/18723	0.435312	0.468072	0.258627	CYBB	1
GO:0001649	osteoblast differentiation	1/47	229/18723	0.439606	0.472387	0.261012	CCL3	1
GO:0045732	positive regulation of protein catabolic process	1/47	231/18723	0.442451	0.475141	0.262534	LAPTM5	1
GO:0032271	regulation of protein polymerization	1/47	233/18723	0.445281	0.477877	0.264045	HCLS1	1
GO:0048588	developmental cell growth	1/47	234/18723	0.446691	0.47878	0.264544	CXCR4	1
GO:0060560	developmental growth involved in morphogenesis	1/47	234/18723	0.446691	0.47878	0.264544	CXCR4	1
GO:0030072	peptide hormone secretion	1/47	236/18723	0.449501	0.48057	0.265533	CD38	1
GO:0046395	carboxylic acid catabolic process	1/47	236/18723	0.449501	0.48057	0.265533	KMO	1
GO:0048762	mesenchymal cell differentiation	1/47	236/18723	0.449501	0.48057	0.265533	STAT1	1
GO:0090068	positive regulation of cell cycle process	1/47	236/18723	0.449501	0.48057	0.265533	AIF1	1
GO:0033673	negative regulation of kinase activity	1/47	237/18723	0.450901	0.481456	0.266022	PTPRC	1
GO:1901617	organic hydroxy compound biosynthetic process	1/47	237/18723	0.450901	0.481456	0.266022	PLEK	1
GO:0016054	organic acid catabolic process	1/47	240/18723	0.455078	0.485609	0.268317	KMO	1
GO:0044843	cell cycle G1/S phase transition	1/47	241/18723	0.456464	0.486472	0.268794	AIF1	1
GO:0060047	heart contraction	1/47	241/18723	0.456464	0.486472	0.268794	CXCR4	1
GO:0002790	peptide secretion	1/47	242/18723	0.457846	0.487329	0.269268	CD38	1
GO:1903320	regulation of protein modification by small protein conjugation or removal	1/47	242/18723	0.457846	0.487329	0.269268	LAPTM5	1
GO:0017148	negative regulation of translation	1/47	245/18723	0.461972	0.49141	0.271523	GZMB	1
GO:0051402	neuron apoptotic process	1/47	246/18723	0.463341	0.492555	0.272155	CCL3	1
GO:0043122	regulation of I-kappaB kinase/NF-kappaB signaling	1/47	249/18723	0.467426	0.496272	0.274209	STAT1	1
GO:0046883	regulation of hormone secretion	1/47	249/18723	0.467426	0.496272	0.274209	CD38	1
GO:0071560	cellular response to transforming growth factor beta stimulus	1/47	250/18723	0.468781	0.497397	0.274831	LPXN	1
GO:0003015	heart process	1/47	251/18723	0.470132	0.498518	0.27545	CXCR4	1
GO:0090257	regulation of muscle system process	1/47	252/18723	0.471481	0.499633	0.276066	AIF1	1
GO:0006839	mitochondrial transport	1/47	254/18723	0.474167	0.501849	0.277291	GZMB	1
GO:0009165	nucleotide biosynthetic process	1/47	254/18723	0.474167	0.501849	0.277291	KMO	1
GO:1903362	regulation of cellular protein catabolic process	1/47	255/18723	0.475505	0.502949	0.277899	LAPTM5	1
GO:0071559	response to transforming growth factor beta	1/47	256/18723	0.47684	0.503414	0.278155	LPXN	1
GO:1901293	nucleoside phosphate biosynthetic process	1/47	256/18723	0.47684	0.503414	0.278155	KMO	1
GO:1903522	regulation of blood circulation	1/47	256/18723	0.47684	0.503414	0.278155	CD38	1
GO:0045165	cell fate commitment	1/47	258/18723	0.479499	0.505905	0.279532	BATF	1
GO:0009636	response to toxic substance	1/47	262/18723	0.484779	0.511155	0.282433	CCL3	1
GO:0003018	vascular process in circulatory system	1/47	263/18723	0.486091	0.512218	0.28302	CD38	1
GO:0015833	peptide transport	1/47	264/18723	0.487399	0.512956	0.283428	CD38	1
GO:0032868	response to insulin	1/47	264/18723	0.487399	0.512956	0.283428	STAT1	1
GO:0050708	regulation of protein secretion	1/47	268/18723	0.4926	0.517783	0.286095	CD38	1
GO:0051348	negative regulation of transferase activity	1/47	268/18723	0.4926	0.517783	0.286095	PTPRC	1
GO:0051962	positive regulation of nervous system development	1/47	272/18723	0.49775	0.52287	0.288906	CXCR4	1
GO:0034249	negative regulation of cellular amide metabolic process	1/47	273/18723	0.499029	0.523888	0.289468	GZMB	1
GO:0043542	endothelial cell migration	1/47	279/18723	0.506639	0.531545	0.293699	LPXN	1
GO:0007249	I-kappaB kinase/NF-kappaB signaling	1/47	281/18723	0.50915	0.533848	0.294971	STAT1	1
GO:0044262	cellular carbohydrate metabolic process	1/47	283/18723	0.511649	0.535801	0.296051	PLEK	1
GO:0051146	striated muscle cell differentiation	1/47	283/18723	0.511649	0.535801	0.296051	CD53	1
GO:0015850	organic hydroxy compound transport	1/47	284/18723	0.512894	0.536438	0.296403	LILRB1	1
GO:0072659	protein localization to plasma membrane	1/47	284/18723	0.512894	0.536438	0.296403	GBP1	1
GO:0034599	cellular response to oxidative stress	1/47	288/18723	0.517842	0.541278	0.299076	AIF1	1
GO:0034504	protein localization to nucleus	1/47	290/18723	0.520297	0.543507	0.300308	HCLS1	1
GO:0060485	mesenchyme development	1/47	291/18723	0.52152	0.544448	0.300828	STAT1	1
GO:0001822	kidney development	1/47	293/18723	0.523957	0.546653	0.302047	STAT1	1
GO:0051604	protein maturation	1/47	294/18723	0.525171	0.547581	0.302559	SRGN	1
GO:0046879	hormone secretion	1/47	295/18723	0.526382	0.548505	0.30307	CD38	1
GO:0048193	Golgi vesicle transport	1/47	296/18723	0.52759	0.549424	0.303577	LAPTM5	1
GO:0010720	positive regulation of cell development	1/47	298/18723	0.529997	0.551249	0.304586	CXCR4	1
GO:0031647	regulation of protein stability	1/47	298/18723	0.529997	0.551249	0.304586	IFI30	1
GO:1901990	regulation of mitotic cell cycle phase transition	1/47	299/18723	0.531196	0.552156	0.305087	AIF1	1
GO:0016050	vesicle organization	1/47	300/18723	0.532392	0.552934	0.305517	SRGN	1
GO:0006913	nucleocytoplasmic transport	1/47	301/18723	0.533585	0.552934	0.305517	HCLS1	1
GO:0030198	extracellular matrix organization	1/47	301/18723	0.533585	0.552934	0.305517	LCP1	1
GO:0042886	amide transport	1/47	301/18723	0.533585	0.552934	0.305517	CD38	1
GO:0051169	nuclear transport	1/47	301/18723	0.533585	0.552934	0.305517	HCLS1	1
GO:0043062	extracellular structure organization	1/47	302/18723	0.534775	0.553147	0.305635	LCP1	1
GO:0051056	regulation of small GTPase mediated signal transduction	1/47	302/18723	0.534775	0.553147	0.305635	GPR65	1
GO:0072001	renal system development	1/47	302/18723	0.534775	0.553147	0.305635	STAT1	1
GO:0045229	external encapsulating structure organization	1/47	304/18723	0.537146	0.555259	0.306802	LCP1	1
GO:0006650	glycerophospholipid metabolic process	1/47	306/18723	0.539505	0.557015	0.307772	PLEK	1
GO:0009914	hormone transport	1/47	306/18723	0.539505	0.557015	0.307772	CD38	1
GO:0045787	positive regulation of cell cycle	1/47	313/18723	0.54767	0.565099	0.312239	AIF1	1
GO:0046394	carboxylic acid biosynthetic process	1/47	314/18723	0.548825	0.565944	0.312706	KMO	1
GO:0018105	peptidyl-serine phosphorylation	1/47	315/18723	0.549977	0.566785	0.31317	HCLS1	1
GO:0016053	organic acid biosynthetic process	1/47	316/18723	0.551126	0.567622	0.313633	KMO	1
GO:0009101	glycoprotein biosynthetic process	1/47	317/18723	0.552272	0.568456	0.314093	JAK3	1
GO:0019216	regulation of lipid metabolic process	1/47	331/18723	0.56802	0.584309	0.322853	FGR	1
GO:1990778	protein localization to cell periphery	1/47	333/18723	0.570225	0.586219	0.323908	GBP1	1
GO:0062197	cellular response to chemical stress	1/47	337/18723	0.574602	0.590359	0.326196	AIF1	1
GO:0001655	urogenital system development	1/47	338/18723	0.57569	0.590757	0.326415	STAT1	1
GO:0018209	peptidyl-serine modification	1/47	338/18723	0.57569	0.590757	0.326415	HCLS1	1
GO:0001933	negative regulation of protein phosphorylation	1/47	342/18723	0.580012	0.59483	0.328666	PTPRC	1
GO:0030336	negative regulation of cell migration	1/47	344/18723	0.582158	0.596667	0.329681	AIF1	1
GO:0042742	defense response to bacterium	1/47	350/18723	0.588529	0.602831	0.333087	FGR	1
GO:0006066	alcohol metabolic process	1/47	353/18723	0.591679	0.605689	0.334666	PLEK	1
GO:0007178	transmembrane receptor protein serine/threonine kinase signaling pathway	1/47	355/18723	0.593765	0.607457	0.335643	LPXN	1
GO:0010631	epithelial cell migration	1/47	357/18723	0.595842	0.609211	0.336612	LPXN	1
GO:2000146	negative regulation of cell motility	1/47	359/18723	0.597908	0.610953	0.337575	AIF1	1
GO:0090132	epithelium migration	1/47	360/18723	0.598937	0.611634	0.337951	LPXN	1
GO:0051098	regulation of binding	1/47	363/18723	0.602009	0.614399	0.339479	GZMA	1
GO:0050767	regulation of neurogenesis	1/47	364/18723	0.603027	0.615066	0.339847	CXCR4	1
GO:0090130	tissue migration	1/47	365/18723	0.604044	0.61573	0.340214	LPXN	1
GO:0051271	negative regulation of cellular component movement	1/47	367/18723	0.606069	0.617048	0.340942	AIF1	1
GO:0140694	non-membrane-bounded organelle assembly	1/47	367/18723	0.606069	0.617048	0.340942	LCP1	1
GO:0010038	response to metal ion	1/47	373/18723	0.612083	0.622795	0.344118	CYBB	1
GO:0051346	negative regulation of hydrolase activity	1/47	379/18723	0.618007	0.628444	0.347239	GZMA	1
GO:0050678	regulation of epithelial cell proliferation	1/47	381/18723	0.619962	0.630052	0.348127	STAT1	1
GO:0006644	phospholipid metabolic process	1/47	383/18723	0.621907	0.631648	0.349009	PLEK	1
GO:0042692	muscle cell differentiation	1/47	384/18723	0.622876	0.632251	0.349343	CD53	1
GO:0042326	negative regulation of phosphorylation	1/47	385/18723	0.623843	0.632471	0.349464	PTPRC	1
GO:0045786	negative regulation of cell cycle	1/47	385/18723	0.623843	0.632471	0.349464	LILRB1	1
GO:0045860	positive regulation of protein kinase activity	1/47	386/18723	0.624807	0.633067	0.349794	PTPRC	1
GO:0009100	glycoprotein metabolic process	1/47	387/18723	0.625768	0.633661	0.350122	JAK3	1
GO:0051656	establishment of organelle localization	1/47	390/18723	0.628639	0.635804	0.351306	FGR	1
GO:1901987	regulation of cell cycle phase transition	1/47	390/18723	0.628639	0.635804	0.351306	AIF1	1
GO:0040013	negative regulation of locomotion	1/47	391/18723	0.629591	0.636004	0.351416	AIF1	1
GO:0042176	regulation of protein catabolic process	1/47	391/18723	0.629591	0.636004	0.351416	LAPTM5	1
GO:0046486	glycerolipid metabolic process	1/47	392/18723	0.630541	0.636582	0.351736	PLEK	1
GO:0034655	nucleobase-containing compound catabolic process	1/47	407/18723	0.644503	0.650288	0.359309	APOBEC3G	1
GO:0044772	mitotic cell cycle phase transition	1/47	424/18723	0.659703	0.665227	0.367563	AIF1	1
GO:0050808	synapse organization	1/47	426/18723	0.661449	0.666589	0.368315	SRGN	1
GO:0031331	positive regulation of cellular catabolic process	1/47	427/18723	0.662318	0.667066	0.368579	LAPTM5	1
GO:0050673	epithelial cell proliferation	1/47	437/18723	0.670895	0.675301	0.37313	STAT1	1
GO:0010975	regulation of neuron projection development	1/47	445/18723	0.677603	0.681646	0.376635	CD38	1
GO:0009314	response to radiation	1/47	456/18723	0.686609	0.690293	0.381413	PTPRC	1
GO:0007346	regulation of mitotic cell cycle	1/47	457/18723	0.687415	0.690692	0.381634	AIF1	1
GO:0006417	regulation of translation	1/47	468/18723	0.696152	0.699054	0.386254	GZMB	1
GO:0051051	negative regulation of transport	1/47	470/18723	0.697714	0.700206	0.38689	LILRB1	1
GO:0001667	ameboidal-type cell migration	1/47	475/18723	0.701587	0.703673	0.388806	LPXN	1
GO:0009117	nucleotide metabolic process	1/47	489/18723	0.712172	0.713866	0.394438	KMO	1
GO:0006091	generation of precursor metabolites and energy	1/47	490/18723	0.712914	0.714185	0.394614	CYBB	1
GO:0034765	regulation of ion transmembrane transport	1/47	491/18723	0.713654	0.714502	0.394789	CYBB	1
GO:0009896	positive regulation of catabolic process	1/47	492/18723	0.714392	0.714816	0.394963	LAPTM5	1
GO:0006753	nucleoside phosphate metabolic process	1/47	497/18723	0.718055	0.718055	0.396753	KMO	1

## Sheet: CC
Supplementary table 4: GO cellular component enrichment analysis results.
ID	Description	GeneRatio	BgRatio	pvalue	p.adjust	qvalue	geneID	Count
GO:0009897	external side of plasma membrane	11/49	421/19550	5.66187e-09	6.34129e-07	3.81431e-07	CCR5/CCRL2/CD2/CD48/CD83/CXCR4/IL2RG/ITGAX/ITGB2/LILRB1/PTPRC	11
GO:0030667	secretory granule membrane	8/49	311/19550	9.59007e-07	5.37044e-05	3.23034e-05	CD38/CD53/CD68/CYBB/ITGAL/ITGAX/ITGB2/PTPRC	8
GO:0009898	cytoplasmic side of plasma membrane	6/49	172/19550	4.34341e-06	0.000114877	6.90989e-05	CD2/FGR/LCK/PTPRC/RGS1/SLA	6
GO:0001772	immunological synapse	4/49	44/19550	4.39116e-06	0.000114877	6.90989e-05	CD53/GZMA/GZMB/LCK	4
GO:0034687	integrin alphaL-beta2 complex	2/49	2/19550	6.15412e-06	0.000114877	6.90989e-05	ITGAL/ITGB2	2
GO:0034689	integrin alphaX-beta2 complex	2/49	2/19550	6.15412e-06	0.000114877	6.90989e-05	ITGAX/ITGB2	2
GO:0098562	cytoplasmic side of membrane	6/49	197/19550	9.45919e-06	0.000151347	9.10358e-05	CD2/FGR/LCK/PTPRC/RGS1/SLA	6
GO:0070821	tertiary granule membrane	4/49	73/19550	3.33782e-05	0.000467295	0.00028108	CD53/CYBB/ITGAX/ITGB2	4
GO:0008305	integrin complex	3/49	31/19550	6.33042e-05	0.000787785	0.000473856	ITGAL/ITGAX/ITGB2	3
GO:0035579	specific granule membrane	4/49	91/19550	7.92933e-05	0.000888085	0.000534187	CD53/CYBB/ITGAL/ITGB2	4
GO:0098636	protein complex involved in cell adhesion	3/49	36/19550	9.96721e-05	0.00101484	0.000610432	ITGAL/ITGAX/ITGB2	3
GO:0032587	ruffle membrane	4/49	99/19550	0.000110053	0.00102461	0.000616306	AIF1/FGR/LCP1/PLEK	4
GO:0031234	extrinsic component of cytoplasmic side of plasma membrane	4/49	101/19550	0.000118928	0.00102461	0.000616306	FGR/LCK/RGS1/SLA	4
GO:0042581	specific granule	4/49	160/19550	0.000687319	0.00549855	0.0033074	CD53/CYBB/ITGAL/ITGB2	4
GO:0070820	tertiary granule	4/49	164/19550	0.00075383	0.0056286	0.00338562	CD53/CYBB/ITGAX/ITGB2	4
GO:0019897	extrinsic component of plasma membrane	4/49	174/19550	0.000939863	0.00657904	0.00395732	FGR/LCK/RGS1/SLA	4
GO:0001726	ruffle	4/49	178/19550	0.0010226	0.00663189	0.0039891	AIF1/FGR/LCP1/PLEK	4
GO:0031256	leading edge membrane	4/49	180/19550	0.00106584	0.00663189	0.0039891	AIF1/FGR/LCP1/PLEK	4
GO:0045121	membrane raft	5/49	335/19550	0.00147394	0.00825405	0.00496484	CD2/CD48/ITGB2/LCK/PTPRC	5
GO:0098857	membrane microdomain	5/49	335/19550	0.00147394	0.00825405	0.00496484	CD2/CD48/ITGB2/LCK/PTPRC	5
GO:0001891	phagocytic cup	2/49	28/19550	0.00223142	0.0119009	0.00715843	AIF1/LCP1	2
GO:0002102	podosome	2/49	29/19550	0.00239288	0.0121819	0.00732749	LCP1/LPXN	2
GO:0005884	actin filament	3/49	114/19550	0.00292702	0.0142533	0.00857341	AIF1/HCLS1/LCP1	3
GO:0005925	focal adhesion	5/49	418/19550	0.00384093	0.017752	0.0106779	ITGB2/LCP1/LPXN/PTPRC/SLA	5
GO:0031252	cell leading edge	5/49	422/19550	0.00399923	0.017752	0.0106779	AIF1/CXCR4/FGR/LCP1/PLEK	5
GO:0030055	cell-substrate junction	5/49	425/19550	0.004121	0.017752	0.0106779	ITGB2/LCP1/LPXN/PTPRC/SLA	5
GO:0034688	integrin alphaM-beta2 complex	1/49	2/19550	0.00500663	0.0207683	0.0124922	ITGB2	1
GO:0098802	plasma membrane signaling receptor complex	4/49	306/19550	0.00717116	0.0280027	0.0168438	CD247/ITGAL/ITGAX/ITGB2	4
GO:0019898	extrinsic component of membrane	4/49	309/19550	0.00741735	0.0280027	0.0168438	FGR/LCK/RGS1/SLA	4
GO:0030895	apolipoprotein B mRNA editing enzyme complex	1/49	3/19550	0.00750073	0.0280027	0.0168438	APOBEC3G	1
GO:0031225	anchored component of membrane	3/49	170/19550	0.00887958	0.032081	0.0192969	CD2/CD48/CD52	3
GO:0101003	ficolin-1-rich granule membrane	2/49	61/19550	0.0102496	0.0358737	0.0215782	ITGAX/ITGB2	2
GO:0031253	cell projection membrane	4/49	346/19550	0.0109245	0.0370773	0.0223021	AIF1/FGR/LCP1/PLEK	4
GO:0005741	mitochondrial outer membrane	3/49	205/19550	0.0146956	0.0464997	0.0279698	BCL2A1/KMO/TRAF3IP3	3
GO:0042629	mast cell granule	1/49	6/19550	0.0149463	0.0464997	0.0279698	SRGN	1
GO:0097169	AIM2 inflammasome complex	1/49	6/19550	0.0149463	0.0464997	0.0279698	AIM2	1
GO:0005765	lysosomal membrane	4/49	395/19550	0.0170142	0.0500153	0.0300844	CD68/HLA-DOA/LAPTM5/TRAF3IP3	4
GO:0098852	lytic vacuole membrane	4/49	395/19550	0.0170142	0.0500153	0.0300844	CD68/HLA-DOA/LAPTM5/TRAF3IP3	4
GO:0044194	cytolytic granule	1/49	7/19550	0.017416	0.0500153	0.0300844	GZMB	1
GO:0031968	organelle outer membrane	3/49	230/19550	0.0199054	0.0556199	0.0334556	BCL2A1/KMO/TRAF3IP3	3
GO:0019867	outer membrane	3/49	232/19550	0.0203609	0.0556199	0.0334556	BCL2A1/KMO/TRAF3IP3	3
GO:0032059	bleb	1/49	9/19550	0.0223372	0.0581807	0.0349959	PTPRC	1
GO:0042105	alpha-beta T cell receptor complex	1/49	9/19550	0.0223372	0.0581807	0.0349959	CD247	1
GO:0005774	vacuolar membrane	4/49	444/19550	0.0248984	0.0633777	0.0381219	CD68/HLA-DOA/LAPTM5/TRAF3IP3	4
GO:0043020	NADPH oxidase complex	1/49	14/19550	0.0345348	0.0859534	0.0517013	CYBB	1
GO:0042613	MHC class II protein complex	1/49	17/19550	0.0417817	0.0995649	0.0598887	HLA-DOA	1
GO:0061702	inflammasome complex	1/49	17/19550	0.0417817	0.0995649	0.0598887	AIM2	1
GO:0099091	postsynaptic specialization, intracellular component	1/49	19/19550	0.0465833	0.108694	0.0653801	SRGN	1
GO:0097038	perinuclear endoplasmic reticulum	1/49	21/19550	0.0513614	0.117397	0.070615	CYBB	1
GO:0000242	pericentriolar material	1/49	22/19550	0.0537416	0.120381	0.0724097	LCK	1
GO:0042611	MHC protein complex	1/49	25/19550	0.0608472	0.133625	0.0803761	HLA-DOA	1
GO:0097225	sperm midpiece	1/49	32/19550	0.0772243	0.165778	0.0997162	CD52	1
GO:0101002	ficolin-1-rich granule	2/49	185/19550	0.0784486	0.165778	0.0997162	ITGAX/ITGB2	2
GO:0016235	aggresome	1/49	35/19550	0.0841571	0.174548	0.104991	FGR	1
GO:0016323	basolateral plasma membrane	2/49	231/19550	0.114031	0.232209	0.139674	CD38/SLC7A7	2
GO:0005911	cell-cell junction	3/49	494/19550	0.126476	0.252951	0.152151	CD2/CD53/ITK	3
GO:0035577	azurophil granule membrane	1/49	58/19550	0.13564	0.261996	0.157591	CD68	1
GO:0009925	basal plasma membrane	2/49	257/19550	0.135676	0.261996	0.157591	CD38/SLC7A7	2
GO:0046658	anchored component of plasma membrane	1/49	63/19550	0.146451	0.278009	0.167224	CD2	1
GO:0045178	basal part of cell	2/49	276/19550	0.152036	0.283801	0.170708	CD38/SLC7A7	2
GO:0031093	platelet alpha granule lumen	1/49	67/19550	0.155005	0.284126	0.170903	SRGN	1
GO:0005770	late endosome	2/49	282/19550	0.157284	0.284126	0.170903	CD68/CXCR4	2
GO:0001725	stress fiber	1/49	71/19550	0.163474	0.286079	0.172078	LCP1	1
GO:0097517	contractile actin filament bundle	1/49	71/19550	0.163474	0.286079	0.172078	LCP1	1
GO:0016234	inclusion body	1/49	76/19550	0.173944	0.293942	0.176807	FGR	1
GO:0030670	phagocytic vesicle membrane	1/49	76/19550	0.173944	0.293942	0.176807	CYBB	1
GO:0098685	Schaffer collateral - CA1 synapse	1/49	78/19550	0.178096	0.293942	0.176807	SRGN	1
GO:0030864	cortical actin cytoskeleton	1/49	79/19550	0.180164	0.293942	0.176807	HCLS1	1
GO:0032432	actin filament bundle	1/49	80/19550	0.182227	0.293942	0.176807	LCP1	1
GO:0042641	actomyosin	1/49	81/19550	0.184285	0.293942	0.176807	LCP1	1
GO:0005791	rough endoplasmic reticulum	1/49	82/19550	0.186338	0.293942	0.176807	CYBB	1
GO:0034774	secretory granule lumen	2/49	322/19550	0.193062	0.295104	0.177506	FGR/SRGN	2
GO:0005758	mitochondrial intermembrane space	1/49	86/19550	0.1945	0.295104	0.177506	FGR	1
GO:0060205	cytoplasmic vesicle lumen	2/49	325/19550	0.195792	0.295104	0.177506	FGR/SRGN	2
GO:0031983	vesicle lumen	2/49	327/19550	0.197614	0.295104	0.177506	FGR/SRGN	2
GO:0031091	platelet alpha granule	1/49	91/19550	0.204589	0.301499	0.181353	SRGN	1
GO:0000932	P-body	1/49	93/19550	0.20859	0.303403	0.182498	APOBEC3G	1
GO:0031970	organelle envelope lumen	1/49	96/19550	0.214554	0.306983	0.184651	FGR	1
GO:0043202	lysosomal lumen	1/49	97/19550	0.216533	0.306983	0.184651	IFI30	1
GO:0030175	filopodium	1/49	107/19550	0.23605	0.329052	0.197926	LCP1	1
GO:0030863	cortical cytoskeleton	1/49	108/19550	0.237975	0.329052	0.197926	HCLS1	1
GO:1990204	oxidoreductase complex	1/49	112/19550	0.245629	0.335493	0.2018	CYBB	1
GO:0044853	plasma membrane raft	1/49	116/19550	0.253207	0.341677	0.20552	ITGB2	1
GO:0036126	sperm flagellum	1/49	122/19550	0.264435	0.35258	0.212078	CD52	1
GO:0097729	9+2 motile cilium	1/49	135/19550	0.288198	0.379744	0.228417	CD52	1
GO:0045335	phagocytic vesicle	1/49	137/19550	0.291787	0.380001	0.228572	CYBB	1
GO:0031902	late endosome membrane	1/49	146/19550	0.307717	0.396084	0.238246	CD68	1
GO:0042101	T cell receptor complex	1/49	148/19550	0.311209	0.396084	0.238246	CD247	1
GO:0005766	primary lysosome	1/49	155/19550	0.323296	0.402323	0.241999	CD68	1
GO:0042582	azurophil granule	1/49	155/19550	0.323296	0.402323	0.241999	CD68	1
GO:0043204	perikaryon	1/49	158/19550	0.328412	0.404199	0.243127	AIF1	1
GO:0005775	vacuolar lumen	1/49	174/19550	0.355065	0.432253	0.260002	IFI30	1
GO:0030427	site of polarized growth	1/49	183/19550	0.369599	0.437618	0.263229	HCLS1	1
GO:0043197	dendritic spine	1/49	183/19550	0.369599	0.437618	0.263229	SLA	1
GO:0044309	neuron spine	1/49	184/19550	0.371194	0.437618	0.263229	SLA	1
GO:0030666	endocytic vesicle membrane	1/49	193/19550	0.385372	0.449601	0.270437	CYBB	1
GO:0030027	lamellipodium	1/49	202/19550	0.399237	0.460974	0.277278	AIF1	1
GO:0031514	motile cilium	1/49	214/19550	0.417247	0.476854	0.28683	CD52	1
GO:0098858	actin-based cell projection	1/49	221/19550	0.427508	0.483645	0.290915	LCP1	1
GO:0036464	cytoplasmic ribonucleoprotein granule	1/49	236/19550	0.448903	0.502771	0.302419	APOBEC3G	1
GO:0035770	ribonucleoprotein granule	1/49	254/19550	0.473545	0.525119	0.315861	APOBEC3G	1
GO:0099568	cytoplasmic region	1/49	271/19550	0.495825	0.544435	0.32748	ITGB2	1
GO:0005938	cell cortex	1/49	308/19550	0.541172	0.588459	0.35396	HCLS1	1
GO:0030139	endocytic vesicle	1/49	336/19550	0.572809	0.613317	0.368912	CYBB	1
GO:0098978	glutamatergic synapse	1/49	338/19550	0.574985	0.613317	0.368912	SRGN	1
GO:0099572	postsynaptic specialization	1/49	356/19550	0.594088	0.627715	0.377573	SRGN	1
GO:0005769	early endosome	1/49	394/19550	0.631695	0.661001	0.397595	CXCR4	1
GO:0016607	nuclear speck	1/49	412/19550	0.648297	0.661001	0.397595	LPXN	1
GO:0030133	transport vesicle	1/49	412/19550	0.648297	0.661001	0.397595	LAPTM5	1
GO:0005667	transcription regulator complex	1/49	413/19550	0.649197	0.661001	0.397595	HCLS1	1
GO:0005635	nuclear envelope	1/49	468/19550	0.695395	0.701659	0.422051	CYBB	1
GO:0005743	mitochondrial inner membrane	1/49	495/19550	0.715837	0.715837	0.430579	FGR	1

## Sheet: MF
Supplementary table 4: GO molecular function enrichment analysis results.
ID	Description	GeneRatio	BgRatio	pvalue	p.adjust	qvalue	geneID	Count
GO:0140375	immune receptor activity	6/46	144/18368	1.51305e-06	0.000296558	0.000167232	CCR5/CCRL2/CXCR4/HLA-DOA/IL2RG/LILRB1	6
GO:0004715	non-membrane spanning protein tyrosine kinase activity	4/46	45/18368	4.75739e-06	0.000466225	0.000262909	FGR/ITK/JAK3/LCK	4
GO:0030369	ICAM-3 receptor activity	2/46	3/18368	1.8378e-05	0.000899303	0.000507126	ITGAL/ITGB2	2
GO:0019955	cytokine binding	5/46	139/18368	2.46632e-05	0.000899303	0.000507126	CCR5/CCRL2/CXCR4/GBP1/IL2RG	5
GO:0016493	C-C chemokine receptor activity	3/46	23/18368	2.51346e-05	0.000899303	0.000507126	CCR5/CCRL2/CXCR4	3
GO:0019957	C-C chemokine binding	3/46	24/18368	2.86748e-05	0.000899303	0.000507126	CCR5/CCRL2/CXCR4	3
GO:0001637	G protein-coupled chemoattractant receptor activity	3/46	26/18368	3.67062e-05	0.000899303	0.000507126	CCR5/CCRL2/CXCR4	3
GO:0004950	chemokine receptor activity	3/46	26/18368	3.67062e-05	0.000899303	0.000507126	CCR5/CCRL2/CXCR4	3
GO:0019956	chemokine binding	3/46	33/18368	7.60866e-05	0.001657	0.000934396	CCR5/CCRL2/CXCR4	3
GO:0004896	cytokine receptor activity	4/46	97/18368	0.000100603	0.00197183	0.00111193	CCR5/CCRL2/CXCR4/IL2RG	4
GO:0031730	CCR5 chemokine receptor binding	2/46	8/18368	0.000170163	0.00303199	0.00170977	CCL3/STAT1	2
GO:0048020	CCR chemokine receptor binding	3/46	48/18368	0.000234942	0.00383739	0.00216394	CCL3/CCRL2/STAT1	3
GO:0004714	transmembrane receptor protein tyrosine kinase activity	4/46	124/18368	0.000259294	0.00390935	0.00220452	FGR/ITK/JAK3/LCK	4
GO:0004713	protein tyrosine kinase activity	4/46	136/18368	0.000368676	0.00516147	0.0029106	FGR/ITK/JAK3/LCK	4
GO:0019199	transmembrane receptor protein kinase activity	4/46	143/18368	0.000445909	0.00582654	0.00328564	FGR/ITK/JAK3/LCK	4
GO:0019903	protein phosphatase binding	4/46	150/18368	0.000534061	0.00654224	0.00368923	JAK3/LCK/LILRB1/STAT1	4
GO:0050664	oxidoreductase activity, acting on NAD(P)H, oxygen as acceptor	2/46	15/18368	0.000631021	0.0072753	0.00410261	CYBB/KMO	2
GO:0016004	phospholipase activator activity	2/46	16/18368	0.000720017	0.00761269	0.00429287	CCL3/LCK	2
GO:0003779	actin binding	6/46	441/18368	0.00076887	0.00761269	0.00429287	AIF1/CCR5/CXCR4/GBP1/HCLS1/LCP1	6
GO:0042379	chemokine receptor binding	3/46	72/18368	0.000776805	0.00761269	0.00429287	CCL3/CCRL2/STAT1	3
GO:0060229	lipase activator activity	2/46	18/18368	0.000915099	0.00854092	0.00481631	CCL3/LCK	2
GO:0019902	phosphatase binding	4/46	196/18368	0.00144548	0.0128779	0.00726199	JAK3/LCK/LILRB1/STAT1	4
GO:0030507	spectrin binding	2/46	27/18368	0.00206945	0.0175305	0.00988561	GBP1/PTPRC	2
GO:1990782	protein tyrosine kinase binding	3/46	105/18368	0.00230493	0.0175305	0.00988561	CD2/CD247/ITGAX	3
GO:0004502	kynurenine 3-monooxygenase activity	1/46	1/18368	0.00250436	0.0175305	0.00988561	KMO	1
GO:0008829	dCTP deaminase activity	1/46	1/18368	0.00250436	0.0175305	0.00988561	APOBEC3G	1
GO:0030107	HLA-A specific inhibitory MHC class I receptor activity	1/46	1/18368	0.00250436	0.0175305	0.00988561	LILRB1	1
GO:0038147	C-X-C motif chemokine 12 receptor activity	1/46	1/18368	0.00250436	0.0175305	0.00988561	CXCR4	1
GO:0023023	MHC protein complex binding	2/46	36/18368	0.0036616	0.0247474	0.0139553	HLA-DOA/LILRB1	2
GO:0042169	SH2 domain binding	2/46	40/18368	0.00450468	0.0280144	0.0157976	LCK/LILRB1	2
GO:0004913	interleukin-4 receptor activity	1/46	2/18368	0.00500258	0.0280144	0.0157976	IL2RG	1
GO:0004917	interleukin-7 receptor activity	1/46	2/18368	0.00500258	0.0280144	0.0157976	IL2RG	1
GO:0030109	HLA-B specific inhibitory MHC class I receptor activity	1/46	2/18368	0.00500258	0.0280144	0.0157976	LILRB1	1
GO:0034988	Fc-gamma receptor I complex binding	1/46	2/18368	0.00500258	0.0280144	0.0157976	FGR	1
GO:0071791	chemokine (C-C motif) ligand 5 binding	1/46	2/18368	0.00500258	0.0280144	0.0157976	CCR5	1
GO:0001784	phosphotyrosine residue binding	2/46	44/18368	0.00542877	0.0295566	0.0166673	FGR/LCK	2
GO:0005178	integrin binding	3/46	144/18368	0.00559882	0.0296586	0.0167248	ITGAX/ITGB2/LCP1	3
GO:0008528	G protein-coupled peptide receptor activity	3/46	147/18368	0.00592766	0.0305742	0.0172411	CCR5/CCRL2/CXCR4	3
GO:0015026	coreceptor activity	2/46	48/18368	0.00643224	0.0323261	0.018229	CCR5/CXCR4	2
GO:0001653	peptide receptor activity	3/46	153/18368	0.00661957	0.0324359	0.0182909	CCR5/CCRL2/CXCR4	3
GO:0004911	interleukin-2 receptor activity	1/46	3/18368	0.00749467	0.0341618	0.0192642	IL2RG	1
GO:0019976	interleukin-2 binding	1/46	3/18368	0.00749467	0.0341618	0.0192642	IL2RG	1
GO:0042010	interleukin-15 receptor activity	1/46	3/18368	0.00749467	0.0341618	0.0192642	IL2RG	1
GO:0045309	protein phosphorylated amino acid binding	2/46	56/18368	0.00867091	0.038625	0.021781	FGR/LCK	2
GO:0023025	MHC class Ib protein complex binding	1/46	4/18368	0.00998067	0.0425263	0.023981	LILRB1	1
GO:0042610	CD8 receptor binding	1/46	4/18368	0.00998067	0.0425263	0.023981	LCK	1
GO:0001851	complement component C3b binding	1/46	5/18368	0.0124606	0.0488454	0.0275444	ITGB2	1
GO:0031726	CCR1 chemokine receptor binding	1/46	5/18368	0.0124606	0.0488454	0.0275444	CCL3	1
GO:0140311	protein sequestering activity	1/46	5/18368	0.0124606	0.0488454	0.0275444	LAPTM5	1
GO:0140313	molecular sequestering activity	1/46	5/18368	0.0124606	0.0488454	0.0275444	LAPTM5	1
GO:0032394	MHC class Ib receptor activity	1/46	6/18368	0.0149344	0.0573949	0.0323655	LILRB1	1
GO:0001618	virus receptor activity	2/46	76/18368	0.0155471	0.0586004	0.0330454	CCR5/CXCR4	2
GO:0140272	exogenous protein binding	2/46	77/18368	0.0159365	0.0589348	0.0332339	CCR5/CXCR4	2
GO:0030971	receptor tyrosine kinase binding	2/46	78/18368	0.01633	0.059272	0.0334241	CD2/ITGAX	2
GO:0051015	actin filament binding	3/46	217/18368	0.0170031	0.0605928	0.0341689	AIF1/HCLS1/LCP1	3
GO:0050660	flavin adenine dinucleotide binding	2/46	85/18368	0.0192001	0.0637483	0.0359483	CYBB/KMO	2
GO:0016174	NAD(P)H oxidase H2O2-forming activity	1/46	8/18368	0.0198639	0.0637483	0.0359483	KMO	1
GO:0016494	C-X-C chemokine receptor activity	1/46	8/18368	0.0198639	0.0637483	0.0359483	CXCR4	1
GO:0016671	oxidoreductase activity, acting on a sulfur group of donors, disulfide as acceptor	1/46	8/18368	0.0198639	0.0637483	0.0359483	IFI30	1
GO:0023029	MHC class Ib protein binding	1/46	8/18368	0.0198639	0.0637483	0.0359483	LILRB1	1
GO:0032027	myosin light chain binding	1/46	8/18368	0.0198639	0.0637483	0.0359483	CXCR4	1
GO:0016651	oxidoreductase activity, acting on NAD(P)H	2/46	88/18368	0.0204905	0.0637483	0.0359483	CYBB/KMO	2
GO:0051219	phosphoprotein binding	2/46	88/18368	0.0204905	0.0637483	0.0359483	FGR/LCK	2
GO:0042609	CD4 receptor binding	1/46	9/18368	0.0223195	0.0683536	0.0385453	LCK	1
GO:0016175	superoxide-generating NAD(P)H oxidase activity	1/46	10/18368	0.0247692	0.0724592	0.0408604	CYBB	1
GO:0032395	MHC class II receptor activity	1/46	10/18368	0.0247692	0.0724592	0.0408604	HLA-DOA	1
GO:0047844	deoxycytidine deaminase activity	1/46	10/18368	0.0247692	0.0724592	0.0408604	APOBEC3G	1
GO:0042608	T cell receptor binding	1/46	11/18368	0.0272129	0.076196	0.0429677	LCK	1
GO:0051400	BH domain binding	1/46	11/18368	0.0272129	0.076196	0.0429677	BCL2A1	1
GO:0140036	ubiquitin-dependent protein binding	1/46	11/18368	0.0272129	0.076196	0.0429677	LAPTM5	1
GO:0004126	cytidine deaminase activity	1/46	12/18368	0.0296505	0.0807153	0.0455161	APOBEC3G	1
GO:0032396	inhibitory MHC class I receptor activity	1/46	12/18368	0.0296505	0.0807153	0.0455161	LILRB1	1
GO:0005126	cytokine receptor binding	3/46	271/18368	0.0302591	0.0812436	0.0458141	CCL3/CCRL2/STAT1	3
GO:0008047	enzyme activator activity	2/46	110/18368	0.0309984	0.082104	0.0462992	CCL3/LCK	2
GO:0140035	ubiquitination-like modification-dependent protein binding	1/46	13/18368	0.0320822	0.0838415	0.047279	LAPTM5	1
GO:0001846	opsonin binding	1/46	15/18368	0.0369277	0.0940563	0.0530393	ITGB2	1
GO:0001664	G protein-coupled receptor binding	3/46	295/18368	0.03749	0.0940563	0.0530393	CCL3/CCRL2/STAT1	3
GO:0004698	calcium-dependent protein kinase C activity	1/46	16/18368	0.0393416	0.0940563	0.0530393	CCL3	1
GO:0050135	NAD(P)+ nucleosidase activity	1/46	16/18368	0.0393416	0.0940563	0.0530393	CD38	1
GO:0061809	NAD+ nucleotidase, cyclic ADP-ribose generating	1/46	16/18368	0.0393416	0.0940563	0.0530393	CD38	1
GO:0031072	heat shock protein binding	2/46	129/18368	0.0414367	0.0940563	0.0530393	GBP1/ITGB2	2
GO:0004697	protein kinase C activity	1/46	17/18368	0.0417495	0.0940563	0.0530393	CCL3	1
GO:0005001	transmembrane receptor protein tyrosine phosphatase activity	1/46	17/18368	0.0417495	0.0940563	0.0530393	PTPRC	1
GO:0015174	basic amino acid transmembrane transporter activity	1/46	17/18368	0.0417495	0.0940563	0.0530393	SLC7A7	1
GO:0019198	transmembrane receptor protein phosphatase activity	1/46	17/18368	0.0417495	0.0940563	0.0530393	PTPRC	1
GO:0032393	MHC class I receptor activity	1/46	17/18368	0.0417495	0.0940563	0.0530393	LILRB1	1
GO:0043395	heparan sulfate proteoglycan binding	1/46	17/18368	0.0417495	0.0940563	0.0530393	PTPRC	1
GO:0044389	ubiquitin-like protein ligase binding	3/46	316/18368	0.044482	0.0990735	0.0558685	CXCR4/LAPTM5/STAT1	3
GO:0000979	RNA polymerase II core promoter sequence-specific DNA binding	1/46	20/18368	0.0489379	0.105405	0.0594387	STAT1	1
GO:0030506	ankyrin binding	1/46	20/18368	0.0489379	0.105405	0.0594387	PTPRC	1
GO:0042288	MHC class I protein binding	1/46	20/18368	0.0489379	0.105405	0.0594387	LILRB1	1
GO:0001848	complement binding	1/46	21/18368	0.0513223	0.109339	0.0616572	ITGB2	1
GO:0140677	molecular function activator activity	2/46	150/18368	0.0542771	0.114391	0.0645059	CCL3/LCK	2
GO:0009931	calcium-dependent protein serine/threonine kinase activity	1/46	23/18368	0.0560736	0.115689	0.0652379	CCL3	1
GO:0016849	phosphorus-oxygen lyase activity	1/46	23/18368	0.0560736	0.115689	0.0652379	CD38	1
GO:0001965	G-protein alpha-subunit binding	1/46	24/18368	0.0584404	0.116881	0.0659103	RGS1	1
GO:0010857	calcium-dependent protein kinase activity	1/46	24/18368	0.0584404	0.116881	0.0659103	CCL3	1
GO:0043274	phospholipase binding	1/46	24/18368	0.0584404	0.116881	0.0659103	LCK	1
GO:0035035	histone acetyltransferase binding	1/46	25/18368	0.0608015	0.120375	0.0678805	STAT1	1
GO:0004435	phosphatidylinositol phospholipase C activity	1/46	26/18368	0.0631568	0.123311	0.0695365	CCR5	1
GO:0042578	phosphoric ester hydrolase activity	3/46	366/18368	0.0635431	0.123311	0.0695365	CCR5/LCK/PTPRC	3
GO:0023026	MHC class II protein complex binding	1/46	27/18368	0.0655063	0.125875	0.0709821	HLA-DOA	1
GO:0003953	NAD+ nucleosidase activity	1/46	28/18368	0.0678501	0.127871	0.0721079	CD38	1
GO:0004629	phospholipase C activity	1/46	28/18368	0.0678501	0.127871	0.0721079	CCR5	1
GO:0043325	phosphatidylinositol-3,4-bisphosphate binding	1/46	29/18368	0.0701881	0.129	0.0727445	PLEK	1
GO:0004252	serine-type endopeptidase activity	2/46	174/18368	0.0704236	0.129	0.0727445	GZMA/GZMB	2
GO:0004721	phosphoprotein phosphatase activity	2/46	174/18368	0.0704236	0.129	0.0727445	LCK/PTPRC	2
GO:0005164	tumor necrosis factor receptor binding	1/46	31/18368	0.0748469	0.134587	0.075895	STAT1	1
GO:0008157	protein phosphatase 1 binding	1/46	31/18368	0.0748469	0.134587	0.075895	LILRB1	1
GO:0001222	transcription corepressor binding	1/46	32/18368	0.0771677	0.13626	0.0768384	STAT1	1
GO:0051721	protein phosphatase 2A binding	1/46	32/18368	0.0771677	0.13626	0.0768384	STAT1	1
GO:0019239	deaminase activity	1/46	33/18368	0.0794828	0.139095	0.078437	APOBEC3G	1
GO:0043548	phosphatidylinositol 3-kinase binding	1/46	34/18368	0.0817923	0.14187	0.0800018	LCK	1
GO:0008236	serine-type peptidase activity	2/46	191/18368	0.0826924	0.142173	0.0801727	GZMA/GZMB	2
GO:0017171	serine hydrolase activity	2/46	195/18368	0.0856697	0.144729	0.081614	GZMA/GZMB	2
GO:0016814	hydrolase activity, acting on carbon-nitrogen (but not peptide) bonds, in cyclic amidines	1/46	36/18368	0.0863942	0.144729	0.081614	APOBEC3G	1
GO:0043394	proteoglycan binding	1/46	36/18368	0.0863942	0.144729	0.081614	PTPRC	1
GO:0042056	chemoattractant activity	1/46	37/18368	0.0886867	0.146072	0.0823715	CCL3	1
GO:0071949	FAD binding	1/46	37/18368	0.0886867	0.146072	0.0823715	KMO	1
GO:0042287	MHC protein binding	1/46	40/18368	0.0955304	0.156033	0.0879886	LILRB1	1
GO:0001046	core promoter sequence-specific DNA binding	1/46	42/18368	0.100065	0.162089	0.0914034	STAT1	1
GO:0016709	oxidoreductase activity, acting on paired donors, with incorporation or reduction of molecular oxygen, NAD(P)H as one donor, and incorporation of one atom of oxygen	1/46	43/18368	0.102324	0.164389	0.0927007	KMO	1
GO:0051879	Hsp90 protein binding	1/46	44/18368	0.104577	0.166643	0.0939719	GBP1	1
GO:0008009	chemokine activity	1/46	49/18368	0.115761	0.181514	0.102357	CCL3	1
GO:0032813	tumor necrosis factor receptor superfamily binding	1/46	49/18368	0.115761	0.181514	0.102357	STAT1	1
GO:0016799	hydrolase activity, hydrolyzing N-glycosyl compounds	1/46	50/18368	0.117982	0.183527	0.103493	CD38	1
GO:0005080	protein kinase C binding	1/46	55/18368	0.129002	0.19909	0.112269	PLEK	1
GO:0016667	oxidoreductase activity, acting on a sulfur group of donors	1/46	57/18368	0.133372	0.204226	0.115165	IFI30	1
GO:0015179	L-amino acid transmembrane transporter activity	1/46	61/18368	0.142049	0.214166	0.12077	SLC7A7	1
GO:0043621	protein self-association	1/46	61/18368	0.142049	0.214166	0.12077	CD2	1
GO:1990841	promoter-specific chromatin binding	1/46	62/18368	0.144205	0.215756	0.121667	STAT1	1
GO:0016791	phosphatase activity	2/46	275/18368	0.150919	0.224092	0.126367	LCK/PTPRC	2
GO:0017022	myosin binding	1/46	74/18368	0.169664	0.247985	0.139841	CXCR4	1
GO:0031625	ubiquitin protein ligase binding	2/46	297/18368	0.170289	0.247985	0.139841	CXCR4/LAPTM5	2
GO:0019003	GDP binding	1/46	75/18368	0.171752	0.247985	0.139841	GBP1	1
GO:0061629	RNA polymerase II-specific DNA-binding transcription factor binding	2/46	299/18368	0.172071	0.247985	0.139841	HCLS1/STAT1	2
GO:0038024	cargo receptor activity	1/46	77/18368	0.175912	0.25167	0.141919	ITGB2	1
GO:0001221	transcription coregulator binding	1/46	78/18368	0.177985	0.25279	0.142551	STAT1	1
GO:0034987	immunoglobulin receptor binding	1/46	79/18368	0.180052	0.253887	0.143169	FGR	1
GO:0001540	amyloid-beta binding	1/46	84/18368	0.190313	0.264549	0.149182	ITGB2	1
GO:0015171	amino acid transmembrane transporter activity	1/46	84/18368	0.190313	0.264549	0.149182	SLC7A7	1
GO:0046982	protein heterodimerization activity	2/46	328/18368	0.198245	0.272833	0.153853	BCL2A1/CYBB	2
GO:0008081	phosphoric diester hydrolase activity	1/46	89/18368	0.200448	0.272833	0.153853	CCR5	1
GO:0051117	ATPase binding	1/46	89/18368	0.200448	0.272833	0.153853	LCK	1
GO:0043130	ubiquitin binding	1/46	92/18368	0.20647	0.277183	0.156306	CXCR4	1
GO:0003924	GTPase activity	2/46	337/18368	0.206473	0.277183	0.156306	GBP1/RGS1	2
GO:0004722	protein serine/threonine phosphatase activity	1/46	98/18368	0.21838	0.291173	0.164196	LCK	1
GO:0004497	monooxygenase activity	1/46	102/18368	0.226223	0.297582	0.167809	KMO	1
GO:0004725	protein tyrosine phosphatase activity	1/46	102/18368	0.226223	0.297582	0.167809	PTPRC	1
GO:0004620	phospholipase activity	1/46	104/18368	0.230115	0.300684	0.169559	CCR5	1
GO:0032182	ubiquitin-like protein binding	1/46	111/18368	0.243589	0.316181	0.178298	CXCR4	1
GO:0140297	DNA-binding transcription factor binding	2/46	394/18368	0.25927	0.334322	0.188527	HCLS1/STAT1	2
GO:0016810	hydrolase activity, acting on carbon-nitrogen (but not peptide) bonds	1/46	125/18368	0.269847	0.345686	0.194936	APOBEC3G	1
GO:0009055	electron transfer activity	1/46	126/18368	0.271688	0.345785	0.194991	CYBB	1
GO:0016298	lipase activity	1/46	129/18368	0.277184	0.350504	0.197653	CCR5	1
GO:0017124	SH3 domain binding	1/46	130/18368	0.279007	0.350547	0.197677	HCLS1	1
GO:0004175	endopeptidase activity	2/46	430/18368	0.292839	0.365582	0.206156	GZMA/GZMB	2
GO:0020037	heme binding	1/46	139/18368	0.295213	0.366214	0.206511	CYBB	1
GO:0019838	growth factor binding	1/46	141/18368	0.298766	0.36829	0.207682	IL2RG	1
GO:0016798	hydrolase activity, acting on glycosyl bonds	1/46	144/18368	0.304062	0.370162	0.208738	CD38	1
GO:0016922	nuclear receptor binding	1/46	144/18368	0.304062	0.370162	0.208738	STAT1	1
GO:0046906	tetrapyrrole binding	1/46	149/18368	0.312802	0.378451	0.213412	CYBB	1
GO:0140030	modification-dependent protein binding	1/46	160/18368	0.331653	0.398798	0.224886	LAPTM5	1
GO:0046943	carboxylic acid transmembrane transporter activity	1/46	163/18368	0.336706	0.401957	0.226668	SLC7A7	1
GO:0005342	organic acid transmembrane transporter activity	1/46	164/18368	0.338382	0.401957	0.226668	SLC7A7	1
GO:0008201	heparin binding	1/46	166/18368	0.341722	0.403479	0.227526	PTPRC	1
GO:0016705	oxidoreductase activity, acting on paired donors, with incorporation or reduction of molecular oxygen	1/46	170/18368	0.348352	0.408332	0.230262	KMO	1
GO:0003823	antigen binding	1/46	171/18368	0.349999	0.408332	0.230262	CD48	1
GO:0008022	protein C-terminus binding	1/46	189/18368	0.378961	0.439505	0.247841	LCK	1
GO:0016829	lyase activity	1/46	196/18368	0.38988	0.449509	0.253483	CD38	1
GO:0005244	voltage-gated ion channel activity	1/46	201/18368	0.397564	0.45042	0.253996	CYBB	1
GO:0005516	calmodulin binding	1/46	201/18368	0.397564	0.45042	0.253996	RGS1	1
GO:0022832	voltage-gated channel activity	1/46	201/18368	0.397564	0.45042	0.253996	CYBB	1
GO:0005539	glycosaminoglycan binding	1/46	230/18368	0.4403	0.49597	0.279682	PTPRC	1
GO:0005125	cytokine activity	1/46	235/18368	0.447362	0.501045	0.282544	CCL3	1
GO:0042393	histone binding	1/46	244/18368	0.459855	0.512111	0.288785	STAT1	1
GO:1901681	sulfur compound binding	1/46	265/18368	0.48794	0.540318	0.304691	PTPRC	1
GO:0051020	GTPase binding	1/46	291/18368	0.520739	0.573398	0.323345	LCP1	1
GO:0042277	peptide binding	1/46	321/18368	0.556035	0.608843	0.343332	ITGB2	1
GO:0045296	cadherin binding	1/46	332/18368	0.568329	0.618847	0.348974	STAT1	1
GO:0022836	gated channel activity	1/46	340/18368	0.57706	0.624882	0.352377	CYBB	1
GO:0005525	GTP binding	1/46	377/18368	0.615245	0.662572	0.373631	GBP1	1
GO:0004674	protein serine/threonine kinase activity	1/46	386/18368	0.624011	0.668339	0.376883	CCL3	1
GO:0019001	guanyl nucleotide binding	1/46	398/18368	0.635395	0.671521	0.378677	GBP1	1
GO:0032561	guanyl ribonucleotide binding	1/46	398/18368	0.635395	0.671521	0.378677	GBP1	1
GO:0033218	amide binding	1/46	400/18368	0.637259	0.671521	0.378677	ITGB2	1
GO:0001228	DNA-binding transcription activator activity, RNA polymerase II-specific	1/46	450/18368	0.680951	0.713724	0.402476	BATF	1
GO:0001216	DNA-binding transcription activator activity	1/46	456/18368	0.685835	0.71502	0.403207	BATF	1
GO:0005096	GTPase activator activity	1/46	462/18368	0.690646	0.715065	0.403232	RGS1	1
GO:0015267	channel activity	1/46	480/18368	0.704649	0.715065	0.403232	CYBB	1
GO:0022803	passive transmembrane transporter activity	1/46	481/18368	0.705409	0.715065	0.403232	CYBB	1
GO:0048018	receptor ligand activity	1/46	487/18368	0.709926	0.715065	0.403232	CCL3	1
GO:0030695	GTPase regulator activity	1/46	488/18368	0.710672	0.715065	0.403232	RGS1	1
GO:0060589	nucleoside-triphosphatase regulator activity	1/46	488/18368	0.710672	0.715065	0.403232	RGS1	1
GO:0003712	transcription coregulator activity	1/46	489/18368	0.711416	0.715065	0.403232	LPXN	1
GO:0030546	signaling receptor activator activity	1/46	495/18368	0.715843	0.715843	0.403671	CCL3	1

## Sheet: KEGG
Supplementary table 4: KEGG enrichment analysis results.
ID	Description	GeneRatio	BgRatio	pvalue	p.adjust	qvalue	geneID	Count
hsa04658	Th1 and Th2 cell differentiation	6/33	92/8223	1.44509e-06	0.000141619	8.97478e-05	CD247/HLA-DOA/IL2RG/JAK3/LCK/STAT1	6
hsa04659	Th17 cell differentiation	6/33	108/8223	3.70615e-06	0.000181601	0.000115086	CD247/HLA-DOA/IL2RG/JAK3/LCK/STAT1	6
hsa04062	Chemokine signaling pathway	7/33	192/8223	8.66025e-06	0.000277835	0.000176072	CCL3/CCR5/CXCR4/FGR/ITK/JAK3/STAT1	7
hsa04650	Natural killer cell mediated cytotoxicity	6/33	131/8223	1.13402e-05	0.000277835	0.000176072	CD247/CD48/GZMB/ITGAL/ITGB2/LCK	6
hsa05340	Primary immunodeficiency	4/33	38/8223	1.44132e-05	0.000282499	0.000179027	IL2RG/JAK3/LCK/PTPRC	4
hsa04670	Leukocyte transendothelial migration	5/33	114/8223	8.16415e-05	0.00133348	0.000845061	CXCR4/CYBB/ITGAL/ITGB2/ITK	5
hsa05166	Human T-cell leukemia virus 1 infection	6/33	222/8223	0.000217603	0.00289941	0.00183744	HLA-DOA/IL2RG/ITGAL/ITGB2/JAK3/LCK	6
hsa05140	Leishmaniasis	4/33	77/8223	0.000236687	0.00289941	0.00183744	CYBB/HLA-DOA/ITGB2/STAT1	4
hsa04514	Cell adhesion molecules	5/33	157/8223	0.000366723	0.00399321	0.0025306	CD2/HLA-DOA/ITGAL/ITGB2/PTPRC	5
hsa05235	PD-L1 expression and PD-1 checkpoint pathway in cancer	4/33	89/8223	0.000412819	0.00404563	0.00256383	BATF/CD247/LCK/STAT1	4
hsa05323	Rheumatoid arthritis	4/33	93/8223	0.000488116	0.00434867	0.00275587	CCL3/HLA-DOA/ITGAL/ITGB2	4
hsa04061	Viral protein interaction with cytokine and cytokine receptor	4/33	100/8223	0.000642725	0.00524892	0.00332638	CCL3/CCR5/CXCR4/IL2RG	4
hsa04660	T cell receptor signaling pathway	4/33	104/8223	0.00074522	0.00561781	0.00356016	CD247/ITK/LCK/PTPRC	4
hsa05169	Epstein-Barr virus infection	5/33	202/8223	0.00115382	0.00807674	0.00511845	CD247/HLA-DOA/ITGAL/JAK3/STAT1	5
hsa05416	Viral myocarditis	3/33	60/8223	0.00172461	0.0112674	0.00714048	HLA-DOA/ITGAL/ITGB2	3
hsa03250	Viral life cycle - HIV-1	3/33	63/8223	0.00198504	0.0121584	0.00770508	APOBEC3G/CCR5/CXCR4	3
hsa05321	Inflammatory bowel disease	3/33	65/8223	0.00217157	0.0125184	0.00793327	HLA-DOA/IL2RG/STAT1	3
hsa05152	Tuberculosis	4/33	180/8223	0.00553389	0.030129	0.0190935	HLA-DOA/ITGAX/ITGB2/STAT1	4
hsa04621	NOD-like receptor signaling pathway	4/33	186/8223	0.00621063	0.0319904	0.0202732	AIM2/CYBB/GBP1/STAT1	4
hsa05150	Staphylococcus aureus infection	3/33	96/8223	0.00652866	0.0319904	0.0202732	HLA-DOA/ITGAL/ITGB2	3
hsa04640	Hematopoietic cell lineage	3/33	99/8223	0.00710877	0.0331743	0.0210234	CD2/CD38/HLA-DOA	3
hsa05170	Human immunodeficiency virus 1 infection	4/33	212/8223	0.00978189	0.0409666	0.0259616	APOBEC3G/CCR5/CD247/CXCR4	4
hsa05145	Toxoplasmosis	3/33	112/8223	0.00997173	0.0409666	0.0259616	CCR5/HLA-DOA/STAT1	3
hsa05330	Allograft rejection	2/33	38/8223	0.0100326	0.0409666	0.0259616	GZMB/HLA-DOA	2
hsa05332	Graft-versus-host disease	2/33	42/8223	0.0121654	0.0461946	0.0292748	GZMB/HLA-DOA	2
hsa04810	Regulation of actin cytoskeleton	4/33	229/8223	0.0127235	0.0461946	0.0292748	CXCR4/ITGAL/ITGAX/ITGB2	4
hsa04940	Type I diabetes mellitus	2/33	43/8223	0.0127271	0.0461946	0.0292748	GZMB/HLA-DOA	2
hsa04380	Osteoclast differentiation	3/33	128/8223	0.0143018	0.0500561	0.0317219	LCK/LILRB1/STAT1	3
hsa04672	Intestinal immune network for IgA production	2/33	49/8223	0.0163289	0.0551803	0.0349692	CXCR4/HLA-DOA	2
hsa05144	Malaria	2/33	50/8223	0.0169669	0.0554253	0.0351245	ITGAL/ITGB2	2
hsa05162	Measles	3/33	139/8223	0.0178111	0.0563062	0.0356828	IL2RG/JAK3/STAT1	3
hsa05320	Autoimmune thyroid disease	2/33	53/8223	0.0189441	0.0580163	0.0367665	GZMB/HLA-DOA	2
hsa04145	Phagosome	3/33	152/8223	0.0225285	0.0669027	0.0423981	CYBB/HLA-DOA/ITGB2	3
hsa04217	Necroptosis	3/33	159/8223	0.0253261	0.0729986	0.0462612	CYBB/JAK3/STAT1	3
hsa04630	JAK-STAT signaling pathway	3/33	166/8223	0.0283042	0.0792517	0.0502239	IL2RG/JAK3/STAT1	3
hsa04060	Cytokine-cytokine receptor interaction	4/33	295/8223	0.0292937	0.0797441	0.050536	CCL3/CCR5/CXCR4/IL2RG	4
hsa04612	Antigen processing and presentation	2/33	78/8223	0.0388019	0.102772	0.0651297	HLA-DOA/IFI30	2
hsa04613	Neutrophil extracellular trap formation	3/33	190/8223	0.0398775	0.102842	0.0651737	CYBB/ITGAL/ITGB2	3
hsa04610	Complement and coagulation cascades	2/33	86/8223	0.0463023	0.116349	0.0737338	ITGAX/ITGB2	2
hsa05163	Human cytomegalovirus infection	3/33	225/8223	0.0604394	0.144572	0.0916192	CCL3/CCR5/CXCR4	3
hsa04933	AGE-RAGE signaling pathway in diabetic complications	2/33	100/8223	0.0605821	0.144572	0.0916192	CYBB/STAT1	2
hsa05142	Chagas disease	2/33	102/8223	0.062733	0.144572	0.0916192	CCL3/CD247	2
hsa04064	NF-kappa B signaling pathway	2/33	104/8223	0.0649099	0.144572	0.0916192	BCL2A1/LCK	2
hsa04620	Toll-like receptor signaling pathway	2/33	104/8223	0.0649099	0.144572	0.0916192	CCL3/STAT1	2
hsa04144	Endocytosis	3/33	251/8223	0.0783849	0.170705	0.10818	CCR5/CXCR4/IL2RG	3
hsa04142	Lysosome	2/33	132/8223	0.0978423	0.208447	0.132098	CD68/LAPTM5	2
hsa04210	Apoptosis	2/33	136/8223	0.102878	0.214511	0.135941	BCL2A1/GZMB	2
hsa05310	Asthma	1/33	31/8223	0.117402	0.239697	0.151902	HLA-DOA	1
hsa00760	Nicotinate and nicotinamide metabolism	1/33	36/8223	0.135041	0.268931	0.170429	CD38	1
hsa05161	Hepatitis B	2/33	162/8223	0.13721	0.268931	0.170429	JAK3/STAT1	2
hsa05164	Influenza A	2/33	171/8223	0.14964	0.287098	0.181941	HLA-DOA/STAT1	2
hsa04216	Ferroptosis	1/33	41/8223	0.152337	0.287098	0.181941	CYBB	1
hsa00380	Tryptophan metabolism	1/33	42/8223	0.155756	0.288002	0.182515	KMO	1
hsa05202	Transcriptional misregulation in cancer	2/33	193/8223	0.18092	0.324946	0.205927	BCL2A1/GZMB	2
hsa05167	Kaposi sarcoma-associated herpesvirus infection	2/33	194/8223	0.182367	0.324946	0.205927	CCR5/STAT1	2
hsa05203	Viral carcinogenesis	2/33	204/8223	0.196935	0.344636	0.218405	CCR5/JAK3	2
hsa05134	Legionellosis	1/33	57/8223	0.205462	0.347648	0.220314	ITGB2	1
hsa04015	Rap1 signaling pathway	2/33	210/8223	0.205751	0.347648	0.220314	ITGAL/ITGB2	2
hsa05417	Lipid and atherosclerosis	2/33	215/8223	0.213134	0.354019	0.224352	CCL3/CYBB	2
hsa05221	Acute myeloid leukemia	1/33	67/8223	0.23701	0.383053	0.242751	BCL2A1	1
hsa05171	Coronavirus disease - COVID-19	2/33	232/8223	0.238431	0.383053	0.242751	CYBB/STAT1	2
hsa04917	Prolactin signaling pathway	1/33	70/8223	0.246235	0.385286	0.244167	STAT1	1
hsa04020	Calcium signaling pathway	2/33	240/8223	0.250409	0.385286	0.244167	CD38/CXCR4	2
hsa05223	Non-small cell lung cancer	1/33	72/8223	0.252325	0.385286	0.244167	JAK3	1
hsa04623	Cytosolic DNA-sensing pathway	1/33	75/8223	0.26137	0.385286	0.244167	AIM2	1
hsa05133	Pertussis	1/33	76/8223	0.264362	0.385286	0.244167	ITGB2	1
hsa05212	Pancreatic cancer	1/33	76/8223	0.264362	0.385286	0.244167	STAT1	1
hsa05100	Bacterial invasion of epithelial cells	1/33	77/8223	0.267342	0.385286	0.244167	HCLS1	1
hsa04662	B cell receptor signaling pathway	1/33	84/8223	0.287875	0.408865	0.259109	LILRB1	1
hsa04970	Salivary secretion	1/33	92/8223	0.310658	0.434921	0.275621	CD38	1
hsa04666	Fc gamma R-mediated phagocytosis	1/33	97/8223	0.324537	0.447952	0.28388	PTPRC	1
hsa04972	Pancreatic secretion	1/33	102/8223	0.338145	0.448857	0.284453	CD38	1
hsa05146	Amoebiasis	1/33	102/8223	0.338145	0.448857	0.284453	ITGB2	1
hsa04974	Protein digestion and absorption	1/33	103/8223	0.340834	0.448857	0.284453	SLC7A7	1
hsa04625	C-type lectin receptor signaling pathway	1/33	104/8223	0.343513	0.448857	0.284453	STAT1	1
hsa04066	HIF-1 signaling pathway	1/33	109/8223	0.35675	0.460019	0.291527	CYBB	1
hsa04935	Growth hormone synthesis, secretion and action	1/33	120/8223	0.384966	0.486822	0.308513	STAT1	1
hsa04919	Thyroid hormone signaling pathway	1/33	121/8223	0.387471	0.486822	0.308513	STAT1	1
hsa04151	PI3K-Akt signaling pathway	2/33	354/8223	0.418707	0.515682	0.326802	IL2RG/JAK3	2
hsa05322	Systemic lupus erythematosus	1/33	136/8223	0.423876	0.515682	0.326802	HLA-DOA	1
hsa05135	Yersinia infection	1/33	137/8223	0.426227	0.515682	0.326802	LCK	1
hsa04550	Signaling pathways regulating pluripotency of stem cells	1/33	143/8223	0.440139	0.526019	0.333353	JAK3	1
hsa01240	Biosynthesis of cofactors	1/33	153/8223	0.462601	0.537107	0.340379	KMO	1
hsa04921	Oxytocin signaling pathway	1/33	154/8223	0.464798	0.537107	0.340379	CD38	1
hsa04390	Hippo signaling pathway	1/33	157/8223	0.471339	0.537107	0.340379	ITGB2	1
hsa05160	Hepatitis C	1/33	157/8223	0.471339	0.537107	0.340379	STAT1	1
hsa04530	Tight junction	1/33	169/8223	0.496734	0.55954	0.354596	HCLS1	1
hsa04360	Axon guidance	1/33	182/8223	0.522911	0.582332	0.36904	CXCR4	1
hsa05130	Pathogenic Escherichia coli infection	1/33	197/8223	0.551475	0.607243	0.384826	HCLS1	1
hsa05415	Diabetic cardiomyopathy	1/33	203/8223	0.562431	0.609565	0.386298	CYBB	1
hsa05205	Proteoglycans in cancer	1/33	205/8223	0.566024	0.609565	0.386298	HCLS1	1
hsa05131	Shigellosis	1/33	247/8223	0.635209	0.672534	0.426203	HCLS1	1
hsa05132	Salmonella infection	1/33	249/8223	0.638221	0.672534	0.426203	PTPRC	1
hsa05020	Prion disease	1/33	273/8223	0.672542	0.701161	0.444345	CYBB	1
hsa05165	Human papillomavirus infection	1/33	331/8223	0.74296	0.766422	0.485702	STAT1	1
hsa04080	Neuroactive ligand-receptor interaction	1/33	367/8223	0.779025	0.795255	0.503975	GZMA	1
hsa05010	Alzheimer disease	1/33	384/8223	0.794301	0.802489	0.508559	CYBB	1
hsa05022	Pathways of neurodegeneration - multiple diseases	1/33	476/8223	0.860784	0.860784	0.545502	CYBB	1
