# Supplementary material for: Identification of potential biomarkers of leprosy: A study based on GEO datasets
Source: PLoS One. 2024 May 13;19(5):e0302753. doi: 10.1371/journal.pone.0302753 (PMC11090354; doi:10.1371/journal.pone.0302753)
Supplement: S5 Table — (XLSX) [file pone.0302753.s005.xlsx]

## Sheet: Sheet1
Supplementary table 5: Protein-protein interaction network and MCODE components identified in the gene lists.
Name	Category	CategoryID	GO	Description	PARENT_GO	LogP	Enrichment	Z-score	#TotalGeneInLibrary	#GeneInGO	#GeneInHitList	#GeneInGOAndHitList	%InGO	STDV %InGO	GeneID	Hits	Log(q-value)
hits	GO Biological Processes	19	GO:0045321	leukocyte activation	19_GO:0002376 immune system process	-15	23	17	30182	584	29	13	45	9.2	199|914|919|952|3561|3683|3689|3702|3718|3932|3936|5788|6348	AIF1|CD2|CD247|CD38|IL2RG|ITGAL|ITGB2|ITK|JAK3|LCK|LCP1|PTPRC|CCL3	-10
hits	GO Biological Processes	19	GO:0001775	cell activation	19_GO:0032501 multicellular organismal process	-14	19	15	30182	705	29	13	45	9.2	199|914|919|952|3561|3683|3689|3702|3718|3932|3936|5788|6348	AIF1|CD2|CD247|CD38|IL2RG|ITGAL|ITGB2|ITK|JAK3|LCK|LCP1|PTPRC|CCL3	-9.7
hits	GO Biological Processes	19	GO:0002696	positive regulation of leukocyte activation	19_GO:0002376 immune system process	-14	30	18	30182	377	29	11	38	9	199|914|952|2268|3111|3561|3689|3718|3932|5788|6348	AIF1|CD2|CD38|FGR|HLA-DOA|IL2RG|ITGB2|JAK3|LCK|PTPRC|CCL3	-9.7
hits	GO Biological Processes	19	GO:0050867	positive regulation of cell activation	19_GO:0048518 positive regulation of biological process	-13	29	17	30182	394	29	11	38	9	199|914|952|2268|3111|3561|3689|3718|3932|5788|6348	AIF1|CD2|CD38|FGR|HLA-DOA|IL2RG|ITGB2|JAK3|LCK|PTPRC|CCL3	-9.6
hits	GO Biological Processes	19	GO:0002694	regulation of leukocyte activation	19_GO:0002376 immune system process	-13	21	15	30182	598	29	12	41	9.1	199|914|952|2268|3111|3561|3689|3718|3932|5788|6348|7805	AIF1|CD2|CD38|FGR|HLA-DOA|IL2RG|ITGB2|JAK3|LCK|PTPRC|CCL3|LAPTM5	-9.3
hits	Canonical Pathways	11	M54	PID IL12 2PATHWAY		-13	120	28	30182	62	29	7	24	7.9	919|1234|3002|3561|3932|6348|6772	CD247|CCR5|GZMB|IL2RG|LCK|CCL3|STAT1	-9.2
hits	GO Biological Processes	19	GO:0050865	regulation of cell activation	19_GO:0032501 multicellular organismal process	-12	19	14	30182	655	29	12	41	9.1	199|914|952|2268|3111|3561|3689|3718|3932|5788|6348|7805	AIF1|CD2|CD38|FGR|HLA-DOA|IL2RG|ITGB2|JAK3|LCK|PTPRC|CCL3|LAPTM5	-8.9
hits	Canonical Pathways	11	M124	PID CXCR4 PATHWAY		-11	73	22	30182	100	29	7	24	7.9	919|2268|3932|5788|5996|6772|7852	CD247|FGR|LCK|PTPRC|RGS1|STAT1|CXCR4	-7.8
hits	GO Biological Processes	19	GO:0046649	lymphocyte activation	19_GO:0002376 immune system process	-11	22	14	30182	464	29	10	34	8.8	914|919|952|3561|3683|3702|3718|3932|3936|5788	CD2|CD247|CD38|IL2RG|ITGAL|ITK|JAK3|LCK|LCP1|PTPRC	-7.6
hits	GO Biological Processes	19	GO:0051249	regulation of lymphocyte activation	19_GO:0002376 immune system process	-11	21	14	30182	503	29	10	34	8.8	199|914|952|2268|3111|3561|3718|3932|5788|7805	AIF1|CD2|CD38|FGR|HLA-DOA|IL2RG|JAK3|LCK|PTPRC|LAPTM5	-7.3
hits	Reactome Gene Sets	6	R-HSA-202733	Cell surface interactions at the vascular wall		-10	53	19	30182	137	29	7	24	7.9	914|962|3683|3687|3689|3932|9056	CD2|CD48|ITGAL|ITGAX|ITGB2|LCK|SLC7A7	-7
hits	WikiPathways	27	WP4298	Acute viral myocarditis		-9.7	73	21	30182	86	29	6	21	7.5	199|1234|3683|3689|6772|7852	AIF1|CCR5|ITGAL|ITGB2|STAT1|CXCR4	-6.5
hits	KEGG Pathway	24	hsa04658	Th1 and Th2 cell differentiation		-9.5	68	20	30182	92	29	6	21	7.5	919|3111|3561|3718|3932|6772	CD247|HLA-DOA|IL2RG|JAK3|LCK|STAT1	-6.4
hits	GO Biological Processes	19	GO:0042110	T cell activation	19_GO:0002376 immune system process	-9.5	27	14	30182	304	29	8	28	8.3	914|919|3561|3683|3702|3932|3936|5788	CD2|CD247|IL2RG|ITGAL|ITK|LCK|LCP1|PTPRC	-6.4
hits	Reactome Gene Sets	6	R-HSA-449147	Signaling by Interleukins		-9.4	20	13	30182	473	29	9	31	8.6	1234|3561|3687|3689|3718|3932|3936|6348|6772	CCR5|IL2RG|ITGAX|ITGB2|JAK3|LCK|LCP1|CCL3|STAT1	-6.3
hits	KEGG Pathway	24	hsa04062	Chemokine signaling pathway		-9.3	38	16	30182	192	29	7	24	7.9	1234|2268|3702|3718|6348|6772|7852	CCR5|FGR|ITK|JAK3|CCL3|STAT1|CXCR4	-6.3
hits	GO Biological Processes	19	GO:0001819	positive regulation of cytokine production	19_GO:0048518 positive regulation of biological process	-9.3	19	13	30182	489	29	9	31	8.6	199|914|1536|2268|3702|5788|6348|6772|7805	AIF1|CD2|CYBB|FGR|ITK|PTPRC|CCL3|STAT1|LAPTM5	-6.3
hits	KEGG Pathway	24	hsa04659	Th17 cell differentiation		-9.1	58	18	30182	108	29	6	21	7.5	919|3111|3561|3718|3932|6772	CD247|HLA-DOA|IL2RG|JAK3|LCK|STAT1	-6.1
hits	Reactome Gene Sets	6	R-HSA-1280215	Cytokine Signaling in Immune system		-9.1	14	11	30182	730	29	10	34	8.8	1234|3561|3687|3689|3718|3932|3936|6348|6503|6772	CCR5|IL2RG|ITGAX|ITGB2|JAK3|LCK|LCP1|CCL3|SLA|STAT1	-6.1
hits	GO Biological Processes	19	GO:0050863	regulation of T cell activation	19_GO:0002376 immune system process	-8.7	22	13	30182	377	29	8	28	8.3	199|914|3111|3561|3718|3932|5788|7805	AIF1|CD2|HLA-DOA|IL2RG|JAK3|LCK|PTPRC|LAPTM5	-5.9
hits	GO Biological Processes	19	GO:1903037	regulation of leukocyte cell-cell adhesion	19_GO:0050789 regulation of biological process	-8.7	22	13	30182	378	29	8	28	8.3	199|3111|3561|3689|3718|3932|5788|7805	AIF1|HLA-DOA|IL2RG|ITGB2|JAK3|LCK|PTPRC|LAPTM5	-5.9
hits	KEGG Pathway	24	hsa04650	Natural killer cell mediated cytotoxicity		-8.6	48	17	30182	131	29	6	21	7.5	919|962|3002|3683|3689|3932	CD247|CD48|GZMB|ITGAL|ITGB2|LCK	-5.8
hits	WikiPathways	27	WP3945	TYROBP causal network in microglia		-8.5	85	20	30182	61	29	5	17	7	3059|3687|3689|5996|9056	HCLS1|ITGAX|ITGB2|RGS1|SLC7A7	-5.7
hits	GO Biological Processes	19	GO:1903706	regulation of hemopoiesis	19_GO:0002376 immune system process	-8.4	20	12	30182	415	29	8	28	8.3	914|3059|3111|3561|3718|5788|6348|6772	CD2|HCLS1|HLA-DOA|IL2RG|JAK3|PTPRC|CCL3|STAT1	-5.7
hits	Reactome Gene Sets	6	R-HSA-109582	Hemostasis		-8.4	15	11	30182	621	29	9	31	8.6	914|962|2268|3683|3687|3689|3932|5552|9056	CD2|CD48|FGR|ITGAL|ITGAX|ITGB2|LCK|SRGN|SLC7A7	-5.7
hits	GO Biological Processes	19	GO:1903039	positive regulation of leukocyte cell-cell adhesion	19_GO:0048518 positive regulation of biological process	-8.2	27	13	30182	273	29	7	24	7.9	199|3111|3561|3689|3718|3932|5788	AIF1|HLA-DOA|IL2RG|ITGB2|JAK3|LCK|PTPRC	-5.6
hits	WikiPathways	27	WP3929	Chemokine signaling pathway		-8	38	15	30182	166	29	6	21	7.5	2268|3702|3718|6348|6772|7852	FGR|ITK|JAK3|CCL3|STAT1|CXCR4	-5.4
hits	GO Biological Processes	19	GO:0022407	regulation of cell-cell adhesion	19_GO:0050789 regulation of biological process	-7.8	17	11	30182	491	29	8	28	8.3	199|3111|3561|3689|3718|3932|5788|7805	AIF1|HLA-DOA|IL2RG|ITGB2|JAK3|LCK|PTPRC|LAPTM5	-5.3
hits	GO Biological Processes	19	GO:1902105	regulation of leukocyte differentiation	19_GO:0002376 immune system process	-7.8	23	12	30182	319	29	7	24	7.9	914|3059|3111|3561|3718|5788|6348	CD2|HCLS1|HLA-DOA|IL2RG|JAK3|PTPRC|CCL3	-5.2
hits	GO Biological Processes	19	GO:0022409	positive regulation of cell-cell adhesion	19_GO:0048518 positive regulation of biological process	-7.7	23	12	30182	321	29	7	24	7.9	199|3111|3561|3689|3718|3932|5788	AIF1|HLA-DOA|IL2RG|ITGB2|JAK3|LCK|PTPRC	-5.2
hits	GO Biological Processes	19	GO:0045087	innate immune response	19_GO:0044419 biological process involved in interspecies interaction between organisms	-7.7	13	9.9	30182	745	29	9	31	8.6	199|914|1536|2268|3002|3718|3932|6348|6772	AIF1|CD2|CYBB|FGR|GZMB|JAK3|LCK|CCL3|STAT1	-5.1
hits	GO Biological Processes	19	GO:0051251	positive regulation of lymphocyte activation	19_GO:0002376 immune system process	-7.7	22	12	30182	327	29	7	24	7.9	199|952|3111|3561|3718|3932|5788	AIF1|CD38|HLA-DOA|IL2RG|JAK3|LCK|PTPRC	-5.1
hits	GO Biological Processes	19	GO:0034113	heterotypic cell-cell adhesion	19_GO:0009987 cellular process	-7.4	120	21	30182	36	29	4	14	6.4	914|3687|3689|5788	CD2|ITGAX|ITGB2|PTPRC	-4.9
hits	KEGG Pathway	24	hsa05340	Primary immunodeficiency		-7.3	110	21	30182	38	29	4	14	6.4	3561|3718|3932|5788	IL2RG|JAK3|LCK|PTPRC	-4.8
hits	WikiPathways	27	WP5115	Network map of SARS-CoV-2 signaling pathway		-7.3	29	13	30182	218	29	6	21	7.5	914|919|1234|3932|6348|6772	CD2|CD247|CCR5|LCK|CCL3|STAT1	-4.8
hits	Reactome Gene Sets	6	R-HSA-6785807	Interleukin-4 and Interleukin-13 signaling		-7.2	48	15	30182	108	29	5	17	7	3561|3687|3689|3718|6772	IL2RG|ITGAX|ITGB2|JAK3|STAT1	-4.8
hits	KEGG Pathway	24	hsa05166	Human T-cell leukemia virus 1 infection		-7.2	28	13	30182	222	29	6	21	7.5	3111|3561|3683|3689|3718|3932	HLA-DOA|IL2RG|ITGAL|ITGB2|JAK3|LCK	-4.8
hits	Reactome Gene Sets	6	R-HSA-8985947	Interleukin-9 signaling		-7.2	350	32	30182	9	29	3	10	5.7	3561|3718|6772	IL2RG|JAK3|STAT1	-4.7
hits	GO Biological Processes	19	GO:0002252	immune effector process	19_GO:0002376 immune system process	-7.2	19	11	30182	389	29	7	24	7.9	914|2268|3002|3111|3683|3936|6348	CD2|FGR|GZMB|HLA-DOA|ITGAL|LCP1|CCL3	-4.7
hits	WikiPathways	27	WP49	IL-2 signaling pathway		-7.1	99	20	30182	42	29	4	14	6.4	3561|3718|3932|6772	IL2RG|JAK3|LCK|STAT1	-4.7
hits	GO Biological Processes	19	GO:0002429	immune response-activating cell surface receptor signaling pathway	19_GO:0002376 immune system process	-7.1	27	12	30182	230	29	6	21	7.5	919|952|2268|3702|3932|5788	CD247|CD38|FGR|ITK|LCK|PTPRC	-4.7
hits	KEGG Pathway	24	hsa04670	Leukocyte transendothelial migration		-7.1	46	15	30182	114	29	5	17	7	1536|3683|3689|3702|7852	CYBB|ITGAL|ITGB2|ITK|CXCR4	-4.7
hits	Reactome Gene Sets	6	R-HSA-451927	Interleukin-2 family signaling		-7	95	19	30182	44	29	4	14	6.4	3561|3718|3932|6772	IL2RG|JAK3|LCK|STAT1	-4.6
hits	Reactome Gene Sets	6	R-HSA-9020958	Interleukin-21 signaling		-7	310	31	30182	10	29	3	10	5.7	3561|3718|6772	IL2RG|JAK3|STAT1	-4.6
hits	GO Biological Processes	19	GO:0050900	leukocyte migration	19_GO:0002376 immune system process	-7	26	12	30182	244	29	6	21	7.5	1234|3683|3689|3932|6348|7852	CCR5|ITGAL|ITGB2|LCK|CCL3|CXCR4	-4.6
hits	GO Biological Processes	19	GO:0050870	positive regulation of T cell activation	19_GO:0002376 immune system process	-6.9	25	12	30182	249	29	6	21	7.5	199|3111|3561|3718|3932|5788	AIF1|HLA-DOA|IL2RG|JAK3|LCK|PTPRC	-4.5
hits	GO Biological Processes	19	GO:0002768	immune response-regulating cell surface receptor signaling pathway	19_GO:0002376 immune system process	-6.8	24	12	30182	258	29	6	21	7.5	919|952|2268|3702|3932|5788	CD247|CD38|FGR|ITK|LCK|PTPRC	-4.5
hits	Reactome Gene Sets	6	R-HSA-9020558	Interleukin-2 signaling		-6.8	260	28	30182	12	29	3	10	5.7	3561|3718|3932	IL2RG|JAK3|LCK	-4.4
hits	Canonical Pathways	11	M122	PID IL2 1PATHWAY		-6.6	76	17	30182	55	29	4	14	6.4	3561|3718|3932|6772	IL2RG|JAK3|LCK|STAT1	-4.3
hits	Canonical Pathways	11	M100	PID SHP2 PATHWAY		-6.6	73	17	30182	57	29	4	14	6.4	3561|3718|3932|6772	IL2RG|JAK3|LCK|STAT1	-4.3
hits	GO Biological Processes	19	GO:0071345	cellular response to cytokine stimulus	19_GO:0050896 response to stimulus	-6.6	12	8.9	30182	719	29	8	28	8.3	199|1234|3059|3561|3718|6348|6772|7852	AIF1|CCR5|HCLS1|IL2RG|JAK3|CCL3|STAT1|CXCR4	-4.3
hits	GO Biological Processes	19	GO:0051209	release of sequestered calcium ion into cytosol	19_GO:0042592 homeostatic process	-6.6	72	17	30182	58	29	4	14	6.4	1234|3932|5788|6348	CCR5|LCK|PTPRC|CCL3	-4.3
hits	GO Biological Processes	19	GO:0050853	B cell receptor signaling pathway	19_GO:0002376 immune system process	-6.6	72	17	30182	58	29	4	14	6.4	952|3702|3932|5788	CD38|ITK|LCK|PTPRC	-4.3
hits	Reactome Gene Sets	6	R-HSA-6798695	Neutrophil degranulation		-6.5	15	9.7	30182	482	29	7	24	7.9	963|1536|2268|3683|3687|3689|5788	CD53|CYBB|FGR|ITGAL|ITGAX|ITGB2|PTPRC	-4.3
hits	GO Biological Processes	19	GO:0045785	positive regulation of cell adhesion	19_GO:0048518 positive regulation of biological process	-6.5	15	9.7	30182	482	29	7	24	7.9	199|3111|3561|3689|3718|3932|5788	AIF1|HLA-DOA|IL2RG|ITGB2|JAK3|LCK|PTPRC	-4.3
hits	GO Biological Processes	19	GO:0051283	negative regulation of sequestering of calcium ion	19_GO:0042592 homeostatic process	-6.5	71	17	30182	59	29	4	14	6.4	1234|3932|5788|6348	CCR5|LCK|PTPRC|CCL3	-4.2
hits	GO Biological Processes	19	GO:0002757	immune response-activating signaling pathway	19_GO:0002376 immune system process	-6.5	21	11	30182	293	29	6	21	7.5	919|952|2268|3702|3932|5788	CD247|CD38|FGR|ITK|LCK|PTPRC	-4.2
hits	GO Biological Processes	19	GO:0050851	antigen receptor-mediated signaling pathway	19_GO:0002376 immune system process	-6.4	34	13	30182	155	29	5	17	7	919|952|3702|3932|5788	CD247|CD38|ITK|LCK|PTPRC	-4.2
hits	KEGG Pathway	24	hsa04514	Cell adhesion molecules		-6.4	33	13	30182	157	29	5	17	7	914|3111|3683|3689|5788	CD2|HLA-DOA|ITGAL|ITGB2|PTPRC	-4.2
hits	GO Biological Processes	19	GO:0018108	peptidyl-tyrosine phosphorylation	19_GO:0008152 metabolic process	-6.4	33	12	30182	159	29	5	17	7	2268|3702|3718|3932|5788	FGR|ITK|JAK3|LCK|PTPRC	-4.1
hits	Canonical Pathways	11	M34	PID TCR PATHWAY		-6.4	65	16	30182	64	29	4	14	6.4	919|3702|3932|5788	CD247|ITK|LCK|PTPRC	-4.1
hits	GO Biological Processes	19	GO:0018212	peptidyl-tyrosine modification	19_GO:0008152 metabolic process	-6.4	32	12	30182	161	29	5	17	7	2268|3702|3718|3932|5788	FGR|ITK|JAK3|LCK|PTPRC	-4.1
hits	Reactome Gene Sets	6	R-HSA-1280218	Adaptive Immune System		-6.3	11	8.6	30182	769	29	8	28	8.3	919|1536|3111|3683|3689|3702|3932|5788	CD247|CYBB|HLA-DOA|ITGAL|ITGB2|ITK|LCK|PTPRC	-4.1
hits	WikiPathways	27	WP22	IL-9 signaling pathway		-6.3	180	23	30182	17	29	3	10	5.7	3561|3718|6772	IL2RG|JAK3|STAT1	-4
hits	GO Biological Processes	19	GO:0002764	immune response-regulating signaling pathway	19_GO:0002376 immune system process	-6.3	19	10	30182	322	29	6	21	7.5	919|952|2268|3702|3932|5788	CD247|CD38|FGR|ITK|LCK|PTPRC	-4
hits	GO Biological Processes	19	GO:0006954	inflammatory response	19_GO:0050896 response to stimulus	-6.2	13	9.1	30182	541	29	7	24	7.9	199|1234|1536|3683|3689|6348|7852	AIF1|CCR5|CYBB|ITGAL|ITGB2|CCL3|CXCR4	-4
hits	GO Biological Processes	19	GO:0045580	regulation of T cell differentiation	19_GO:0002376 immune system process	-6.1	29	12	30182	180	29	5	17	7	914|3111|3561|3718|5788	CD2|HLA-DOA|IL2RG|JAK3|PTPRC	-3.9
hits	WikiPathways	27	WP5218	Extrafollicular and follicular B cell activation by SARS-CoV-2		-6.1	56	15	30182	75	29	4	14	6.4	3687|3689|5788|7852	ITGAX|ITGB2|PTPRC|CXCR4	-3.9
hits	KEGG Pathway	24	hsa05140	Leishmaniasis		-6.1	54	14	30182	77	29	4	14	6.4	1536|3111|3689|6772	CYBB|HLA-DOA|ITGB2|STAT1	-3.9
hits	GO Biological Processes	19	GO:0046629	gamma-delta T cell activation	19_GO:0002376 immune system process	-6	160	22	30182	20	29	3	10	5.7	919|3702|5788	CD247|ITK|PTPRC	-3.9
hits	GO Biological Processes	19	GO:0002253	activation of immune response	19_GO:0002376 immune system process	-6	17	9.7	30182	360	29	6	21	7.5	919|952|2268|3702|3932|5788	CD247|CD38|FGR|ITK|LCK|PTPRC	-3.8
hits	WikiPathways	27	WP4884	Pathogenesis of SARS-CoV-2 mediated by nsp9-nsp10 complex		-6	150	21	30182	21	29	3	10	5.7	914|919|3932	CD2|CD247|LCK	-3.8
hits	GO Biological Processes	19	GO:0019221	cytokine-mediated signaling pathway	19_GO:0023052 signaling	-6	17	9.6	30182	363	29	6	21	7.5	1234|3561|3718|6348|6772|7852	CCR5|IL2RG|JAK3|CCL3|STAT1|CXCR4	-3.8
hits	Reactome Gene Sets	6	R-HSA-202427	Phosphorylation of CD3 and TCR zeta chains		-5.9	140	21	30182	22	29	3	10	5.7	919|3932|5788	CD247|LCK|PTPRC	-3.8
hits	KEGG Pathway	24	hsa05169	Epstein-Barr virus infection		-5.9	26	11	30182	202	29	5	17	7	919|3111|3683|3718|6772	CD247|HLA-DOA|ITGAL|JAK3|STAT1	-3.7
hits	GO Biological Processes	19	GO:0050778	positive regulation of immune response	19_GO:0002376 immune system process	-5.8	12	8.4	30182	613	29	7	24	7.9	919|952|2268|3689|3702|3932|5788	CD247|CD38|FGR|ITGB2|ITK|LCK|PTPRC	-3.7
hits	WikiPathways	27	WP69	T-cell receptor signaling pathway		-5.8	46	13	30182	90	29	4	14	6.4	919|1234|3702|3932	CD247|CCR5|ITK|LCK	-3.7
hits	GO Biological Processes	19	GO:0045619	regulation of lymphocyte differentiation	19_GO:0002376 immune system process	-5.8	25	11	30182	212	29	5	17	7	914|3111|3561|3718|5788	CD2|HLA-DOA|IL2RG|JAK3|PTPRC	-3.7
hits	WikiPathways	27	WP205	IL-7 signaling pathway		-5.7	120	19	30182	25	29	3	10	5.7	3561|3718|6772	IL2RG|JAK3|STAT1	-3.6
hits	KEGG Pathway	24	hsa05323	Rheumatoid arthritis		-5.7	45	13	30182	93	29	4	14	6.4	3111|3683|3689|6348	HLA-DOA|ITGAL|ITGB2|CCL3	-3.6
hits	GO Biological Processes	19	GO:0007229	integrin-mediated signaling pathway	19_GO:0023052 signaling	-5.7	44	13	30182	94	29	4	14	6.4	2268|3683|3687|3689	FGR|ITGAL|ITGAX|ITGB2	-3.6
hits	Canonical Pathways	11	M47	PID INTEGRIN CS PATHWAY		-5.7	120	19	30182	26	29	3	10	5.7	3683|3687|3689	ITGAL|ITGAX|ITGB2	-3.6
hits	GO Biological Processes	19	GO:0046631	alpha-beta T cell activation	19_GO:0002376 immune system process	-5.6	42	13	30182	100	29	4	14	6.4	919|3561|3702|5788	CD247|IL2RG|ITK|PTPRC	-3.5
hits	KEGG Pathway	24	hsa04061	Viral protein interaction with cytokine and cytokine receptor		-5.6	42	13	30182	100	29	4	14	6.4	1234|3561|6348|7852	CCR5|IL2RG|CCL3|CXCR4	-3.5
hits	GO Biological Processes	19	GO:0038094	Fc-gamma receptor signaling pathway	19_GO:0002376 immune system process	-5.6	110	18	30182	28	29	3	10	5.7	919|2268|3932	CD247|FGR|LCK	-3.5
hits	Canonical Pathways	11	M169	PID INTEGRIN2 PATHWAY		-5.5	110	18	30182	29	29	3	10	5.7	3683|3687|3689	ITGAL|ITGAX|ITGB2	-3.5
hits	KEGG Pathway	24	hsa04660	T cell receptor signaling pathway		-5.5	40	12	30182	104	29	4	14	6.4	919|3702|3932|5788	CD247|ITK|LCK|PTPRC	-3.5
hits	GO Biological Processes	19	GO:0032760	positive regulation of tumor necrosis factor production	19_GO:0048518 positive regulation of biological process	-5.5	40	12	30182	105	29	4	14	6.4	914|1536|5788|6348	CD2|CYBB|PTPRC|CCL3	-3.5
hits	WikiPathways	27	WP4494	Selective expression of chemokine receptors during T-cell polarization		-5.5	100	18	30182	30	29	3	10	5.7	1234|6348|7852	CCR5|CCL3|CXCR4	-3.4
hits	Canonical Pathways	11	M257	PID EPHRINB REV PATHWAY		-5.5	100	18	30182	30	29	3	10	5.7	2268|3932|7852	FGR|LCK|CXCR4	-3.4
hits	Canonical Pathways	11	M234	PID IL2 STAT5 PATHWAY		-5.5	100	18	30182	30	29	3	10	5.7	3561|3718|3932	IL2RG|JAK3|LCK	-3.4
hits	GO Biological Processes	19	GO:0097553	calcium ion transmembrane import into cytosol	19_GO:0051179 localization	-5.5	39	12	30182	108	29	4	14	6.4	1234|3932|5788|6348	CCR5|LCK|PTPRC|CCL3	-3.4
hits	GO Biological Processes	19	GO:1903557	positive regulation of tumor necrosis factor superfamily cytokine production	19_GO:0048518 positive regulation of biological process	-5.4	38	12	30182	109	29	4	14	6.4	914|1536|5788|6348	CD2|CYBB|PTPRC|CCL3	-3.4
hits	GO Biological Processes	19	GO:0050852	T cell receptor signaling pathway	19_GO:0002376 immune system process	-5.4	38	12	30182	109	29	4	14	6.4	919|3702|3932|5788	CD247|ITK|LCK|PTPRC	-3.4
hits	GO Biological Processes	19	GO:0071674	mononuclear cell migration	19_GO:0002376 immune system process	-5.4	38	12	30182	111	29	4	14	6.4	1234|3683|6348|7852	CCR5|ITGAL|CCL3|CXCR4	-3.4
hits	Reactome Gene Sets	6	R-HSA-202433	Generation of second messenger molecules		-5.3	92	16	30182	34	29	3	10	5.7	919|3702|3932	CD247|ITK|LCK	-3.3
hits	Canonical Pathways	11	M143	PID IL2 PI3K PATHWAY		-5.3	92	16	30182	34	29	3	10	5.7	3561|3718|3932	IL2RG|JAK3|LCK	-3.3
hits	Reactome Gene Sets	6	R-HSA-202403	TCR signaling		-5.3	35	11	30182	120	29	4	14	6.4	919|3702|3932|5788	CD247|ITK|LCK|PTPRC	-3.3
hits	GO Biological Processes	19	GO:0061024	membrane organization	19_GO:0009987 cellular process	-5.2	9.7	7.5	30182	754	29	7	24	7.9	199|914|3002|3689|5788|7805|7852	AIF1|CD2|GZMB|ITGB2|PTPRC|LAPTM5|CXCR4	-3.2
hits	GO Biological Processes	19	GO:0002683	negative regulation of immune system process	19_GO:0002376 immune system process	-5.2	13	8.2	30182	487	29	6	21	7.5	2268|3111|3718|5788|6348|7805	FGR|HLA-DOA|JAK3|PTPRC|CCL3|LAPTM5	-3.2
hits	GO Biological Processes	19	GO:0030098	lymphocyte differentiation	19_GO:0002376 immune system process	-5.2	19	9.2	30182	280	29	5	17	7	3561|3702|3718|3932|5788	IL2RG|ITK|JAK3|LCK|PTPRC	-3.2
hits	Canonical Pathways	11	M186	PID PDGFRB PATHWAY		-5.2	32	11	30182	129	29	4	14	6.4	2268|3932|6503|6772	FGR|LCK|SLA|STAT1	-3.2
hits	GO Biological Processes	19	GO:0050864	regulation of B cell activation	19_GO:0002376 immune system process	-5.1	32	11	30182	130	29	4	14	6.4	952|3561|5788|7805	CD38|IL2RG|PTPRC|LAPTM5	-3.2
hits	GO Biological Processes	19	GO:0033627	cell adhesion mediated by integrin	19_GO:0009987 cellular process	-5.1	78	15	30182	40	29	3	10	5.7	3683|3687|3689	ITGAL|ITGAX|ITGB2	-3.1
hits	GO Biological Processes	19	GO:0051282	regulation of sequestering of calcium ion	19_GO:0042592 homeostatic process	-5.1	31	11	30182	133	29	4	14	6.4	1234|3932|5788|6348	CCR5|LCK|PTPRC|CCL3	-3.1
hits	Canonical Pathways	11	M159	PID AMB2 NEUTROPHILS PATHWAY		-5.1	76	15	30182	41	29	3	10	5.7	2268|3689|3932	FGR|ITGB2|LCK	-3.1
hits	GO Biological Processes	19	GO:0019722	calcium-mediated signaling	19_GO:0023052 signaling	-5.1	31	11	30182	135	29	4	14	6.4	1234|5788|6348|7852	CCR5|PTPRC|CCL3|CXCR4	-3.1
hits	WikiPathways	27	WP3932	Focal adhesion: PI3K-Akt-mTOR-signaling pathway		-5	17	8.8	30182	302	29	5	17	7	3561|3683|3687|3689|3718	IL2RG|ITGAL|ITGAX|ITGB2|JAK3	-3.1
hits	GO Biological Processes	19	GO:0050671	positive regulation of lymphocyte proliferation	19_GO:0002376 immune system process	-5	29	10	30182	145	29	4	14	6.4	199|952|3718|5788	AIF1|CD38|JAK3|PTPRC	-3
hits	GO Biological Processes	19	GO:0032946	positive regulation of mononuclear cell proliferation	19_GO:0048518 positive regulation of biological process	-4.9	28	10	30182	148	29	4	14	6.4	199|952|3718|5788	AIF1|CD38|JAK3|PTPRC	-3
hits	GO Biological Processes	19	GO:0030595	leukocyte chemotaxis	19_GO:0040011 locomotion	-4.9	28	10	30182	149	29	4	14	6.4	1234|3689|6348|7852	CCR5|ITGB2|CCL3|CXCR4	-3
hits	GO Biological Processes	19	GO:1903131	mononuclear cell differentiation	19_GO:0032502 developmental process	-4.9	16	8.5	30182	324	29	5	17	7	3561|3702|3718|3932|5788	IL2RG|ITK|JAK3|LCK|PTPRC	-2.9
hits	Canonical Pathways	11	M141	PID PI3KCI PATHWAY		-4.9	65	14	30182	48	29	3	10	5.7	2268|3702|3932	FGR|ITK|LCK	-2.9
hits	GO Biological Processes	19	GO:0038093	Fc receptor signaling pathway	19_GO:0002376 immune system process	-4.8	64	14	30182	49	29	3	10	5.7	919|2268|3932	CD247|FGR|LCK	-2.9
hits	GO Biological Processes	19	GO:0030335	positive regulation of cell migration	19_GO:0040011 locomotion	-4.8	11	7.4	30182	569	29	6	21	7.5	199|2268|3687|5788|6348|7852	AIF1|FGR|ITGAX|PTPRC|CCL3|CXCR4	-2.9
hits	GO Biological Processes	19	GO:0051345	positive regulation of hydrolase activity	19_GO:0065007 biological regulation	-4.8	11	7.4	30182	569	29	6	21	7.5	3702|3932|5788|5996|6348|7805	ITK|LCK|PTPRC|RGS1|CCL3|LAPTM5	-2.9
hits	GO Biological Processes	19	GO:0006909	phagocytosis	19_GO:0051179 localization	-4.8	26	9.9	30182	158	29	4	14	6.4	199|2268|3683|3689	AIF1|FGR|ITGAL|ITGB2	-2.9
hits	Canonical Pathways	11	M88	PID CD8 TCR PATHWAY		-4.7	59	13	30182	53	29	3	10	5.7	919|3932|5788	CD247|LCK|PTPRC	-2.8
hits	GO Biological Processes	19	GO:2000147	positive regulation of cell motility	19_GO:0040011 locomotion	-4.7	11	7.3	30182	594	29	6	21	7.5	199|2268|3687|5788|6348|7852	AIF1|FGR|ITGAX|PTPRC|CCL3|CXCR4	-2.8
hits	GO Biological Processes	19	GO:0070665	positive regulation of leukocyte proliferation	19_GO:0048518 positive regulation of biological process	-4.7	25	9.6	30182	166	29	4	14	6.4	199|952|3718|5788	AIF1|CD38|JAK3|PTPRC	-2.8
hits	WikiPathways	27	WP585	Interferon type I signaling pathways		-4.7	58	13	30182	54	29	3	10	5.7	3932|5788|6772	LCK|PTPRC|STAT1	-2.8
hits	WikiPathways	27	WP395	IL-4 signaling pathway		-4.7	58	13	30182	54	29	3	10	5.7	3561|3718|6772	IL2RG|JAK3|STAT1	-2.8
hits	GO Biological Processes	19	GO:0007159	leukocyte cell-cell adhesion	19_GO:0009987 cellular process	-4.7	57	13	30182	55	29	3	10	5.7	3683|3689|5788	ITGAL|ITGB2|PTPRC	-2.8
hits	GO Biological Processes	19	GO:0040017	positive regulation of locomotion	19_GO:0040011 locomotion	-4.7	10	7.2	30182	609	29	6	21	7.5	199|2268|3687|5788|6348|7852	AIF1|FGR|ITGAX|PTPRC|CCL3|CXCR4	-2.8
hits	GO Biological Processes	19	GO:0030217	T cell differentiation	19_GO:0002376 immune system process	-4.7	24	9.4	30182	173	29	4	14	6.4	3561|3702|3932|5788	IL2RG|ITK|LCK|PTPRC	-2.8
hits	GO Biological Processes	19	GO:0009615	response to virus	19_GO:0044419 biological process involved in interspecies interaction between organisms	-4.6	14	7.9	30182	363	29	5	17	7	2268|3687|5788|6772|7852	FGR|ITGAX|PTPRC|STAT1|CXCR4	-2.7
hits	Reactome Gene Sets	6	R-HSA-380108	Chemokine receptors bind chemokines		-4.6	53	12	30182	59	29	3	10	5.7	1234|6348|7852	CCR5|CCL3|CXCR4	-2.7
hits	KEGG Pathway	24	hsa05152	Tuberculosis		-4.6	23	9.2	30182	180	29	4	14	6.4	3111|3687|3689|6772	HLA-DOA|ITGAX|ITGB2|STAT1	-2.7
hits	KEGG Pathway	24	hsa05416	Viral myocarditis		-4.6	52	12	30182	60	29	3	10	5.7	3111|3683|3689	HLA-DOA|ITGAL|ITGB2	-2.7
hits	WikiPathways	27	WP5072	Modulators of TCR signaling and T cell activation		-4.6	51	12	30182	61	29	3	10	5.7	919|3702|3932	CD247|ITK|LCK	-2.7
hits	GO Biological Processes	19	GO:0032680	regulation of tumor necrosis factor production	19_GO:0032501 multicellular organismal process	-4.5	23	9.1	30182	185	29	4	14	6.4	914|1536|5788|6348	CD2|CYBB|PTPRC|CCL3	-2.7
hits	WikiPathways	27	WP3863	T-cell antigen receptor (TCR) pathway during Staphylococcus aureus infection		-4.5	50	12	30182	62	29	3	10	5.7	3702|3932|5788	ITK|LCK|PTPRC	-2.7
hits	GO Biological Processes	19	GO:0002697	regulation of immune effector process	19_GO:0002376 immune system process	-4.5	14	7.7	30182	384	29	5	17	7	2268|3689|3718|5788|7805	FGR|ITGB2|JAK3|PTPRC|LAPTM5	-2.6
hits	GO Biological Processes	19	GO:0042113	B cell activation	19_GO:0002376 immune system process	-4.5	22	9	30182	189	29	4	14	6.4	952|3561|3718|5788	CD38|IL2RG|JAK3|PTPRC	-2.6
hits	GO Biological Processes	19	GO:1903555	regulation of tumor necrosis factor superfamily cytokine production	19_GO:0032501 multicellular organismal process	-4.5	22	9	30182	190	29	4	14	6.4	914|1536|5788|6348	CD2|CYBB|PTPRC|CCL3	-2.6
hits	GO Biological Processes	19	GO:0030097	hemopoiesis	19_GO:0032502 developmental process	-4.5	9.5	6.8	30182	659	29	6	21	7.5	3059|3561|3702|3718|3932|5788	HCLS1|IL2RG|ITK|JAK3|LCK|PTPRC	-2.6
hits	GO Biological Processes	19	GO:0050854	regulation of antigen receptor-mediated signaling pathway	19_GO:0002376 immune system process	-4.5	48	12	30182	65	29	3	10	5.7	3932|5788|7805	LCK|PTPRC|LAPTM5	-2.6
hits	Canonical Pathways	11	M272	PID CD8 TCR DOWNSTREAM PATHWAY		-4.5	48	12	30182	65	29	3	10	5.7	919|3002|3561	CD247|GZMB|IL2RG	-2.6
hits	KEGG Pathway	24	hsa05321	Inflammatory bowel disease		-4.5	48	12	30182	65	29	3	10	5.7	3111|3561|6772	HLA-DOA|IL2RG|STAT1	-2.6
hits	GO Biological Processes	19	GO:0002521	leukocyte differentiation	19_GO:0032502 developmental process	-4.4	13	7.4	30182	406	29	5	17	7	3561|3702|3718|3932|5788	IL2RG|ITK|JAK3|LCK|PTPRC	-2.5
hits	GO Biological Processes	19	GO:0002695	negative regulation of leukocyte activation	19_GO:0002376 immune system process	-4.4	21	8.7	30182	202	29	4	14	6.4	2268|3718|5788|7805	FGR|JAK3|PTPRC|LAPTM5	-2.5
hits	GO Biological Processes	19	GO:0060326	cell chemotaxis	19_GO:0040011 locomotion	-4.4	21	8.7	30182	202	29	4	14	6.4	1234|3689|6348|7852	CCR5|ITGB2|CCL3|CXCR4	-2.5
hits	WikiPathways	27	WP5130	Th17 cell differentiation pathway		-4.4	45	11	30182	70	29	3	10	5.7	919|3932|6772	CD247|LCK|STAT1	-2.5
hits	GO Biological Processes	19	GO:0019932	second-messenger-mediated signaling	19_GO:0023052 signaling	-4.3	20	8.5	30182	208	29	4	14	6.4	1234|5788|6348|7852	CCR5|PTPRC|CCL3|CXCR4	-2.5
hits	GO Biological Processes	19	GO:0070588	calcium ion transmembrane transport	19_GO:0051179 localization	-4.3	20	8.5	30182	210	29	4	14	6.4	1234|3932|5788|6348	CCR5|LCK|PTPRC|CCL3	-2.5
hits	GO Biological Processes	19	GO:0009410	response to xenobiotic stimulus	19_GO:0050896 response to stimulus	-4.3	12	7.2	30182	425	29	5	17	7	952|1536|3932|6772|7852	CD38|CYBB|LCK|STAT1|CXCR4	-2.5
hits	WikiPathways	27	WP4538	Regulatory circuits of the STAT3 signaling pathway		-4.2	40	11	30182	78	29	3	10	5.7	3561|3718|5788	IL2RG|JAK3|PTPRC	-2.4
hits	GO Biological Processes	19	GO:0033157	regulation of intracellular protein transport	19_GO:0051179 localization	-4.2	19	8.2	30182	224	29	4	14	6.4	3002|3059|3689|3936	GZMB|HCLS1|ITGB2|LCP1	-2.4
hits	GO Biological Processes	19	GO:0002443	leukocyte mediated immunity	19_GO:0002376 immune system process	-4.2	19	8.2	30182	224	29	4	14	6.4	914|3002|3111|6348	CD2|GZMB|HLA-DOA|CCL3	-2.4
hits	GO Biological Processes	19	GO:0050866	negative regulation of cell activation	19_GO:0048519 negative regulation of biological process	-4.2	19	8.2	30182	225	29	4	14	6.4	2268|3718|5788|7805	FGR|JAK3|PTPRC|LAPTM5	-2.4
hits	KEGG Pathway	24	hsa04810	Regulation of actin cytoskeleton		-4.2	18	8.1	30182	229	29	4	14	6.4	3683|3687|3689|7852	ITGAL|ITGAX|ITGB2|CXCR4	-2.3
hits	Reactome Gene Sets	6	R-HSA-162906	HIV Infection		-4.2	18	8.1	30182	231	29	4	14	6.4	919|1234|3932|7852	CD247|CCR5|LCK|CXCR4	-2.3
hits	GO Biological Processes	19	GO:0050871	positive regulation of B cell activation	19_GO:0002376 immune system process	-4.2	38	10	30182	83	29	3	10	5.7	952|3561|5788	CD38|IL2RG|PTPRC	-2.3
hits	GO Biological Processes	19	GO:0070098	chemokine-mediated signaling pathway	19_GO:0023052 signaling	-4.1	37	10	30182	84	29	3	10	5.7	1234|6348|7852	CCR5|CCL3|CXCR4	-2.3
hits	Reactome Gene Sets	6	R-HSA-216083	Integrin cell surface interactions		-4.1	37	10	30182	85	29	3	10	5.7	3683|3687|3689	ITGAL|ITGAX|ITGB2	-2.3
hits	GO Biological Processes	19	GO:1903829	positive regulation of protein localization	19_GO:0051179 localization	-4.1	11	6.9	30182	467	29	5	17	7	919|952|3002|3059|3689	CD247|CD38|GZMB|HCLS1|ITGB2	-2.3
hits	GO Biological Processes	19	GO:0050670	regulation of lymphocyte proliferation	19_GO:0002376 immune system process	-4.1	17	7.9	30182	239	29	4	14	6.4	199|952|3718|5788	AIF1|CD38|JAK3|PTPRC	-2.3
hits	WikiPathways	27	WP5098	T-cell activation SARS-CoV-2		-4.1	35	10	30182	88	29	3	10	5.7	919|3932|5788	CD247|LCK|PTPRC	-2.3
hits	GO Biological Processes	19	GO:0032944	regulation of mononuclear cell proliferation	19_GO:0050789 regulation of biological process	-4.1	17	7.8	30182	243	29	4	14	6.4	199|952|3718|5788	AIF1|CD38|JAK3|PTPRC	-2.3
hits	KEGG Pathway	24	hsa05235	PD-L1 expression and PD-1 checkpoint pathway in cancer		-4.1	35	10	30182	89	29	3	10	5.7	919|3932|6772	CD247|LCK|STAT1	-2.3
hits	GO Biological Processes	19	GO:0022604	regulation of cell morphogenesis	19_GO:0032502 developmental process	-4.1	17	7.8	30182	245	29	4	14	6.4	2268|3689|6348|7852	FGR|ITGB2|CCL3|CXCR4	-2.3
hits	GO Biological Processes	19	GO:0009725	response to hormone	19_GO:0050896 response to stimulus	-4.1	8	6.1	30182	784	29	6	21	7.5	199|952|1536|3059|3718|6772	AIF1|CD38|CYBB|HCLS1|JAK3|STAT1	-2.3
hits	GO Biological Processes	19	GO:0002703	regulation of leukocyte mediated immunity	19_GO:0002376 immune system process	-4.1	17	7.8	30182	246	29	4	14	6.4	2268|3689|3718|5788	FGR|ITGB2|JAK3|PTPRC	-2.2
hits	WikiPathways	27	WP2328	Allograft rejection		-4.1	35	9.9	30182	90	29	3	10	5.7	3002|3111|6772	GZMB|HLA-DOA|STAT1	-2.2
hits	GO Biological Processes	19	GO:1990868	response to chemokine	19_GO:0050896 response to stimulus	-4	34	9.8	30182	92	29	3	10	5.7	1234|6348|7852	CCR5|CCL3|CXCR4	-2.2
hits	GO Biological Processes	19	GO:1990869	cellular response to chemokine	19_GO:0050896 response to stimulus	-4	34	9.8	30182	92	29	3	10	5.7	1234|6348|7852	CCR5|CCL3|CXCR4	-2.2
hits	KEGG Pathway	24	hsa05150	Staphylococcus aureus infection		-4	33	9.6	30182	96	29	3	10	5.7	3111|3683|3689	HLA-DOA|ITGAL|ITGB2	-2.2
hits	GO Biological Processes	19	GO:0006816	calcium ion transport	19_GO:0051179 localization	-4	16	7.5	30182	260	29	4	14	6.4	1234|3932|5788|6348	CCR5|LCK|PTPRC|CCL3	-2.2
hits	WikiPathways	27	WP23	B cell receptor signaling pathway		-4	32	9.5	30182	97	29	3	10	5.7	3059|3932|5788	HCLS1|LCK|PTPRC	-2.2
hits	KEGG Pathway	24	hsa04640	Hematopoietic cell lineage		-3.9	32	9.4	30182	99	29	3	10	5.7	914|952|3111	CD2|CD38|HLA-DOA	-2.1
hits	GO Biological Processes	19	GO:0002699	positive regulation of immune effector process	19_GO:0002376 immune system process	-3.9	16	7.4	30182	267	29	4	14	6.4	2268|3689|5788|7805	FGR|ITGB2|PTPRC|LAPTM5	-2.1
hits	GO Biological Processes	19	GO:0070663	regulation of leukocyte proliferation	19_GO:0050789 regulation of biological process	-3.9	16	7.4	30182	268	29	4	14	6.4	199|952|3718|5788	AIF1|CD38|JAK3|PTPRC	-2.1
hits	GO Biological Processes	19	GO:0051223	regulation of protein transport	19_GO:0051179 localization	-3.9	10	6.4	30182	517	29	5	17	7	952|3002|3059|3689|3936	CD38|GZMB|HCLS1|ITGB2|LCP1	-2.1
hits	GO Biological Processes	19	GO:0050764	regulation of phagocytosis	19_GO:0051179 localization	-3.9	31	9.3	30182	101	29	3	10	5.7	2268|3561|5788	FGR|IL2RG|PTPRC	-2.1
hits	WikiPathways	27	WP185	Integrin-mediated cell adhesion		-3.9	31	9.3	30182	102	29	3	10	5.7	3683|3687|3689	ITGAL|ITGAX|ITGB2	-2.1
hits	Reactome Gene Sets	6	R-HSA-9006934	Signaling by Receptor Tyrosine Kinases		-3.9	9.9	6.4	30182	524	29	5	17	7	1536|3561|3718|3932|6772	CYBB|IL2RG|JAK3|LCK|STAT1	-2.1
hits	GO Biological Processes	19	GO:0071346	cellular response to type II interferon	19_GO:0044419 biological process involved in interspecies interaction between organisms	-3.9	30	9.2	30182	103	29	3	10	5.7	199|6348|6772	AIF1|CCL3|STAT1	-2.1
hits	GO Biological Processes	19	GO:0098609	cell-cell adhesion	19_GO:0009987 cellular process	-3.9	9.8	6.3	30182	531	29	5	17	7	914|3683|3687|3689|5788	CD2|ITGAL|ITGAX|ITGB2|PTPRC	-2.1
hits	GO Biological Processes	19	GO:0042102	positive regulation of T cell proliferation	19_GO:0002376 immune system process	-3.9	30	9.1	30182	105	29	3	10	5.7	199|3718|5788	AIF1|JAK3|PTPRC	-2.1
hits	GO Biological Processes	19	GO:0070201	regulation of establishment of protein localization	19_GO:0051179 localization	-3.8	9.6	6.3	30182	542	29	5	17	7	952|3002|3059|3689|3936	CD38|GZMB|HCLS1|ITGB2|LCP1	-2
hits	KEGG Pathway	24	hsa05145	Toxoplasmosis		-3.8	28	8.8	30182	112	29	3	10	5.7	1234|3111|6772	CCR5|HLA-DOA|STAT1	-2
hits	KEGG Pathway	24	hsa04060	Cytokine-cytokine receptor interaction		-3.8	14	7	30182	295	29	4	14	6.4	1234|3561|6348|7852	CCR5|IL2RG|CCL3|CXCR4	-2
hits	GO Biological Processes	19	GO:0046634	regulation of alpha-beta T cell activation	19_GO:0002376 immune system process	-3.7	27	8.8	30182	114	29	3	10	5.7	3561|3718|5788	IL2RG|JAK3|PTPRC	-2
hits	GO Biological Processes	19	GO:0051222	positive regulation of protein transport	19_GO:0051179 localization	-3.7	14	6.8	30182	308	29	4	14	6.4	952|3002|3059|3689	CD38|GZMB|HCLS1|ITGB2	-1.9
hits	WikiPathways	27	WP4541	Hippo-Merlin signaling dysregulation		-3.7	26	8.5	30182	121	29	3	10	5.7	3683|3687|3689	ITGAL|ITGAX|ITGB2	-1.9
hits	GO Biological Processes	19	GO:0071417	cellular response to organonitrogen compound	19_GO:0050896 response to stimulus	-3.7	8.9	6	30182	586	29	5	17	7	199|1536|3718|6772|7852	AIF1|CYBB|JAK3|STAT1|CXCR4	-1.9
hits	GO Biological Processes	19	GO:0034341	response to type II interferon	19_GO:0044419 biological process involved in interspecies interaction between organisms	-3.6	25	8.3	30182	126	29	3	10	5.7	199|6348|6772	AIF1|CCL3|STAT1	-1.8
hits	GO Biological Processes	19	GO:1904951	positive regulation of establishment of protein localization	19_GO:0051179 localization	-3.6	13	6.6	30182	324	29	4	14	6.4	952|3002|3059|3689	CD38|GZMB|HCLS1|ITGB2	-1.8
hits	GO Biological Processes	19	GO:0030183	B cell differentiation	19_GO:0002376 immune system process	-3.6	24	8.2	30182	130	29	3	10	5.7	3561|3718|5788	IL2RG|JAK3|PTPRC	-1.8
hits	GO Biological Processes	19	GO:0032386	regulation of intracellular transport	19_GO:0051179 localization	-3.6	13	6.6	30182	332	29	4	14	6.4	3002|3059|3689|3936	GZMB|HCLS1|ITGB2|LCP1	-1.8
hits	GO Biological Processes	19	GO:0010942	positive regulation of cell death	19_GO:0048518 positive regulation of biological process	-3.5	8.4	5.8	30182	621	29	5	17	7	3689|3932|5788|6348|7805	ITGB2|LCK|PTPRC|CCL3|LAPTM5	-1.8
hits	Reactome Gene Sets	6	R-HSA-198933	Immunoregulatory interactions between a Lymphoid and a non-Lymphoid cell		-3.5	23	8	30182	134	29	3	10	5.7	919|3683|3689	CD247|ITGAL|ITGB2	-1.8
hits	GO Biological Processes	19	GO:0007160	cell-matrix adhesion	19_GO:0009987 cellular process	-3.5	23	8	30182	136	29	3	10	5.7	3683|3687|3689	ITGAL|ITGAX|ITGB2	-1.8
hits	WikiPathways	27	WP4630	Measles virus infection		-3.5	23	8	30182	136	29	3	10	5.7	3561|3718|6772	IL2RG|JAK3|STAT1	-1.8
hits	GO Biological Processes	19	GO:0008360	regulation of cell shape	19_GO:0032502 developmental process	-3.5	23	7.9	30182	138	29	3	10	5.7	2268|3689|6348	FGR|ITGB2|CCL3	-1.7
hits	KEGG Pathway	24	hsa05162	Measles		-3.5	22	7.9	30182	139	29	3	10	5.7	3561|3718|6772	IL2RG|JAK3|STAT1	-1.7
hits	GO Biological Processes	19	GO:0045765	regulation of angiogenesis	19_GO:0032502 developmental process	-3.5	12	6.4	30182	349	29	4	14	6.4	1536|3687|6772|7852	CYBB|ITGAX|STAT1|CXCR4	-1.7
hits	GO Biological Processes	19	GO:1901699	cellular response to nitrogen compound	19_GO:0050896 response to stimulus	-3.5	8.1	5.6	30182	643	29	5	17	7	199|1536|3718|6772|7852	AIF1|CYBB|JAK3|STAT1|CXCR4	-1.7
hits	GO Biological Processes	19	GO:0050921	positive regulation of chemotaxis	19_GO:0040011 locomotion	-3.5	22	7.7	30182	143	29	3	10	5.7	199|6348|7852	AIF1|CCL3|CXCR4	-1.7
hits	GO Biological Processes	19	GO:1901342	regulation of vasculature development	19_GO:0032502 developmental process	-3.5	12	6.3	30182	355	29	4	14	6.4	1536|3687|6772|7852	CYBB|ITGAX|STAT1|CXCR4	-1.7
hits	GO Biological Processes	19	GO:0002274	myeloid leukocyte activation	19_GO:0002376 immune system process	-3.4	21	7.5	30182	150	29	3	10	5.7	199|3689|6348	AIF1|ITGB2|CCL3	-1.6
hits	KEGG Pathway	24	hsa04145	Phagosome		-3.4	21	7.5	30182	152	29	3	10	5.7	1536|3111|3689	CYBB|HLA-DOA|ITGB2	-1.6
hits	GO Biological Processes	19	GO:0001818	negative regulation of cytokine production	19_GO:0048519 negative regulation of biological process	-3.4	11	6.1	30182	371	29	4	14	6.4	3718|5552|5788|7805	JAK3|SRGN|PTPRC|LAPTM5	-1.6
hits	GO Biological Processes	19	GO:0090316	positive regulation of intracellular protein transport	19_GO:0051179 localization	-3.4	20	7.4	30182	155	29	3	10	5.7	3002|3059|3689	GZMB|HCLS1|ITGB2	-1.6
hits	GO Biological Processes	19	GO:0006468	protein phosphorylation	19_GO:0008152 metabolic process	-3.3	7.6	5.4	30182	686	29	5	17	7	2268|3702|3718|3932|5788	FGR|ITK|JAK3|LCK|PTPRC	-1.6
hits	KEGG Pathway	24	hsa04217	Necroptosis		-3.3	20	7.3	30182	159	29	3	10	5.7	1536|3718|6772	CYBB|JAK3|STAT1	-1.6
hits	GO Biological Processes	19	GO:0001959	regulation of cytokine-mediated signaling pathway	19_GO:0023052 signaling	-3.3	19	7.2	30182	165	29	3	10	5.7	5788|7805|7852	PTPRC|LAPTM5|CXCR4	-1.5
hits	KEGG Pathway	24	hsa04630	JAK-STAT signaling pathway		-3.3	19	7.1	30182	166	29	3	10	5.7	3561|3718|6772	IL2RG|JAK3|STAT1	-1.5
hits	GO Biological Processes	19	GO:0051250	negative regulation of lymphocyte activation	19_GO:0002376 immune system process	-3.3	19	7.1	30182	168	29	3	10	5.7	2268|3718|7805	FGR|JAK3|LAPTM5	-1.5
hits	GO Biological Processes	19	GO:0002449	lymphocyte mediated immunity	19_GO:0002376 immune system process	-3.2	18	7	30182	170	29	3	10	5.7	914|3002|3111	CD2|GZMB|HLA-DOA	-1.5
hits	GO Biological Processes	19	GO:0060759	regulation of response to cytokine stimulus	19_GO:0050896 response to stimulus	-3.2	18	6.9	30182	177	29	3	10	5.7	5788|7805|7852	PTPRC|LAPTM5|CXCR4	-1.4
hits	GO Biological Processes	19	GO:0042129	regulation of T cell proliferation	19_GO:0002376 immune system process	-3.1	17	6.8	30182	183	29	3	10	5.7	199|3718|5788	AIF1|JAK3|PTPRC	-1.4
hits	GO Biological Processes	19	GO:1902107	positive regulation of leukocyte differentiation	19_GO:0002376 immune system process	-3.1	17	6.7	30182	184	29	3	10	5.7	3059|3561|5788	HCLS1|IL2RG|PTPRC	-1.4
hits	GO Biological Processes	19	GO:0031589	cell-substrate adhesion	19_GO:0009987 cellular process	-3.1	17	6.7	30182	184	29	3	10	5.7	3683|3687|3689	ITGAL|ITGAX|ITGB2	-1.4
hits	GO Biological Processes	19	GO:1903708	positive regulation of hemopoiesis	19_GO:0002376 immune system process	-3.1	17	6.7	30182	184	29	3	10	5.7	3059|3561|5788	HCLS1|IL2RG|PTPRC	-1.4
hits	GO Biological Processes	19	GO:1904018	positive regulation of vasculature development	19_GO:0032502 developmental process	-3.1	17	6.7	30182	185	29	3	10	5.7	1536|3687|7852	CYBB|ITGAX|CXCR4	-1.4
hits	GO Biological Processes	19	GO:0045766	positive regulation of angiogenesis	19_GO:0032502 developmental process	-3.1	17	6.7	30182	185	29	3	10	5.7	1536|3687|7852	CYBB|ITGAX|CXCR4	-1.4
hits	GO Biological Processes	19	GO:0010720	positive regulation of cell development	19_GO:0032502 developmental process	-3.1	9.6	5.6	30182	432	29	4	14	6.4	3059|3561|5788|7852	HCLS1|IL2RG|PTPRC|CXCR4	-1.4
hits	GO Biological Processes	19	GO:0046777	protein autophosphorylation	19_GO:0008152 metabolic process	-3.1	17	6.7	30182	188	29	3	10	5.7	2268|3932|5788	FGR|LCK|PTPRC	-1.4
hits	GO Biological Processes	19	GO:0002700	regulation of production of molecular mediator of immune response	19_GO:0002376 immune system process	-3.1	17	6.6	30182	189	29	3	10	5.7	3718|5788|7805	JAK3|PTPRC|LAPTM5	-1.4
hits	KEGG Pathway	24	hsa04613	Neutrophil extracellular trap formation		-3.1	16	6.6	30182	190	29	3	10	5.7	1536|3683|3689	CYBB|ITGAL|ITGB2	-1.4
hits	GO Biological Processes	19	GO:0034220	monoatomic ion transmembrane transport	19_GO:0051179 localization	-3.1	6.7	5	30182	778	29	5	17	7	1234|1536|3932|5788|6348	CCR5|CYBB|LCK|PTPRC|CCL3	-1.4
hits	GO Biological Processes	19	GO:0050777	negative regulation of immune response	19_GO:0002376 immune system process	-3.1	16	6.6	30182	191	29	3	10	5.7	2268|3718|5788	FGR|JAK3|PTPRC	-1.4
hits	GO Biological Processes	19	GO:0002366	leukocyte activation involved in immune response	19_GO:0002376 immune system process	-3.1	16	6.5	30182	196	29	3	10	5.7	3683|3936|6348	ITGAL|LCP1|CCL3	-1.3
hits	GO Biological Processes	19	GO:0032388	positive regulation of intracellular transport	19_GO:0051179 localization	-3.1	16	6.5	30182	197	29	3	10	5.7	3002|3059|3689	GZMB|HCLS1|ITGB2	-1.3
hits	GO Biological Processes	19	GO:0002263	cell activation involved in immune response	19_GO:0002376 immune system process	-3	16	6.4	30182	200	29	3	10	5.7	3683|3936|6348	ITGAL|LCP1|CCL3	-1.3
hits	Reactome Gene Sets	6	R-HSA-375276	Peptide ligand-binding receptors		-3	16	6.4	30182	201	29	3	10	5.7	1234|6348|7852	CCR5|CCL3|CXCR4	-1.3
hits	GO Biological Processes	19	GO:0000165	MAPK cascade	19_GO:0023052 signaling	-3	15	6.3	30182	210	29	3	10	5.7	1234|5788|6348	CCR5|PTPRC|CCL3	-1.3
hits	KEGG Pathway	24	hsa05170	Human immunodeficiency virus 1 infection		-3	15	6.2	30182	212	29	3	10	5.7	919|1234|7852	CD247|CCR5|CXCR4	-1.2
hits	GO Biological Processes	19	GO:0045637	regulation of myeloid cell differentiation	19_GO:0002376 immune system process	-3	15	6.2	30182	214	29	3	10	5.7	3059|6348|6772	HCLS1|CCL3|STAT1	-1.2
hits	GO Biological Processes	19	GO:0009991	response to extracellular stimulus	19_GO:0050896 response to stimulus	-2.9	8.4	5.1	30182	496	29	4	14	6.4	199|1536|5788|6772	AIF1|CYBB|PTPRC|STAT1	-1.2
hits	GO Biological Processes	19	GO:0006935	chemotaxis	19_GO:0040011 locomotion	-2.9	8.3	5.1	30182	500	29	4	14	6.4	1234|3689|6348|7852	CCR5|ITGB2|CCL3|CXCR4	-1.2
hits	GO Biological Processes	19	GO:0042330	taxis	19_GO:0040011 locomotion	-2.9	8.3	5.1	30182	502	29	4	14	6.4	1234|3689|6348|7852	CCR5|ITGB2|CCL3|CXCR4	-1.2
hits	KEGG Pathway	24	hsa05163	Human cytomegalovirus infection		-2.9	14	6	30182	225	29	3	10	5.7	1234|6348|7852	CCR5|CCL3|CXCR4	-1.2
hits	GO Biological Processes	19	GO:0050920	regulation of chemotaxis	19_GO:0040011 locomotion	-2.9	14	5.9	30182	230	29	3	10	5.7	199|6348|7852	AIF1|CCL3|CXCR4	-1.2
hits	GO Biological Processes	19	GO:0040011	locomotion	19_GO:0040011 locomotion	-2.8	8	5	30182	520	29	4	14	6.4	1234|3689|6348|7852	CCR5|ITGB2|CCL3|CXCR4	-1.1
hits	GO Biological Processes	19	GO:0060627	regulation of vesicle-mediated transport	19_GO:0051179 localization	-2.8	7.9	4.9	30182	530	29	4	14	6.4	2268|3561|3689|5788	FGR|IL2RG|ITGB2|PTPRC	-1.1
hits	KEGG Pathway	24	hsa05200	Pathways in cancer		-2.8	7.8	4.9	30182	531	29	4	14	6.4	3561|3718|6772|7852	IL2RG|JAK3|STAT1|CXCR4	-1.1
hits	GO Biological Processes	19	GO:0051668	localization within membrane	19_GO:0051179 localization	-2.8	7.7	4.9	30182	543	29	4	14	6.4	914|3683|3689|5788	CD2|ITGAL|ITGB2|PTPRC	-1.1
hits	KEGG Pathway	24	hsa04144	Endocytosis		-2.8	12	5.6	30182	251	29	3	10	5.7	1234|3561|7852	CCR5|IL2RG|CXCR4	-1.1
hits	GO Biological Processes	19	GO:0097305	response to alcohol	19_GO:0050896 response to stimulus	-2.8	12	5.6	30182	251	29	3	10	5.7	1234|1536|6348	CCR5|CYBB|CCL3	-1.1
hits	GO Biological Processes	19	GO:0051607	defense response to virus	19_GO:0044419 biological process involved in interspecies interaction between organisms	-2.7	12	5.6	30182	253	29	3	10	5.7	3687|5788|6772	ITGAX|PTPRC|STAT1	-1
hits	GO Biological Processes	19	GO:0140546	defense response to symbiont	19_GO:0044419 biological process involved in interspecies interaction between organisms	-2.7	12	5.6	30182	254	29	3	10	5.7	3687|5788|6772	ITGAX|PTPRC|STAT1	-1
hits	GO Biological Processes	19	GO:0043068	positive regulation of programmed cell death	19_GO:0048518 positive regulation of biological process	-2.7	7.5	4.8	30182	553	29	4	14	6.4	3932|5788|6348|7805	LCK|PTPRC|CCL3|LAPTM5	-1
hits	GO Biological Processes	19	GO:0050730	regulation of peptidyl-tyrosine phosphorylation	19_GO:0008152 metabolic process	-2.7	12	5.6	30182	255	29	3	10	5.7	3059|3689|5788	HCLS1|ITGB2|PTPRC	-1
hits	GO Biological Processes	19	GO:0044403	biological process involved in symbiotic interaction	19_GO:0044419 biological process involved in interspecies interaction between organisms	-2.7	12	5.5	30182	264	29	3	10	5.7	1234|6348|7852	CCR5|CCL3|CXCR4	-1
hits	GO Biological Processes	19	GO:0051924	regulation of calcium ion transport	19_GO:0051179 localization	-2.7	12	5.5	30182	266	29	3	10	5.7	3718|6348|7852	JAK3|CCL3|CXCR4	-0.99
hits	GO Biological Processes	19	GO:0002250	adaptive immune response	19_GO:0002376 immune system process	-2.7	7.2	4.7	30182	581	29	4	14	6.4	919|3111|3702|3718	CD247|HLA-DOA|ITK|JAK3	-0.97
hits	GO Biological Processes	19	GO:0044057	regulation of system process	19_GO:0032501 multicellular organismal process	-2.6	7	4.6	30182	591	29	4	14	6.4	199|952|3687|6348	AIF1|CD38|ITGAX|CCL3	-0.95
hits	GO Biological Processes	19	GO:0001666	response to hypoxia	19_GO:0050896 response to stimulus	-2.6	11	5.3	30182	280	29	3	10	5.7	952|1536|7852	CD38|CYBB|CXCR4	-0.93
hits	GO Biological Processes	19	GO:0043269	regulation of monoatomic ion transport	19_GO:0051179 localization	-2.6	6.9	4.6	30182	599	29	4	14	6.4	1536|3718|6348|7852	CYBB|JAK3|CCL3|CXCR4	-0.93
hits	GO Biological Processes	19	GO:0048545	response to steroid hormone	19_GO:0050896 response to stimulus	-2.6	11	5.2	30182	284	29	3	10	5.7	199|952|1536	AIF1|CD38|CYBB	-0.92
hits	GO Biological Processes	19	GO:0098662	inorganic cation transmembrane transport	19_GO:0051179 localization	-2.6	6.9	4.5	30182	603	29	4	14	6.4	1234|3932|5788|6348	CCR5|LCK|PTPRC|CCL3	-0.92
hits	GO Biological Processes	19	GO:1903532	positive regulation of secretion by cell	19_GO:0051179 localization	-2.6	11	5.2	30182	288	29	3	10	5.7	952|2268|3689	CD38|FGR|ITGB2	-0.9
hits	GO Biological Processes	19	GO:0036293	response to decreased oxygen levels	19_GO:0050896 response to stimulus	-2.6	11	5.2	30182	293	29	3	10	5.7	952|1536|7852	CD38|CYBB|CXCR4	-0.88
hits	GO Biological Processes	19	GO:0098655	monoatomic cation transmembrane transport	19_GO:0051179 localization	-2.5	6.7	4.4	30182	623	29	4	14	6.4	1234|3932|5788|6348	CCR5|LCK|PTPRC|CCL3	-0.87
hits	Reactome Gene Sets	6	R-HSA-1474244	Extracellular matrix organization		-2.5	10	5.1	30182	300	29	3	10	5.7	3683|3687|3689	ITGAL|ITGAX|ITGB2	-0.86
hits	GO Biological Processes	19	GO:0030001	metal ion transport	19_GO:0051179 localization	-2.5	6.6	4.4	30182	630	29	4	14	6.4	1234|3932|5788|6348	CCR5|LCK|PTPRC|CCL3	-0.85
hits	GO Biological Processes	19	GO:0007162	negative regulation of cell adhesion	19_GO:0048519 negative regulation of biological process	-2.5	10	5	30182	312	29	3	10	5.7	3718|5788|7805	JAK3|PTPRC|LAPTM5	-0.81
hits	GO Biological Processes	19	GO:0051047	positive regulation of secretion	19_GO:0051179 localization	-2.5	9.9	4.9	30182	316	29	3	10	5.7	952|2268|3689	CD38|FGR|ITGB2	-0.8
hits	Reactome Gene Sets	6	R-HSA-418594	G alpha (i) signalling events		-2.5	9.8	4.9	30182	319	29	3	10	5.7	1234|5996|7852	CCR5|RGS1|CXCR4	-0.79
hits	GO Biological Processes	19	GO:0070482	response to oxygen levels	19_GO:0050896 response to stimulus	-2.5	9.8	4.9	30182	320	29	3	10	5.7	952|1536|7852	CD38|CYBB|CXCR4	-0.79
hits	Reactome Gene Sets	6	R-HSA-373076	Class A/1 (Rhodopsin-like receptors)		-2.4	9.3	4.7	30182	336	29	3	10	5.7	1234|6348|7852	CCR5|CCL3|CXCR4	-0.73
hits	GO Biological Processes	19	GO:0043408	regulation of MAPK cascade	19_GO:0023052 signaling	-2.4	6	4.1	30182	695	29	4	14	6.4	5788|6348|6503|7805	PTPRC|CCL3|SLA|LAPTM5	-0.71
hits	GO Biological Processes	19	GO:0098660	inorganic ion transmembrane transport	19_GO:0051179 localization	-2.4	6	4.1	30182	695	29	4	14	6.4	1234|3932|5788|6348	CCR5|LCK|PTPRC|CCL3	-0.71
hits	GO Biological Processes	19	GO:0009617	response to bacterium	19_GO:0044419 biological process involved in interspecies interaction between organisms	-2.4	6	4.1	30182	696	29	4	14	6.4	1234|2268|5996|6348	CCR5|FGR|RGS1|CCL3	-0.71
hits	GO Biological Processes	19	GO:0008283	cell population proliferation	19_GO:0009987 cellular process	-2.4	6	4.1	30182	699	29	4	14	6.4	952|2268|5788|6772	CD38|FGR|PTPRC|STAT1	-0.71
hits	Reactome Gene Sets	6	R-HSA-372790	Signaling by GPCR		-2.3	5.9	4.1	30182	710	29	4	14	6.4	1234|5996|6348|7852	CCR5|RGS1|CCL3|CXCR4	-0.68
hits	GO Biological Processes	19	GO:0006979	response to oxidative stress	19_GO:0050896 response to stimulus	-2.3	8.5	4.5	30182	366	29	3	10	5.7	199|952|6772	AIF1|CD38|STAT1	-0.63
hits	GO Biological Processes	19	GO:0043434	response to peptide hormone	19_GO:0050896 response to stimulus	-2.3	8.5	4.5	30182	369	29	3	10	5.7	1536|3718|6772	CYBB|JAK3|STAT1	-0.62
hits	GO Biological Processes	19	GO:0031347	regulation of defense response	19_GO:0050896 response to stimulus	-2.2	5.4	3.9	30182	767	29	4	14	6.4	2268|5788|6348|6772	FGR|PTPRC|CCL3|STAT1	-0.57
hits	GO Biological Processes	19	GO:0006812	monoatomic cation transport	19_GO:0051179 localization	-2.2	5.4	3.8	30182	769	29	4	14	6.4	1234|3932|5788|6348	CCR5|LCK|PTPRC|CCL3	-0.56
hits	GO Biological Processes	19	GO:0042327	positive regulation of phosphorylation	19_GO:0048518 positive regulation of biological process	-2.2	5.3	3.8	30182	786	29	4	14	6.4	199|2268|3059|5788	AIF1|FGR|HCLS1|PTPRC	-0.53
hits	GO Biological Processes	19	GO:0008015	blood circulation	19_GO:0032501 multicellular organismal process	-2.2	7.7	4.2	30182	403	29	3	10	5.7	952|6772|7852	CD38|STAT1|CXCR4	-0.52
hits	GO Biological Processes	19	GO:0050727	regulation of inflammatory response	19_GO:0050896 response to stimulus	-2.1	7.5	4.2	30182	414	29	3	10	5.7	2268|5788|6348	FGR|PTPRC|CCL3	-0.49
hits	GO Biological Processes	19	GO:0007169	transmembrane receptor protein tyrosine kinase signaling pathway	19_GO:0023052 signaling	-2.1	7.5	4.1	30182	416	29	3	10	5.7	2268|3718|3932	FGR|JAK3|LCK	-0.48
hits	GO Biological Processes	19	GO:0010959	regulation of metal ion transport	19_GO:0051179 localization	-2.1	7.4	4.1	30182	423	29	3	10	5.7	3718|6348|7852	JAK3|CCL3|CXCR4	-0.46
hits	GO Biological Processes	19	GO:0032102	negative regulation of response to external stimulus	19_GO:0048519 negative regulation of biological process	-2.1	7	4	30182	443	29	3	10	5.7	199|2268|5788	AIF1|FGR|PTPRC	-0.41
hits	GO Biological Processes	19	GO:1901652	response to peptide	19_GO:0050896 response to stimulus	-2	6.8	3.9	30182	456	29	3	10	5.7	1536|3718|6772	CYBB|JAK3|STAT1	-0.38
hits_MCODE_ALL	KEGG Pathway	24	hsa04062	Chemokine signaling pathway		-10	79	22	30182	192	12	6	50	14	1234|2268|3702|3718|6772|7852	CCR5|FGR|ITK|JAK3|STAT1|CXCR4	-7
hits_MCODE_ALL	Canonical Pathways	11	M124	PID CXCR4 PATHWAY		-9.6	130	25	30182	100	12	5	42	14	2268|3932|5788|6772|7852	FGR|LCK|PTPRC|STAT1|CXCR4	-6.4
hits_MCODE_ALL	KEGG Pathway	24	hsa05340	Primary immunodeficiency		-9	260	32	30182	38	12	4	33	14	3561|3718|3932|5788	IL2RG|JAK3|LCK|PTPRC	-6.1
hits_MCODE_ALL	WikiPathways	27	WP49	IL-2 signaling pathway		-8.8	240	31	30182	42	12	4	33	14	3561|3718|3932|6772	IL2RG|JAK3|LCK|STAT1	-5.9
hits_MCODE_ALL	Reactome Gene Sets	6	R-HSA-451927	Interleukin-2 family signaling		-8.7	230	30	30182	44	12	4	33	14	3561|3718|3932|6772	IL2RG|JAK3|LCK|STAT1	-5.9
hits_MCODE_ALL	GO Biological Processes	19	GO:0018108	peptidyl-tyrosine phosphorylation	19_GO:0008152 metabolic process	-8.5	79	20	30182	159	12	5	42	14	2268|3702|3718|3932|5788	FGR|ITK|JAK3|LCK|PTPRC	-5.7
hits_MCODE_ALL	GO Biological Processes	19	GO:0018212	peptidyl-tyrosine modification	19_GO:0008152 metabolic process	-8.5	78	20	30182	161	12	5	42	14	2268|3702|3718|3932|5788	FGR|ITK|JAK3|LCK|PTPRC	-5.7
hits_MCODE_ALL	GO Biological Processes	19	GO:0002696	positive regulation of leukocyte activation	19_GO:0002376 immune system process	-8.5	40	15	30182	377	12	6	50	14	914|2268|3561|3718|3932|5788	CD2|FGR|IL2RG|JAK3|LCK|PTPRC	-5.7
hits_MCODE_ALL	WikiPathways	27	WP3929	Chemokine signaling pathway		-8.4	76	19	30182	166	12	5	42	14	2268|3702|3718|6772|7852	FGR|ITK|JAK3|STAT1|CXCR4	-5.7
hits_MCODE_ALL	Reactome Gene Sets	6	R-HSA-8985947	Interleukin-9 signaling		-8.4	840	50	30182	9	12	3	25	12	3561|3718|6772	IL2RG|JAK3|STAT1	-5.7
hits_MCODE_ALL	GO Biological Processes	19	GO:0050867	positive regulation of cell activation	19_GO:0048518 positive regulation of biological process	-8.4	38	15	30182	394	12	6	50	14	914|2268|3561|3718|3932|5788	CD2|FGR|IL2RG|JAK3|LCK|PTPRC	-5.7
hits_MCODE_ALL	Canonical Pathways	11	M122	PID IL2 1PATHWAY		-8.3	180	27	30182	55	12	4	33	14	3561|3718|3932|6772	IL2RG|JAK3|LCK|STAT1	-5.6
hits_MCODE_ALL	Canonical Pathways	11	M100	PID SHP2 PATHWAY		-8.3	180	26	30182	57	12	4	33	14	3561|3718|3932|6772	IL2RG|JAK3|LCK|STAT1	-5.6
hits_MCODE_ALL	Reactome Gene Sets	6	R-HSA-9020958	Interleukin-21 signaling		-8.2	750	48	30182	10	12	3	25	12	3561|3718|6772	IL2RG|JAK3|STAT1	-5.6
hits_MCODE_ALL	Canonical Pathways	11	M54	PID IL12 2PATHWAY		-8.1	160	25	30182	62	12	4	33	14	1234|3561|3932|6772	CCR5|IL2RG|LCK|STAT1	-5.5
hits_MCODE_ALL	Reactome Gene Sets	6	R-HSA-9020558	Interleukin-2 signaling		-8	630	43	30182	12	12	3	25	12	3561|3718|3932	IL2RG|JAK3|LCK	-5.4
hits_MCODE_ALL	GO Biological Processes	19	GO:0046649	lymphocyte activation	19_GO:0002376 immune system process	-8	33	14	30182	464	12	6	50	14	914|3561|3702|3718|3932|5788	CD2|IL2RG|ITK|JAK3|LCK|PTPRC	-5.4
hits_MCODE_ALL	GO Biological Processes	19	GO:0051249	regulation of lymphocyte activation	19_GO:0002376 immune system process	-7.8	30	13	30182	503	12	6	50	14	914|2268|3561|3718|3932|5788	CD2|FGR|IL2RG|JAK3|LCK|PTPRC	-5.2
hits_MCODE_ALL	WikiPathways	27	WP22	IL-9 signaling pathway		-7.5	440	36	30182	17	12	3	25	12	3561|3718|6772	IL2RG|JAK3|STAT1	-5
hits_MCODE_ALL	KEGG Pathway	24	hsa04658	Th1 and Th2 cell differentiation		-7.4	110	21	30182	92	12	4	33	14	3561|3718|3932|6772	IL2RG|JAK3|LCK|STAT1	-4.9
hits_MCODE_ALL	GO Biological Processes	19	GO:0045321	leukocyte activation	19_GO:0002376 immune system process	-7.4	26	12	30182	584	12	6	50	14	914|3561|3702|3718|3932|5788	CD2|IL2RG|ITK|JAK3|LCK|PTPRC	-4.9
hits_MCODE_ALL	GO Biological Processes	19	GO:0002694	regulation of leukocyte activation	19_GO:0002376 immune system process	-7.3	25	12	30182	598	12	6	50	14	914|2268|3561|3718|3932|5788	CD2|FGR|IL2RG|JAK3|LCK|PTPRC	-4.8
hits_MCODE_ALL	GO Biological Processes	19	GO:0030098	lymphocyte differentiation	19_GO:0002376 immune system process	-7.3	45	15	30182	280	12	5	42	14	3561|3702|3718|3932|5788	IL2RG|ITK|JAK3|LCK|PTPRC	-4.8
hits_MCODE_ALL	GO Biological Processes	19	GO:0042110	T cell activation	19_GO:0002376 immune system process	-7.1	41	14	30182	304	12	5	42	14	914|3561|3702|3932|5788	CD2|IL2RG|ITK|LCK|PTPRC	-4.7
hits_MCODE_ALL	KEGG Pathway	24	hsa04659	Th17 cell differentiation		-7.1	93	19	30182	108	12	4	33	14	3561|3718|3932|6772	IL2RG|JAK3|LCK|STAT1	-4.7
hits_MCODE_ALL	GO Biological Processes	19	GO:0050865	regulation of cell activation	19_GO:0032501 multicellular organismal process	-7.1	23	11	30182	655	12	6	50	14	914|2268|3561|3718|3932|5788	CD2|FGR|IL2RG|JAK3|LCK|PTPRC	-4.7
hits_MCODE_ALL	GO Biological Processes	19	GO:1903131	mononuclear cell differentiation	19_GO:0032502 developmental process	-7	39	14	30182	324	12	5	42	14	3561|3702|3718|3932|5788	IL2RG|ITK|JAK3|LCK|PTPRC	-4.6
hits_MCODE_ALL	WikiPathways	27	WP205	IL-7 signaling pathway		-7	300	30	30182	25	12	3	25	12	3561|3718|6772	IL2RG|JAK3|STAT1	-4.6
hits_MCODE_ALL	GO Biological Processes	19	GO:0001775	cell activation	19_GO:0032501 multicellular organismal process	-6.9	21	11	30182	705	12	6	50	14	914|3561|3702|3718|3932|5788	CD2|IL2RG|ITK|JAK3|LCK|PTPRC	-4.5
hits_MCODE_ALL	Canonical Pathways	11	M186	PID PDGFRB PATHWAY		-6.8	78	17	30182	129	12	4	33	14	2268|3932|6503|6772	FGR|LCK|SLA|STAT1	-4.5
hits_MCODE_ALL	Reactome Gene Sets	6	R-HSA-1280215	Cytokine Signaling in Immune system		-6.8	21	11	30182	730	12	6	50	14	1234|3561|3718|3932|6503|6772	CCR5|IL2RG|JAK3|LCK|SLA|STAT1	-4.4
hits_MCODE_ALL	GO Biological Processes	19	GO:0019221	cytokine-mediated signaling pathway	19_GO:0023052 signaling	-6.7	35	13	30182	363	12	5	42	14	1234|3561|3718|6772|7852	CCR5|IL2RG|JAK3|STAT1|CXCR4	-4.4
hits_MCODE_ALL	Canonical Pathways	11	M234	PID IL2 STAT5 PATHWAY		-6.7	250	27	30182	30	12	3	25	12	3561|3718|3932	IL2RG|JAK3|LCK	-4.4
hits_MCODE_ALL	Canonical Pathways	11	M257	PID EPHRINB REV PATHWAY		-6.7	250	27	30182	30	12	3	25	12	2268|3932|7852	FGR|LCK|CXCR4	-4.4
hits_MCODE_ALL	GO Biological Processes	19	GO:0050863	regulation of T cell activation	19_GO:0002376 immune system process	-6.7	33	13	30182	377	12	5	42	14	914|3561|3718|3932|5788	CD2|IL2RG|JAK3|LCK|PTPRC	-4.3
hits_MCODE_ALL	Canonical Pathways	11	M143	PID IL2 PI3K PATHWAY		-6.5	220	26	30182	34	12	3	25	12	3561|3718|3932	IL2RG|JAK3|LCK	-4.3
hits_MCODE_ALL	GO Biological Processes	19	GO:0002521	leukocyte differentiation	19_GO:0032502 developmental process	-6.5	31	12	30182	406	12	5	42	14	3561|3702|3718|3932|5788	IL2RG|ITK|JAK3|LCK|PTPRC	-4.2
hits_MCODE_ALL	GO Biological Processes	19	GO:1903706	regulation of hemopoiesis	19_GO:0002376 immune system process	-6.5	30	12	30182	415	12	5	42	14	914|3561|3718|5788|6772	CD2|IL2RG|JAK3|PTPRC|STAT1	-4.2
hits_MCODE_ALL	GO Biological Processes	19	GO:0030217	T cell differentiation	19_GO:0002376 immune system process	-6.3	58	15	30182	173	12	4	33	14	3561|3702|3932|5788	IL2RG|ITK|LCK|PTPRC	-4.1
hits_MCODE_ALL	GO Biological Processes	19	GO:0045580	regulation of T cell differentiation	19_GO:0002376 immune system process	-6.2	56	15	30182	180	12	4	33	14	914|3561|3718|5788	CD2|IL2RG|JAK3|PTPRC	-4
hits_MCODE_ALL	Reactome Gene Sets	6	R-HSA-449147	Signaling by Interleukins		-6.2	27	11	30182	473	12	5	42	14	1234|3561|3718|3932|6772	CCR5|IL2RG|JAK3|LCK|STAT1	-4
hits_MCODE_ALL	GO Biological Processes	19	GO:0001819	positive regulation of cytokine production	19_GO:0048518 positive regulation of biological process	-6.1	26	11	30182	489	12	5	42	14	914|2268|3702|5788|6772	CD2|FGR|ITK|PTPRC|STAT1	-3.9
hits_MCODE_ALL	Canonical Pathways	11	M141	PID PI3KCI PATHWAY		-6.1	160	22	30182	48	12	3	25	12	2268|3702|3932	FGR|ITK|LCK	-3.9
hits_MCODE_ALL	GO Biological Processes	19	GO:0045619	regulation of lymphocyte differentiation	19_GO:0002376 immune system process	-6	47	14	30182	212	12	4	33	14	914|3561|3718|5788	CD2|IL2RG|JAK3|PTPRC	-3.8
hits_MCODE_ALL	WikiPathways	27	WP395	IL-4 signaling pathway		-5.9	140	20	30182	54	12	3	25	12	3561|3718|6772	IL2RG|JAK3|STAT1	-3.8
hits_MCODE_ALL	WikiPathways	27	WP585	Interferon type I signaling pathways		-5.9	140	20	30182	54	12	3	25	12	3932|5788|6772	LCK|PTPRC|STAT1	-3.8
hits_MCODE_ALL	WikiPathways	27	WP5115	Network map of SARS-CoV-2 signaling pathway		-5.9	46	13	30182	218	12	4	33	14	914|1234|3932|6772	CD2|CCR5|LCK|STAT1	-3.8
hits_MCODE_ALL	GO Biological Processes	19	GO:0050853	B cell receptor signaling pathway	19_GO:0002376 immune system process	-5.8	130	20	30182	58	12	3	25	12	3702|3932|5788	ITK|LCK|PTPRC	-3.7
hits_MCODE_ALL	GO Biological Processes	19	GO:0051209	release of sequestered calcium ion into cytosol	19_GO:0042592 homeostatic process	-5.8	130	20	30182	58	12	3	25	12	1234|3932|5788	CCR5|LCK|PTPRC	-3.7
hits_MCODE_ALL	GO Biological Processes	19	GO:0051283	negative regulation of sequestering of calcium ion	19_GO:0042592 homeostatic process	-5.8	130	19	30182	59	12	3	25	12	1234|3932|5788	CCR5|LCK|PTPRC	-3.7
hits_MCODE_ALL	GO Biological Processes	19	GO:0002429	immune response-activating cell surface receptor signaling pathway	19_GO:0002376 immune system process	-5.8	44	13	30182	230	12	4	33	14	2268|3702|3932|5788	FGR|ITK|LCK|PTPRC	-3.7
hits_MCODE_ALL	WikiPathways	27	WP3863	T-cell antigen receptor (TCR) pathway during Staphylococcus aureus infection		-5.7	120	19	30182	62	12	3	25	12	3702|3932|5788	ITK|LCK|PTPRC	-3.6
hits_MCODE_ALL	Canonical Pathways	11	M34	PID TCR PATHWAY		-5.7	120	19	30182	64	12	3	25	12	3702|3932|5788	ITK|LCK|PTPRC	-3.6
hits_MCODE_ALL	GO Biological Processes	19	GO:0050870	positive regulation of T cell activation	19_GO:0002376 immune system process	-5.7	40	12	30182	249	12	4	33	14	3561|3718|3932|5788	IL2RG|JAK3|LCK|PTPRC	-3.6
hits_MCODE_ALL	GO Biological Processes	19	GO:0002768	immune response-regulating cell surface receptor signaling pathway	19_GO:0002376 immune system process	-5.6	39	12	30182	258	12	4	33	14	2268|3702|3932|5788	FGR|ITK|LCK|PTPRC	-3.5
hits_MCODE_ALL	GO Biological Processes	19	GO:1903039	positive regulation of leukocyte cell-cell adhesion	19_GO:0048518 positive regulation of biological process	-5.5	37	12	30182	273	12	4	33	14	3561|3718|3932|5788	IL2RG|JAK3|LCK|PTPRC	-3.5
hits_MCODE_ALL	GO Biological Processes	19	GO:0030097	hemopoiesis	19_GO:0032502 developmental process	-5.5	19	9.4	30182	659	12	5	42	14	3561|3702|3718|3932|5788	IL2RG|ITK|JAK3|LCK|PTPRC	-3.4
hits_MCODE_ALL	WikiPathways	27	WP4538	Regulatory circuits of the STAT3 signaling pathway		-5.4	97	17	30182	78	12	3	25	12	3561|3718|5788	IL2RG|JAK3|PTPRC	-3.4
hits_MCODE_ALL	GO Biological Processes	19	GO:0002757	immune response-activating signaling pathway	19_GO:0002376 immune system process	-5.4	34	11	30182	293	12	4	33	14	2268|3702|3932|5788	FGR|ITK|LCK|PTPRC	-3.4
hits_MCODE_ALL	GO Biological Processes	19	GO:0006468	protein phosphorylation	19_GO:0008152 metabolic process	-5.4	18	9.2	30182	686	12	5	42	14	2268|3702|3718|3932|5788	FGR|ITK|JAK3|LCK|PTPRC	-3.4
hits_MCODE_ALL	WikiPathways	27	WP4298	Acute viral myocarditis		-5.3	88	16	30182	86	12	3	25	12	1234|6772|7852	CCR5|STAT1|CXCR4	-3.3
hits_MCODE_ALL	GO Biological Processes	19	GO:0071345	cellular response to cytokine stimulus	19_GO:0050896 response to stimulus	-5.3	17	8.9	30182	719	12	5	42	14	1234|3561|3718|6772|7852	CCR5|IL2RG|JAK3|STAT1|CXCR4	-3.3
hits_MCODE_ALL	WikiPathways	27	WP69	T-cell receptor signaling pathway		-5.3	84	16	30182	90	12	3	25	12	1234|3702|3932	CCR5|ITK|LCK	-3.2
hits_MCODE_ALL	GO Biological Processes	19	GO:1902105	regulation of leukocyte differentiation	19_GO:0002376 immune system process	-5.2	32	11	30182	319	12	4	33	14	914|3561|3718|5788	CD2|IL2RG|JAK3|PTPRC	-3.2
hits_MCODE_ALL	GO Biological Processes	19	GO:0022409	positive regulation of cell-cell adhesion	19_GO:0048518 positive regulation of biological process	-5.2	31	11	30182	321	12	4	33	14	3561|3718|3932|5788	IL2RG|JAK3|LCK|PTPRC	-3.2
hits_MCODE_ALL	GO Biological Processes	19	GO:0002764	immune response-regulating signaling pathway	19_GO:0002376 immune system process	-5.2	31	11	30182	322	12	4	33	14	2268|3702|3932|5788	FGR|ITK|LCK|PTPRC	-3.2
hits_MCODE_ALL	GO Biological Processes	19	GO:0045087	innate immune response	19_GO:0044419 biological process involved in interspecies interaction between organisms	-5.2	17	8.8	30182	745	12	5	42	14	914|2268|3718|3932|6772	CD2|FGR|JAK3|LCK|STAT1	-3.2
hits_MCODE_ALL	GO Biological Processes	19	GO:0051251	positive regulation of lymphocyte activation	19_GO:0002376 immune system process	-5.2	31	11	30182	327	12	4	33	14	3561|3718|3932|5788	IL2RG|JAK3|LCK|PTPRC	-3.2
hits_MCODE_ALL	GO Biological Processes	19	GO:0046631	alpha-beta T cell activation	19_GO:0002376 immune system process	-5.1	75	15	30182	100	12	3	25	12	3561|3702|5788	IL2RG|ITK|PTPRC	-3.1
hits_MCODE_ALL	KEGG Pathway	24	hsa04061	Viral protein interaction with cytokine and cytokine receptor		-5.1	75	15	30182	100	12	3	25	12	1234|3561|7852	CCR5|IL2RG|CXCR4	-3.1
hits_MCODE_ALL	GO Biological Processes	19	GO:0050764	regulation of phagocytosis	19_GO:0051179 localization	-5.1	75	15	30182	101	12	3	25	12	2268|3561|5788	FGR|IL2RG|PTPRC	-3.1
hits_MCODE_ALL	KEGG Pathway	24	hsa04660	T cell receptor signaling pathway		-5.1	73	15	30182	104	12	3	25	12	3702|3932|5788	ITK|LCK|PTPRC	-3.1
hits_MCODE_ALL	GO Biological Processes	19	GO:0002253	activation of immune response	19_GO:0002376 immune system process	-5	28	10	30182	360	12	4	33	14	2268|3702|3932|5788	FGR|ITK|LCK|PTPRC	-3.1
hits_MCODE_ALL	GO Biological Processes	19	GO:0009615	response to virus	19_GO:0044419 biological process involved in interspecies interaction between organisms	-5	28	10	30182	363	12	4	33	14	2268|5788|6772|7852	FGR|PTPRC|STAT1|CXCR4	-3.1
hits_MCODE_ALL	GO Biological Processes	19	GO:0097553	calcium ion transmembrane import into cytosol	19_GO:0051179 localization	-5	70	14	30182	108	12	3	25	12	1234|3932|5788	CCR5|LCK|PTPRC	-3.1
hits_MCODE_ALL	Reactome Gene Sets	6	R-HSA-6785807	Interleukin-4 and Interleukin-13 signaling		-5	70	14	30182	108	12	3	25	12	3561|3718|6772	IL2RG|JAK3|STAT1	-3.1
hits_MCODE_ALL	GO Biological Processes	19	GO:0050852	T cell receptor signaling pathway	19_GO:0002376 immune system process	-5	69	14	30182	109	12	3	25	12	3702|3932|5788	ITK|LCK|PTPRC	-3.1
hits_MCODE_ALL	GO Biological Processes	19	GO:1903037	regulation of leukocyte cell-cell adhesion	19_GO:0050789 regulation of biological process	-5	27	10	30182	378	12	4	33	14	3561|3718|3932|5788	IL2RG|JAK3|LCK|PTPRC	-3
hits_MCODE_ALL	GO Biological Processes	19	GO:0046634	regulation of alpha-beta T cell activation	19_GO:0002376 immune system process	-4.9	66	14	30182	114	12	3	25	12	3561|3718|5788	IL2RG|JAK3|PTPRC	-3
hits_MCODE_ALL	Reactome Gene Sets	6	R-HSA-202403	TCR signaling		-4.9	63	14	30182	120	12	3	25	12	3702|3932|5788	ITK|LCK|PTPRC	-2.9
hits_MCODE_ALL	GO Biological Processes	19	GO:0030183	B cell differentiation	19_GO:0002376 immune system process	-4.8	58	13	30182	130	12	3	25	12	3561|3718|5788	IL2RG|JAK3|PTPRC	-2.8
hits_MCODE_ALL	GO Biological Processes	19	GO:0051282	regulation of sequestering of calcium ion	19_GO:0042592 homeostatic process	-4.7	57	13	30182	133	12	3	25	12	1234|3932|5788	CCR5|LCK|PTPRC	-2.8
hits_MCODE_ALL	GO Biological Processes	19	GO:0019722	calcium-mediated signaling	19_GO:0023052 signaling	-4.7	56	13	30182	135	12	3	25	12	1234|5788|7852	CCR5|PTPRC|CXCR4	-2.8
hits_MCODE_ALL	WikiPathways	27	WP4630	Measles virus infection		-4.7	55	13	30182	136	12	3	25	12	3561|3718|6772	IL2RG|JAK3|STAT1	-2.8
hits_MCODE_ALL	Reactome Gene Sets	6	R-HSA-202733	Cell surface interactions at the vascular wall		-4.7	55	13	30182	137	12	3	25	12	914|962|3932	CD2|CD48|LCK	-2.8
hits_MCODE_ALL	KEGG Pathway	24	hsa05162	Measles		-4.7	54	13	30182	139	12	3	25	12	3561|3718|6772	IL2RG|JAK3|STAT1	-2.8
hits_MCODE_ALL	GO Biological Processes	19	GO:0050851	antigen receptor-mediated signaling pathway	19_GO:0002376 immune system process	-4.5	49	12	30182	155	12	3	25	12	3702|3932|5788	ITK|LCK|PTPRC	-2.7
hits_MCODE_ALL	GO Biological Processes	19	GO:0045785	positive regulation of cell adhesion	19_GO:0048518 positive regulation of biological process	-4.5	21	8.8	30182	482	12	4	33	14	3561|3718|3932|5788	IL2RG|JAK3|LCK|PTPRC	-2.7
hits_MCODE_ALL	GO Biological Processes	19	GO:0022407	regulation of cell-cell adhesion	19_GO:0050789 regulation of biological process	-4.5	20	8.7	30182	491	12	4	33	14	3561|3718|3932|5788	IL2RG|JAK3|LCK|PTPRC	-2.6
hits_MCODE_ALL	KEGG Pathway	24	hsa04630	JAK-STAT signaling pathway		-4.5	45	11	30182	166	12	3	25	12	3561|3718|6772	IL2RG|JAK3|STAT1	-2.6
hits_MCODE_ALL	Reactome Gene Sets	6	R-HSA-9006934	Signaling by Receptor Tyrosine Kinases		-4.4	19	8.4	30182	524	12	4	33	14	3561|3718|3932|6772	IL2RG|JAK3|LCK|STAT1	-2.5
hits_MCODE_ALL	KEGG Pathway	24	hsa05200	Pathways in cancer		-4.4	19	8.3	30182	531	12	4	33	14	3561|3718|6772|7852	IL2RG|JAK3|STAT1|CXCR4	-2.5
hits_MCODE_ALL	GO Biological Processes	19	GO:0046777	protein autophosphorylation	19_GO:0008152 metabolic process	-4.3	40	11	30182	188	12	3	25	12	2268|3932|5788	FGR|LCK|PTPRC	-2.5
hits_MCODE_ALL	GO Biological Processes	19	GO:0042113	B cell activation	19_GO:0002376 immune system process	-4.3	40	11	30182	189	12	3	25	12	3561|3718|5788	IL2RG|JAK3|PTPRC	-2.4
hits_MCODE_ALL	GO Biological Processes	19	GO:0050777	negative regulation of immune response	19_GO:0002376 immune system process	-4.3	40	11	30182	191	12	3	25	12	2268|3718|5788	FGR|JAK3|PTPRC	-2.4
hits_MCODE_ALL	GO Biological Processes	19	GO:0002695	negative regulation of leukocyte activation	19_GO:0002376 immune system process	-4.2	37	10	30182	202	12	3	25	12	2268|3718|5788	FGR|JAK3|PTPRC	-2.4
hits_MCODE_ALL	GO Biological Processes	19	GO:0019932	second-messenger-mediated signaling	19_GO:0023052 signaling	-4.2	36	10	30182	208	12	3	25	12	1234|5788|7852	CCR5|PTPRC|CXCR4	-2.3
hits_MCODE_ALL	GO Biological Processes	19	GO:0070588	calcium ion transmembrane transport	19_GO:0051179 localization	-4.2	36	10	30182	210	12	3	25	12	1234|3932|5788	CCR5|LCK|PTPRC	-2.3
hits_MCODE_ALL	GO Biological Processes	19	GO:0050778	positive regulation of immune response	19_GO:0002376 immune system process	-4.1	16	7.7	30182	613	12	4	33	14	2268|3702|3932|5788	FGR|ITK|LCK|PTPRC	-2.3
hits_MCODE_ALL	Reactome Gene Sets	6	R-HSA-109582	Hemostasis		-4.1	16	7.6	30182	621	12	4	33	14	914|962|2268|3932	CD2|CD48|FGR|LCK	-2.3
hits_MCODE_ALL	KEGG Pathway	24	hsa05166	Human T-cell leukemia virus 1 infection		-4.1	34	9.8	30182	222	12	3	25	12	3561|3718|3932	IL2RG|JAK3|LCK	-2.3
hits_MCODE_ALL	GO Biological Processes	19	GO:0050866	negative regulation of cell activation	19_GO:0048519 negative regulation of biological process	-4.1	34	9.8	30182	225	12	3	25	12	2268|3718|5788	FGR|JAK3|PTPRC	-2.3
hits_MCODE_ALL	Reactome Gene Sets	6	R-HSA-162906	HIV Infection		-4	33	9.6	30182	231	12	3	25	12	1234|3932|7852	CCR5|LCK|CXCR4	-2.2
hits_MCODE_ALL	GO Biological Processes	19	GO:0050900	leukocyte migration	19_GO:0002376 immune system process	-4	31	9.4	30182	244	12	3	25	12	1234|3932|7852	CCR5|LCK|CXCR4	-2.2
hits_MCODE_ALL	GO Biological Processes	19	GO:0002703	regulation of leukocyte mediated immunity	19_GO:0002376 immune system process	-4	31	9.3	30182	246	12	3	25	12	2268|3718|5788	FGR|JAK3|PTPRC	-2.1
hits_MCODE_ALL	KEGG Pathway	24	hsa04144	Endocytosis		-3.9	30	9.2	30182	251	12	3	25	12	1234|3561|7852	CCR5|IL2RG|CXCR4	-2.1
hits_MCODE_ALL	GO Biological Processes	19	GO:0006816	calcium ion transport	19_GO:0051179 localization	-3.9	29	9	30182	260	12	3	25	12	1234|3932|5788	CCR5|LCK|PTPRC	-2.1
hits_MCODE_ALL	KEGG Pathway	24	hsa04060	Cytokine-cytokine receptor interaction		-3.7	26	8.5	30182	295	12	3	25	12	1234|3561|7852	CCR5|IL2RG|CXCR4	-1.9
hits_MCODE_ALL	GO Biological Processes	19	GO:0002697	regulation of immune effector process	19_GO:0002376 immune system process	-3.4	20	7.3	30182	384	12	3	25	12	2268|3718|5788	FGR|JAK3|PTPRC	-1.6
hits_MCODE_ALL	GO Biological Processes	19	GO:0007169	transmembrane receptor protein tyrosine kinase signaling pathway	19_GO:0023052 signaling	-3.3	18	7	30182	416	12	3	25	12	2268|3718|3932	FGR|JAK3|LCK	-1.5
hits_MCODE_ALL	GO Biological Processes	19	GO:0009410	response to xenobiotic stimulus	19_GO:0050896 response to stimulus	-3.3	18	6.9	30182	425	12	3	25	12	3932|6772|7852	LCK|STAT1|CXCR4	-1.5
hits_MCODE_ALL	GO Biological Processes	19	GO:0010720	positive regulation of cell development	19_GO:0032502 developmental process	-3.2	17	6.9	30182	432	12	3	25	12	3561|5788|7852	IL2RG|PTPRC|CXCR4	-1.5
hits_MCODE_ALL	GO Biological Processes	19	GO:0002683	negative regulation of immune system process	19_GO:0002376 immune system process	-3.1	15	6.4	30182	487	12	3	25	12	2268|3718|5788	FGR|JAK3|PTPRC	-1.4
hits_MCODE_ALL	GO Biological Processes	19	GO:0060627	regulation of vesicle-mediated transport	19_GO:0051179 localization	-3	14	6.1	30182	530	12	3	25	12	2268|3561|5788	FGR|IL2RG|PTPRC	-1.3
hits_MCODE_ALL	GO Biological Processes	19	GO:0030335	positive regulation of cell migration	19_GO:0040011 locomotion	-2.9	13	5.9	30182	569	12	3	25	12	2268|5788|7852	FGR|PTPRC|CXCR4	-1.2
hits_MCODE_ALL	GO Biological Processes	19	GO:0051345	positive regulation of hydrolase activity	19_GO:0065007 biological regulation	-2.9	13	5.9	30182	569	12	3	25	12	3702|3932|5788	ITK|LCK|PTPRC	-1.2
hits_MCODE_ALL	GO Biological Processes	19	GO:0071417	cellular response to organonitrogen compound	19_GO:0050896 response to stimulus	-2.9	13	5.8	30182	586	12	3	25	12	3718|6772|7852	JAK3|STAT1|CXCR4	-1.1
hits_MCODE_ALL	GO Biological Processes	19	GO:2000147	positive regulation of cell motility	19_GO:0040011 locomotion	-2.8	13	5.7	30182	594	12	3	25	12	2268|5788|7852	FGR|PTPRC|CXCR4	-1.1
hits_MCODE_ALL	GO Biological Processes	19	GO:0098662	inorganic cation transmembrane transport	19_GO:0051179 localization	-2.8	13	5.7	30182	603	12	3	25	12	1234|3932|5788	CCR5|LCK|PTPRC	-1.1
hits_MCODE_ALL	GO Biological Processes	19	GO:0040017	positive regulation of locomotion	19_GO:0040011 locomotion	-2.8	12	5.7	30182	609	12	3	25	12	2268|5788|7852	FGR|PTPRC|CXCR4	-1.1
hits_MCODE_ALL	GO Biological Processes	19	GO:0098655	monoatomic cation transmembrane transport	19_GO:0051179 localization	-2.8	12	5.6	30182	623	12	3	25	12	1234|3932|5788	CCR5|LCK|PTPRC	-1.1
hits_MCODE_ALL	GO Biological Processes	19	GO:0007167	enzyme-linked receptor protein signaling pathway	19_GO:0023052 signaling	-2.8	12	5.6	30182	626	12	3	25	12	2268|3718|3932	FGR|JAK3|LCK	-1.1
hits_MCODE_ALL	GO Biological Processes	19	GO:0030001	metal ion transport	19_GO:0051179 localization	-2.8	12	5.6	30182	630	12	3	25	12	1234|3932|5788	CCR5|LCK|PTPRC	-1.1
hits_MCODE_ALL	GO Biological Processes	19	GO:1901699	cellular response to nitrogen compound	19_GO:0050896 response to stimulus	-2.7	12	5.5	30182	643	12	3	25	12	3718|6772|7852	JAK3|STAT1|CXCR4	-1
hits_MCODE_ALL	GO Biological Processes	19	GO:0098660	inorganic ion transmembrane transport	19_GO:0051179 localization	-2.6	11	5.2	30182	695	12	3	25	12	1234|3932|5788	CCR5|LCK|PTPRC	-0.95
hits_MCODE_ALL	GO Biological Processes	19	GO:0008283	cell population proliferation	19_GO:0009987 cellular process	-2.6	11	5.2	30182	699	12	3	25	12	2268|5788|6772	FGR|PTPRC|STAT1	-0.95
hits_MCODE_ALL	GO Biological Processes	19	GO:0061024	membrane organization	19_GO:0009987 cellular process	-2.5	10	5	30182	754	12	3	25	12	914|5788|7852	CD2|PTPRC|CXCR4	-0.86
hits_MCODE_ALL	GO Biological Processes	19	GO:0031347	regulation of defense response	19_GO:0050896 response to stimulus	-2.5	9.8	4.9	30182	767	12	3	25	12	2268|5788|6772	FGR|PTPRC|STAT1	-0.84
hits_MCODE_ALL	Reactome Gene Sets	6	R-HSA-1280218	Adaptive Immune System		-2.5	9.8	4.9	30182	769	12	3	25	12	3702|3932|5788	ITK|LCK|PTPRC	-0.84
hits_MCODE_ALL	GO Biological Processes	19	GO:0006812	monoatomic cation transport	19_GO:0051179 localization	-2.5	9.8	4.9	30182	769	12	3	25	12	1234|3932|5788	CCR5|LCK|PTPRC	-0.84
hits_MCODE_ALL	GO Biological Processes	19	GO:0034220	monoatomic ion transmembrane transport	19_GO:0051179 localization	-2.5	9.7	4.9	30182	778	12	3	25	12	1234|3932|5788	CCR5|LCK|PTPRC	-0.83
hits_SUB1_MCODE_1	KEGG Pathway	24	hsa05340	Primary immunodeficiency		-9.6	350	37	30182	38	9	4	44	17	3561|3718|3932|5788	IL2RG|JAK3|LCK|PTPRC	-6.4
hits_SUB1_MCODE_1	GO Biological Processes	19	GO:0002696	positive regulation of leukocyte activation	19_GO:0002376 immune system process	-9.5	53	18	30182	377	9	6	67	16	914|2268|3561|3718|3932|5788	CD2|FGR|IL2RG|JAK3|LCK|PTPRC	-6.4
hits_SUB1_MCODE_1	GO Biological Processes	19	GO:0050867	positive regulation of cell activation	19_GO:0048518 positive regulation of biological process	-9.4	51	17	30182	394	9	6	67	16	914|2268|3561|3718|3932|5788	CD2|FGR|IL2RG|JAK3|LCK|PTPRC	-6.3
hits_SUB1_MCODE_1	GO Biological Processes	19	GO:0018108	peptidyl-tyrosine phosphorylation	19_GO:0008152 metabolic process	-9.3	110	23	30182	159	9	5	56	17	2268|3702|3718|3932|5788	FGR|ITK|JAK3|LCK|PTPRC	-6.3
hits_SUB1_MCODE_1	GO Biological Processes	19	GO:0018212	peptidyl-tyrosine modification	19_GO:0008152 metabolic process	-9.3	100	23	30182	161	9	5	56	17	2268|3702|3718|3932|5788	FGR|ITK|JAK3|LCK|PTPRC	-6.3
hits_SUB1_MCODE_1	GO Biological Processes	19	GO:0046649	lymphocyte activation	19_GO:0002376 immune system process	-9	43	16	30182	464	9	6	67	16	914|3561|3702|3718|3932|5788	CD2|IL2RG|ITK|JAK3|LCK|PTPRC	-6.1
hits_SUB1_MCODE_1	GO Biological Processes	19	GO:0051249	regulation of lymphocyte activation	19_GO:0002376 immune system process	-8.8	40	15	30182	503	9	6	67	16	914|2268|3561|3718|3932|5788	CD2|FGR|IL2RG|JAK3|LCK|PTPRC	-5.9
hits_SUB1_MCODE_1	Reactome Gene Sets	6	R-HSA-9020558	Interleukin-2 signaling		-8.4	840	50	30182	12	9	3	33	16	3561|3718|3932	IL2RG|JAK3|LCK	-5.7
hits_SUB1_MCODE_1	GO Biological Processes	19	GO:0045321	leukocyte activation	19_GO:0002376 immune system process	-8.4	34	14	30182	584	9	6	67	16	914|3561|3702|3718|3932|5788	CD2|IL2RG|ITK|JAK3|LCK|PTPRC	-5.7
hits_SUB1_MCODE_1	GO Biological Processes	19	GO:0002694	regulation of leukocyte activation	19_GO:0002376 immune system process	-8.3	34	14	30182	598	9	6	67	16	914|2268|3561|3718|3932|5788	CD2|FGR|IL2RG|JAK3|LCK|PTPRC	-5.6
hits_SUB1_MCODE_1	GO Biological Processes	19	GO:0030098	lymphocyte differentiation	19_GO:0002376 immune system process	-8.1	60	17	30182	280	9	5	56	17	3561|3702|3718|3932|5788	IL2RG|ITK|JAK3|LCK|PTPRC	-5.5
hits_SUB1_MCODE_1	GO Biological Processes	19	GO:0050865	regulation of cell activation	19_GO:0032501 multicellular organismal process	-8.1	31	13	30182	655	9	6	67	16	914|2268|3561|3718|3932|5788	CD2|FGR|IL2RG|JAK3|LCK|PTPRC	-5.5
hits_SUB1_MCODE_1	GO Biological Processes	19	GO:0042110	T cell activation	19_GO:0002376 immune system process	-7.9	55	16	30182	304	9	5	56	17	914|3561|3702|3932|5788	CD2|IL2RG|ITK|LCK|PTPRC	-5.3
hits_SUB1_MCODE_1	GO Biological Processes	19	GO:0001775	cell activation	19_GO:0032501 multicellular organismal process	-7.9	29	13	30182	705	9	6	67	16	914|3561|3702|3718|3932|5788	CD2|IL2RG|ITK|JAK3|LCK|PTPRC	-5.3
hits_SUB1_MCODE_1	GO Biological Processes	19	GO:1903131	mononuclear cell differentiation	19_GO:0032502 developmental process	-7.8	52	16	30182	324	9	5	56	17	3561|3702|3718|3932|5788	IL2RG|ITK|JAK3|LCK|PTPRC	-5.2
hits_SUB1_MCODE_1	GO Biological Processes	19	GO:0050863	regulation of T cell activation	19_GO:0002376 immune system process	-7.4	44	15	30182	377	9	5	56	17	914|3561|3718|3932|5788	CD2|IL2RG|JAK3|LCK|PTPRC	-4.9
hits_SUB1_MCODE_1	GO Biological Processes	19	GO:0002521	leukocyte differentiation	19_GO:0032502 developmental process	-7.3	41	14	30182	406	9	5	56	17	3561|3702|3718|3932|5788	IL2RG|ITK|JAK3|LCK|PTPRC	-4.8
hits_SUB1_MCODE_1	Canonical Pathways	11	M234	PID IL2 STAT5 PATHWAY		-7.1	340	32	30182	30	9	3	33	16	3561|3718|3932	IL2RG|JAK3|LCK	-4.7
hits_SUB1_MCODE_1	Canonical Pathways	11	M143	PID IL2 PI3K PATHWAY		-7	300	30	30182	34	9	3	33	16	3561|3718|3932	IL2RG|JAK3|LCK	-4.6
hits_SUB1_MCODE_1	GO Biological Processes	19	GO:0030217	T cell differentiation	19_GO:0002376 immune system process	-6.9	78	17	30182	173	9	4	44	17	3561|3702|3932|5788	IL2RG|ITK|LCK|PTPRC	-4.5
hits_SUB1_MCODE_1	GO Biological Processes	19	GO:0045580	regulation of T cell differentiation	19_GO:0002376 immune system process	-6.8	75	17	30182	180	9	4	44	17	914|3561|3718|5788	CD2|IL2RG|JAK3|PTPRC	-4.5
hits_SUB1_MCODE_1	WikiPathways	27	WP49	IL-2 signaling pathway		-6.7	240	27	30182	42	9	3	33	16	3561|3718|3932	IL2RG|JAK3|LCK	-4.4
hits_SUB1_MCODE_1	Reactome Gene Sets	6	R-HSA-451927	Interleukin-2 family signaling		-6.6	230	26	30182	44	9	3	33	16	3561|3718|3932	IL2RG|JAK3|LCK	-4.3
hits_SUB1_MCODE_1	GO Biological Processes	19	GO:0045619	regulation of lymphocyte differentiation	19_GO:0002376 immune system process	-6.5	63	16	30182	212	9	4	44	17	914|3561|3718|5788	CD2|IL2RG|JAK3|PTPRC	-4.3
hits_SUB1_MCODE_1	Canonical Pathways	11	M141	PID PI3KCI PATHWAY		-6.5	210	25	30182	48	9	3	33	16	2268|3702|3932	FGR|ITK|LCK	-4.2
hits_SUB1_MCODE_1	GO Biological Processes	19	GO:0002429	immune response-activating cell surface receptor signaling pathway	19_GO:0002376 immune system process	-6.4	58	15	30182	230	9	4	44	17	2268|3702|3932|5788	FGR|ITK|LCK|PTPRC	-4.1
hits_SUB1_MCODE_1	Canonical Pathways	11	M122	PID IL2 1PATHWAY		-6.3	180	23	30182	55	9	3	33	16	3561|3718|3932	IL2RG|JAK3|LCK	-4.1
hits_SUB1_MCODE_1	Canonical Pathways	11	M100	PID SHP2 PATHWAY		-6.3	180	23	30182	57	9	3	33	16	3561|3718|3932	IL2RG|JAK3|LCK	-4
hits_SUB1_MCODE_1	GO Biological Processes	19	GO:0050870	positive regulation of T cell activation	19_GO:0002376 immune system process	-6.3	54	14	30182	249	9	4	44	17	3561|3718|3932|5788	IL2RG|JAK3|LCK|PTPRC	-4
hits_SUB1_MCODE_1	GO Biological Processes	19	GO:0050853	B cell receptor signaling pathway	19_GO:0002376 immune system process	-6.3	170	23	30182	58	9	3	33	16	3702|3932|5788	ITK|LCK|PTPRC	-4
hits_SUB1_MCODE_1	GO Biological Processes	19	GO:0030097	hemopoiesis	19_GO:0032502 developmental process	-6.2	25	11	30182	659	9	5	56	17	3561|3702|3718|3932|5788	IL2RG|ITK|JAK3|LCK|PTPRC	-4
hits_SUB1_MCODE_1	GO Biological Processes	19	GO:0002768	immune response-regulating cell surface receptor signaling pathway	19_GO:0002376 immune system process	-6.2	52	14	30182	258	9	4	44	17	2268|3702|3932|5788	FGR|ITK|LCK|PTPRC	-4
hits_SUB1_MCODE_1	WikiPathways	27	WP3863	T-cell antigen receptor (TCR) pathway during Staphylococcus aureus infection		-6.2	160	22	30182	62	9	3	33	16	3702|3932|5788	ITK|LCK|PTPRC	-4
hits_SUB1_MCODE_1	GO Biological Processes	19	GO:0006468	protein phosphorylation	19_GO:0008152 metabolic process	-6.2	24	11	30182	686	9	5	56	17	2268|3702|3718|3932|5788	FGR|ITK|JAK3|LCK|PTPRC	-4
hits_SUB1_MCODE_1	Canonical Pathways	11	M34	PID TCR PATHWAY		-6.1	160	22	30182	64	9	3	33	16	3702|3932|5788	ITK|LCK|PTPRC	-3.9
hits_SUB1_MCODE_1	GO Biological Processes	19	GO:1903039	positive regulation of leukocyte cell-cell adhesion	19_GO:0048518 positive regulation of biological process	-6.1	49	14	30182	273	9	4	44	17	3561|3718|3932|5788	IL2RG|JAK3|LCK|PTPRC	-3.9
hits_SUB1_MCODE_1	GO Biological Processes	19	GO:0002757	immune response-activating signaling pathway	19_GO:0002376 immune system process	-6	46	13	30182	293	9	4	44	17	2268|3702|3932|5788	FGR|ITK|LCK|PTPRC	-3.8
hits_SUB1_MCODE_1	WikiPathways	27	WP4538	Regulatory circuits of the STAT3 signaling pathway		-5.9	130	20	30182	78	9	3	33	16	3561|3718|5788	IL2RG|JAK3|PTPRC	-3.7
hits_SUB1_MCODE_1	GO Biological Processes	19	GO:1902105	regulation of leukocyte differentiation	19_GO:0002376 immune system process	-5.8	42	13	30182	319	9	4	44	17	914|3561|3718|5788	CD2|IL2RG|JAK3|PTPRC	-3.7
hits_SUB1_MCODE_1	GO Biological Processes	19	GO:0022409	positive regulation of cell-cell adhesion	19_GO:0048518 positive regulation of biological process	-5.8	42	13	30182	321	9	4	44	17	3561|3718|3932|5788	IL2RG|JAK3|LCK|PTPRC	-3.7
hits_SUB1_MCODE_1	GO Biological Processes	19	GO:0002764	immune response-regulating signaling pathway	19_GO:0002376 immune system process	-5.8	42	13	30182	322	9	4	44	17	2268|3702|3932|5788	FGR|ITK|LCK|PTPRC	-3.7
hits_SUB1_MCODE_1	GO Biological Processes	19	GO:0051251	positive regulation of lymphocyte activation	19_GO:0002376 immune system process	-5.8	41	13	30182	327	9	4	44	17	3561|3718|3932|5788	IL2RG|JAK3|LCK|PTPRC	-3.7
hits_SUB1_MCODE_1	KEGG Pathway	24	hsa04658	Th1 and Th2 cell differentiation		-5.6	110	18	30182	92	9	3	33	16	3561|3718|3932	IL2RG|JAK3|LCK	-3.6
hits_SUB1_MCODE_1	GO Biological Processes	19	GO:0002253	activation of immune response	19_GO:0002376 immune system process	-5.6	37	12	30182	360	9	4	44	17	2268|3702|3932|5788	FGR|ITK|LCK|PTPRC	-3.5
hits_SUB1_MCODE_1	GO Biological Processes	19	GO:1903037	regulation of leukocyte cell-cell adhesion	19_GO:0050789 regulation of biological process	-5.5	35	12	30182	378	9	4	44	17	3561|3718|3932|5788	IL2RG|JAK3|LCK|PTPRC	-3.5
hits_SUB1_MCODE_1	GO Biological Processes	19	GO:0046631	alpha-beta T cell activation	19_GO:0002376 immune system process	-5.5	100	17	30182	100	9	3	33	16	3561|3702|5788	IL2RG|ITK|PTPRC	-3.5
hits_SUB1_MCODE_1	Canonical Pathways	11	M124	PID CXCR4 PATHWAY		-5.5	100	17	30182	100	9	3	33	16	2268|3932|5788	FGR|LCK|PTPRC	-3.5
hits_SUB1_MCODE_1	GO Biological Processes	19	GO:0050764	regulation of phagocytosis	19_GO:0051179 localization	-5.5	100	17	30182	101	9	3	33	16	2268|3561|5788	FGR|IL2RG|PTPRC	-3.5
hits_SUB1_MCODE_1	KEGG Pathway	24	hsa04660	T cell receptor signaling pathway		-5.5	97	17	30182	104	9	3	33	16	3702|3932|5788	ITK|LCK|PTPRC	-3.4
hits_SUB1_MCODE_1	KEGG Pathway	24	hsa04659	Th17 cell differentiation		-5.4	93	17	30182	108	9	3	33	16	3561|3718|3932	IL2RG|JAK3|LCK	-3.4
hits_SUB1_MCODE_1	GO Biological Processes	19	GO:0050852	T cell receptor signaling pathway	19_GO:0002376 immune system process	-5.4	92	16	30182	109	9	3	33	16	3702|3932|5788	ITK|LCK|PTPRC	-3.4
hits_SUB1_MCODE_1	GO Biological Processes	19	GO:1903706	regulation of hemopoiesis	19_GO:0002376 immune system process	-5.4	32	11	30182	415	9	4	44	17	914|3561|3718|5788	CD2|IL2RG|JAK3|PTPRC	-3.3
hits_SUB1_MCODE_1	GO Biological Processes	19	GO:0046634	regulation of alpha-beta T cell activation	19_GO:0002376 immune system process	-5.4	88	16	30182	114	9	3	33	16	3561|3718|5788	IL2RG|JAK3|PTPRC	-3.3
hits_SUB1_MCODE_1	Reactome Gene Sets	6	R-HSA-202403	TCR signaling		-5.3	84	16	30182	120	9	3	33	16	3702|3932|5788	ITK|LCK|PTPRC	-3.3
hits_SUB1_MCODE_1	Canonical Pathways	11	M186	PID PDGFRB PATHWAY		-5.2	78	15	30182	129	9	3	33	16	2268|3932|6503	FGR|LCK|SLA	-3.2
hits_SUB1_MCODE_1	GO Biological Processes	19	GO:0030183	B cell differentiation	19_GO:0002376 immune system process	-5.2	77	15	30182	130	9	3	33	16	3561|3718|5788	IL2RG|JAK3|PTPRC	-3.2
hits_SUB1_MCODE_1	Reactome Gene Sets	6	R-HSA-202733	Cell surface interactions at the vascular wall		-5.1	73	15	30182	137	9	3	33	16	914|962|3932	CD2|CD48|LCK	-3.1
hits_SUB1_MCODE_1	GO Biological Processes	19	GO:0045785	positive regulation of cell adhesion	19_GO:0048518 positive regulation of biological process	-5.1	28	10	30182	482	9	4	44	17	3561|3718|3932|5788	IL2RG|JAK3|LCK|PTPRC	-3.1
hits_SUB1_MCODE_1	GO Biological Processes	19	GO:0001819	positive regulation of cytokine production	19_GO:0048518 positive regulation of biological process	-5.1	27	10	30182	489	9	4	44	17	914|2268|3702|5788	CD2|FGR|ITK|PTPRC	-3.1
hits_SUB1_MCODE_1	GO Biological Processes	19	GO:0022407	regulation of cell-cell adhesion	19_GO:0050789 regulation of biological process	-5.1	27	10	30182	491	9	4	44	17	3561|3718|3932|5788	IL2RG|JAK3|LCK|PTPRC	-3.1
hits_SUB1_MCODE_1	GO Biological Processes	19	GO:0050851	antigen receptor-mediated signaling pathway	19_GO:0002376 immune system process	-5	65	14	30182	155	9	3	33	16	3702|3932|5788	ITK|LCK|PTPRC	-3
hits_SUB1_MCODE_1	WikiPathways	27	WP3929	Chemokine signaling pathway		-4.9	61	13	30182	166	9	3	33	16	2268|3702|3718	FGR|ITK|JAK3	-2.9
hits_SUB1_MCODE_1	GO Biological Processes	19	GO:0046777	protein autophosphorylation	19_GO:0008152 metabolic process	-4.7	54	12	30182	188	9	3	33	16	2268|3932|5788	FGR|LCK|PTPRC	-2.8
hits_SUB1_MCODE_1	GO Biological Processes	19	GO:0050778	positive regulation of immune response	19_GO:0002376 immune system process	-4.7	22	9	30182	613	9	4	44	17	2268|3702|3932|5788	FGR|ITK|LCK|PTPRC	-2.8
hits_SUB1_MCODE_1	GO Biological Processes	19	GO:0042113	B cell activation	19_GO:0002376 immune system process	-4.7	53	12	30182	189	9	3	33	16	3561|3718|5788	IL2RG|JAK3|PTPRC	-2.8
hits_SUB1_MCODE_1	GO Biological Processes	19	GO:0050777	negative regulation of immune response	19_GO:0002376 immune system process	-4.7	53	12	30182	191	9	3	33	16	2268|3718|5788	FGR|JAK3|PTPRC	-2.8
hits_SUB1_MCODE_1	Reactome Gene Sets	6	R-HSA-109582	Hemostasis		-4.7	22	9	30182	621	9	4	44	17	914|962|2268|3932	CD2|CD48|FGR|LCK	-2.8
hits_SUB1_MCODE_1	KEGG Pathway	24	hsa04062	Chemokine signaling pathway		-4.7	52	12	30182	192	9	3	33	16	2268|3702|3718	FGR|ITK|JAK3	-2.8
hits_SUB1_MCODE_1	GO Biological Processes	19	GO:0002695	negative regulation of leukocyte activation	19_GO:0002376 immune system process	-4.6	50	12	30182	202	9	3	33	16	2268|3718|5788	FGR|JAK3|PTPRC	-2.7
hits_SUB1_MCODE_1	KEGG Pathway	24	hsa05166	Human T-cell leukemia virus 1 infection		-4.5	45	11	30182	222	9	3	33	16	3561|3718|3932	IL2RG|JAK3|LCK	-2.6
hits_SUB1_MCODE_1	GO Biological Processes	19	GO:0050866	negative regulation of cell activation	19_GO:0048519 negative regulation of biological process	-4.5	45	11	30182	225	9	3	33	16	2268|3718|5788	FGR|JAK3|PTPRC	-2.6
hits_SUB1_MCODE_1	Reactome Gene Sets	6	R-HSA-1280215	Cytokine Signaling in Immune system		-4.4	18	8.2	30182	730	9	4	44	17	3561|3718|3932|6503	IL2RG|JAK3|LCK|SLA	-2.5
hits_SUB1_MCODE_1	GO Biological Processes	19	GO:0045087	innate immune response	19_GO:0044419 biological process involved in interspecies interaction between organisms	-4.4	18	8.1	30182	745	9	4	44	17	914|2268|3718|3932	CD2|FGR|JAK3|LCK	-2.5
hits_SUB1_MCODE_1	GO Biological Processes	19	GO:0002703	regulation of leukocyte mediated immunity	19_GO:0002376 immune system process	-4.4	41	11	30182	246	9	3	33	16	2268|3718|5788	FGR|JAK3|PTPRC	-2.5
hits_SUB1_MCODE_1	GO Biological Processes	19	GO:0002697	regulation of immune effector process	19_GO:0002376 immune system process	-3.8	26	8.6	30182	384	9	3	33	16	2268|3718|5788	FGR|JAK3|PTPRC	-2
hits_SUB1_MCODE_1	GO Biological Processes	19	GO:0007169	transmembrane receptor protein tyrosine kinase signaling pathway	19_GO:0023052 signaling	-3.7	24	8.2	30182	416	9	3	33	16	2268|3718|3932	FGR|JAK3|LCK	-1.9
hits_SUB1_MCODE_1	Reactome Gene Sets	6	R-HSA-449147	Signaling by Interleukins		-3.5	21	7.7	30182	473	9	3	33	16	3561|3718|3932	IL2RG|JAK3|LCK	-1.8
hits_SUB1_MCODE_1	GO Biological Processes	19	GO:0002683	negative regulation of immune system process	19_GO:0002376 immune system process	-3.5	21	7.6	30182	487	9	3	33	16	2268|3718|5788	FGR|JAK3|PTPRC	-1.7
hits_SUB1_MCODE_1	Reactome Gene Sets	6	R-HSA-9006934	Signaling by Receptor Tyrosine Kinases		-3.4	19	7.3	30182	524	9	3	33	16	3561|3718|3932	IL2RG|JAK3|LCK	-1.6
hits_SUB1_MCODE_1	GO Biological Processes	19	GO:0060627	regulation of vesicle-mediated transport	19_GO:0051179 localization	-3.4	19	7.2	30182	530	9	3	33	16	2268|3561|5788	FGR|IL2RG|PTPRC	-1.6
hits_SUB1_MCODE_1	GO Biological Processes	19	GO:0051345	positive regulation of hydrolase activity	19_GO:0065007 biological regulation	-3.3	18	6.9	30182	569	9	3	33	16	3702|3932|5788	ITK|LCK|PTPRC	-1.5
hits_SUB1_MCODE_1	GO Biological Processes	19	GO:0007167	enzyme-linked receptor protein signaling pathway	19_GO:0023052 signaling	-3.2	16	6.6	30182	626	9	3	33	16	2268|3718|3932	FGR|JAK3|LCK	-1.4
hits_SUB1_MCODE_1	Reactome Gene Sets	6	R-HSA-1280218	Adaptive Immune System		-2.9	13	5.9	30182	769	9	3	33	16	3702|3932|5788	ITK|LCK|PTPRC	-1.2
hits_SUB1_MCODE_2	WikiPathways	27	WP4298	Acute viral myocarditis		-7.7	350	32	30182	86	3	3	100	27	1234|6772|7852	CCR5|STAT1|CXCR4	-5.1
hits_SUB1_MCODE_2	KEGG Pathway	24	hsa04062	Chemokine signaling pathway		-6.6	160	22	30182	192	3	3	100	27	1234|6772|7852	CCR5|STAT1|CXCR4	-4.3
hits_SUB1_MCODE_2	GO Biological Processes	19	GO:0019221	cytokine-mediated signaling pathway	19_GO:0023052 signaling	-5.8	83	16	30182	363	3	3	100	27	1234|6772|7852	CCR5|STAT1|CXCR4	-3.7
hits_SUB1_MCODE_2	GO Biological Processes	19	GO:0071345	cellular response to cytokine stimulus	19_GO:0050896 response to stimulus	-4.9	42	11	30182	719	3	3	100	27	1234|6772|7852	CCR5|STAT1|CXCR4	-2.9
