# Supplementary material for: Identification of potential biomarkers of leprosy: A study based on GEO datasets
Source: PLoS One. 2024 May 13;19(5):e0302753. doi: 10.1371/journal.pone.0302753 (PMC11090354; doi:10.1371/journal.pone.0302753)
Supplement: S6 Table — (XLSX) [file pone.0302753.s006.xlsx]

## Sheet: Sheet1
Supplementary table 6: KEGG enrichment analysis of MCODE component genes.
ID	Description	GeneRatio	BgRatio	pvalue	p.adjust	qvalue	geneID	Count
hsa04062	Chemokine signaling pathway	6/11	192/8225	6.27566e-08	3.24745e-06	1.70918e-06	JAK3/FGR/ITK/CCR5/STAT1/CXCR4	6
hsa05340	Primary immunodeficiency	4/11	38/8225	1.24902e-07	3.24745e-06	1.70918e-06	IL2RG/JAK3/LCK/PTPRC	4
hsa04658	Th1 and Th2 cell differentiation	4/11	92/8225	4.55642e-06	7.8978e-05	4.15674e-05	IL2RG/JAK3/LCK/STAT1	4
hsa04659	Th17 cell differentiation	4/11	108/8225	8.64364e-06	0.000112367	5.91407e-05	IL2RG/JAK3/LCK/STAT1	4
hsa04061	Viral protein interaction with cytokine and cytokine receptor	3/11	100/8225	0.000268084	0.00260891	0.00137311	IL2RG/CCR5/CXCR4	3
hsa04660	T cell receptor signaling pathway	3/11	104/8225	0.000301028	0.00260891	0.00137311	LCK/PTPRC/ITK	3
hsa05162	Measles	3/11	139/8225	0.000705653	0.005242	0.00275895	IL2RG/JAK3/STAT1	3
hsa04630	JAK-STAT signaling pathway	3/11	166/8225	0.00118247	0.00768609	0.00404531	IL2RG/JAK3/STAT1	3
hsa05166	Human T-cell leukemia virus 1 infection	3/11	222/8225	0.00272652	0.0152713	0.00803754	IL2RG/JAK3/LCK	3
hsa03250	Viral life cycle - HIV-1	2/11	63/8225	0.00303766	0.0152713	0.00803754	CCR5/CXCR4	2
hsa05321	Inflammatory bowel disease	2/11	65/8225	0.00323047	0.0152713	0.00803754	IL2RG/STAT1	2
hsa04144	Endocytosis	3/11	251/8225	0.00386331	0.016741	0.00881105	IL2RG/CCR5/CXCR4	3
hsa05235	PD-L1 expression and PD-1 checkpoint pathway in cancer	2/11	89/8225	0.00597638	0.0225908	0.0118899	LCK/STAT1	2
hsa04060	Cytokine-cytokine receptor interaction	3/11	295/8225	0.00608215	0.0225908	0.0118899	IL2RG/CCR5/CXCR4	3
hsa05145	Toxoplasmosis	2/11	112/8225	0.00932861	0.0313696	0.0165103	CCR5/STAT1	2
hsa04670	Leukocyte transendothelial migration	2/11	114/8225	0.00965218	0.0313696	0.0165103	ITK/CXCR4	2
hsa04380	Osteoclast differentiation	2/11	128/8225	0.0120564	0.0364083	0.0191622	LCK/STAT1	2
hsa04650	Natural killer cell mediated cytotoxicity	2/11	131/8225	0.0126029	0.0364083	0.0191622	LCK/CD48	2
hsa04514	Cell adhesion molecules	2/11	157/8225	0.0177844	0.0467257	0.0245925	PTPRC/CD2	2
hsa04217	Necroptosis	2/11	159/8225	0.0182153	0.0467257	0.0245925	JAK3/STAT1	2
hsa05161	Hepatitis B	2/11	162/8225	0.01887	0.0467257	0.0245925	JAK3/STAT1	2
hsa05167	Kaposi sarcoma-associated herpesvirus infection	2/11	194/8225	0.0264638	0.0625508	0.0329215	CCR5/STAT1	2
hsa05169	Epstein-Barr virus infection	2/11	202/8225	0.0285303	0.0629569	0.0331352	JAK3/STAT1	2
hsa05203	Viral carcinogenesis	2/11	204/8225	0.029057	0.0629569	0.0331352	JAK3/CCR5	2
hsa05170	Human immunodeficiency virus 1 infection	2/11	212/8225	0.0312039	0.0649042	0.0341601	CCR5/CXCR4	2
hsa05163	Human cytomegalovirus infection	2/11	225/8225	0.0348261	0.0696521	0.036659	CCR5/CXCR4	2
hsa04672	Intestinal immune network for IgA production	1/11	49/8225	0.0636519	0.122589	0.0645205	CXCR4	1
hsa04151	PI3K-Akt signaling pathway	2/11	354/8225	0.0786001	0.145972	0.0768271	IL2RG/JAK3	2
hsa04917	Prolactin signaling pathway	1/11	70/8225	0.0897856	0.159816	0.0841137	STAT1	1
hsa05223	Non-small cell lung cancer	1/11	72/8225	0.0922396	0.159816	0.0841137	JAK3	1
hsa05212	Pancreatic cancer	1/11	76/8225	0.0971296	0.159816	0.0841137	STAT1	1
hsa05140	Leishmaniasis	1/11	77/8225	0.0983483	0.159816	0.0841137	STAT1	1
hsa04666	Fc gamma R-mediated phagocytosis	1/11	97/8225	0.122411	0.178845	0.094129	PTPRC	1
hsa04640	Hematopoietic cell lineage	1/11	99/8225	0.124785	0.178845	0.094129	CD2	1
hsa04933	AGE-RAGE signaling pathway in diabetic complications	1/11	100/8225	0.12597	0.178845	0.094129	STAT1	1
hsa04064	NF-kappa B signaling pathway	1/11	104/8225	0.130695	0.178845	0.094129	LCK	1
hsa04620	Toll-like receptor signaling pathway	1/11	104/8225	0.130695	0.178845	0.094129	STAT1	1
hsa04625	C-type lectin receptor signaling pathway	1/11	104/8225	0.130695	0.178845	0.094129	STAT1	1
hsa04935	Growth hormone synthesis, secretion and action	1/11	120/8225	0.149361	0.19567	0.102984	STAT1	1
hsa04919	Thyroid hormone signaling pathway	1/11	121/8225	0.150516	0.19567	0.102984	STAT1	1
hsa05135	Yersinia infection	1/11	137/8225	0.168795	0.214081	0.112674	LCK	1
hsa04550	Signaling pathways regulating pluripotency of stem cells	1/11	143/8225	0.175556	0.217356	0.114398	JAK3	1
hsa05160	Hepatitis C	1/11	157/8225	0.19114	0.231146	0.121656	STAT1	1
hsa05164	Influenza A	1/11	171/8225	0.206456	0.243993	0.128417	STAT1	1
hsa05152	Tuberculosis	1/11	180/8225	0.216162	0.24625	0.129605	STAT1	1
hsa04360	Axon guidance	1/11	182/8225	0.218304	0.24625	0.129605	CXCR4	1
hsa04621	NOD-like receptor signaling pathway	1/11	186/8225	0.222572	0.24625	0.129605	STAT1	1
hsa04810	Regulation of actin cytoskeleton	1/11	229/8225	0.267138	0.286699	0.150894	CXCR4	1
hsa05171	Coronavirus disease - COVID-19	1/11	232/8225	0.270158	0.286699	0.150894	STAT1	1
hsa04020	Calcium signaling pathway	1/11	240/8225	0.278159	0.289285	0.152255	CXCR4	1
hsa05132	Salmonella infection	1/11	249/8225	0.287063	0.292692	0.154048	PTPRC	1
hsa05165	Human papillomavirus infection	1/11	331/8225	0.363715	0.363715	0.191429	STAT1	1
