# Supplementary material for: Identification of potential biomarkers of leprosy: A study based on GEO datasets
Source: PLoS One. 2024 May 13;19(5):e0302753. doi: 10.1371/journal.pone.0302753 (PMC11090354; doi:10.1371/journal.pone.0302753)
Supplement: S1 File — (R) [file pone.0302753.s010.R]

# read raw data
options(stringsAsFactors = FALSE)
myexp <- read.table("Raw_data_DEG.txt", header=T, sep="\t", 
                    quote="\"'", check.names=F, comment.char = "#", row=1)
datExpr <- t(myexp)
datTraits <- read.table("Sample_type.txt", header=T, sep="\t", quote="\"'", 
                        check.names=F, comment.char = "#", row=1)
gsg = goodSamplesGenes(myexp, verbose = 3); gsg$allOK

# cluster
sampleTree2 = hclust(dist(datExpr), method = "average")
traitColors = numbers2colors(datTraits, signed = FALSE)
plotDendroAndColors(sampleTree2, traitColors, groupLabels = names(datTraits), 
                    main = "Sample dendrogram and trait heatmap")
save(datExpr, datTraits, file = "Leprosy-01-dataInput.RData")

library(WGCNA)
options(stringsAsFactors = FALSE)
enableWGCNAThreads()
lnames = load(file = "Leprosy-01-dataInput.RData")
lnames

# Select soft threshold
powers = c(c(1:10), seq(from = 12, to=18, by=2))
sft = pickSoftThreshold(datExpr, powerVector = powers, verbose = 5)

sizeGrWindow(9, 5)
par(mfrow = c(1,2))
cex1 = 0.9
plot(sft$fitIndices[,1], -sign(sft$fitIndices[,3])*sft$fitIndices[,2],
     xlab="Soft Threshold (power)",ylab="Scale Free Topology Model Fit,signed R^2",
      type="n", main = paste("Scale independence"))
text(sft$fitIndices[,1], -sign(sft$fitIndices[,3])*sft$fitIndices[,2], 
      labels=powers,cex=cex1,col="red")
abline(h=0.90,col="red")

plot(sft$fitIndices[,1], sft$fitIndices[,5],
     xlab="Soft Threshold (power)",ylab="Mean Connectivity", 
     type="n", main = paste("Mean connectivity"))
text(sft$fitIndices[,1], sft$fitIndices[,5], labels=powers, cex=cex1,col="red")
sft$powerEstimate               # soft threshold

# TOM cluster
adjacency = adjacency(datExpr, power = 7)
TOM = TOMsimilarity(adjacency)
dissTOM = 1-TOM
geneTree = hclust(as.dist(dissTOM), method = "average")
dynamicMods = cutreeDynamic(dendro = geneTree, distM = dissTOM, deepSplit = 2, 
                            pamRespectsDendro = FALSE, minClusterSize = 30)
table(dynamicMods)
dynamicColors = labels2colors(dynamicMods)
table(dynamicColors)

# Merge modules
MEList = moduleEigengenes(datExpr, colors = dynamicColors)
MEs = MEList$eigengenes
MEDiss = 1-cor(MEs)
METree = hclust(as.dist(MEDiss), method = "average")

# cluster tree
pdf("Clustering_of_module_eigengenes_stepByStep.pdf",width = 7, height=6)
plot(METree, main = "Clustering of module eigengenes", xlab = "", sub = "")
MEDissThres = 0.3
abline(h=MEDissThres, col = "red")
dev.off()

mergemodule = mergeCloseModules(datExpr, dynamicColors, cutHeight = MEDissThres, verbose = 3)
mergedColors = mergemodule$colors
mergedMEs = mergemodule$newMEs

pdf("Cluster_Dendrogram_stepByStep.pdf",width = 12, height=9)
plotDendroAndColors(geneTree, cbind(dynamicColors, mergedColors), 
                    c("Dynamic Tree Cut", "Merged dynamic"), dendroLabels = FALSE, 
                     hang = 0.03, addGuide = TRUE, guideHang = 0.05)
dev.off()

moduleColors = mergedColors
colorOrder = c("grey", standardColors(50))
moduleLabels = match(moduleColors, colorOrder)-1
MEs = mergedMEs
save(MEs, moduleLabels, moduleColors, geneTree, file = "networkConstruction-stepByStep.RData")

# identify important genes
library(WGCNA)
options(stringsAsFactors = FALSE);
lnames = load(file = "Leprosy-01-dataInput.RData")
lnames
lnames = load(file = "Leprosy-02-networkConstruction-auto.RData")
lnames

nGenes = ncol(datExpr)
nSamples = nrow(datExpr)

MEs0 = moduleEigengenes(datExpr, moduleColors)$eigengenes
MEs = orderMEs(MEs0)
moduleTraitCor = cor(MEs, datTraits, use = "p")
moduleTraitPvalue = corPvalueStudent(moduleTraitCor, nSamples)

# draw heatmap
sizeGrWindow(10,6)
textMatrix = paste(signif(moduleTraitCor, 2), "\n(", signif(moduleTraitPvalue, 1), ")", sep = "")
dim(textMatrix) = dim(moduleTraitCor)
par(mar = c(6, 8.5, 3, 3))
labeledHeatmap(Matrix = moduleTraitCor, xLabels = names(datTraits), 
               yLabels = names(MEs), ySymbols = names(MEs), colorLabels = FALSE, 
               colors = greenWhiteRed(50), textMatrix = textMatrix, setStdMargins = FALSE,
               cex.text = 1, zlim = c(-1,1), main = paste("Module-trait relationships"))

# correlation analysis
leprosy = as.data.frame(datTraits$Leprosy)
names(leprosy) = "leprosy"
modNames = substring(names(MEs), 3)
geneModuleMembership = as.data.frame(cor(datExpr, MEs, use = "p"))
MMPvalue = as.data.frame(corPvalueStudent(as.matrix(geneModuleMembership), nSamples))
names(geneModuleMembership) = paste("MM", modNames, sep="")
names(MMPvalue) = paste("p.MM", modNames, sep="")
geneTraitSignificance = as.data.frame(cor(datExpr, leprosy, use = "p"))
GSPvalue = as.data.frame(corPvalueStudent(as.matrix(geneTraitSignificance), nSamples))
names(geneTraitSignificance) = paste("GS.", names(leprosy), sep="")
names(GSPvalue) = paste("p.GS.", names(leprosy), sep="")

module = "blue"
column = match(module, modNames)
moduleGenes = moduleColors==module
sizeGrWindow(7, 7)
par(mfrow = c(1,1))
verboseScatterplot(abs(geneModuleMembership[moduleGenes, column]),
                   abs(geneTraitSignificance[moduleGenes, 1]),
                   xlab = paste("Module Membership in", module, "module"),
                   ylab = "Gene significance for leprosy",
                   main = paste("Module membership vs. gene significance\n"),
                   cex.main = 1.2, cex.lab = 1.2, cex.axis = 1.2, col = module)

colnames(datExpr)[moduleColors=="blue"]
geneInfo0 = data.frame(geneSymbol = colnames(datExpr),
                       moduleColor = moduleColors,
                       geneTraitSignificance,
                       GSPvalue)
modOrder = order(-abs(cor(MEs, leprosy, use = "p")))
for (mod in 1:ncol(geneModuleMembership))
{
  oldNames = names(geneInfo0)
  geneInfo0 = data.frame(geneInfo0, geneModuleMembership[, modOrder[mod]],
                         MMPvalue[, modOrder[mod]])
  names(geneInfo0) = c(oldNames, paste("MM.", modNames[modOrder[mod]], sep=""),
                       paste("p.MM.", modNames[modOrder[mod]], sep=""))
}
geneOrder = order(geneInfo0$moduleColor, -abs(geneInfo0$GS.leprosy))
geneInfo = geneInfo0[geneOrder, ]
write.csv(geneInfo, file = "geneInfo.csv")

# network visualization
library(WGCNA)
options(stringsAsFactors = FALSE)
lnames = load(file = "Leprosy-01-dataInput.RData")
lnames
lnames = load(file = "Leprosy-02-networkConstruction-auto.RData")
lnames
nGenes = ncol(datExpr)
nSamples = nrow(datExpr)

# TOM matrix
dissTOM = 1-TOMsimilarityFromExpr(datExpr, power = 7)
plotTOM = dissTOM^7;
diag(plotTOM) = NA;
sizeGrWindow(9,9)

# heatmap of all
library(gplots)
myheatcol = colorpanel(250,'red',"orange",'lemonchiffon')
TOMplot(plotTOM, geneTree, moduleColors, main = "Network heatmap plot, all genes", col=myheatcol)

MEs = moduleEigengenes(datExpr, moduleColors)$eigengenes
leprosy = as.data.frame(datTraits$Leprosy)
names(leprosy) = "Leprosy"
MET = orderMEs(cbind(MEs, leprosy))
sizeGrWindow(6,9)
par(cex = 0.9)
plotEigengeneNetworks(MET, "", marDendro = c(0,4,0.9,2), marHeatmap = c(4,5,1,2), cex.lab = 0.8)

TOM = TOMsimilarityFromExpr(datExpr, power = 7)
annot = read.csv(file = "GeneAnnotation.csv");

modules = "blue"
probes = names(datExpr)
inModule = is.finite(match(moduleColors, modules));
modProbes = probes[inModule];
modGenes = annot$gene_symbol[match(modProbes, annot$substanceBXH)];

modTOM = TOM[inModule, inModule];
dimnames(modTOM) = list(modProbes, modProbes)

# Export the network into edge and node list files Cytoscape can read
cyt = exportNetworkToCytoscape(modTOM,
                               edgeFile = paste("CytoscapeInput-edges-", paste(modules, collapse="-"), ".txt", sep=""),
                               nodeFile = paste("CytoscapeInput-nodes-", paste(modules, collapse="-"), ".txt", sep=""),
                               weighted = TRUE,
                               threshold = 0.02,
                               nodeNames = modProbes,
                               altNodeNames = modGenes,
                               nodeAttr = moduleColors[inModule])
